# Supplementary material for: Metformin treatment of diverse Caenorhabditis species reveals the importance of genetic background in longevity and healthspan extension outcomes
Source: Aging Cell. 2021 Nov 27;21(1):e13488. doi: 10.1111/acel.13488 (PMC8761014; doi:10.1111/acel.13488)
Supplement: Supplementary file 2 — Dataset S1 [file ACEL-21-e13488-s008.xlsx]

## Sheet: _AdjSwimmingScore.R (1)
	Output associated with the Meto_CeleST_AdjSwimmingScore.R file.
	Variance components estimates for the adjusted swimming score, analyzed separately for each strain. Values are from a hierarchical randomized block design estimated via a restricted maximum likelihood general linear model using the lme4 package (v. 1.1-23) in R.
	A. C. elegans N2	n =	1015				D. C. briggsae AF16	n =	910				G. C. tropicalis JU1373	n =	988
		General Linear Model						General Linear Model						General Linear Model			Cox Prop Hazard
	Source	Var Comp	Lower 95% CI	Upper 95% CI	Percent Total		Source	Var Comp	Lower 95% CI	Upper 95% CI	Percent Total		Var Comp	Var Comp	Lower 95% CI	Upper 95% CI	Percent Total
	Lab	0	0	0.28	0		Lab	0.28	0	1.36	22.39		Lab	0	0	0.26	0
	Experimenter[Lab]	0.02	0	0.38	1.8		Experimenter[Lab]	0.03	0	0.67	2.52		Experimenter[Lab]	0.02	0	0.33	1.34
	Trial[Lab,Exptr]	0.06	0.14	0.4	5.16		Trial[Lab,Exptr]	0.01	0	0.25	0.84		Trial[Lab,Exptr]	0.07	0.12	0.41	6
	Video[Lab,Exptr,Trial]	0.13	0.23	0.47	10.58		Video[Lab,Exptr,Trial]	0.05	0	0.34	3.94		Video[Lab,Exptr,Trial]	0.01	0	0.27	0.87
	Residual	1.02	0.96	1.07	82.46		Residual	0.88	0.89	0.99	70.3		Residual	1.06	0.97	1.08	91.8
	Total	1.24			100		Total	1.26			100		Total	1.15			100
	B. C. elegans MY16	n =	1032				E. C. briggsae ED3092	n =	1136				H. C. tropicalis JU1630	n =	954
		General Linear Model						General Linear Model						General Linear Model
	Source	Var Comp	Lower 95% CI	Upper 95% CI	Percent Total		Source	Var Comp	Lower 95% CI	Upper 95% CI	Percent Total		Source	Var Comp	Lower 95% CI	Upper 95% CI	Percent Total
	Lab	0.19	0	1.06	15.12		Lab	0.03	0	0.52	2.65		Lab	0.04	0	0.58	3.53
	Experimenter[Lab]	0	0	0.31	0		Experimenter[Lab]	0.01	0	0.4	1.01		Experimenter[Lab]	0.02	0	0.43	2.41
	Trial[Lab,Exptr]	0.02	0.01	0.27	1.79		Trial[Lab,Exptr]	0.06	0.14	0.39	5.66		Trial[Lab,Exptr]	0.04	0.11	0.36	4.29
	Video[Lab,Exptr,Trial]	0.11	0.21	0.43	8.89		Video[Lab,Exptr,Trial]	0.07	0.1	0.35	5.94		Video[Lab,Exptr,Trial]	0.07	0.11	0.36	6.5
	Residual	0.91	0.91	1	74.2		Residual	0.93	0.92	1.01	84.74		Residual	0.86	0.88	0.98	83.27
	Total	1.22			100		Total	1.1			100		Total	1.03			100
	C. C. elegans JU775	n =	1035				F. C. briggsae HK104	n =	1066				QG834	n =	962
		General Linear Model						General Linear Model						General Linear Model
	Source	Var Comp	Lower 95% CI	Upper 95% CI	Percent Total		Source	Var Comp	Lower 95% CI	Upper 95% CI	Percent Total		Source	Var Comp	Lower 95% CI	Upper 95% CI	Percent Total
	Lab	0	0	0.4	0		Lab	0.04	0	0.51	3.65		Lab	0.01	0	0.28	1.02
	Experimenter[Lab]	0.06	0.02	0.45	5.94		Experimenter[Lab]	0	0	0.21	0		Experimenter[Lab]	0	0	0.38	0
	Trial[Lab,Exptr]	0	0	0.21	0		Trial[Lab,Exptr]	0.03	0.09	0.31	3.42		Trial[Lab,Exptr]	0.02	0.14	0.4	2.21
	Video[Lab,Exptr,Trial]	0.02	0	0.27	2.31		Video[Lab,Exptr,Trial]	0.04	0	0.32	4.22		Video[Lab,Exptr,Trial]	0.08	0.23	0.47	8.4
	Residual	0.93	0.92	1.02	91.75		Residual	0.9	0.91	1	88.71		Residual	0.84	0.96	1.07	88.37
	Total	1.02			100		Total	1.02			100		Total	0.95			100

## Sheet: _AdjSwimmingScore.R (2)
	Output associated with the Meto_CeleST_AdjSwimmingScore.R file.
	Significance tests for metformin intervention effects on the adjusted swimming score at each age. Each effect is tested using a general linear model with random effects. Each compound is tested as a planned comparison against its appropriate carrier control at the same age, using r package multcomp (v. 1.4-12). Variance components estimates for the randomized block effects that were included in t…
	A. C. elegans N2						D. C. briggsae AF16						G. C. tropicalis JU1373
		General Linear Model						General Linear Model						General Linear Model
	Compound, Age	Effect	Stderr	z-value	p-value		Compound, Age	Effect	Stderr	z-value	p-value		Compound, Age	Effect	Stderr	z-value	p-value
	METFOx6	0.31	0.11	2.92	0.0071		METFOx6	0.13	0.09	1.47	0.265		METFOx6	0.06	0.09	0.6	0.795
	METFOx12	0.81	0.11	7.57	<0.0001		METFOx12	0.94	0.11	8.9	<0.0001		METFOx12	0.08	0.1	0.82	0.656
	B. C. elegans MY16						E. C. briggsae ED3092						H. C. tropicalis JU1630
		General Linear Model						General Linear Model						General Linear Model
	Compound, Age	Effect	Stderr	z-value	p-value		Compound, Age	Effect	Stderr	z-value	p-value		Compound, Age	Effect	Stderr	z-value	p-value
	METFOx6	0.06	0.1	0.59	0.801		METFOx6	-0.08	0.09	-0.91	0.593		METFOx6	-0.26	0.1	-2.71	0.0136
	METFOx12	0.77	0.1	7.8	<0.0001		METFOx12	0.52	0.09	5.74	<0.0001		METFOx12	-0.53	0.09	-5.67	<0.0001
	C. C. elegans JU775						F. C. briggsae HK104						I. C. tropicalis QG834
		General Linear Model						General Linear Model						General Linear Model
	Compound, Age	Effect	Stderr	z-value	p-value		Compound, Age	Effect	Stderr	z-value	p-value		Compound, Age	Effect	Stderr	z-value	p-value
	METFOx6	0.19	0.09	2.06	0.0778		METFOx6	0.05	0.09	0.53	0.836		METFOx6	-0.39	0.1	-3.89	0.0002
	METFOx12	0.59	0.09	6.78	<0.0001		METFOx12	0.06	0.09	0.7	0.734		METFOx12	-0.03	0.09	-0.29	0.9486

## Sheet: _AdjSwimmingScore.R (3)
	Output associated with the Meto_CeleST_AdjSwimmingScore.R file.
	Type III analysis of variance of each strain for the adjusted swimming score, estimated using the car package (v. 3.0-10) in R. Analysis is performed general linear model described in"_AdjSwimmingScore.R (1)".
	A. C. elegans N2						D. C. briggsae AF16						G. C. tropicalis JU1373
	Source		Chisq	df	p-value		Source		Chisq	df	p-value		Source		Chisq	df	p-value
	Intercept		0.05	1	0.8211		Intercept		0.63	1	0.4283		Intercept		0	1	0.9936
	Compound		54.95	1	< 0.0001		Compound		59.85	1	< 0.0001		Compound		1.01	1	0.3151
	Age		120.41	1	< 0.0001		Age		282.95	1	< 0.0001		Age		33.76	1	< 0.0001
	Compound:Age		10.82	1	0.001		Compound:Age		34	1	< 0.0001		Compound:Age		0.02	1	0.8748
	B. C. elegans MY16						E. C. briggsae ED3092						H. C. tropicalis JU1630
	Source		Chisq	df	p-value		Source		Chisq	df	p-value		Source		Chisq	df	p-value
	Intercept		0.04	1	0.8481		Intercept		0	1	0.9948		Intercept		0	1	0.955
	Compound		34.9	1	< 0.0001		Compound		11.55	1	0.0007		Compound		34.68	1	< 0.0001
	Age		296.92	1	< 0.0001		Age		166.67	1	< 0.0001		Age		27.05	1	< 0.0001
	Compound:Age		25.68	1	< 0.0001		Compound:Age		22.01	1	< 0.0001		Compound:Age		4.05	1	0.0442
	C. C. elegans JU775						F. C. briggsae HK104						I. C. tropicalis QG834
	Source		Chisq	df	p-value		Source		Chisq	df	p-value		Source		Chisq	df	p-value
	Intercept		0.09	1	0.7696		Intercept		0.01	1	0.9177		Intercept		0.05	1	0.818
	Compound		38.41	1	< 0.0001		Compound		0.76	1	0.3835		Compound		9.15	1	0.0025
	Age		286.03	1	< 0.0001		Age		94.83	1	< 0.0001		Age		33.44	1	< 0.0001
	Compound:Age		10.56	1	0.0012		Compound:Age		0.01	1	0.9039		Compound:Age		6.92	1	0.0085

## Sheet: _LDA.R
	Output associated with the Meto_CeleST_LDA.R file.
	A. Standard Deviation of the eight original CeleST measurements, control records only.										B. Loadings from the first linear discriminant function, negated. Used to form the Adjusted Swimming Score. Linear Discriminant Analysis from the MASS package in R (v 7.5-51)
	Strain	Wave Initiation Rate	Body Wave Number	Asymmetry	Stretch	Curling	Travel Speed	Brush Stroke	Activity Index		Strain	Wave Initiation Rate	Body Wave Number	Asymmetry	Stretch	Curling	Travel	Brush Stroke	Activity Index
	N2	22.565	0.555	0.019	0.09	1.196	2.09	0.073	73.36		N2	-0.312	0.089	0.287	0.352	0.007	0.14	0.555	1.225
	MY16	27.71	0.575	0.02	0.082	2.071	2.537	0.086	97.51		MY16	0.209	0.593	0.258	0.2	0.282	0.519	0.146	1.061
	JU775	20.765	0.406	0.019	0.079	2.402	1.887	0.066	71.446		JU775	0	0.554	0.065	0.314	0.138	0.426	0.091	1.154
	AF16	25.148	0.505	0.024	0.091	2.096	2.042	0.066	77.084		AF16	0.369	0.241	-0.02	0.486	-0.177	-0.224	0.199	1.299
	ED3092	24.09	0.442	0.018	0.07	1.297	1.686	0.066	71.203		ED3092	-0.905	-0.251	0.056	-0.233	0.023	0.417	0.435	1.136
	HK104	20.465	0.374	0.016	0.078	0.95	1.821	0.061	64.232		HK104	-0.599	-0.945	0.279	-0.528	-0.165	-0.064	0.025	0.554
	JU1373	26.172	0.307	0.012	0.073	0.805	2.634	0.091	90.425		JU1373	-0.053	-0.025	0.151	-1.103	0.131	0.025	0.042	0.161
	JU1630	32.263	0.336	0.012	0.097	1.103	2.864	0.101	100.695		JU1630	-1.216	0.349	-0.133	-1.552	0.488	-0.174	0.511	0.128
	QG834	30.855	0.314	0.012	0.098	1.319	2.91	0.098	91.239		QG834	-0.144	-0.225	-0.528	-1.063	0.174	0.267	0.323	-1.206
	C. Proportion of Trace from the first linear discriminant function. Multivariate analysis of variance performed on the original eight measures by age, the reported statistic is Pillai's trace. Manova function from the stats package (v 3.6-2).
	Strain	Trace	Df	Pillai	approx F	num Df	den Df	Pr(>F)	Residuals
	N2	1	1	0.43874	48.954	8	501	<2.2e-16	508
	MY16	1	1	0.5274	70.583	8	506	<2.2e-16	513
	JU775	1	1	0.37953	38.689	8	506	<2.2e-16	513
	AF16	1	1	0.39927	36.804	8	443	<2.2e-16	450
	ED3092	1	1	0.43971	54.838	8	559	<2.2e-16	566
	HK104	1	1	0.21038	17.684	8	531	<2.2e-16	538
	JU1373	1	1	0.12826	8.8833	8	483	<2.2e-11	490
	JU1630	1	1	0.04359	2.8143	8	494	<2.2e-16	501
	QG834	1	1	0.12212	8.8333	8	508	<2.2e-11	515

## Sheet: _Variance_Traits.R
	Output associated with the Metfo_CeleST_Variance_Traits file.
	Variance components estimates, analyzed separately for each original CeleST measurement. Values are from a hierarchical randomized block design estimated via a restricted maximum likelihood general linear model using the lme4 package (v. 1.1-23) in R.
	Source		Variance	Variance	Variance	Variance	Variance	Variance	Variance	Variance
			Activity	Asymmetry	Body	Brush	Curling	Stretch	Travel	Wave
	Species		2212	7.7e-06	0.0028483	0.002225	0.0923	0.0001264	1.313	251
	Strain*Species		74.77	4.966e-06	0.0078017	3.735e-05	0.05547	0.0001221	0.06149	11.38
	Age*Species		485.7	4.349e-06	0.0108147	0.0002525	0.01923	0	0.1647	37.91
	Compound*Species		2.944e-06	8.127e-07	0.0001454	0	1.211e-08	1.566e-09	0	1.893e-06
	Compound*Age*Species		0.0003992	6.914e-08	0.000675	7.164e-11	0.01335	3.28e-05	0.004432	6.349e-06
	Age*Strain		55.47	3.275e-06	0.0010867	6.109e-05	0.01188	0	0.04414	4.272
	Compound*Strain		0	1.67e-06	0.0022145	3.98e-11	0	4.287e-11	1.583e-08	0
	Compound*Age*Strain		110.7	2.012e-06	0.0044646	7.614e-05	0.01169	0.0001129	0.06113	10.76
	Lab		531	3.312e-06	0.0059302	0.000207	1.543e-05	3.27e-07	1.087	96.66
	Lab*Species		35.24	1.453e-07	0.0047126	3.152e-05	2.157e-08	0	0.1796	6.244
	Lab*Strain		174.4	3.376e-06	0.0051695	0.0001426	0.02038	0.0001573	0.1738	15.68
	Age*Lab		5.274	1.429e-06	0.0069202	2.774e-05	1.685e-05	1.253e-06	0	0.9013
	Compound*Lab		0.0001178	0	0.0001645	1.147e-05	0.006016	2.789e-08	4.613e-06	1.877e-05
	Compound*Age*Lab		55.45	1.374e-06	0.000193	2.836e-05	3.453e-08	0.0001538	0.07725	7.38
	Experimenter*Lab		61.91	2.871e-06	0.0005102	5.152e-05	0.03795	0.0001312	0.04929	10.84
	Trial[Experimenter, Lab]		336.1	2.108e-06	0.0028749	0.0001814	0.08318	0.0004508	0.2206	35.1
	Video[Trial, Experimenter, Lab]		615.6	1.093e-05	0.011389	0.0004474	0.03828	0.0006453	0.4551	59.12
	Residual		4477	0.0002405	0.1239	0.004926	2.043	0.005383	4.038	444.4
	Total		9230.61	0.000290899	0.191815	0.00870709	2.43276	0.00731721	7.92954	991.647

## Sheet: Video Medians
Lab	Date	Strain	Compound	Age	Video	Median AdjSwimmingScore
Driscoll	2020-02-26	QG834	H2O	6	23 D9 QG834 CRTL 1-1	0.5814
Driscoll	2020-02-26	QG834	H2O	6	23 D9 QG834 CRTL 1-2	0.2057
Driscoll	2020-02-26	QG834	H2O	6	23 D9 QG834 CRTL 1-3	-0.4252
Driscoll	2020-02-26	QG834	H2O	6	23 D9 QG834 CRTL 1-4	0.6776
Driscoll	2020-02-26	QG834	H2O	6	23 D9 QG834 CRTL 1-5	0.6778
Driscoll	2020-02-26	QG834	H2O	6	4 QG834 1820 CNTL 1-1	0.3777
Driscoll	2020-02-26	QG834	H2O	6	4 QG834 1820 CNTL 1-3	0.8805
Driscoll	2020-02-26	QG834	H2O	6	4 QG834 182O CNTL 1-2	0.2627
Driscoll	2020-02-26	QG834	METFO	6	23 D9 QG834 METFORMIN 1-2	1.383
Driscoll	2020-02-26	QG834	METFO	6	23 D9 QG834 METFORMIN 1-3	0.5851
Driscoll	2020-02-26	QG834	METFO	6	23 D9 QG834 METFORMIN 1-4	1.223
Driscoll	2020-02-26	QG834	METFO	6	23 D9 QG834 METFORMIN 1-5	0.4971
Driscoll	2020-02-26	QG834	METFO	6	4 QG834 D9 metformin 1-1	0.1835
Driscoll	2020-02-26	QG834	METFO	6	4 QG834 D9 metformin 1-2	0.4957
Driscoll	2020-02-26	QG834	METFO	6	4 QG834 D9 metformin 1-3	-0.2842
Driscoll	2020-03-03	QG834	H2O	12	23 D15 QG834 CRTL 1-1	0.194
Driscoll	2020-03-03	QG834	H2O	12	23 D15 QG834 CRTL 1-2	-0.708
Driscoll	2020-03-03	QG834	H2O	12	23 D15 QG834 CRTL 1-3	0.2686
Driscoll	2020-03-03	QG834	H2O	12	23 D15 QG834 CRTL 1-4	-0.2281
Driscoll	2020-03-03	QG834	H2O	12	23 D15 QG834 CRTL 1-5	-1.636
Driscoll	2020-03-03	QG834	H2O	12	4 QG834 D15 CNTL 2-1	1.036
Driscoll	2020-03-03	QG834	H2O	12	4 QG834 D15 CNTL 2-2	-0.1557
Driscoll	2020-03-03	QG834	H2O	12	4 QG834 D15 CNTL 2-3	-0.1077
Driscoll	2020-03-03	QG834	H2O	12	SU D15 QG834 CRTL 1-1	0.299
Driscoll	2020-03-03	QG834	H2O	12	SU D15 QG834 CRTL 1-2	-0.2886
Driscoll	2020-03-03	QG834	H2O	12	SU D15 QG834 CRTL 1-3	-0.02304
Driscoll	2020-03-03	QG834	METFO	12	23 D15 QG834 METFORMIN 1-1	0.4906
Driscoll	2020-03-03	QG834	METFO	12	23 D15 QG834 METFORMIN 1-2	0.5691
Driscoll	2020-03-03	QG834	METFO	12	23 D15 QG834 METFORMIN 1-3	0.04085
Driscoll	2020-03-03	QG834	METFO	12	23 D15 QG834 METFORMIN 1-4	0.8043
Driscoll	2020-03-03	QG834	METFO	12	23 D15 QG834 METFORMIN 1-5	-1.363
Driscoll	2020-03-03	QG834	METFO	12	4 QG834 D15 Metformin 2-1	0.05767
Driscoll	2020-03-03	QG834	METFO	12	4 QG834 D15 Metformin 2-2	-0.4489
Driscoll	2020-03-03	QG834	METFO	12	4 QG834 D15 Metformin 2-3	0.4937
Driscoll	2020-03-03	QG834	METFO	12	SU QG834 D15 Metformin 2-1	1.214
Driscoll	2020-03-03	QG834	METFO	12	SU QG834 D15 Metformin 2-2	0.5534
Driscoll	2020-03-03	QG834	METFO	12	SU QG834 D15 Metformin 2-3	0.1279
Driscoll	2019-11-26	JU775	H2O	6	16 JU775 D8 CTRL 1_1	0.181
Driscoll	2019-11-26	JU775	H2O	6	16 JU775 D8 CTRL 1_2	1.604
Driscoll	2019-11-26	JU775	H2O	6	16 JU775 D8 CTRL 1_3	-0.003947
Driscoll	2019-11-26	JU775	H2O	6	16 JU775 D8 CTRL 1_4	0.2472
Driscoll	2019-11-26	JU775	H2O	6	16 JU775 D8 CTRL 1_5	0.6329
Driscoll	2019-11-26	JU775	H2O	6	20 JU775 D8 CTRL 1_1	0.3776
Driscoll	2019-11-26	JU775	H2O	6	20 JU775 D8 CTRL 1_2	-0.08095
Driscoll	2019-11-26	JU775	H2O	6	20 JU775 D8 CTRL 1_3	-0.9055
Driscoll	2019-11-26	JU775	H2O	6	20 JU775 D8 CTRL 1_4	-0.4472
Driscoll	2019-11-26	JU775	H2O	6	20 JU775 D8 CTRL 1_5	0.3577
Driscoll	2019-11-26	JU775	H2O	6	23 JU775 D8 CTRL 1_1	0.2907
Driscoll	2019-11-26	JU775	H2O	6	23 JU775 D8 CTRL 1_2	0.2729
Driscoll	2019-11-26	JU775	H2O	6	23 JU775 D8 CTRL 1_3	-0.2607
Driscoll	2019-11-26	JU775	H2O	6	23 JU775 D8 CTRL 1_4	1.492
Driscoll	2019-11-26	JU775	H2O	6	23 JU775 D8 CTRL 1_5	0.103
Driscoll	2019-11-26	JU775	H2O	6	4 JU775 D8 CTRL 1_1	0.7576
Driscoll	2019-11-26	JU775	H2O	6	4 JU775 D8 CTRL 1_2	-1.124
Driscoll	2019-11-26	JU775	H2O	6	4 JU775 D8 CTRL 1_3	1.073
Driscoll	2019-11-26	JU775	H2O	6	4 JU775 D8 CTRL 1_4	0.4969
Driscoll	2019-11-26	JU775	H2O	6	4 JU775 D8 CTRL 1_5	0.01626
Driscoll	2019-11-26	JU775	METFO	6	16 JU775 D8 metformin 1_1	0.01263
Driscoll	2019-11-26	JU775	METFO	6	16 JU775 D8 metformin 1_2	0.8163
Driscoll	2019-11-26	JU775	METFO	6	16 JU775 D8 metformin 1_3	0.0654
Driscoll	2019-11-26	JU775	METFO	6	16 JU775 D8 metformin 1_4	0.9907
Driscoll	2019-11-26	JU775	METFO	6	16 JU775 D8 metformin 1_5	0.75
Driscoll	2019-11-26	JU775	METFO	6	20 JU775 D8 metformin 1_1	1.141
Driscoll	2019-11-26	JU775	METFO	6	20 JU775 D8 metformin 1_2	0.2702
Driscoll	2019-11-26	JU775	METFO	6	20 JU775 D8 metformin 1_3	0.937
Driscoll	2019-11-26	JU775	METFO	6	20 JU775 D8 metformin 1_4	1.552
Driscoll	2019-11-26	JU775	METFO	6	20 JU775 D8 metformin 1_5	1.677
Driscoll	2019-11-26	JU775	METFO	6	23 JU775 D8 metformin 1_1	3.294
Driscoll	2019-11-26	JU775	METFO	6	23 JU775 D8 metformin 1_2	0.4455
Driscoll	2019-11-26	JU775	METFO	6	23 JU775 D8 metformin 1_3	0.8044
Driscoll	2019-11-26	JU775	METFO	6	23 JU775 D8 metformin 1_4	-0.1408
Driscoll	2019-11-26	JU775	METFO	6	23 JU775 D8 metformin 1_5	-0.1712
Driscoll	2019-11-26	JU775	METFO	6	4 JU775 D8 metformin 1_1	0.5014
Driscoll	2019-11-26	JU775	METFO	6	4 JU775 D8 metformin 1_2	2.608
Driscoll	2019-11-26	JU775	METFO	6	4 JU775 D8 metformin 1_3	2.58
Driscoll	2019-11-26	JU775	METFO	6	4 JU775 D8 metformin 1_4	2.964
Driscoll	2019-11-26	JU775	METFO	6	4 JU775 D8 metformin 1_5	1.103
Driscoll	2019-11-26	MY16	H2O	6	16 MY16 D8 CTRL 1_1	0.4931
Driscoll	2019-11-26	MY16	H2O	6	16 MY16 D8 CTRL 1_2	0.6953
Driscoll	2019-11-26	MY16	H2O	6	16 MY16 D8 CTRL 1_3	1.232
Driscoll	2019-11-26	MY16	H2O	6	16 MY16 D8 CTRL 1_4	1.135
Driscoll	2019-11-26	MY16	H2O	6	16 MY16 D8 CTRL 1_5	1.794
Driscoll	2019-11-26	MY16	H2O	6	20 MY16 D8 CTRL 1_1	1.519
Driscoll	2019-11-26	MY16	H2O	6	20 MY16 D8 CTRL 1_2	0.703
Driscoll	2019-11-26	MY16	H2O	6	20 MY16 D8 CTRL 1_3	-0.8202
Driscoll	2019-11-26	MY16	H2O	6	20 MY16 D8 CTRL 1_4	0.1629
Driscoll	2019-11-26	MY16	H2O	6	20 MY16 D8 CTRL 1_5	-0.759
Driscoll	2019-11-26	MY16	H2O	6	23 my16 D8 CTRL 1_1	1.436
Driscoll	2019-11-26	MY16	H2O	6	23 my16 D8 CTRL 1_2	1.413
Driscoll	2019-11-26	MY16	H2O	6	23 my16 D8 CTRL 1_3	0.8818
Driscoll	2019-11-26	MY16	H2O	6	23 my16 D8 CTRL 1_4	-1.171
Driscoll	2019-11-26	MY16	H2O	6	23 my16 D8 CTRL 1_5	0.3451
Driscoll	2019-11-26	MY16	H2O	6	4 MY16 D8 CTRL 1_1	0.7213
Driscoll	2019-11-26	MY16	H2O	6	4 MY16 D8 CTRL 1_2	0.4542
Driscoll	2019-11-26	MY16	H2O	6	4 MY16 D8 CTRL 1_3	2.301
Driscoll	2019-11-26	MY16	H2O	6	4 MY16 D8 CTRL 1_4	0.6798
Driscoll	2019-11-26	MY16	H2O	6	4 MY16 D8 CTRL 1_5	-0.8071
Driscoll	2019-11-26	MY16	METFO	6	16 MY16 D8 metformin 1_1	1.774
Driscoll	2019-11-26	MY16	METFO	6	16 MY16 D8 metformin 1_2	0.3777
Driscoll	2019-11-26	MY16	METFO	6	16 MY16 D8 metformin 1_3	0.6377
Driscoll	2019-11-26	MY16	METFO	6	16 MY16 D8 metformin 1_4	1.341
Driscoll	2019-11-26	MY16	METFO	6	16 MY16 D8 metformin 1_5	1.916
Driscoll	2019-11-26	MY16	METFO	6	20 MY16 D8 metformin 1_1	0.4169
Driscoll	2019-11-26	MY16	METFO	6	20 MY16 D8 metformin 1_2	0.606
Driscoll	2019-11-26	MY16	METFO	6	20 MY16 D8 metformin 1_3	1.943
Driscoll	2019-11-26	MY16	METFO	6	20 MY16 D8 metformin 1_4	2.384
Driscoll	2019-11-26	MY16	METFO	6	20 MY16 D8 metformin 1_5	0.06157
Driscoll	2019-11-26	MY16	METFO	6	23 MY16 D8 metformin 1_1	2.352
Driscoll	2019-11-26	MY16	METFO	6	23 MY16 D8 metformin 1_2	-2.354
Driscoll	2019-11-26	MY16	METFO	6	23 MY16 D8 metformin 1_3	-0.007878
Driscoll	2019-11-26	MY16	METFO	6	23 MY16 D8 metformin 1_4	-1.808
Driscoll	2019-11-26	MY16	METFO	6	23 MY16 D8 metformin 1_5	1.044
Driscoll	2019-11-26	MY16	METFO	6	4 MY16 D8 metformin 1_1	0.5867
Driscoll	2019-11-26	MY16	METFO	6	4 MY16 D8 metformin 1_2	1.929
Driscoll	2019-11-26	MY16	METFO	6	4 MY16 D8 metformin 1_3	0.3376
Driscoll	2019-11-26	MY16	METFO	6	4 MY16 D8 metformin 1_4	1.525
Driscoll	2019-11-26	MY16	METFO	6	4 MY16 D8 metformin 1_5	1.672
Driscoll	2019-11-26	N2_PD1073	H2O	6	16 N2 D8 CTRL 1_1	1.106
Driscoll	2019-11-26	N2_PD1073	H2O	6	16 N2 D8 CTRL 1_2	0.6864
Driscoll	2019-11-26	N2_PD1073	H2O	6	16 N2 D8 CTRL 1_3	0.283
Driscoll	2019-11-26	N2_PD1073	H2O	6	16 N2 D8 CTRL 1_4	-0.3216
Driscoll	2019-11-26	N2_PD1073	H2O	6	16 N2 D8 CTRL 1_5	1.647
Driscoll	2019-11-26	N2_PD1073	H2O	6	20 N2 D8 CTRL 1_1	-0.0755
Driscoll	2019-11-26	N2_PD1073	H2O	6	20 N2 D8 CTRL 1_2	-1.313
Driscoll	2019-11-26	N2_PD1073	H2O	6	20 N2 D8 CTRL 1_3	-0.1206
Driscoll	2019-11-26	N2_PD1073	H2O	6	20 N2 D8 CTRL 1_4	0.4953
Driscoll	2019-11-26	N2_PD1073	H2O	6	20 N2 D8 CTRL 1_5	0.2234
Driscoll	2019-11-26	N2_PD1073	H2O	6	23 N2 D8 Crtl 1-1	0.6413
Driscoll	2019-11-26	N2_PD1073	H2O	6	23 N2 D8 CRTL 1-2	0.2479
Driscoll	2019-11-26	N2_PD1073	H2O	6	23 N2 D8 CRTL 1-3	0.3629
Driscoll	2019-11-26	N2_PD1073	H2O	6	23 N2 D8 CRTL 1-4	1.293
Driscoll	2019-11-26	N2_PD1073	H2O	6	23 N2 D8 CRTL 1-5	0.2026
Driscoll	2019-11-26	N2_PD1073	H2O	6	4 N2 D8 CTRL 1_1	-0.05099
Driscoll	2019-11-26	N2_PD1073	H2O	6	4 N2 D8 CTRL 1_2	0.8297
Driscoll	2019-11-26	N2_PD1073	H2O	6	4 N2 D8 CTRL 1_3	-0.551
Driscoll	2019-11-26	N2_PD1073	H2O	6	4 N2 D8 CTRL 1_4	0.07934
Driscoll	2019-11-26	N2_PD1073	H2O	6	4 N2 D8 CTRL 1_5	1.679
Driscoll	2019-11-26	N2_PD1073	METFO	6	16 N2 D8 metformin 1_1	2.615
Driscoll	2019-11-26	N2_PD1073	METFO	6	16 N2 D8 metformin 1_2	1.497
Driscoll	2019-11-26	N2_PD1073	METFO	6	16 N2 D8 metformin 1_3	2.29
Driscoll	2019-11-26	N2_PD1073	METFO	6	16 N2 D8 metformin 1_4	1.552
Driscoll	2019-11-26	N2_PD1073	METFO	6	16 N2 D8 metformin 1_5	1.191
Driscoll	2019-11-26	N2_PD1073	METFO	6	20 N2 D8 metformin 1-3	0.4275
Driscoll	2019-11-26	N2_PD1073	METFO	6	20 N2 D8 metformin 1_1	2.032
Driscoll	2019-11-26	N2_PD1073	METFO	6	20 N2 D8 metformin 1_2	1.985
Driscoll	2019-11-26	N2_PD1073	METFO	6	20 N2 D8 metformin 1_4	0.9712
Driscoll	2019-11-26	N2_PD1073	METFO	6	20 N2 D8 metformin 1_5	-1.404
Driscoll	2019-11-26	N2_PD1073	METFO	6	23 N2 D8 METFORMI9N 1-2	1.318
Driscoll	2019-11-26	N2_PD1073	METFO	6	23 N2 D8 METFORMIN 1-1	2.752
Driscoll	2019-11-26	N2_PD1073	METFO	6	23 N2 D8 METFORMIN 1-5	0.621
Driscoll	2019-11-26	N2_PD1073	METFO	6	23 N2 D8 MEYFIRMIN 1-3	2.054
Driscoll	2019-11-26	N2_PD1073	METFO	6	23 N2 D8 MEYFORMIN 1-4	1.708
Driscoll	2019-11-26	N2_PD1073	METFO	6	4 N2 D8 metformin 1_1	2.554
Driscoll	2019-11-26	N2_PD1073	METFO	6	4 N2 D8 metformin 1_2	0.588
Driscoll	2019-11-26	N2_PD1073	METFO	6	4 N2 D8 metformin 1_3	-0.6109
Driscoll	2019-11-26	N2_PD1073	METFO	6	4 N2 D8 metformin 1_4	2.286
Driscoll	2019-11-26	N2_PD1073	METFO	6	4 N2 D8 metformin 1_5	1.152
Driscoll	2019-11-27	JU1373	H2O	6	16 JU1373 D9 CTRL1_1	0.9081
Driscoll	2019-11-27	JU1373	H2O	6	16 JU1373 D9 CTRL1_2	1.216
Driscoll	2019-11-27	JU1373	H2O	6	16 JU1373 D9 CTRL1_3	0.4634
Driscoll	2019-11-27	JU1373	H2O	6	16 JU1373 D9 CTRL1_4	0.3072
Driscoll	2019-11-27	JU1373	H2O	6	16 JU1373 D9 CTRL1_5	0.4994
Driscoll	2019-11-27	JU1373	H2O	6	20 JU1373 D9 CTRL 1_1	0.2918
Driscoll	2019-11-27	JU1373	H2O	6	20 JU1373 D9 CTRL 1_2	0.8873
Driscoll	2019-11-27	JU1373	H2O	6	20 JU1373 D9 CTRL 1_3	1.139
Driscoll	2019-11-27	JU1373	H2O	6	20 JU1373 D9 CTRL 1_4	0.908
Driscoll	2019-11-27	JU1373	H2O	6	20 JU1373 D9 CTRL 1_5	0.891
Driscoll	2019-11-27	JU1373	H2O	6	23 JU1373 D9 CRTL 1-1	0.8739
Driscoll	2019-11-27	JU1373	H2O	6	23 JU1373 D9 CRTL 1-2	0.8484
Driscoll	2019-11-27	JU1373	H2O	6	23 JU1373 D9 CRTL 1-4	0.3017
Driscoll	2019-11-27	JU1373	H2O	6	23 JU1373 D9 CRTL 1-5	0.7161
Driscoll	2019-11-27	JU1373	H2O	6	4 JU1373 D9 CTRL 1_1	0.8439
Driscoll	2019-11-27	JU1373	H2O	6	4 JU1373 D9 CTRL 1_2	0.9682
Driscoll	2019-11-27	JU1373	H2O	6	4 JU1373 D9 CTRL 1_3	1.018
Driscoll	2019-11-27	JU1373	H2O	6	4 JU1373 D9 CTRL 1_4	1.284
Driscoll	2019-11-27	JU1373	H2O	6	4 JU1373 D9 CTRL 1_5	1.107
Driscoll	2019-11-27	JU1373	METFO	6	16 JU1373 D9 metformin 1_1	-0.608
Driscoll	2019-11-27	JU1373	METFO	6	16 JU1373 D9 metformin 1_2	0.6842
Driscoll	2019-11-27	JU1373	METFO	6	16 JU1373 D9 metformin 1_3	-0.6837
Driscoll	2019-11-27	JU1373	METFO	6	16 JU1373 D9 metformin 1_4	-0.4444
Driscoll	2019-11-27	JU1373	METFO	6	16 JU1373 D9 metformin 1_5	-0.4856
Driscoll	2019-11-27	JU1373	METFO	6	20 JU1373 D9 metformin 1_1	0.4846
Driscoll	2019-11-27	JU1373	METFO	6	20 JU1373 D9 metformin 1_2	0.2302
Driscoll	2019-11-27	JU1373	METFO	6	20 JU1373 D9 metformin 1_3	-0.2792
Driscoll	2019-11-27	JU1373	METFO	6	20 JU1373 D9 metformin 1_4	0.0539
Driscoll	2019-11-27	JU1373	METFO	6	20 JU1373 D9 metformin 1_5	0.125
Driscoll	2019-11-27	JU1373	METFO	6	23 JU1373 D9 METFORMIN 1-1	0.8683
Driscoll	2019-11-27	JU1373	METFO	6	23 JU1373 D9 METFORMIN 1-2	-0.5101
Driscoll	2019-11-27	JU1373	METFO	6	23 JU1373 D9 METFORMIN 1-3	-1.174
Driscoll	2019-11-27	JU1373	METFO	6	23 JU1373 D9 METFORMIN 1-4	0.2886
Driscoll	2019-11-27	JU1373	METFO	6	23 JU1373 D9 METFORMIN 1-5	-0.09461
Driscoll	2019-11-27	JU1373	METFO	6	4 JU1373 D9 metformin 1_1	0.5656
Driscoll	2019-11-27	JU1373	METFO	6	4 JU1373 D9 metformin 1_2	0.5353
Driscoll	2019-11-27	JU1373	METFO	6	4 JU1373 D9 metformin 1_3	0.5925
Driscoll	2019-11-27	JU1373	METFO	6	4 JU1373 D9 metformin 1_4	-0.3036
Driscoll	2019-11-27	JU1373	METFO	6	4 JU1373 D9 metformin 1_5	0.7749
Driscoll	2019-11-27	JU1630	H2O	6	16 JU1630 D9 CTRL1_1	1.355
Driscoll	2019-11-27	JU1630	H2O	6	16 JU1630 D9 CTRL1_2	0.9562
Driscoll	2019-11-27	JU1630	H2O	6	16 JU1630 D9 CTRL1_3	0.9754
Driscoll	2019-11-27	JU1630	H2O	6	16 JU1630 D9 CTRL1_4	1.202
Driscoll	2019-11-27	JU1630	H2O	6	16 JU1630 D9 CTRL1_5	1.26
Driscoll	2019-11-27	JU1630	H2O	6	20 JU1630 D9 CTRL 1_1	0.8531
Driscoll	2019-11-27	JU1630	H2O	6	20 JU1630 D9 CTRL 1_2	1.133
Driscoll	2019-11-27	JU1630	H2O	6	20 JU1630 D9 CTRL 1_3	0.2857
Driscoll	2019-11-27	JU1630	H2O	6	20 JU1630 D9 CTRL 1_4	1.701
Driscoll	2019-11-27	JU1630	H2O	6	20 JU1630 D9 CTRL 1_5	0.6964
Driscoll	2019-11-27	JU1630	H2O	6	23 JU1630 D9 CRTL 1-1	-1.103
Driscoll	2019-11-27	JU1630	H2O	6	23 JU1630 D9 CRTL 1-2	-1.125
Driscoll	2019-11-27	JU1630	H2O	6	23 JU1630 D9 CRTL 1-3	0.2596
Driscoll	2019-11-27	JU1630	H2O	6	23 JU1630 D9 CRTL 1-4	-0.9816
Driscoll	2019-11-27	JU1630	H2O	6	23 JU1630 D9 CRTL 1-5	-1.937
Driscoll	2019-11-27	JU1630	H2O	6	4 JU1630 D9 CTRL 1_1	1.205
Driscoll	2019-11-27	JU1630	H2O	6	4 JU1630 D9 CTRL 1_2	0.102
Driscoll	2019-11-27	JU1630	H2O	6	4 JU1630 D9 CTRL 1_3	0.1432
Driscoll	2019-11-27	JU1630	H2O	6	4 JU1630 D9 CTRL 1_4	0.7278
Driscoll	2019-11-27	JU1630	H2O	6	4 JU1630 D9 CTRL 1_5	0.7707
Driscoll	2019-11-27	JU1630	METFO	6	16 JU1630 D9 metformin 1_1	-0.5317
Driscoll	2019-11-27	JU1630	METFO	6	16 JU1630 D9 metformin 1_2	0.2805
Driscoll	2019-11-27	JU1630	METFO	6	16 JU1630 D9 metformin 1_3	0.05084
Driscoll	2019-11-27	JU1630	METFO	6	16 JU1630 D9 metformin 1_4	-0.2762
Driscoll	2019-11-27	JU1630	METFO	6	16 JU1630 D9 metformin 1_5	0.9122
Driscoll	2019-11-27	JU1630	METFO	6	20 JU1630 D9 metformin 1_1	0.05559
Driscoll	2019-11-27	JU1630	METFO	6	20 JU1630 D9 metformin 1_2	-0.2611
Driscoll	2019-11-27	JU1630	METFO	6	20 JU1630 D9 metformin 1_3	0.1213
Driscoll	2019-11-27	JU1630	METFO	6	20 JU1630 D9 metformin 1_4	0.2972
Driscoll	2019-11-27	JU1630	METFO	6	23 JU1630 D9 METFORMIN 1-1	-0.6472
Driscoll	2019-11-27	JU1630	METFO	6	23 JU1630 D9 METFORMIN 1-2	-0.5597
Driscoll	2019-11-27	JU1630	METFO	6	23 JU1630 D9 METFORMIN 1-3	-0.1029
Driscoll	2019-11-27	JU1630	METFO	6	23 JU1630 D9 METFROMIN 1-4	-0.6613
Driscoll	2019-11-27	JU1630	METFO	6	23 JU1630 D9 METFROMIN 1-5	-0.1728
Driscoll	2019-11-27	JU1630	METFO	6	4 JU1630 D9 metformin 1_1	-0.2363
Driscoll	2019-11-27	JU1630	METFO	6	4 JU1630 D9 metformin 1_2	-0.2001
Driscoll	2019-11-27	JU1630	METFO	6	4 JU1630 D9 metformin 1_3	-0.05969
Driscoll	2019-11-27	JU1630	METFO	6	4 JU1630 D9 metformin 1_4	0.5042
Driscoll	2019-11-27	JU1630	METFO	6	4 JU1630 D9 metformin 1_5	0.3453
Driscoll	2019-11-27	QG834	H2O	6	16 QG834 D9 CTRL1_1	0.8878
Driscoll	2019-11-27	QG834	H2O	6	16 QG834 D9 CTRL1_2	0.705
Driscoll	2019-11-27	QG834	H2O	6	16 QG834 D9 CTRL1_3	1.204
Driscoll	2019-11-27	QG834	H2O	6	16 QG834 D9 CTRL1_4	0.8513
Driscoll	2019-11-27	QG834	H2O	6	16 QG834 D9 CTRL1_5	-0.7697
Driscoll	2019-11-27	QG834	METFO	6	16 QG834 D9 metformin 1_1	-0.9763
Driscoll	2019-11-27	QG834	METFO	6	16 QG834 D9 metformin 1_2	0.6129
Driscoll	2019-11-27	QG834	METFO	6	16 QG834 D9 metformin 1_3	0.3651
Driscoll	2019-11-27	QG834	METFO	6	16 QG834 D9 metformin 1_4	0.2361
Driscoll	2019-11-27	QG834	METFO	6	16 QG834 D9 metformin 1_5	-1.287
Driscoll	2019-11-28	AF16	H2O	8	16 AF16 D10 CTRL 1_1	0.3901
Driscoll	2019-11-28	AF16	H2O	8	16 AF16 D10 CTRL 1_2	0.5619
Driscoll	2019-11-28	AF16	H2O	8	16 AF16 D10 CTRL 1_3	0.562
Driscoll	2019-11-28	AF16	H2O	8	16 AF16 D10 CTRL 1_4	0.622
Driscoll	2019-11-28	AF16	H2O	8	16 AF16 D10 CTRL 1_5	0.1372
Driscoll	2019-11-28	AF16	H2O	8	20 AF16 D10 CTRL 1_1	-0.4363
Driscoll	2019-11-28	AF16	H2O	8	20 AF16 D10 CTRL 1_2	0.1282
Driscoll	2019-11-28	AF16	H2O	8	20 AF16 D10 CTRL 1_3	-0.1877
Driscoll	2019-11-28	AF16	H2O	8	20 AF16 D10 CTRL 1_4	0.9403
Driscoll	2019-11-28	AF16	H2O	8	20 AF16 D10 CTRL 1_5	1.055
Driscoll	2019-11-28	AF16	H2O	8	23 AF16 D10 CRTL 1-1	2.099
Driscoll	2019-11-28	AF16	H2O	8	23 AF16 D10 CRTL 1-2	-0.9777
Driscoll	2019-11-28	AF16	H2O	8	23 AF16 D10 CRTL 1-3	-1.21
Driscoll	2019-11-28	AF16	H2O	8	23 AF16 D10 CRTL 1-4	0.6198
Driscoll	2019-11-28	AF16	H2O	8	23 AF16 D10 CRTL 1-5	0.9259
Driscoll	2019-11-28	AF16	H2O	8	4 AF16 D10 CTRL 1_1	0.5386
Driscoll	2019-11-28	AF16	H2O	8	4 AF16 D10 CTRL 1_2	0.4127
Driscoll	2019-11-28	AF16	H2O	8	4 AF16 D10 CTRL 1_3	0.3053
Driscoll	2019-11-28	AF16	H2O	8	4 AF16 D10 CTRL 1_4	0.213
Driscoll	2019-11-28	AF16	H2O	8	4 AF16 D10 CTRL 1_5	0.4977
Driscoll	2019-11-28	AF16	METFO	8	16 AF16 D10 metformin 1_1	0.4105
Driscoll	2019-11-28	AF16	METFO	8	16 AF16 D10 metformin 1_2	1.825
Driscoll	2019-11-28	AF16	METFO	8	16 AF16 D10 metformin 1_3	0.9153
Driscoll	2019-11-28	AF16	METFO	8	16 AF16 D10 metformin 1_4	1.055
Driscoll	2019-11-28	AF16	METFO	8	16 AF16 D10 metformin 1_5	1.194
Driscoll	2019-11-28	AF16	METFO	8	20 AF16 D10 metformin 1_1	0.6523
Driscoll	2019-11-28	AF16	METFO	8	20 AF16 D10 metformin 1_2	1.59
Driscoll	2019-11-28	AF16	METFO	8	20 AF16 D10 metformin 1_3	0.7751
Driscoll	2019-11-28	AF16	METFO	8	20 AF16 D10 metformin 1_4	1.805
Driscoll	2019-11-28	AF16	METFO	8	20 AF16 D10 metformin 1_5	0.1156
Driscoll	2019-11-28	AF16	METFO	8	23 AF16 D10 METFORMIN 1-1	1.335
Driscoll	2019-11-28	AF16	METFO	8	23 AF16 D10 METFORMIN 1-2	0.9013
Driscoll	2019-11-28	AF16	METFO	8	23 AF16 D10 METFORMIN 1-3	0.9485
Driscoll	2019-11-28	AF16	METFO	8	23 AF16 D10 METFORMIN 1-4	0.8951
Driscoll	2019-11-28	AF16	METFO	8	23 AF16 D10 METFORMIN 1-5	2.848
Driscoll	2019-11-28	AF16	METFO	8	4 AF16 D10 metformin 1_1	-0.2365
Driscoll	2019-11-28	AF16	METFO	8	4 AF16 D10 metformin 1_2	2.494
Driscoll	2019-11-28	AF16	METFO	8	4 AF16 D10 metformin 1_3	1.297
Driscoll	2019-11-28	AF16	METFO	8	4 AF16 D10 metformin 1_4	0.2283
Driscoll	2019-11-28	AF16	METFO	8	4 AF16 D10 metformin 1_5	1.055
Driscoll	2019-11-28	ED3092	H2O	8	16 ED3092 D10 CTRL 1_1	1.14
Driscoll	2019-11-28	ED3092	H2O	8	16 ED3092 D10 CTRL 1_2	0.9516
Driscoll	2019-11-28	ED3092	H2O	8	16 ED3092 D10 CTRL 1_4	1.118
Driscoll	2019-11-28	ED3092	H2O	8	16 ED3092 D10 CTRL 1_5	0.3925
Driscoll	2019-11-28	ED3092	H2O	8	20 ED3092 D10 CTRL 1_1	0.1402
Driscoll	2019-11-28	ED3092	H2O	8	20 ED3092 D10 CTRL 1_2	1.132
Driscoll	2019-11-28	ED3092	H2O	8	20 ED3092 D10 CTRL 1_3	0.1433
Driscoll	2019-11-28	ED3092	H2O	8	20 ED3092 D10 CTRL 1_4	1.771
Driscoll	2019-11-28	ED3092	H2O	8	20 ED3092 D10 CTRL 1_5	0.3275
Driscoll	2019-11-28	ED3092	H2O	8	23 ED3092 D10 CRTL 1-1	1.249
Driscoll	2019-11-28	ED3092	H2O	8	23 ED3092 D10 CRTL 1-2	1.079
Driscoll	2019-11-28	ED3092	H2O	8	23 ED3092 D10 CRTL 1-3	1.444
Driscoll	2019-11-28	ED3092	H2O	8	23 ED3092 D10 CRTL 1-4	0.975
Driscoll	2019-11-28	ED3092	H2O	8	23 ED3092 D10 CRTL 1-5	0.06011
Driscoll	2019-11-28	ED3092	H2O	8	4 ED3092 D10 CTRL 1_1	0.8619
Driscoll	2019-11-28	ED3092	H2O	8	4 ED3092 D10 CTRL 1_2	1.7
Driscoll	2019-11-28	ED3092	H2O	8	4 ED3092 D10 CTRL 1_3	0.5029
Driscoll	2019-11-28	ED3092	H2O	8	4 ED3092 D10 CTRL 1_4	1.903
Driscoll	2019-11-28	ED3092	H2O	8	4 ED3092 D10 CTRL 1_5	0.5547
Driscoll	2019-11-28	ED3092	METFO	8	16 ED3092 D10 metformin 1_1	0.2425
Driscoll	2019-11-28	ED3092	METFO	8	16 ED3092 D10 metformin 1_2	1.72
Driscoll	2019-11-28	ED3092	METFO	8	16 ED3092 D10 metformin 1_3	0.6607
Driscoll	2019-11-28	ED3092	METFO	8	16 ED3092 D10 metformin 1_4	0.02322
Driscoll	2019-11-28	ED3092	METFO	8	16 ED3092 D10 metformin 1_5	0.06494
Driscoll	2019-11-28	ED3092	METFO	8	20 ED3092 D10 metformin 1_1	1.046
Driscoll	2019-11-28	ED3092	METFO	8	20 ED3092 D10 metformin 1_2	0.3811
Driscoll	2019-11-28	ED3092	METFO	8	20 ED3092 D10 metformin 1_3	0.7701
Driscoll	2019-11-28	ED3092	METFO	8	20 ED3092 D10 metformin 1_4	0.6584
Driscoll	2019-11-28	ED3092	METFO	8	20 ED3092 D10 metformin 1_5	-0.1183
Driscoll	2019-11-28	ED3092	METFO	8	23 ED3092 D10 METFORMIN 1-1	1.321
Driscoll	2019-11-28	ED3092	METFO	8	23 ED3092 D10 METFORMIN 1-2	1.432
Driscoll	2019-11-28	ED3092	METFO	8	23 ED3092 D10 METFORMIN 1-3	1.073
Driscoll	2019-11-28	ED3092	METFO	8	23 ED3092 D10 METFORMIN 1-4	0.7318
Driscoll	2019-11-28	ED3092	METFO	8	23 ED3092 D10 METFORMIN 1-5	0.5713
Driscoll	2019-11-28	ED3092	METFO	8	4 ED3092 D10 metformin 1_1	0.01455
Driscoll	2019-11-28	ED3092	METFO	8	4 ED3092 D10 metformin 1_2	2.374
Driscoll	2019-11-28	ED3092	METFO	8	4 ED3092 D10 metformin 1_3	0.6508
Driscoll	2019-11-28	ED3092	METFO	8	4 ED3092 D10 metformin 1_4	-0.03112
Driscoll	2019-11-28	ED3092	METFO	8	4 ED3092 D10 metformin 1_5	1.416
Driscoll	2019-11-28	HK104	H2O	8	16 HK104 D10 CTRL 1_1	0.001132
Driscoll	2019-11-28	HK104	H2O	8	16 HK104 D10 CTRL 1_2	0.2349
Driscoll	2019-11-28	HK104	H2O	8	16 HK104 D10 CTRL 1_3	0.8032
Driscoll	2019-11-28	HK104	H2O	8	16 HK104 D10 CTRL 1_4	0.5508
Driscoll	2019-11-28	HK104	H2O	8	16 HK104 D10 CTRL 1_5	0.9639
Driscoll	2019-11-28	HK104	H2O	8	20 HK104 D10 CTRL 1_1	0.3625
Driscoll	2019-11-28	HK104	H2O	8	20 HK104 D10 CTRL 1_2	0.1124
Driscoll	2019-11-28	HK104	H2O	8	20 HK104 D10 CTRL 1_3	0.4139
Driscoll	2019-11-28	HK104	H2O	8	20 HK104 D10 CTRL 1_4	0.6818
Driscoll	2019-11-28	HK104	H2O	8	20 HK104 D10 CTRL 1_5	0.4738
Driscoll	2019-11-28	HK104	H2O	8	23 HK104 D10 CRTL 1-1	0.641
Driscoll	2019-11-28	HK104	H2O	8	23 HK104 D10 CRTL 1-2	0.9122
Driscoll	2019-11-28	HK104	H2O	8	23 HK104 D10 CRTL 1-3	0.2836
Driscoll	2019-11-28	HK104	H2O	8	23 HK104 D10 CRTL 1-4	0.7127
Driscoll	2019-11-28	HK104	H2O	8	23 HK104 D10 CRTL 1-5	0.7621
Driscoll	2019-11-28	HK104	H2O	8	4 HK104 D10 CTRL 1_1	0.3041
Driscoll	2019-11-28	HK104	H2O	8	4 HK104 D10 CTRL 1_2	0.5186
Driscoll	2019-11-28	HK104	H2O	8	4 HK104 D10 CTRL 1_3	0.2085
Driscoll	2019-11-28	HK104	H2O	8	4 HK104 D10 CTRL 1_4	0.3424
Driscoll	2019-11-28	HK104	H2O	8	4 HK104 D10 CTRL 1_5	0.0818
Driscoll	2019-11-28	HK104	METFO	8	16 HK104 D10 metformin 1_1	0.4097
Driscoll	2019-11-28	HK104	METFO	8	16 HK104 D10 metformin 1_2	0.7061
Driscoll	2019-11-28	HK104	METFO	8	16 HK104 D10 metformin 1_3	0.773
Driscoll	2019-11-28	HK104	METFO	8	16 HK104 D10 metformin 1_4	-0.295
Driscoll	2019-11-28	HK104	METFO	8	16 HK104 D10 metformin 1_5	0.1477
Driscoll	2019-11-28	HK104	METFO	8	20 HK104 D10 metformin 1_1	0.3744
Driscoll	2019-11-28	HK104	METFO	8	20 HK104 D10 metformin 1_2	1.257
Driscoll	2019-11-28	HK104	METFO	8	20 HK104 D10 metformin 1_3	-0.4682
Driscoll	2019-11-28	HK104	METFO	8	20 HK104 D10 metformin 1_4	0.5557
Driscoll	2019-11-28	HK104	METFO	8	20 HK104 D10 metformin 1_5	0.3968
Driscoll	2019-11-28	HK104	METFO	8	23 HK104 D10 METFORMIN 1-1	0.436
Driscoll	2019-11-28	HK104	METFO	8	23 HK104 D10 METFORMIN 1-2	0.2435
Driscoll	2019-11-28	HK104	METFO	8	23 HK104 D10 METFORMIN 1-3	0.9419
Driscoll	2019-11-28	HK104	METFO	8	23 HK104 D10 METFORMIN 1-4	1.035
Driscoll	2019-11-28	HK104	METFO	8	23 HK104 D10 METFORMIN 1-5	0.6861
Driscoll	2019-11-28	HK104	METFO	8	4 HK104 D10 metformin 1_1	0.1556
Driscoll	2019-11-28	HK104	METFO	8	4 HK104 D10 metformin 1_2	0.4921
Driscoll	2019-11-28	HK104	METFO	8	4 HK104 D10 metformin 1_3	-0.3702
Driscoll	2019-11-28	HK104	METFO	8	4 HK104 D10 metformin 1_4	0.5862
Driscoll	2019-11-28	HK104	METFO	8	4 HK104 D10 metformin 1_5	0.1282
Driscoll	2019-12-02	JU775	H2O	12	16 JU775 D15 CTRL 1_1	-1.393
Driscoll	2019-12-02	JU775	H2O	12	16 JU775 D15 CTRL 1_2	-1.433
Driscoll	2019-12-02	JU775	H2O	12	16 JU775 D15 CTRL 1_3	-0.1142
Driscoll	2019-12-02	JU775	H2O	12	16 JU775 D15 CTRL 1_4	-1.38
Driscoll	2019-12-02	JU775	H2O	12	16 JU775 D15 CTRL 1_5	-0.06352
Driscoll	2019-12-02	JU775	H2O	12	20 JU775 D15 CTRL 1_1	-1.613
Driscoll	2019-12-02	JU775	H2O	12	20 JU775 D15 CTRL 1_2	-0.8411
Driscoll	2019-12-02	JU775	H2O	12	20 JU775 D15 CTRL 1_3	-1.354
Driscoll	2019-12-02	JU775	H2O	12	23 JU775 D14 CRTL 1-1	-1.136
Driscoll	2019-12-02	JU775	H2O	12	23 JU775 D14 CRTL 1-2	-1.416
Driscoll	2019-12-02	JU775	H2O	12	23 JU775 D14 CRTL 1-3	-1.187
Driscoll	2019-12-02	JU775	H2O	12	23 JU775 D14 CRTL 1-4	-0.5493
Driscoll	2019-12-02	JU775	H2O	12	23 JU775 D14 CRTL 1-5	-1.407
Driscoll	2019-12-02	JU775	H2O	12	4 JU775 D15 CTRL 1_1	-0.879
Driscoll	2019-12-02	JU775	H2O	12	4 JU775 D15 CTRL 1_2	-1.467
Driscoll	2019-12-02	JU775	H2O	12	4 JU775 D15 CTRL 1_3	-0.7836
Driscoll	2019-12-02	JU775	METFO	12	16 JU775 D15 metformin 1_1	-1.266
Driscoll	2019-12-02	JU775	METFO	12	16 JU775 D15 metformin 1_2	-1.281
Driscoll	2019-12-02	JU775	METFO	12	16 JU775 D15 metformin 1_3	0.2306
Driscoll	2019-12-02	JU775	METFO	12	16 JU775 D15 metformin 1_4	-0.6324
Driscoll	2019-12-02	JU775	METFO	12	16 JU775 D15 metformin 1_5	0.06494
Driscoll	2019-12-02	JU775	METFO	12	20 JU775 D15 metformin 1_1	-0.5789
Driscoll	2019-12-02	JU775	METFO	12	20 JU775 D15 metformin 1_2	0.2361
Driscoll	2019-12-02	JU775	METFO	12	20 JU775 D15 metformin 1_3	0.3475
Driscoll	2019-12-02	JU775	METFO	12	23 JU775 D14 METFORMIN 1-1	-0.6128
Driscoll	2019-12-02	JU775	METFO	12	23 JU775 D14 METFORMIN 1-2	-0.7135
Driscoll	2019-12-02	JU775	METFO	12	23 JU775 D14 METFORMIN 1-3	-0.2119
Driscoll	2019-12-02	JU775	METFO	12	23 JU775 D14 METFORMIN 1-4	-1.19
Driscoll	2019-12-02	JU775	METFO	12	23 JU775 D14 METFORMIN 1-5	-0.4392
Driscoll	2019-12-02	JU775	METFO	12	4 JU775 D15 metformin 1_1	-0.2589
Driscoll	2019-12-02	JU775	METFO	12	4 JU775 D15 metformin 1_2	-1.41
Driscoll	2019-12-02	JU775	METFO	12	4 JU775 D15 metformin 1_3	-0.7148
Driscoll	2019-12-02	MY16	H2O	12	16 MY16 D15 CTRL 1_1	-1.429
Driscoll	2019-12-02	MY16	H2O	12	16 MY16 D15 CTRL 1_2	-2.023
Driscoll	2019-12-02	MY16	H2O	12	16 MY16 D15 CTRL 1_3	-1.498
Driscoll	2019-12-02	MY16	H2O	12	16 MY16 D15 CTRL 1_4	-2.244
Driscoll	2019-12-02	MY16	H2O	12	16 MY16 D15 CTRL 1_5	-1.047
Driscoll	2019-12-02	MY16	H2O	12	20 MY16 D15 CTRL 1_1	-1.832
Driscoll	2019-12-02	MY16	H2O	12	20 MY16 D15 CTRL 1_2	-2.156
Driscoll	2019-12-02	MY16	H2O	12	20 MY16 D15 CTRL 1_3	-1.555
Driscoll	2019-12-02	MY16	H2O	12	23 MY16 D14 CRTL 1-1	-1.263
Driscoll	2019-12-02	MY16	H2O	12	23 MY16 D14 CRTL 1-2	-1.533
Driscoll	2019-12-02	MY16	H2O	12	23 MY16 D14 CRTL 1-3	-1.312
Driscoll	2019-12-02	MY16	H2O	12	23 MY16 D14 CRTL 1-4	-1.879
Driscoll	2019-12-02	MY16	H2O	12	23 MY16 D14 CRTL 1-5	-1.431
Driscoll	2019-12-02	MY16	H2O	12	4 MY16 D15 CTRL 1_1	-1.062
Driscoll	2019-12-02	MY16	H2O	12	4 MY16 D15 CTRL 1_2	-0.8305
Driscoll	2019-12-02	MY16	H2O	12	4 MY16 D15 CTRL 1_3	-1.967
Driscoll	2019-12-02	MY16	METFO	12	16 MY16 D15 metformin 1_1	-1.282
Driscoll	2019-12-02	MY16	METFO	12	16 MY16 D15 metformin 1_2	-0.4065
Driscoll	2019-12-02	MY16	METFO	12	16 MY16 D15 metformin 1_3	-1.24
Driscoll	2019-12-02	MY16	METFO	12	16 MY16 D15 metformin 1_4	-0.8015
Driscoll	2019-12-02	MY16	METFO	12	16 MY16 D15 metformin 1_5	-0.4309
Driscoll	2019-12-02	MY16	METFO	12	20 MY16 D15 metformin 1_1	-0.6028
Driscoll	2019-12-02	MY16	METFO	12	20 MY16 D15 metformin 1_2	-0.7305
Driscoll	2019-12-02	MY16	METFO	12	20 MY16 D15 metformin 1_3	-0.8589
Driscoll	2019-12-02	MY16	METFO	12	23 MY 16 D14 METFORMIN 1-1	-0.9494
Driscoll	2019-12-02	MY16	METFO	12	23 MY16 D14 METFORMIN 1-2	-1.081
Driscoll	2019-12-02	MY16	METFO	12	23 MY16 D14 METFORMIN 1-3	-1.023
Driscoll	2019-12-02	MY16	METFO	12	23 MY16 D14 METFORMIN 1-4	-1.061
Driscoll	2019-12-02	MY16	METFO	12	23 MY16 D14 METFORMIN 1-5	-0.7162
Driscoll	2019-12-02	MY16	METFO	12	4 MY16 D15 metformin 1_1	-1.074
Driscoll	2019-12-02	MY16	METFO	12	4 MY16 D15 metformin 1_2	-0.2248
Driscoll	2019-12-02	MY16	METFO	12	4 MY16 D15 metformin 1_3	-0.07759
Driscoll	2019-12-02	N2_PD1073	H2O	12	16 N2 D15 CTRL 1_1	-1.819
Driscoll	2019-12-02	N2_PD1073	H2O	12	16 N2 D15 CTRL 1_2	-0.5004
Driscoll	2019-12-02	N2_PD1073	H2O	12	16 N2 D15 CTRL 1_3	-0.5438
Driscoll	2019-12-02	N2_PD1073	H2O	12	16 N2 D15 CTRL 1_4	-1.379
Driscoll	2019-12-02	N2_PD1073	H2O	12	16 N2 D15 CTRL 1_5	-1.738
Driscoll	2019-12-02	N2_PD1073	H2O	12	20 N2 D15 CTRL 1_1	-1.982
Driscoll	2019-12-02	N2_PD1073	H2O	12	20 N2 D15 CTRL 1_2	-1.539
Driscoll	2019-12-02	N2_PD1073	H2O	12	20 N2 D15 CTRL 1_3	-2.238
Driscoll	2019-12-02	N2_PD1073	H2O	12	20 N2 D15 CTRL 1_4	-2.555
Driscoll	2019-12-02	N2_PD1073	H2O	12	23 N2 D14 CRTL 1-5	-1.194
Driscoll	2019-12-02	N2_PD1073	H2O	12	23 N2 D14 CRTL 1-3	-0.2625
Driscoll	2019-12-02	N2_PD1073	H2O	12	23 N2 D14 CRTL 1-1	-0.2318
Driscoll	2019-12-02	N2_PD1073	H2O	12	23 N2 D14 CRTL 1-2	-0.4027
Driscoll	2019-12-02	N2_PD1073	H2O	12	23 N2 D14 CRTL 1-4	0.05261
Driscoll	2019-12-02	N2_PD1073	H2O	12	4 N2 D15 CTRL 1_1	-0.5447
Driscoll	2019-12-02	N2_PD1073	H2O	12	4 N2 D15 CTRL 1_2	-1.073
Driscoll	2019-12-02	N2_PD1073	H2O	12	4 N2 D15 CTRL 1_3	-1.589
Driscoll	2019-12-02	N2_PD1073	METFO	12	16 N2 D15 metformin 1_1	0.7596
Driscoll	2019-12-02	N2_PD1073	METFO	12	16 N2 D15 metformin 1_2	0.6447
Driscoll	2019-12-02	N2_PD1073	METFO	12	16 N2 D15 metformin 1_3	-0.3889
Driscoll	2019-12-02	N2_PD1073	METFO	12	16 N2 D15 metformin 1_4	1.294
Driscoll	2019-12-02	N2_PD1073	METFO	12	16 N2 D15 metformin 1_5	0.4665
Driscoll	2019-12-02	N2_PD1073	METFO	12	20 N2 D15 metformin 1_1	-1.053
Driscoll	2019-12-02	N2_PD1073	METFO	12	20 N2 D15 metformin 1_2	0.4202
Driscoll	2019-12-02	N2_PD1073	METFO	12	20 N2 D15 metformin 1_3	-0.07535
Driscoll	2019-12-02	N2_PD1073	METFO	12	23 N2 D14 METFORMIN 1-1	0.1086
Driscoll	2019-12-02	N2_PD1073	METFO	12	23 N2 D14 METFORMIN 1-2	-0.4099
Driscoll	2019-12-02	N2_PD1073	METFO	12	23 N2 D14 METFORMIN 1-3	1.361
Driscoll	2019-12-02	N2_PD1073	METFO	12	23 N2 D14 METFORMIN 1-4	-0.0836
Driscoll	2019-12-02	N2_PD1073	METFO	12	23 N2 D14 METFORMIN 1-5	-0.5939
Driscoll	2019-12-02	N2_PD1073	METFO	12	4 N2 D15 metformin 1_1	-0.4136
Driscoll	2019-12-02	N2_PD1073	METFO	12	4 N2 D15 metformin 1_2	0.2183
Driscoll	2019-12-02	N2_PD1073	METFO	12	4 N2 D15 metformin 1_3	-0.02439
Driscoll	2019-12-03	JU1373	H2O	12	16 JU1373 D15 CTRL 1_1	-0.4446
Driscoll	2019-12-03	JU1373	H2O	12	16 JU1373 D15 CTRL 1_2	-0.783
Driscoll	2019-12-03	JU1373	H2O	12	16 JU1373 D15 CTRL 1_3	0.4767
Driscoll	2019-12-03	JU1373	H2O	12	16 JU1373 D15 CTRL 1_4	-0.3198
Driscoll	2019-12-03	JU1373	H2O	12	16 JU1373 D15 CTRL 1_5	-1.921
Driscoll	2019-12-03	JU1373	H2O	12	20 JU1373 D15 CTRL 1_1	-0.05217
Driscoll	2019-12-03	JU1373	H2O	12	20 JU1373 D15 CTRL 1_2	-0.2522
Driscoll	2019-12-03	JU1373	H2O	12	20 JU1373 D15 CTRL 1_3	0.4014
Driscoll	2019-12-03	JU1373	H2O	12	20 JU1373 D15 CTRL 1_4	0.2265
Driscoll	2019-12-03	JU1373	H2O	12	20 JU1373 D15 CTRL 1_5	0.01743
Driscoll	2019-12-03	JU1373	H2O	12	23 JU1373 D15 CRTL 1-1	-1.609
Driscoll	2019-12-03	JU1373	H2O	12	23 JU1373 D15 CRTL 1-2	-1.269
Driscoll	2019-12-03	JU1373	H2O	12	23 JU1373 D15 CRTL 1-3	-1.173
Driscoll	2019-12-03	JU1373	H2O	12	23 JU1373 D15 CRTL 1-4	-1.647
Driscoll	2019-12-03	JU1373	H2O	12	23 JU1373 D15 CRTL 1-5	-1.69
Driscoll	2019-12-03	JU1373	H2O	12	4 JU1373 D15 CTRL 1_1	-1.942
Driscoll	2019-12-03	JU1373	H2O	12	4 JU1373 D15 CTRL 1_2	0.4295
Driscoll	2019-12-03	JU1373	H2O	12	4 JU1373 D15 CTRL 1_3	0.05511
Driscoll	2019-12-03	JU1373	H2O	12	4 JU1373 D15 CTRL 1_4	-0.1173
Driscoll	2019-12-03	JU1373	H2O	12	4 JU1373 D15 CTRL 1_5	-0.7071
Driscoll	2019-12-03	JU1373	METFO	12	16 JU1373 D15 metformin 1_1	-4.519
Driscoll	2019-12-03	JU1373	METFO	12	16 JU1373 D15 metformin 1_2	-2.39
Driscoll	2019-12-03	JU1373	METFO	12	16 JU1373 D15 metformin 1_3	-2.506
Driscoll	2019-12-03	JU1373	METFO	12	16 JU1373 D15 metformin 1_4	-3.096
Driscoll	2019-12-03	JU1373	METFO	12	16 JU1373 D15 metformin 1_5	-0.9039
Driscoll	2019-12-03	JU1373	METFO	12	20 JU1373 D15 metformin 1_1	-0.5262
Driscoll	2019-12-03	JU1373	METFO	12	20 JU1373 D15 metformin 1_2	0.4845
Driscoll	2019-12-03	JU1373	METFO	12	20 JU1373 D15 metformin 1_3	-0.4002
Driscoll	2019-12-03	JU1373	METFO	12	20 JU1373 D15 metformin 1_4	-0.2629
Driscoll	2019-12-03	JU1373	METFO	12	20 JU1373 D15 metformin 1_5	-1.489
Driscoll	2019-12-03	JU1373	METFO	12	23 JU1373 D15 METFORMIN 1-3	-0.5137
Driscoll	2019-12-03	JU1373	METFO	12	23 JU1373 D15 METFORMIN 1-2	-0.5009
Driscoll	2019-12-03	JU1373	METFO	12	23 JU1373 D15 METFORMIN 1-4	0.07377
Driscoll	2019-12-03	JU1373	METFO	12	23 JU1373 D15 METFORMIN 1-5	-1.055
Driscoll	2019-12-03	JU1373	METFO	12	23 JU1393 D15 METFROMIN 1-1	-0.5784
Driscoll	2019-12-03	JU1373	METFO	12	4 JU1373 D15 metformin 1_1	0.3122
Driscoll	2019-12-03	JU1373	METFO	12	4 JU1373 D15 metformin 1_2	-0.9359
Driscoll	2019-12-03	JU1373	METFO	12	4 JU1373 D15 metformin 1_3	-0.8636
Driscoll	2019-12-03	JU1373	METFO	12	4 JU1373 D15 metformin 1_4	0.1766
Driscoll	2019-12-03	JU1373	METFO	12	4 JU1373 D15 metformin 1_5	-0.7041
Driscoll	2019-12-03	JU1630	H2O	12	16 JU1630 D15 CTRL 1_1	-0.9666
Driscoll	2019-12-03	JU1630	H2O	12	16 JU1630 D15 CTRL 1_2	-1
Driscoll	2019-12-03	JU1630	H2O	12	16 JU1630 D15 CTRL 1_3	-0.3142
Driscoll	2019-12-03	JU1630	H2O	12	16 JU1630 D15 CTRL 1_4	-0.7444
Driscoll	2019-12-03	JU1630	H2O	12	16 JU1630 D15 CTRL 1_5	-0.7366
Driscoll	2019-12-03	JU1630	H2O	12	20 JU1630 D15 CTRL 1_1	-0.2276
Driscoll	2019-12-03	JU1630	H2O	12	20 JU1630 D15 CTRL 1_2	0.1918
Driscoll	2019-12-03	JU1630	H2O	12	20 JU1630 D15 CTRL 1_3	-0.23
Driscoll	2019-12-03	JU1630	H2O	12	20 JU1630 D15 CTRL 1_4	0.4512
Driscoll	2019-12-03	JU1630	H2O	12	20 JU1630 D15 CTRL 1_5	0.7186
Driscoll	2019-12-03	JU1630	H2O	12	23 JU1630 D15 CRTL 1-1	-0.1048
Driscoll	2019-12-03	JU1630	H2O	12	23 JU1630 D15 CRTL 1-2	-0.6076
Driscoll	2019-12-03	JU1630	H2O	12	23 JU1630 D15 CRTL 1-3	-1.249
Driscoll	2019-12-03	JU1630	H2O	12	23 JU1630 D15 CRTL 1-4	-0.2497
Driscoll	2019-12-03	JU1630	H2O	12	23 JU1630 D15 CRTL 1-5	-1.246
Driscoll	2019-12-03	JU1630	H2O	12	4 JU1630 D15 CTRL 1_1	0.9217
Driscoll	2019-12-03	JU1630	H2O	12	4 JU1630 D15 CTRL 1_2	0.6093
Driscoll	2019-12-03	JU1630	H2O	12	4 JU1630 D15 CTRL 1_3	0.2075
Driscoll	2019-12-03	JU1630	H2O	12	4 JU1630 D15 CTRL 1_4	0.8292
Driscoll	2019-12-03	JU1630	H2O	12	4 JU1630 D15 CTRL 1_5	0.2683
Driscoll	2019-12-03	JU1630	METFO	12	16 JU1630 metformin 1_1	-1.995
Driscoll	2019-12-03	JU1630	METFO	12	16 JU1630 metformin 1_2	-1.469
Driscoll	2019-12-03	JU1630	METFO	12	16 JU1630 metformin 1_3	-0.1752
Driscoll	2019-12-03	JU1630	METFO	12	16 JU1630 metformin 1_4	-0.9524
Driscoll	2019-12-03	JU1630	METFO	12	16 JU1630 metformin 1_5	-0.2001
Driscoll	2019-12-03	JU1630	METFO	12	20 JU1630 D15 metformin 1_1	-0.6662
Driscoll	2019-12-03	JU1630	METFO	12	20 JU1630 D15 metformin 1_2	-0.4795
Driscoll	2019-12-03	JU1630	METFO	12	20 JU1630 D15 metformin 1_3	-1.875
Driscoll	2019-12-03	JU1630	METFO	12	20 JU1630 D15 metformin 1_4	-1.05
Driscoll	2019-12-03	JU1630	METFO	12	20 JU1630 D15 metformin 1_5	-0.8034
Driscoll	2019-12-03	JU1630	METFO	12	23 JU1630 D15 METFORMIN 1-1	-0.4607
Driscoll	2019-12-03	JU1630	METFO	12	23 JU1630 D15 METFORMIN 1-2	0.09915
Driscoll	2019-12-03	JU1630	METFO	12	23 JU1630 D15 METFORMIN 1-3	-1.984
Driscoll	2019-12-03	JU1630	METFO	12	23 JU1630 D15 METFORMIN 1-4	-0.1577
Driscoll	2019-12-03	JU1630	METFO	12	23 JU1630 D15 METFORMIN 1-5	-0.776
Driscoll	2019-12-03	JU1630	METFO	12	4 JU1630 D15 metformin 1_1	-0.2957
Driscoll	2019-12-03	JU1630	METFO	12	4 JU1630 D15 metformin 1_2	-1.936
Driscoll	2019-12-03	JU1630	METFO	12	4 JU1630 D15 metformin 1_3	-1.247
Driscoll	2019-12-03	JU1630	METFO	12	4 JU1630 D15 metformin 1_4	-0.1254
Driscoll	2019-12-03	JU1630	METFO	12	4 JU1630 D15 metformin 1_5	0.6996
Driscoll	2019-12-03	QG834	H2O	12	16 QG834 CTRL 1_1	0.2662
Driscoll	2019-12-03	QG834	H2O	12	16 QG834 CTRL 1_2	0.9509
Driscoll	2019-12-03	QG834	H2O	12	16 QG834 CTRL 1_3	-0.006445
Driscoll	2019-12-03	QG834	H2O	12	16 QG834 CTRL 1_4	-0.9726
Driscoll	2019-12-03	QG834	H2O	12	16 QG834 CTRL 1_5	0.5553
Driscoll	2019-12-03	QG834	H2O	12	20 QG834 D15 CTRL 1_1	-0.1057
Driscoll	2019-12-03	QG834	H2O	12	20 QG834 D15 CTRL 1_2	0.1046
Driscoll	2019-12-03	QG834	H2O	12	20 QG834 D15 CTRL 1_3	0.01112
Driscoll	2019-12-03	QG834	H2O	12	20 QG834 D15 CTRL 1_4	-1.193
Driscoll	2019-12-03	QG834	METFO	12	16 QG834 D15 metformin 1_1	-0.3085
Driscoll	2019-12-03	QG834	METFO	12	16 QG834 D15 metformin 1_2	0.2423
Driscoll	2019-12-03	QG834	METFO	12	16 QG834 D15 metformin 1_3	-0.2121
Driscoll	2019-12-03	QG834	METFO	12	16 QG834 D15 metformin 1_4	0.09995
Driscoll	2019-12-03	QG834	METFO	12	16 QG834 D15 metformin 1_5	-1.258
Driscoll	2019-12-03	QG834	METFO	12	20 QG834 D15 metformin 1_1	-0.6517
Driscoll	2019-12-03	QG834	METFO	12	20 QG834 D15 metformin 1_2	-0.4802
Driscoll	2019-12-03	QG834	METFO	12	20 QG834 D15 metformin 1_3	-0.8263
Driscoll	2019-12-06	AF16	H2O	16	16 AF16 D18 CTRL 1_1	0.05753
Driscoll	2019-12-06	AF16	H2O	16	16 AF16 D18 CTRL 1_2	-1.403
Driscoll	2019-12-06	AF16	H2O	16	16 AF16 D18 CTRL 1_3	-1.877
Driscoll	2019-12-06	AF16	H2O	16	16 AF16 D18 CTRL 1_4	-1.725
Driscoll	2019-12-06	AF16	H2O	16	16 AF16 D18 CTRL 1_5	-1.747
Driscoll	2019-12-06	AF16	H2O	16	20 AF16 D15 CTRL 1_1	-0.07227
Driscoll	2019-12-06	AF16	H2O	16	20 AF16 D15 CTRL 1_2	-1.499
Driscoll	2019-12-06	AF16	H2O	16	20 AF16 D15 CTRL 1_3	-1.246
Driscoll	2019-12-06	AF16	H2O	16	23 AF16 D18 CRTL 1-1	-1.072
Driscoll	2019-12-06	AF16	H2O	16	23 AF16 D18 CRTL 1-2	-1.94
Driscoll	2019-12-06	AF16	H2O	16	23 AF16 D18 CRTL 1-3	-1.586
Driscoll	2019-12-06	AF16	H2O	16	23 AF16 D18 CRTL 1-4	-1.968
Driscoll	2019-12-06	AF16	H2O	16	23 AF16 D18 CRTL 1-5	-1.775
Driscoll	2019-12-06	AF16	H2O	16	4 AF16 D18 CTRL 1_1	-1.065
Driscoll	2019-12-06	AF16	H2O	16	4 AF16 D18 CTRL 1_2	-1.43
Driscoll	2019-12-06	AF16	H2O	16	4 AF16 D18 CTRL 1_3	-1.583
Driscoll	2019-12-06	AF16	METFO	16	16 AF16 D18 metformin 1_1	-0.5198
Driscoll	2019-12-06	AF16	METFO	16	16 AF16 D18 metformin 1_2	-0.9561
Driscoll	2019-12-06	AF16	METFO	16	16 AF16 D18 metformin 1_3	-1.98
Driscoll	2019-12-06	AF16	METFO	16	16 AF16 D18 metformin 1_4	-0.09472
Driscoll	2019-12-06	AF16	METFO	16	16 AF16 D18 metformin 1_5	-0.03671
Driscoll	2019-12-06	AF16	METFO	16	20 AF16 D15 metformin 1_1	-0.7415
Driscoll	2019-12-06	AF16	METFO	16	20 AF16 D15 metformin 1_2	-0.2025
Driscoll	2019-12-06	AF16	METFO	16	20 AF16 D15 metformin 1_3	-0.1817
Driscoll	2019-12-06	AF16	METFO	16	23 AF16 D18 METFORMIN 1-3	0.9645
Driscoll	2019-12-06	AF16	METFO	16	23 AF16 D18 METFORMIN 1-1	-0.3808
Driscoll	2019-12-06	AF16	METFO	16	23 AF16 D18 METFORMIN 1-2	-0.8781
Driscoll	2019-12-06	AF16	METFO	16	23 AF16 D18 METFORMIN 1-4	0.6442
Driscoll	2019-12-06	AF16	METFO	16	23 AF16 D18 METFORMIN 1-5	-0.4671
Driscoll	2019-12-06	AF16	METFO	16	4 AF16 D18 metformin 1_1	-0.3535
Driscoll	2019-12-06	AF16	METFO	16	4 AF16 D18 metformin 1_2	-0.7648
Driscoll	2019-12-06	AF16	METFO	16	4 AF16 D18 metformin 1_3	0.3915
Driscoll	2019-12-06	ED3092	H2O	16	16 ED3092 D18 CTRL 1_1	-1.373
Driscoll	2019-12-06	ED3092	H2O	16	16 ED3092 D18 CTRL 1_2	-1.275
Driscoll	2019-12-06	ED3092	H2O	16	16 ED3092 D18 CTRL 1_3	-1.816
Driscoll	2019-12-06	ED3092	H2O	16	16 ED3092 D18 CTRL 1_4	-1.608
Driscoll	2019-12-06	ED3092	H2O	16	16 ED3092 D18 CTRL 1_5	-1.346
Driscoll	2019-12-06	ED3092	H2O	16	20 ED3092 D15 CTRL 1_1	-1.352
Driscoll	2019-12-06	ED3092	H2O	16	20 ED3092 D15 CTRL 1_2	-0.4156
Driscoll	2019-12-06	ED3092	H2O	16	20 ED3092 D15 CTRL 1_3	-1.853
Driscoll	2019-12-06	ED3092	H2O	16	23 ED3092 D18 CRTL 1-1	-2.312
Driscoll	2019-12-06	ED3092	H2O	16	23 ED3092 D18 CRTL 1-2	-1.762
Driscoll	2019-12-06	ED3092	H2O	16	23 ED3092 D18 CRTL 1-3	-2.136
Driscoll	2019-12-06	ED3092	H2O	16	23 ED3092 D18 CRTL 1-4	-1.629
Driscoll	2019-12-06	ED3092	H2O	16	23 ED3092 D18 CRTL 1-5	-2.375
Driscoll	2019-12-06	ED3092	H2O	16	4 ED3092 D18 CTRL 1_1	-0.6229
Driscoll	2019-12-06	ED3092	H2O	16	4 ED3092 D18 CTRL 1_2	-1.579
Driscoll	2019-12-06	ED3092	H2O	16	4 ED3092 D18 CTRL 1_3	-1.495
Driscoll	2019-12-06	ED3092	METFO	16	16 ED3092 D18 metformin 1_1	-1.856
Driscoll	2019-12-06	ED3092	METFO	16	16 ED3092 D18 metformin 1_2	-1.228
Driscoll	2019-12-06	ED3092	METFO	16	16 ED3092 D18 metformin 1_3	-0.9008
Driscoll	2019-12-06	ED3092	METFO	16	16 ED3092 D18 metformin 1_4	-1.6
Driscoll	2019-12-06	ED3092	METFO	16	16 ED3092 D18 metformin 1_5	-0.4383
Driscoll	2019-12-06	ED3092	METFO	16	20 ED3092 D15 metformin 1_1	-1.6
Driscoll	2019-12-06	ED3092	METFO	16	20 ED3092 D15 metformin 1_2	-0.8262
Driscoll	2019-12-06	ED3092	METFO	16	20 ED3092 D15 metformin 1_3	-1.404
Driscoll	2019-12-06	ED3092	METFO	16	23 ED3092 D18 METFORMIN 1-1	-0.269
Driscoll	2019-12-06	ED3092	METFO	16	23 ED3092 D18 METFORMIN 1-2	0.01747
Driscoll	2019-12-06	ED3092	METFO	16	23 ED3092 D18 METFORMIN 1-3	-0.7913
Driscoll	2019-12-06	ED3092	METFO	16	23 ED3092 D18 METFORMIN 1-4	-1.089
Driscoll	2019-12-06	ED3092	METFO	16	23 ED3092 D18 METFORMIN 1-5	-1.193
Driscoll	2019-12-06	ED3092	METFO	16	4 ED3092 D18 metformin 1_1	-0.7802
Driscoll	2019-12-06	ED3092	METFO	16	4 ED3092 D18 metformin 1_2	-1.395
Driscoll	2019-12-06	ED3092	METFO	16	4 ED3092 D18 metformin 1_3	-0.9173
Driscoll	2019-12-06	HK104	H2O	16	16 HK104 D18 CTRL 1_1	-0.3156
Driscoll	2019-12-06	HK104	H2O	16	16 HK104 D18 CTRL 1_2	0.2813
Driscoll	2019-12-06	HK104	H2O	16	16 HK104 D18 CTRL 1_3	-0.4933
Driscoll	2019-12-06	HK104	H2O	16	16 HK104 D18 CTRL 1_4	-0.4781
Driscoll	2019-12-06	HK104	H2O	16	16 HK104 D18 CTRL 1_5	-0.8041
Driscoll	2019-12-06	HK104	H2O	16	20 HK104 D15 CTRL 1_1	0.4803
Driscoll	2019-12-06	HK104	H2O	16	20 HK104 D15 CTRL 1_2	-0.2406
Driscoll	2019-12-06	HK104	H2O	16	20 HK104 D15 CTRL 1_3	0.04037
Driscoll	2019-12-06	HK104	H2O	16	23 HK104 D18 CRTL 1-1	-0.9527
Driscoll	2019-12-06	HK104	H2O	16	23 HK104 D18 CRTL 1-2	-0.3655
Driscoll	2019-12-06	HK104	H2O	16	23 HK104 D18 CRTL 1-3	-0.1089
Driscoll	2019-12-06	HK104	H2O	16	23 HK104 D18 CRTL 1-4	-0.3322
Driscoll	2019-12-06	HK104	H2O	16	23 HK104 D18 CRTL 1-5	-1.787
Driscoll	2019-12-06	HK104	H2O	16	4 HK104 D18 CTRL 1_1	-0.1239
Driscoll	2019-12-06	HK104	H2O	16	4 HK104 D18 CTRL 1_2	-0.208
Driscoll	2019-12-06	HK104	H2O	16	4 HK104 D18 CTRL 1_3	-0.7158
Driscoll	2019-12-06	HK104	METFO	16	16 HK104 D18 metformin 1_1	-0.04921
Driscoll	2019-12-06	HK104	METFO	16	16 HK104 D18 metformin 1_2	0.2209
Driscoll	2019-12-06	HK104	METFO	16	16 HK104 D18 metformin 1_3	0.1109
Driscoll	2019-12-06	HK104	METFO	16	16 HK104 D18 metformin 1_4	-0.2664
Driscoll	2019-12-06	HK104	METFO	16	16 HK104 D18 metformin 1_5	-0.7213
Driscoll	2019-12-06	HK104	METFO	16	20 HK104 D15 metformin 1_1	-0.4439
Driscoll	2019-12-06	HK104	METFO	16	20 HK104 D15 metformin 1_2	-0.5975
Driscoll	2019-12-06	HK104	METFO	16	20 HK104 D15 metformin 1_3	-0.09199
Driscoll	2019-12-06	HK104	METFO	16	23 HK104 D18 METFORMIN 1-1	-0.9135
Driscoll	2019-12-06	HK104	METFO	16	23 HK104 D18 METFORMIN 1-2	0.05513
Driscoll	2019-12-06	HK104	METFO	16	23 HK104 D18 METFORMIN 1-3	-0.3455
Driscoll	2019-12-06	HK104	METFO	16	23 HK104 D18 METFORMIN 1-4	-1.193
Driscoll	2019-12-06	HK104	METFO	16	23 HK104 D18 METFORMIN 1-5	-3.178
Driscoll	2019-12-06	HK104	METFO	16	4 HK104 D18 metformin 1_1	-0.4389
Driscoll	2019-12-06	HK104	METFO	16	4 HK104 D18 metformin 1_2	-0.3139
Driscoll	2019-12-06	HK104	METFO	16	4 HK104 D18 metformin 1_3	0.1104
Driscoll	2019-12-10	JU775	H2O	6	16 JU775 D8 CTRL 2_1	-0.276
Driscoll	2019-12-10	JU775	H2O	6	16 JU775 D8 CTRL 2_2	-0.02844
Driscoll	2019-12-10	JU775	H2O	6	16 JU775 D8 CTRL 2_3	1.371
Driscoll	2019-12-10	JU775	H2O	6	16 JU775 D8 CTRL 2_4	1.267
Driscoll	2019-12-10	JU775	H2O	6	16 JU775 D8 CTRL 2_5	1.182
Driscoll	2019-12-10	JU775	H2O	6	20 JU775 D8 CTRL 2_1	-0.5928
Driscoll	2019-12-10	JU775	H2O	6	20 JU775 D8 CTRL 2_2	0.1126
Driscoll	2019-12-10	JU775	H2O	6	20 JU775 D8 CTRL 2_3	-0.001866
Driscoll	2019-12-10	JU775	H2O	6	20 JU775 D8 CTRL 2_4	1.642
Driscoll	2019-12-10	JU775	H2O	6	23 JU775 D8 CRTL 2-1	-0.7946
Driscoll	2019-12-10	JU775	H2O	6	23 JU775 D8 CRTL 2-2	1.1
Driscoll	2019-12-10	JU775	H2O	6	23 JU775 D8 CRTL 2-3	-1.415
Driscoll	2019-12-10	JU775	H2O	6	23 JU775 D8 CRTL 2-4	0.9134
Driscoll	2019-12-10	JU775	H2O	6	23 JU775 D8 CRTL 2-5	-1.154
Driscoll	2019-12-10	JU775	H2O	6	4 JU775 D8 CTRL 2_1	-0.4049
Driscoll	2019-12-10	JU775	H2O	6	4 JU775 D8 CTRL 2_2	-0.1891
Driscoll	2019-12-10	JU775	H2O	6	4 JU775 D8 CTRL 2_3	1.538
Driscoll	2019-12-10	JU775	METFO	6	16 JU775 D8 metformin 2_1	-0.0629
Driscoll	2019-12-10	JU775	METFO	6	16 JU775 D8 metformin 2_2	-0.2793
Driscoll	2019-12-10	JU775	METFO	6	16 JU775 D8 metformin 2_3	0.7778
Driscoll	2019-12-10	JU775	METFO	6	16 JU775 D8 metformin 2_4	1.502
Driscoll	2019-12-10	JU775	METFO	6	16 JU775 D8 metformin 2_5	0.778
Driscoll	2019-12-10	JU775	METFO	6	20 JU775 D8 metformin 2_1	1.21
Driscoll	2019-12-10	JU775	METFO	6	20 JU775 D8 metformin 2_2	0.7714
Driscoll	2019-12-10	JU775	METFO	6	20 JU775 D8 metformin 2_3	0.8917
Driscoll	2019-12-10	JU775	METFO	6	20 JU775 D8 metformin 2_4	0.5982
Driscoll	2019-12-10	JU775	METFO	6	23 JU775 D8 METFORMIN 2-1	1.293
Driscoll	2019-12-10	JU775	METFO	6	23 JU775 D8 METFORMIN 2-2	0.722
Driscoll	2019-12-10	JU775	METFO	6	23 JU775 D8 METFORMIN 2-3	1.311
Driscoll	2019-12-10	JU775	METFO	6	23 JU775 D8 METFORMIN 2-4	0.7488
Driscoll	2019-12-10	JU775	METFO	6	23 JU775 D8 METFORMIN 2-5	-0.06654
Driscoll	2019-12-10	JU775	METFO	6	4 JU775 D8 metformin 2_1	0.7606
Driscoll	2019-12-10	JU775	METFO	6	4 JU775 D8 metformin 2_2	0.5427
Driscoll	2019-12-10	JU775	METFO	6	4 JU775 D8 metformin 2_3	0.6142
Driscoll	2019-12-10	MY16	H2O	6	16 MY16 D8 CTRL 2_1	0.04158
Driscoll	2019-12-10	MY16	H2O	6	16 MY16 D8 CTRL 2_2	0.5377
Driscoll	2019-12-10	MY16	H2O	6	16 MY16 D8 CTRL 2_3	-0.234
Driscoll	2019-12-10	MY16	H2O	6	16 MY16 D8 CTRL 2_4	0.0234
Driscoll	2019-12-10	MY16	H2O	6	16 MY16 D8 CTRL 2_5	0.1745
Driscoll	2019-12-10	MY16	H2O	6	20 MY16 D8 CTRL 2_1	0.1954
Driscoll	2019-12-10	MY16	H2O	6	20 MY16 D8 CTRL 2_2	-0.4814
Driscoll	2019-12-10	MY16	H2O	6	20 MY16 D8 CTRL 2_3	0.6541
Driscoll	2019-12-10	MY16	H2O	6	20 MY16 D8 CTRL 2_4	0.2993
Driscoll	2019-12-10	MY16	H2O	6	23 MY16 D8 CRTL 2-1	1.797
Driscoll	2019-12-10	MY16	H2O	6	23 MY16 D8 CRTL 2-2	-0.1338
Driscoll	2019-12-10	MY16	H2O	6	23 MY16 D8 CRTL 2-3	0.5979
Driscoll	2019-12-10	MY16	H2O	6	23 MY16 D8 CRTL 2-4	0.3589
Driscoll	2019-12-10	MY16	H2O	6	23 MY16 D8 CRTL 2-5	0.8964
Driscoll	2019-12-10	MY16	H2O	6	4 MY16 D8 CTRL 2_1	0.893
Driscoll	2019-12-10	MY16	H2O	6	4 MY16 D8 CTRL 2_2	-0.2051
Driscoll	2019-12-10	MY16	H2O	6	4 MY16 D8 CTRL 2_3	0.3688
Driscoll	2019-12-10	MY16	H2O	6	4 MY16 D8 CTRL 2_4	0.3791
Driscoll	2019-12-10	MY16	METFO	6	16 MY16 D8 metformin 2_1	1.05
Driscoll	2019-12-10	MY16	METFO	6	16 MY16 D8 metformin 2_2	1.875
Driscoll	2019-12-10	MY16	METFO	6	16 MY16 D8 metformin 2_3	-1.317
Driscoll	2019-12-10	MY16	METFO	6	16 MY16 D8 metformin 2_4	1.198
Driscoll	2019-12-10	MY16	METFO	6	16 MY16 D8 metformin 2_5	1.341
Driscoll	2019-12-10	MY16	METFO	6	20 MY16 D8 metformin 2_1	1.282
Driscoll	2019-12-10	MY16	METFO	6	20 MY16 D8 metformin 2_2	1.01
Driscoll	2019-12-10	MY16	METFO	6	20 MY16 D8 metformin 2_3	1.32
Driscoll	2019-12-10	MY16	METFO	6	20 MY16 D8 metformin 2_4	0.09417
Driscoll	2019-12-10	MY16	METFO	6	23 MY16 D8 METFORMIN 2-1	1.739
Driscoll	2019-12-10	MY16	METFO	6	23 MY16 D8 METFORMIN 2-2	1.483
Driscoll	2019-12-10	MY16	METFO	6	23 MY16 D8 METFORMIN 2-4	0.3407
Driscoll	2019-12-10	MY16	METFO	6	23 MY16 D8 METFORMIN 2-5	1.167
Driscoll	2019-12-10	MY16	METFO	6	4 MY16 D8 metformin 2_1	1.665
Driscoll	2019-12-10	MY16	METFO	6	4 MY16 D8 metformin 2_2	1.528
Driscoll	2019-12-10	MY16	METFO	6	4 MY16 D8 metformin 2_3	1.887
Driscoll	2019-12-10	MY16	METFO	6	4 MY16 D8 metformin 2_4	0.9047
Driscoll	2019-12-10	N2_PD1073	H2O	6	16 N2 D8 CTRL 2_1	-0.5315
Driscoll	2019-12-10	N2_PD1073	H2O	6	16 N2 D8 CTRL 2_2	0.3342
Driscoll	2019-12-10	N2_PD1073	H2O	6	16 N2 D8 CTRL 2_3	0.5715
Driscoll	2019-12-10	N2_PD1073	H2O	6	16 N2 D8 CTRL 2_4	0.4822
Driscoll	2019-12-10	N2_PD1073	H2O	6	16 N2 D8 CTRL 2_5	0.3551
Driscoll	2019-12-10	N2_PD1073	H2O	6	20 N2 D8 CTRL 2_1	-0.6135
Driscoll	2019-12-10	N2_PD1073	H2O	6	20 N2 D8 CTRL 2_2	-0.607
Driscoll	2019-12-10	N2_PD1073	H2O	6	20 N2 D8 CTRL 2_3	0.2609
Driscoll	2019-12-10	N2_PD1073	H2O	6	23 N2 D8 CRTL 2-1	-0.07728
Driscoll	2019-12-10	N2_PD1073	H2O	6	23 N2 D8 CRTL 2-2	0.6282
Driscoll	2019-12-10	N2_PD1073	H2O	6	23 N2 D8 CRTL 2-3	-0.3592
Driscoll	2019-12-10	N2_PD1073	H2O	6	23 N2 D8 CRTL 2-4	1.369
Driscoll	2019-12-10	N2_PD1073	H2O	6	23 N2 D8 CRTL 2-5	0.6464
Driscoll	2019-12-10	N2_PD1073	H2O	6	4 N2 D8 CTRL 2_1	-0.3334
Driscoll	2019-12-10	N2_PD1073	H2O	6	4 N2 D8 CTRL 2_2	0.1817
Driscoll	2019-12-10	N2_PD1073	H2O	6	4 N2 D8 CTRL 2_3	-0.1614
Driscoll	2019-12-10	N2_PD1073	H2O	6	4 N2 D8 CTRL 2_4	-0.423
Driscoll	2019-12-10	N2_PD1073	METFO	6	16 N2 D8 metformin 2_1	0.6019
Driscoll	2019-12-10	N2_PD1073	METFO	6	16 N2 D8 metformin 2_2	1.483
Driscoll	2019-12-10	N2_PD1073	METFO	6	16 N2 D8 metformin 2_3	1.192
Driscoll	2019-12-10	N2_PD1073	METFO	6	16 N2 D8 metformin 2_4	1.919
Driscoll	2019-12-10	N2_PD1073	METFO	6	16 N2 D8 metformin 2_5	1.875
Driscoll	2019-12-10	N2_PD1073	METFO	6	20 N2 D8 metformin 2_1	0.1945
Driscoll	2019-12-10	N2_PD1073	METFO	6	20 N2 D8 metformin 2_2	1.872
Driscoll	2019-12-10	N2_PD1073	METFO	6	20 N2 D8 metformin 2_3	1.441
Driscoll	2019-12-10	N2_PD1073	METFO	6	20 N2 D8 metformin 2_4	1.259
Driscoll	2019-12-10	N2_PD1073	METFO	6	20 N2 D8 metformin 2_5	-0.8827
Driscoll	2019-12-10	N2_PD1073	METFO	6	23 N2 D8 METFOREMIN 2-2	1.489
Driscoll	2019-12-10	N2_PD1073	METFO	6	23 N2 D8 METFORMIN 2-1	2.395
Driscoll	2019-12-10	N2_PD1073	METFO	6	23 N2 D8 METFORMIN 2-3	0.9075
Driscoll	2019-12-10	N2_PD1073	METFO	6	23 N2 D8 METFORMIN 2-4	-0.06106
Driscoll	2019-12-10	N2_PD1073	METFO	6	23 N2 D8 METFORMIN 2-5	1.867
Driscoll	2019-12-10	N2_PD1073	METFO	6	4 N2 D8 metformin 2_1	-0.1967
Driscoll	2019-12-10	N2_PD1073	METFO	6	4 N2 D8 metformin 2_2	1.674
Driscoll	2019-12-10	N2_PD1073	METFO	6	4 N2 D8 metformin 2_3	0.7357
Driscoll	2019-12-10	N2_PD1073	METFO	6	4 N2 D8 metformin 2_4	0.5637
Driscoll	2019-12-10	N2_PD1073	METFO	6	4 N2 D8 metformin 2_5	2.336
Driscoll	2019-12-11	JU1373	H2O	6	16 JU1373 D9 CTRL 2_1	0.6556
Driscoll	2019-12-11	JU1373	H2O	6	16 JU1373 D9 CTRL 2_2	0.2689
Driscoll	2019-12-11	JU1373	H2O	6	16 JU1373 D9 CTRL 2_3	-0.8703
Driscoll	2019-12-11	JU1373	H2O	6	16 JU1373 D9 CTRL 2_4	0.00624
Driscoll	2019-12-11	JU1373	H2O	6	16 JU1373 D9 CTRL 2_5	0.8526
Driscoll	2019-12-11	JU1373	H2O	6	20 JU1373 D9 CRTL 2-1	0.4006
Driscoll	2019-12-11	JU1373	H2O	6	20 JU1373 D9 CRTL 2-2	0.9488
Driscoll	2019-12-11	JU1373	H2O	6	20 JU1373 D9 CRTL 2-3	0.5879
Driscoll	2019-12-11	JU1373	H2O	6	20 JU1373 D9 CRTL 2-4	0.3883
Driscoll	2019-12-11	JU1373	H2O	6	23 JU1373 D9 CRTL 2-1	1.401
Driscoll	2019-12-11	JU1373	H2O	6	23 JU1373 D9 CRTL 2-2	-0.5263
Driscoll	2019-12-11	JU1373	H2O	6	23 JU1373 D9 CRTL 2-3	0.1102
Driscoll	2019-12-11	JU1373	H2O	6	23 JU1373 D9 CRTL 2-4	0.831
Driscoll	2019-12-11	JU1373	H2O	6	23 JU1373 D9 CRTL 2-5	0.08312
Driscoll	2019-12-11	JU1373	H2O	6	4 JU1373 D9 CTRL 2_1	0.2992
Driscoll	2019-12-11	JU1373	H2O	6	4 JU1373 D9 CTRL 2_2	0.8656
Driscoll	2019-12-11	JU1373	H2O	6	4 JU1373 D9 CTRL 2_3	0.8354
Driscoll	2019-12-11	JU1373	METFO	6	16 JU1373 D9 metformin 2_1	0.6496
Driscoll	2019-12-11	JU1373	METFO	6	16 JU1373 D9 metformin 2_2	-0.09769
Driscoll	2019-12-11	JU1373	METFO	6	16 JU1373 D9 metformin 2_3	0.8029
Driscoll	2019-12-11	JU1373	METFO	6	16 JU1373 D9 metformin 2_4	0.313
Driscoll	2019-12-11	JU1373	METFO	6	16 JU1373 D9 metformin 2_5	0.6175
Driscoll	2019-12-11	JU1373	METFO	6	20 JU1373 D9 METFORMIN 2-1	0.3078
Driscoll	2019-12-11	JU1373	METFO	6	20 JU1373 D9 METFORMIN 2-2	0.7032
Driscoll	2019-12-11	JU1373	METFO	6	20 JU1373 D9 METFORMIN 2-3	0.9789
Driscoll	2019-12-11	JU1373	METFO	6	20 JU1373 D9 METFORMIN 2-4	0.8443
Driscoll	2019-12-11	JU1373	METFO	6	23 JU1373 D9 METFORMIN 2-1	0.8078
Driscoll	2019-12-11	JU1373	METFO	6	23 JU1373 D9 METFORMIN 2-2	0.3512
Driscoll	2019-12-11	JU1373	METFO	6	23 JU1373 D9 METFORMIN 2-3	0.5406
Driscoll	2019-12-11	JU1373	METFO	6	23 JU1373 D9 METFORMIN 2-4	0.717
Driscoll	2019-12-11	JU1373	METFO	6	23 JU1373 D9 METFORMIN 2-5	0.2145
Driscoll	2019-12-11	JU1373	METFO	6	4 JU1373 D9 metformin 2_1	1.026
Driscoll	2019-12-11	JU1373	METFO	6	4 JU1373 D9 metformin 2_2	0.8138
Driscoll	2019-12-11	JU1373	METFO	6	4 JU1373 D9 metformin 2_3	0.8319
Driscoll	2019-12-11	JU1373	METFO	6	4 JU1373 D9 metformin 2_4	0.8945
Driscoll	2019-12-11	JU1373	METFO	6	4 JU1373 D9 metformin 2_5	1.011
Driscoll	2019-12-11	JU1630	H2O	6	16 JU1630 D9 CTRL 2_1	0.5566
Driscoll	2019-12-11	JU1630	H2O	6	16 JU1630 D9 CTRL 2_2	0.689
Driscoll	2019-12-11	JU1630	H2O	6	16 JU1630 D9 CTRL 2_3	0.3961
Driscoll	2019-12-11	JU1630	H2O	6	16 JU1630 D9 CTRL 2_4	1.031
Driscoll	2019-12-11	JU1630	H2O	6	16 JU1630 D9 CTRL 2_5	1.167
Driscoll	2019-12-11	JU1630	H2O	6	20 JU1630 D9 CRTL 2-1	1.282
Driscoll	2019-12-11	JU1630	H2O	6	20 JU1630 D9 CRTL 2-2	0.6039
Driscoll	2019-12-11	JU1630	H2O	6	20 JU1630 D9 CRTL 2-3	0.9943
Driscoll	2019-12-11	JU1630	H2O	6	20 JU1630 D9 CRTL 2-4	0.4024
Driscoll	2019-12-11	JU1630	H2O	6	23 JU1630 D9 CRTL 2-1	-0.2525
Driscoll	2019-12-11	JU1630	H2O	6	23 JU1630 D9 CRTL 2-2	0.2015
Driscoll	2019-12-11	JU1630	H2O	6	23 JU1630 D9 CRTL 2-4	1.089
Driscoll	2019-12-11	JU1630	H2O	6	23 JU1630 D9 CRTL 2-5	-0.6582
Driscoll	2019-12-11	JU1630	H2O	6	4 JU1630 D9 CTRL 2_1	1.088
Driscoll	2019-12-11	JU1630	H2O	6	4 JU1630 D9 CTRL 2_2	0.8633
Driscoll	2019-12-11	JU1630	H2O	6	4 JU1630 D9 CTRL 2_3	0.5106
Driscoll	2019-12-11	JU1630	METFO	6	16 JU1630 D9 metformin 2_1	0.2394
Driscoll	2019-12-11	JU1630	METFO	6	16 JU1630 D9 metformin 2_2	-0.7233
Driscoll	2019-12-11	JU1630	METFO	6	16 JU1630 D9 metformin 2_3	0.8996
Driscoll	2019-12-11	JU1630	METFO	6	16 JU1630 D9 metformin 2_4	-0.4029
Driscoll	2019-12-11	JU1630	METFO	6	16 JU1630 D9 metformin 2_5	-0.8591
Driscoll	2019-12-11	JU1630	METFO	6	20 JU1630 D9 METFORMIN 2-1	-0.6362
Driscoll	2019-12-11	JU1630	METFO	6	20 JU1630 D9 METFORMIN 2-2	0.1407
Driscoll	2019-12-11	JU1630	METFO	6	20 JU1630 D9 METFORMIN 2-3	-1.518
Driscoll	2019-12-11	JU1630	METFO	6	20 JU1630 D9 METFORMIN 2-4	-1.056
Driscoll	2019-12-11	JU1630	METFO	6	23 JU1630 D9 METFORMIN 2-1	-1.758
Driscoll	2019-12-11	JU1630	METFO	6	23 JU1630 D9 METFORMIN 2-2	-0.3708
Driscoll	2019-12-11	JU1630	METFO	6	23 JU1630 D9 METFORMIN 2-4	1.032
Driscoll	2019-12-11	JU1630	METFO	6	23 JU1630 D9 METFORMIN 2-5	0.6351
Driscoll	2019-12-11	JU1630	METFO	6	4 JU1630 D9 metformin 2_1	0.5073
Driscoll	2019-12-11	JU1630	METFO	6	4 JU1630 D9 metformin 2_2	0.5773
Driscoll	2019-12-11	JU1630	METFO	6	4 JU1630 D9 metformin 2_3	0.5791
Driscoll	2019-12-11	QG834	H2O	6	16 QG834 D9 CTRL 2_1	0.2443
Driscoll	2019-12-11	QG834	H2O	6	16 QG834 D9 CTRL 2_2	1.462
Driscoll	2019-12-11	QG834	H2O	6	16 QG834 D9 CTRL 2_3	0.9216
Driscoll	2019-12-11	QG834	H2O	6	16 QG834 D9 CTRL 2_4	0.6035
Driscoll	2019-12-11	QG834	H2O	6	16 QG834 D9 CTRL 2_5	1.036
Driscoll	2019-12-11	QG834	H2O	6	20 QG834 D9 CRTL 2-1	1.127
Driscoll	2019-12-11	QG834	H2O	6	20 QG834 D9 CRTL 2-2	0.9275
Driscoll	2019-12-11	QG834	H2O	6	20 QG834 D9 CRTL 2-3	0.9281
Driscoll	2019-12-11	QG834	H2O	6	20 QG834 D9 CRTL 2-4	-0.3664
Driscoll	2019-12-11	QG834	H2O	6	23 QG834 D9 CRTL 2-1	0.489
Driscoll	2019-12-11	QG834	H2O	6	23 QG834 D9 CRTL 2-2	0.5988
Driscoll	2019-12-11	QG834	H2O	6	23 QG834 D9 CRTL 2-3	0.4987
Driscoll	2019-12-11	QG834	H2O	6	23 QG834 D9 CRTL 2-4	0.4654
Driscoll	2019-12-11	QG834	H2O	6	23 QG834 D9 CRTL 2-5	0.3801
Driscoll	2019-12-11	QG834	H2O	6	4 QG834 D9 CTRL 2_1	0.8331
Driscoll	2019-12-11	QG834	H2O	6	4 QG834 D9 CTRL 2_2	0.7067
Driscoll	2019-12-11	QG834	H2O	6	4 QG834 D9 CTRL 2_3	0.9453
Driscoll	2019-12-11	QG834	METFO	6	16 QG834 D9 metformin 2_1	0.3819
Driscoll	2019-12-11	QG834	METFO	6	16 QG834 D9 metformin 2_2	1.363
Driscoll	2019-12-11	QG834	METFO	6	16 QG834 D9 metformin 2_3	-0.9553
Driscoll	2019-12-11	QG834	METFO	6	16 QG834 D9 metformin 2_4	-0.3237
Driscoll	2019-12-11	QG834	METFO	6	16 QG834 D9 metformin 2_5	-0.3522
Driscoll	2019-12-11	QG834	METFO	6	20 QG834 D9 METFORMIN 2-1	-0.07887
Driscoll	2019-12-11	QG834	METFO	6	20 QG834 D9 METFORMIN 2-2	-0.007115
Driscoll	2019-12-11	QG834	METFO	6	20 QG834 D9 METFORMIN 2-3	0.01753
Driscoll	2019-12-11	QG834	METFO	6	20 QG834 D9 METFORMIN 2-4	-0.6333
Driscoll	2019-12-11	QG834	METFO	6	23 QG834 D9 METFORMIN 2-1	-0.4025
Driscoll	2019-12-11	QG834	METFO	6	23 QG834 D9 METFORMIN 2-2	-0.6715
Driscoll	2019-12-11	QG834	METFO	6	23 QG834 D9 METFORMIN 2-3	0.3356
Driscoll	2019-12-11	QG834	METFO	6	23 QG834 D9 METFORMIN 2-4	-0.8213
Driscoll	2019-12-11	QG834	METFO	6	23 QG834 D9 METFORMIN 2-5	-0.1636
Driscoll	2019-12-11	QG834	METFO	6	4 QG834 D9 metformin 2_1	0.2483
Driscoll	2019-12-11	QG834	METFO	6	4 QG834 D9 metformin 2_2	-0.1073
Driscoll	2019-12-11	QG834	METFO	6	4 QG834 D9 metformin 2_3	-0.362
Driscoll	2019-12-11	QG834	METFO	6	4 QG834 D9 metformin 2_4	-0.5896
Driscoll	2019-12-11	QG834	METFO	6	4 QG834 D9 metformin 2_5	-0.7542
Driscoll	2019-12-12	AF16	H2O	8	16 AF16 D10 CTRL 2_1	-0.6021
Driscoll	2019-12-12	AF16	H2O	8	16 AF16 D10 CTRL 2_2	0.6188
Driscoll	2019-12-12	AF16	H2O	8	16 AF16 D10 CTRL 2_3	-0.2646
Driscoll	2019-12-12	AF16	H2O	8	16 AF16 D10 CTRL 2_4	0.9696
Driscoll	2019-12-12	AF16	H2O	8	16 AF16 D10 CTRL 2_5	0.6062
Driscoll	2019-12-12	AF16	H2O	8	20 AF16 D10 CTRL 2_1	1.344
Driscoll	2019-12-12	AF16	H2O	8	20 AF16 D10 CTRL 2_2	0.2343
Driscoll	2019-12-12	AF16	H2O	8	20 AF16 D10 CTRL 2_3	1.487
Driscoll	2019-12-12	AF16	H2O	8	23 AF16 D10 CRTL 2-1	-0.389
Driscoll	2019-12-12	AF16	H2O	8	23 AF16 D10 CRTL 2-2	0.389
Driscoll	2019-12-12	AF16	H2O	8	23 AF16 D10 CRTL 2-3	1.526
Driscoll	2019-12-12	AF16	H2O	8	23 AF16 D10 CRTL 2-4	0.06589
Driscoll	2019-12-12	AF16	H2O	8	23 AF16 D10 CRTL 2-5	-0.3647
Driscoll	2019-12-12	AF16	H2O	8	4 AF16 D10 CTRL 2_1	0.8597
Driscoll	2019-12-12	AF16	H2O	8	4 AF16 D10 CTRL 2_2	0.9114
Driscoll	2019-12-12	AF16	H2O	8	4 AF16 D10 CTRL 2_3	0.8464
Driscoll	2019-12-12	AF16	METFO	16	23 AF16 D18 METFORMIN 2-1	-0.6437
Driscoll	2019-12-12	AF16	METFO	16	23 AF16 D18 METFORMIN 2-2	0.6458
Driscoll	2019-12-12	AF16	METFO	16	23 AF16 D18 METFORMIN 2-3	-2.181
Driscoll	2019-12-12	AF16	METFO	16	23 AF16 D18 METFORMIN 2-4	-1.864
Driscoll	2019-12-12	AF16	METFO	16	23 AF16 D18 METFORMIN 2-5	-2.024
Driscoll	2019-12-12	AF16	METFO	8	16 AF16 D10 metformin 2_1	-0.3066
Driscoll	2019-12-12	AF16	METFO	8	16 AF16 D10 metformin 2_2	-0.1648
Driscoll	2019-12-12	AF16	METFO	8	16 AF16 D10 metformin 2_3	0.723
Driscoll	2019-12-12	AF16	METFO	8	16 AF16 D10 metformin 2_4	0.8019
Driscoll	2019-12-12	AF16	METFO	8	16 AF16 D10 metformin 2_5	0.763
Driscoll	2019-12-12	AF16	METFO	8	20 AF16 D10 metformin 2_1	1.396
Driscoll	2019-12-12	AF16	METFO	8	20 AF16 D10 metformin 2_2	0.02582
Driscoll	2019-12-12	AF16	METFO	8	20 AF16 D10 metformin 2_3	0.9952
Driscoll	2019-12-12	AF16	METFO	8	23 AF16 D10 METFORMIN 2-1	0.2629
Driscoll	2019-12-12	AF16	METFO	8	23 AF16 D10 METFORMIN 2-2	2.234
Driscoll	2019-12-12	AF16	METFO	8	23 AF16 D10 METFORMIN 2-3	1.18
Driscoll	2019-12-12	AF16	METFO	8	23 AF16 D10 METFORMIN 2-4	1.586
Driscoll	2019-12-12	AF16	METFO	8	23 AF16 D10 METFORMIN 2-5	1.031
Driscoll	2019-12-12	AF16	METFO	8	4 AF16 D10 metformin 2_1	0.3285
Driscoll	2019-12-12	AF16	METFO	8	4 AF16 D10 metformin 2_2	0.2056
Driscoll	2019-12-12	AF16	METFO	8	4 AF16 D10 metformin 2_3	-0.01489
Driscoll	2019-12-12	ED3092	H2O	8	16 ED3092 D10 CTRL 2_1	1.328
Driscoll	2019-12-12	ED3092	H2O	8	16 ED3092 D10 CTRL 2_2	0.2718
Driscoll	2019-12-12	ED3092	H2O	8	16 ED3092 D10 CTRL 2_3	0.6714
Driscoll	2019-12-12	ED3092	H2O	8	16 ED3092 D10 CTRL 2_4	0.09557
Driscoll	2019-12-12	ED3092	H2O	8	16 ED3092 D10 CTRL 2_5	0.178
Driscoll	2019-12-12	ED3092	H2O	8	20 ED3092 D10 CTRL 2_1	1.038
Driscoll	2019-12-12	ED3092	H2O	8	20 ED3092 D10 CTRL 2_2	0.6334
Driscoll	2019-12-12	ED3092	H2O	8	20 ED3092 D10 CTRL 2_3	1.654
Driscoll	2019-12-12	ED3092	H2O	8	20 ED3092 D10 CTRL 2_4	1.088
Driscoll	2019-12-12	ED3092	H2O	8	23 ED3092 D10 CRTL 2-1	1.695
Driscoll	2019-12-12	ED3092	H2O	8	23 ED3092 D10 CRTL 2-2	-0.05191
Driscoll	2019-12-12	ED3092	H2O	8	23 ED3092 D10 CRTL 2-3	0.0666
Driscoll	2019-12-12	ED3092	H2O	8	23 ED3092 D10 CRTL 2-4	1.495
Driscoll	2019-12-12	ED3092	H2O	8	23 ED3092 D10 CRTL 2-5	0.4618
Driscoll	2019-12-12	ED3092	H2O	8	4 ED3092 D10 CTRL 2_1	1.142
Driscoll	2019-12-12	ED3092	H2O	8	4 ED3092 D10 CTRL 2_2	1.797
Driscoll	2019-12-12	ED3092	H2O	8	4 ED3092 D10 CTRL 2_3	0.9682
Driscoll	2019-12-12	ED3092	METFO	8	16 ED3092 D10 metformin 2_1	0.8221
Driscoll	2019-12-12	ED3092	METFO	8	16 ED3092 D10 metformin 2_2	1.034
Driscoll	2019-12-12	ED3092	METFO	8	16 ED3092 D10 metformin 2_3	-0.6343
Driscoll	2019-12-12	ED3092	METFO	8	16 ED3092 D10 metformin 2_4	0.1308
Driscoll	2019-12-12	ED3092	METFO	8	16 ED3092 D10 metformin 2_5	1.25
Driscoll	2019-12-12	ED3092	METFO	8	20 ED3092 D10 metformin 2_1	0.9248
Driscoll	2019-12-12	ED3092	METFO	8	20 ED3092 D10 metformin 2_2	0.2749
Driscoll	2019-12-12	ED3092	METFO	8	20 ED3092 D10 metformin 2_3	1.068
Driscoll	2019-12-12	ED3092	METFO	8	23 ED3092 D10 METFORMIN 2-1	0.9771
Driscoll	2019-12-12	ED3092	METFO	8	23 ED3092 D10 METFORMIN 2-2	1.432
Driscoll	2019-12-12	ED3092	METFO	8	23 ED3092 D10 METFORMIN 2-3	-0.1087
Driscoll	2019-12-12	ED3092	METFO	8	23 ED3092 D10 METFORMIN 2-4	1.58
Driscoll	2019-12-12	ED3092	METFO	8	23 ED3092 D10 METFORMIN 2-5	2.276
Driscoll	2019-12-12	ED3092	METFO	8	4 ED3092 D10 metformin 2_1	1.179
Driscoll	2019-12-12	ED3092	METFO	8	4 ED3092 D10 metformin 2_2	1.453
Driscoll	2019-12-12	ED3092	METFO	8	4 ED3092 D10 metformin 2_3	1.812
Driscoll	2019-12-12	HK104	H2O	8	16 HK104 D10 CTRL 2_1	0.003051
Driscoll	2019-12-12	HK104	H2O	8	16 HK104 D10 CTRL 2_2	0.7473
Driscoll	2019-12-12	HK104	H2O	8	16 HK104 D10 CTRL 2_3	0.3771
Driscoll	2019-12-12	HK104	H2O	8	16 HK104 D10 CTRL 2_4	0.7075
Driscoll	2019-12-12	HK104	H2O	8	16 HK104 D10 CTRL 2_5	-0.4436
Driscoll	2019-12-12	HK104	H2O	8	20 HK104 D10 CTRL 2_1	-0.5222
Driscoll	2019-12-12	HK104	H2O	8	20 HK104 D10 CTRL 2_2	-1.049
Driscoll	2019-12-12	HK104	H2O	8	20 HK104 D10 CTRL 2_3	0.5629
Driscoll	2019-12-12	HK104	H2O	8	23 HK104 D10 CRTL 2-1	0.3853
Driscoll	2019-12-12	HK104	H2O	8	23 HK104 D10 CRTL 2-2	0.5161
Driscoll	2019-12-12	HK104	H2O	8	23 HK104 D10 CRTL 2-3	0.6045
Driscoll	2019-12-12	HK104	H2O	8	23 HK104 D10 CRTL 2-4	0.3079
Driscoll	2019-12-12	HK104	H2O	8	23 HK104 D10 CRTL 2-5	0.1067
Driscoll	2019-12-12	HK104	H2O	8	4 HK104 D10 CTRL 2_1	1.096
Driscoll	2019-12-12	HK104	H2O	8	4 HK104 D10 CTRL 2_2	0.8745
Driscoll	2019-12-12	HK104	H2O	8	4 HK104 D10 CTRL 2_3	0.982
Driscoll	2019-12-12	HK104	METFO	16	23 HK104 D18 METFORMIN 2-1	-0.2226
Driscoll	2019-12-12	HK104	METFO	16	23 HK104 D18 METFORMIN 2-2	-0.8958
Driscoll	2019-12-12	HK104	METFO	16	23 HK104 D18 METFORMIN 2-3	-0.6333
Driscoll	2019-12-12	HK104	METFO	16	23 HK104 D18 METFORMIN 2-4	-2.466
Driscoll	2019-12-12	HK104	METFO	16	23 HK104 D18 METFORMIN 2-5	-0.5333
Driscoll	2019-12-12	HK104	METFO	8	16 HK104 D10 metformin 2_1	0.7126
Driscoll	2019-12-12	HK104	METFO	8	16 HK104 D10 metformin 2_2	0.8141
Driscoll	2019-12-12	HK104	METFO	8	16 HK104 D10 metformin 2_3	-0.1944
Driscoll	2019-12-12	HK104	METFO	8	16 HK104 D10 metformin 2_4	0.2983
Driscoll	2019-12-12	HK104	METFO	8	16 HK104 D10 metformin 2_5	0.1159
Driscoll	2019-12-12	HK104	METFO	8	20 HK104 D10 metformin 2_1	-0.5243
Driscoll	2019-12-12	HK104	METFO	8	20 HK104 D10 metformin 2_2	0.4636
Driscoll	2019-12-12	HK104	METFO	8	20 HK104 D10 metformin 2_3	-0.288
Driscoll	2019-12-12	HK104	METFO	8	23 HK104 D10 METFORMIN 2-1	0.2757
Driscoll	2019-12-12	HK104	METFO	8	23 HK104 D10 METFORMIN 2-2	-0.07135
Driscoll	2019-12-12	HK104	METFO	8	23 HK104 D10 METFORMIN 2-3	1.037
Driscoll	2019-12-12	HK104	METFO	8	23 HK104 D10 METFORMIN 2-4	0.7187
Driscoll	2019-12-12	HK104	METFO	8	23 HK104 D10 METFORMIN 2-5	0.7604
Driscoll	2019-12-12	HK104	METFO	8	4 HK104 D10 metformin 2_1	-0.182
Driscoll	2019-12-12	HK104	METFO	8	4 HK104 D10 metformin 2_2	0.5694
Driscoll	2019-12-12	HK104	METFO	8	4 HK104 D10 metformin 2_3	0.5616
Driscoll	2019-12-16	JU775	H2O	12	16 JU775 D15 CTRL 2_1	-1.322
Driscoll	2019-12-16	JU775	H2O	12	16 JU775 D15 CTRL 2_2	-1.351
Driscoll	2019-12-16	JU775	H2O	12	16 JU775 D15 CTRL 2_3	-1.606
Driscoll	2019-12-16	JU775	H2O	12	16 JU775 D15 CTRL 2_4	-1.129
Driscoll	2019-12-16	JU775	H2O	12	16 JU775 D15 CTRL 2_5	-1.652
Driscoll	2019-12-16	JU775	H2O	12	20 JU775 D14 CTRL 2_1	0.09793
Driscoll	2019-12-16	JU775	H2O	12	20 JU775 D14 CTRL 2_2	-0.1124
Driscoll	2019-12-16	JU775	H2O	12	20 JU775 D14 CTRL 2_3	-1.346
Driscoll	2019-12-16	JU775	H2O	12	23 JU775 D14 CRTL 2-2	-0.2993
Driscoll	2019-12-16	JU775	H2O	12	23 JU775 D14 CRTL 2-3	-0.7994
Driscoll	2019-12-16	JU775	H2O	12	23 JU775 D14 CRTL 2-4	-0.999
Driscoll	2019-12-16	JU775	H2O	12	23 JU775 D14 CRTL 2-5	-0.9594
Driscoll	2019-12-16	JU775	H2O	12	4 JU775 D15 CTRL 2_1	-1.252
Driscoll	2019-12-16	JU775	H2O	12	4 JU775 D15 CTRL 2_2	-0.8735
Driscoll	2019-12-16	JU775	H2O	12	4 JU775 D15 CTRL 2_3	-1.575
Driscoll	2019-12-16	JU775	METFO	12	16 JU775 D15 metformin 2_1	-0.04269
Driscoll	2019-12-16	JU775	METFO	12	16 JU775 D15 metformin 2_2	-0.8611
Driscoll	2019-12-16	JU775	METFO	12	16 JU775 D15 metformin 2_3	-0.6248
Driscoll	2019-12-16	JU775	METFO	12	16 JU775 D15 metformin 2_4	-0.4981
Driscoll	2019-12-16	JU775	METFO	12	16 JU775 D15 metformin 2_5	0.505
Driscoll	2019-12-16	JU775	METFO	12	20 JU775 D14 metformin 2_1	0.3388
Driscoll	2019-12-16	JU775	METFO	12	20 JU775 D14 metformin 2_2	0.847
Driscoll	2019-12-16	JU775	METFO	12	20 JU775 D14 metformin 2_3	-0.0432
Driscoll	2019-12-16	JU775	METFO	12	23 JU775 D14 METFORMIN 2-1	0.6133
Driscoll	2019-12-16	JU775	METFO	12	23 JU775 D14 METFORMIN 2-2	-0.2754
Driscoll	2019-12-16	JU775	METFO	12	23 JU775 D14 METFORMIN 2-3	-1.549
Driscoll	2019-12-16	JU775	METFO	12	23 JU775 D14 METFORMIN 2-4	-0.516
Driscoll	2019-12-16	JU775	METFO	12	23 JU775 D14 METFORMIN 2-5	-0.05561
Driscoll	2019-12-16	JU775	METFO	12	4 JU775 D15 metformin 2_1	-0.2676
Driscoll	2019-12-16	JU775	METFO	12	4 JU775 D15 metformin 2_2	-0.7422
Driscoll	2019-12-16	JU775	METFO	12	4 JU775 D15 metformin 2_3	-0.1349
Driscoll	2019-12-16	MY16	H2O	12	16 MY16 D15 CTRL 2_1	-1.686
Driscoll	2019-12-16	MY16	H2O	12	16 MY16 D15 CTRL 2_2	-0.09561
Driscoll	2019-12-16	MY16	H2O	12	16 MY16 D15 CTRL 2_3	-1.463
Driscoll	2019-12-16	MY16	H2O	12	16 MY16 D15 CTRL 2_4	-1.462
Driscoll	2019-12-16	MY16	H2O	12	16 MY16 D15 CTRL 2_5	-1.481
Driscoll	2019-12-16	MY16	H2O	12	20 MY16 D14 CTRL 2_1	-1.679
Driscoll	2019-12-16	MY16	H2O	12	20 MY16 D14 CTRL 2_2	-1.893
Driscoll	2019-12-16	MY16	H2O	12	20 MY16 D14 CTRL 2_3	-0.1997
Driscoll	2019-12-16	MY16	H2O	12	23 MY16 D14 CRTL 2-1	-1.439
Driscoll	2019-12-16	MY16	H2O	12	23 MY16 D14 CRTL 2-2	-1.699
Driscoll	2019-12-16	MY16	H2O	12	23 MY16 D14 CRTL 2-3	-2.284
Driscoll	2019-12-16	MY16	H2O	12	23 MY16 D14 CRTL 2-4	-2.183
Driscoll	2019-12-16	MY16	H2O	12	23 MY16 D14 CRTL 2-5	-1.102
Driscoll	2019-12-16	MY16	H2O	12	4 MY16 D15 CTRL 2_1	-1.731
Driscoll	2019-12-16	MY16	H2O	12	4 MY16 D15 CTRL 2_2	-1.733
Driscoll	2019-12-16	MY16	H2O	12	4 MY16 D15 CTRL 2_3	-1.928
Driscoll	2019-12-16	MY16	METFO	12	16 MY16 D15 metformin 2_1	0.7485
Driscoll	2019-12-16	MY16	METFO	12	16 MY16 D15 metformin 2_2	-0.5225
Driscoll	2019-12-16	MY16	METFO	12	16 MY16 D15 metformin 2_3	-1.172
Driscoll	2019-12-16	MY16	METFO	12	16 MY16 D15 metformin 2_4	-0.1178
Driscoll	2019-12-16	MY16	METFO	12	16 MY16 D15 metformin 2_5	0.1901
Driscoll	2019-12-16	MY16	METFO	12	20 MY16 D14 metformin 2_1	-0.09172
Driscoll	2019-12-16	MY16	METFO	12	20 MY16 D14 metformin 2_2	-0.4288
Driscoll	2019-12-16	MY16	METFO	12	20 MY16 D14 metformin 2_3	0.374
Driscoll	2019-12-16	MY16	METFO	12	23 MY16 D14 METFORMIN 2-1	-0.999
Driscoll	2019-12-16	MY16	METFO	12	23 MY16 D14 METFORMIN 2-2	-1.571
Driscoll	2019-12-16	MY16	METFO	12	23 MY16 D14 METFORMIN 2-3	-1.192
Driscoll	2019-12-16	MY16	METFO	12	23 MY16 D14 METFORMIN 2-4	-0.4785
Driscoll	2019-12-16	MY16	METFO	12	23 MY16 D14 METFORMIN 2-5	-1.893
Driscoll	2019-12-16	MY16	METFO	12	4 MY16 D15 metformin 2_1	-0.7388
Driscoll	2019-12-16	MY16	METFO	12	4 MY16 D15 metformin 2_2	-0.7922
Driscoll	2019-12-16	MY16	METFO	12	4 MY16 D15 metformin 2_3	-0.1473
Driscoll	2019-12-16	N2_PD1073	H2O	12	16 N2 D15 CTRL 2_1	-0.9133
Driscoll	2019-12-16	N2_PD1073	H2O	12	16 N2 D15 CTRL 2_2	-1.713
Driscoll	2019-12-16	N2_PD1073	H2O	12	16 N2 D15 CTRL 2_3	-1.339
Driscoll	2019-12-16	N2_PD1073	H2O	12	16 N2 D15 CTRL 2_4	-1.316
Driscoll	2019-12-16	N2_PD1073	H2O	12	16 N2 D15 CTRL 2_5	-0.8325
Driscoll	2019-12-16	N2_PD1073	H2O	12	20 N2 D14 CTRL 2_1	-1.678
Driscoll	2019-12-16	N2_PD1073	H2O	12	20 N2 D14 CTRL 2_2	-0.9673
Driscoll	2019-12-16	N2_PD1073	H2O	12	20 N2 D14 CTRL 2_3	-2.518
Driscoll	2019-12-16	N2_PD1073	H2O	12	23 N2 D14 CRTL 2-2	-0.2312
Driscoll	2019-12-16	N2_PD1073	H2O	12	23 N2 D14 CRTL 2-3	-1.665
Driscoll	2019-12-16	N2_PD1073	H2O	12	23 N2 D14 CRTL 2-4	-1.945
Driscoll	2019-12-16	N2_PD1073	H2O	12	23 N2 D14 CRTL 2-5	-1.235
Driscoll	2019-12-16	N2_PD1073	H2O	12	4 N2 D15 CTRL 2_1	-1.281
Driscoll	2019-12-16	N2_PD1073	H2O	12	4 N2 D15 CTRL 2_2	-2.158
Driscoll	2019-12-16	N2_PD1073	H2O	12	4 N2 D15 CTRL 2_3	-2.401
Driscoll	2019-12-16	N2_PD1073	METFO	12	16 N2 D15 metformin 2_1	-0.351
Driscoll	2019-12-16	N2_PD1073	METFO	12	16 N2 D15 metformin 2_2	-0.1606
Driscoll	2019-12-16	N2_PD1073	METFO	12	16 N2 D15 metformin 2_3	0.3499
Driscoll	2019-12-16	N2_PD1073	METFO	12	16 N2 D15 metformin 2_4	-0.4684
Driscoll	2019-12-16	N2_PD1073	METFO	12	16 N2 D15 metformin 2_5	-0.9022
Driscoll	2019-12-16	N2_PD1073	METFO	12	20 N2 D14 metformin 2_1	-0.2588
Driscoll	2019-12-16	N2_PD1073	METFO	12	20 N2 D14 metformin 2_2	-0.8606
Driscoll	2019-12-16	N2_PD1073	METFO	12	20 N2 D14 metformin 2_3	-0.5361
Driscoll	2019-12-16	N2_PD1073	METFO	12	23 N2 D14 METFORMIN 2-1	0.1306
Driscoll	2019-12-16	N2_PD1073	METFO	12	23 N2 D14 METFORMIN 2-2	-1.589
Driscoll	2019-12-16	N2_PD1073	METFO	12	23 N2 D14 METFORMIN 2-3	-0.6105
Driscoll	2019-12-16	N2_PD1073	METFO	12	23 N2 D14 METFORMIN 2-5	-0.6245
Driscoll	2019-12-16	N2_PD1073	METFO	12	4 N2 D15 metformin 2_1	-1.401
Driscoll	2019-12-16	N2_PD1073	METFO	12	4 N2 D15 metformin 2_2	0.2679
Driscoll	2019-12-16	N2_PD1073	METFO	12	4 N2 D15 metformin 2_3	0.03255
Driscoll	2019-12-17	JU1373	H2O	12	16 JU1373 D15 CTRL 2_1	-0.09426
Driscoll	2019-12-17	JU1373	H2O	12	16 JU1373 D15 CTRL 2_2	-0.05164
Driscoll	2019-12-17	JU1373	H2O	12	16 JU1373 D15 CTRL 2_3	-1.416
Driscoll	2019-12-17	JU1373	H2O	12	16 JU1373 D15 CTRL 2_4	-0.1918
Driscoll	2019-12-17	JU1373	H2O	12	16 JU1373 D15 CTRL 2_5	0.3513
Driscoll	2019-12-17	JU1373	H2O	12	20 JU1373 D15 CRTL 2-1	0.4017
Driscoll	2019-12-17	JU1373	H2O	12	20 JU1373 D15 CRTL 2-2	0.08463
Driscoll	2019-12-17	JU1373	H2O	12	20 JU1373 D15 CRTL 2-3	0.1554
Driscoll	2019-12-17	JU1373	H2O	12	23 JU1373 D15 CRTL 2-1	-0.3882
Driscoll	2019-12-17	JU1373	H2O	12	23 JU1373 D15 CRTL 2-2	-0.3637
Driscoll	2019-12-17	JU1373	H2O	12	23 JU1373 D15 CRTL 2-3	-0.9835
Driscoll	2019-12-17	JU1373	H2O	12	23 JU1373 D15 CRTL 2-4	0.1285
Driscoll	2019-12-17	JU1373	H2O	12	23 JU1373 D15 CRTL 2-5	-0.4539
Driscoll	2019-12-17	JU1373	H2O	12	4 JU1373 D15 CTRL 2_1	-0.04829
Driscoll	2019-12-17	JU1373	H2O	12	4 JU1373 D15 CTRL 2_2	-0.008403
Driscoll	2019-12-17	JU1373	H2O	12	4 JU1373 D15 CTRL 2_3	-0.1286
Driscoll	2019-12-17	JU1373	METFO	12	16 JU1373 D15 metformin 2_1	0.4819
Driscoll	2019-12-17	JU1373	METFO	12	16 JU1373 D15 metformin 2_2	0.252
Driscoll	2019-12-17	JU1373	METFO	12	16 JU1373 D15 metformin 2_3	-0.5876
Driscoll	2019-12-17	JU1373	METFO	12	16 JU1373 D15 metformin 2_4	0.09946
Driscoll	2019-12-17	JU1373	METFO	12	16 JU1373 D15 metformin 2_5	-0.641
Driscoll	2019-12-17	JU1373	METFO	12	20 JU1373 D15 METFORMIN 2-1	0.7614
Driscoll	2019-12-17	JU1373	METFO	12	20 JU1373 D15 METFORMIN 2-2	0.7526
Driscoll	2019-12-17	JU1373	METFO	12	20 JU1373 D15 METFORMIN 2-3	-0.3126
Driscoll	2019-12-17	JU1373	METFO	12	23 JU1373 D15 METFORMIN 2-1	0.09168
Driscoll	2019-12-17	JU1373	METFO	12	23 JU1373 D15 METFORMIN 2-2	-1.022
Driscoll	2019-12-17	JU1373	METFO	12	23 JU1373 D15 METFORMIN 2-3	-0.02413
Driscoll	2019-12-17	JU1373	METFO	12	23 JU1373 D15 METFORMIN 2-4	0.1542
Driscoll	2019-12-17	JU1373	METFO	12	23 JU1373 D15 METFORMIN 2-5	-0.3815
Driscoll	2019-12-17	JU1373	METFO	12	4 JU1373 D15 metformin 2_1	0.6818
Driscoll	2019-12-17	JU1373	METFO	12	4 JU1373 D15 metformin 2_2	0.6492
Driscoll	2019-12-17	JU1373	METFO	12	4 JU1373 D15 metformin 2_3	0.4913
Driscoll	2019-12-17	JU1630	H2O	12	16 JU1630 D15 CTRL 2_1	0.9685
Driscoll	2019-12-17	JU1630	H2O	12	16 JU1630 D15 CTRL 2_2	0.3389
Driscoll	2019-12-17	JU1630	H2O	12	16 JU1630 D15 CTRL 2_3	0.8428
Driscoll	2019-12-17	JU1630	H2O	12	16 JU1630 D15 CTRL 2_4	0.3402
Driscoll	2019-12-17	JU1630	H2O	12	16 JU1630 D15 CTRL 2_5	0.17
Driscoll	2019-12-17	JU1630	H2O	12	20 JU1630 D15 CRTL 2-1	-0.9415
Driscoll	2019-12-17	JU1630	H2O	12	20 JU1630 D15 CRTL 2-2	-0.6526
Driscoll	2019-12-17	JU1630	H2O	12	20 JU1630 D15 CRTL 2-3	0.1373
Driscoll	2019-12-17	JU1630	H2O	12	23 JU1630 D15 CRTL 2-1	0.604
Driscoll	2019-12-17	JU1630	H2O	12	23 JU1630 D15 CRTL 2-2	-0.4197
Driscoll	2019-12-17	JU1630	H2O	12	23 JU1630 D15 CRTL 2-3	0.01167
Driscoll	2019-12-17	JU1630	H2O	12	23 JU1630 D15 CRTL 2-4	1.039
Driscoll	2019-12-17	JU1630	H2O	12	23 JU1630 D15 CRTL 2-5	-1.212
Driscoll	2019-12-17	JU1630	H2O	12	4 JU1630 D15 CTRL 2_1	0.6281
Driscoll	2019-12-17	JU1630	H2O	12	4 JU1630 D15 CTRL 2_2	0.6378
Driscoll	2019-12-17	JU1630	H2O	12	4 JU1630 D15 CTRL 2_3	-0.1233
Driscoll	2019-12-17	JU1630	METFO	12	16 JU1630 D15 metformin 2_1	0.08779
Driscoll	2019-12-17	JU1630	METFO	12	16 JU1630 D15 metformin 2_2	-1.907
Driscoll	2019-12-17	JU1630	METFO	12	16 JU1630 D15 metformin 2_3	-0.5141
Driscoll	2019-12-17	JU1630	METFO	12	16 JU1630 D15 metformin 2_4	-1.63
Driscoll	2019-12-17	JU1630	METFO	12	16 JU1630 D15 metformin 2_5	-0.6404
Driscoll	2019-12-17	JU1630	METFO	12	20 JU1630 D15 METFORMIN 2-1	-0.01866
Driscoll	2019-12-17	JU1630	METFO	12	20 JU1630 D15 METFORMIN 2-2	-0.1899
Driscoll	2019-12-17	JU1630	METFO	12	20 JU1630 D15 METFORMIN 2-3	-0.8495
Driscoll	2019-12-17	JU1630	METFO	12	23 JU1630 D15 METFORMIN 2-3	0.3532
Driscoll	2019-12-17	JU1630	METFO	12	23 JU1630 D15 METFORMIN 2-1	-0.1571
Driscoll	2019-12-17	JU1630	METFO	12	23 JU1630 D15 METFORMIN 2-2	-0.5031
Driscoll	2019-12-17	JU1630	METFO	12	23 JU1630 D15 METFORMIN 2-4	-0.808
Driscoll	2019-12-17	JU1630	METFO	12	23 JU1630 D15 METFORMIN 2-5	-0.07281
Driscoll	2019-12-17	JU1630	METFO	12	4 JU1630 D15 metformin 2_1	-0.7711
Driscoll	2019-12-17	JU1630	METFO	12	4 JU1630 D15 metformin 2_2	0.1206
Driscoll	2019-12-17	JU1630	METFO	12	4 JU1630 D15 metformin 2_3	-0.2125
Driscoll	2019-12-17	QG834	H2O	12	16 QG834 D15 CTRL 2_1	0.5304
Driscoll	2019-12-17	QG834	H2O	12	16 QG834 D15 CTRL 2_2	0.9287
Driscoll	2019-12-17	QG834	H2O	12	16 QG834 D15 CTRL 2_3	0.7907
Driscoll	2019-12-17	QG834	H2O	12	16 QG834 D15 CTRL 2_4	-1.15
Driscoll	2019-12-17	QG834	H2O	12	16 QG834 D15 CTRL 2_5	0.02121
Driscoll	2019-12-17	QG834	H2O	12	20 QG834 D15 CRTL 2-1	0.2783
Driscoll	2019-12-17	QG834	H2O	12	20 QG834 D15 CRTL 2-2	-0.1842
Driscoll	2019-12-17	QG834	H2O	12	20 QG834 D15 CRTL 2-3	0.5562
Driscoll	2019-12-17	QG834	H2O	12	23 QG834 D15 CRTL 2-1	0.645
Driscoll	2019-12-17	QG834	H2O	12	23 QG834 D15 CRTL 2-2	-0.3498
Driscoll	2019-12-17	QG834	H2O	12	23 QG834 D15 CRTL 2-3	0.3428
Driscoll	2019-12-17	QG834	H2O	12	23 QG834 D15 CRTL 2-4	-0.386
Driscoll	2019-12-17	QG834	H2O	12	23 QG834 D15 CRTL 2-5	-0.4198
Driscoll	2019-12-17	QG834	H2O	12	4 QG834 D15 CTRL 2_1	0.2191
Driscoll	2019-12-17	QG834	H2O	12	4 QG834 D15 CTRL 2_2	0.3827
Driscoll	2019-12-17	QG834	H2O	12	4 QG834 D15 CTRL 2_3	0.3197
Driscoll	2019-12-17	QG834	METFO	12	16 QG834 D15 metformin 2_1	-0.2519
Driscoll	2019-12-17	QG834	METFO	12	16 QG834 D15 metformin 2_2	-0.97
Driscoll	2019-12-17	QG834	METFO	12	16 QG834 D15 metformin 2_3	-0.3504
Driscoll	2019-12-17	QG834	METFO	12	16 QG834 D15 metformin 2_4	-0.2652
Driscoll	2019-12-17	QG834	METFO	12	16 QG834 D15 metformin 2_5	-0.07996
Driscoll	2019-12-17	QG834	METFO	12	20 QG834 D15 METFORMIN 2-1	-1.403
Driscoll	2019-12-17	QG834	METFO	12	20 QG834 D15 METFORMIN 2-2	0.3338
Driscoll	2019-12-17	QG834	METFO	12	20 QG834 D15 METFORMIN 2-3	-0.8246
Driscoll	2019-12-17	QG834	METFO	12	23 QG834 D15 METFORMIN 2-1	-0.08352
Driscoll	2019-12-17	QG834	METFO	12	23 QG834 D15 METFORMIN 2-2	0.3108
Driscoll	2019-12-17	QG834	METFO	12	23 QG834 D15 METFORMIN 2-3	-4.195
Driscoll	2019-12-17	QG834	METFO	12	23 QG834 D15 METFORMIN 2-4	0.1262
Driscoll	2019-12-17	QG834	METFO	12	23 QG834 D15 METFORMIN 2-5	-0.9129
Driscoll	2019-12-17	QG834	METFO	12	4 QG834 D15 metformin 2_1	-0.4476
Driscoll	2019-12-17	QG834	METFO	12	4 QG834 D15 metformin 2_2	-0.869
Driscoll	2019-12-17	QG834	METFO	12	4 QG834 D15 metformin 2_3	-0.5772
Driscoll	2019-12-20	AF16	H2O	16	16 AF16 D18 CTRL 2_1	-1.759
Driscoll	2019-12-20	AF16	H2O	16	16 AF16 D18 CTRL 2_2	-1.507
Driscoll	2019-12-20	AF16	H2O	16	16 AF16 D18 CTRL 2_3	-1.903
Driscoll	2019-12-20	AF16	H2O	16	20 AF16 D18 CTRL 2_1	-1.634
Driscoll	2019-12-20	AF16	H2O	16	20 AF16 D18 CTRL 2_2	-1.414
Driscoll	2019-12-20	AF16	H2O	16	20 AF16 D18 CTRL 2_3	-0.3106
Driscoll	2019-12-20	AF16	H2O	16	23 AF16 D18 CRTL 2-1	-2.052
Driscoll	2019-12-20	AF16	H2O	16	23 AF16 D18 CRTL 2-2	-2.273
Driscoll	2019-12-20	AF16	H2O	16	23 AF16 D18 CRTL 2-3	-2.434
Driscoll	2019-12-20	AF16	H2O	16	23 AF16 D18 CRTL 2-4	-1.371
Driscoll	2019-12-20	AF16	H2O	16	23 AF16 D18 CRTL 2-5	-2.163
Driscoll	2019-12-20	AF16	H2O	16	4 AF16 D18 CTRL 2_1	-2.103
Driscoll	2019-12-20	AF16	H2O	16	4 AF16 D18 CTRL 2_2	-1.317
Driscoll	2019-12-20	AF16	H2O	16	4 AF16 D18 CTRL 2_3	-2.061
Driscoll	2019-12-20	AF16	METFO	16	16 AF16 D18 metformin 2_1	0.672
Driscoll	2019-12-20	AF16	METFO	16	16 AF16 D18 metformin 2_2	-1.076
Driscoll	2019-12-20	AF16	METFO	16	16 AF16 D18 metformin 2_3	-0.5727
Driscoll	2019-12-20	AF16	METFO	16	20 AF16 D18 metformin 2_1	0.6234
Driscoll	2019-12-20	AF16	METFO	16	20 AF16 D18 metformin 2_2	0.8454
Driscoll	2019-12-20	AF16	METFO	16	20 AF16 D18 metformin 2_3	0.3511
Driscoll	2019-12-20	AF16	METFO	16	4 AF16 D18 Metformin 2_1	-0.07414
Driscoll	2019-12-20	AF16	METFO	16	4 AF16 D18 Metformin 2_2	-0.6591
Driscoll	2019-12-20	AF16	METFO	16	4 AF16 D18 Metformin 2_3	-0.2944
Driscoll	2019-12-20	ED3092	H2O	16	16 ED3092 D18 CTRL 2_1	-1.159
Driscoll	2019-12-20	ED3092	H2O	16	16 ED3092 D18 CTRL 2_2	-1.746
Driscoll	2019-12-20	ED3092	H2O	16	16 ED3092 D18 CTRL 2_3	-1.146
Driscoll	2019-12-20	ED3092	H2O	16	20 ED3092 D18 CTRL 2_1	-1.601
Driscoll	2019-12-20	ED3092	H2O	16	20 ED3092 D18 CTRL 2_2	-0.6035
Driscoll	2019-12-20	ED3092	H2O	16	20 ED3092 D18 CTRL 2_3	-1.353
Driscoll	2019-12-20	ED3092	H2O	16	23 ED3092 D18 CRTL 2-1	-0.6688
Driscoll	2019-12-20	ED3092	H2O	16	23 ED3092 D18 CRTL 2-2	-1.28
Driscoll	2019-12-20	ED3092	H2O	16	23 ED3092 D18 CRTL 2-3	-1.52
Driscoll	2019-12-20	ED3092	H2O	16	23 ED3092 D18 CRTL 2-4	-1.963
Driscoll	2019-12-20	ED3092	H2O	16	23 ED3092 D18 CRTL 2-5	-2.13
Driscoll	2019-12-20	ED3092	H2O	16	4 ED3092 D18 CTRL 2_1	-1.566
Driscoll	2019-12-20	ED3092	H2O	16	4 ED3092 D18 CTRL 2_2	-1.878
Driscoll	2019-12-20	ED3092	H2O	16	4 ED3092 D18 CTRL 2_3	-0.8614
Driscoll	2019-12-20	ED3092	METFO	16	16 ED3092 D18 metformin 2_1	-1.305
Driscoll	2019-12-20	ED3092	METFO	16	16 ED3092 D18 metformin 2_2	-0.9562
Driscoll	2019-12-20	ED3092	METFO	16	16 ED3092 D18 metformin 2_3	-0.6801
Driscoll	2019-12-20	ED3092	METFO	16	20 ED3092 D18 metformin 2_1	-0.8904
Driscoll	2019-12-20	ED3092	METFO	16	20 ED3092 D18 metformin 2_2	-1.089
Driscoll	2019-12-20	ED3092	METFO	16	20 ED3092 D18 metformin 2_3	-0.9644
Driscoll	2019-12-20	ED3092	METFO	16	23 ED3092 D18 METFORMIN 2-1	-1.828
Driscoll	2019-12-20	ED3092	METFO	16	23 ED3092 D18 METFORMIN 2-2	-0.1394
Driscoll	2019-12-20	ED3092	METFO	16	23 ED3092 D18 METFORMIN 2-3	-1.059
Driscoll	2019-12-20	ED3092	METFO	16	23 ED3092 D18 METFORMIN 2-4	-0.8865
Driscoll	2019-12-20	ED3092	METFO	16	23 ED3092 D18 METFORMIN 2-5	-1.431
Driscoll	2019-12-20	ED3092	METFO	16	4 ED3092 D18 Metformin 2_1	-1.235
Driscoll	2019-12-20	ED3092	METFO	16	4 ED3092 D18 Metformin 2_2	-1.873
Driscoll	2019-12-20	ED3092	METFO	16	4 ED3092 D18 Metformin 2_3	1.272
Driscoll	2019-12-20	HK104	H2O	16	16 HK104 D18 CTRL 2_1	-0.8532
Driscoll	2019-12-20	HK104	H2O	16	16 HK104 D18 CTRL 2_2	-2.224
Driscoll	2019-12-20	HK104	H2O	16	16 HK104 D18 CTRL 2_3	-1.064
Driscoll	2019-12-20	HK104	H2O	16	20 HK104 D18 CTRL 2_1	0.3304
Driscoll	2019-12-20	HK104	H2O	16	20 HK104 D18 CTRL 2_2	-0.3891
Driscoll	2019-12-20	HK104	H2O	16	20 HK104 D18 CTRL 2_3	0.4417
Driscoll	2019-12-20	HK104	H2O	16	23 HK104 D18 CRTL 2-1	0.2204
Driscoll	2019-12-20	HK104	H2O	16	23 HK104 D18 CRTL 2-2	-0.9698
Driscoll	2019-12-20	HK104	H2O	16	23 HK104 D18 CRTL 2-3	-1.046
Driscoll	2019-12-20	HK104	H2O	16	23 HK104 D18 CRTL 2-4	-2.51
Driscoll	2019-12-20	HK104	H2O	16	23 HK104 D18 CRTL 2-5	-1.673
Driscoll	2019-12-20	HK104	H2O	16	4 HK104 D18 CTRL 2_1	0.05141
Driscoll	2019-12-20	HK104	H2O	16	4 HK104 D18 CTRL 2_2	-1.077
Driscoll	2019-12-20	HK104	H2O	16	4 HK104 D18 CTRL 2_3	-1.097
Driscoll	2019-12-20	HK104	METFO	16	16 HK104 D18 metformin 2_1	-0.2657
Driscoll	2019-12-20	HK104	METFO	16	16 HK104 D18 metformin 2_2	-0.4521
Driscoll	2019-12-20	HK104	METFO	16	16 HK104 D18 metformin 2_3	-1.067
Driscoll	2019-12-20	HK104	METFO	16	20 HK104 D15 metformin 2_1	-0.5604
Driscoll	2019-12-20	HK104	METFO	16	20 HK104 D15 metformin 2_2	-0.1385
Driscoll	2019-12-20	HK104	METFO	16	20 HK104 D15 metformin 2_3	0.2507
Driscoll	2019-12-20	HK104	METFO	16	4 HK104 D18 Metformin 2_1	-0.8859
Driscoll	2019-12-20	HK104	METFO	16	4 HK104 D18 Metformin 2_2	-0.7011
Driscoll	2019-12-20	HK104	METFO	16	4 HK104 D18 Metformin 2_3	-0.6585
Lithgow	2020-02-03	AF16	H2O	8	Mefto_D8_AF16_Ctrl_R1_01	-0.362
Lithgow	2020-02-03	AF16	H2O	8	Mefto_D8_AF16_Ctrl_R1_02	-0.04144
Lithgow	2020-02-03	AF16	H2O	8	Mefto_D8_AF16_Ctrl_R1_03	0.4211
Lithgow	2020-02-03	AF16	H2O	8	Mefto_D8_AF16_Ctrl_R1_04	0.3477
Lithgow	2020-02-03	AF16	H2O	8	Mefto_D8_AF16_Ctrl_R1_05	-1.264
Lithgow	2020-02-03	AF16	H2O	8	Mefto_D8_AF16_Ctrl_R1_06	-1.506
Lithgow	2020-02-03	AF16	H2O	8	Mefto_D8_AF16_Ctrl_R1_07	-1.027
Lithgow	2020-02-03	AF16	H2O	8	Mefto_D8_AF16_Ctrl_R1_08	0.07498
Lithgow	2020-02-03	AF16	H2O	8	Mefto_D8_AF16_Ctrl_R1_09	-0.4846
Lithgow	2020-02-03	AF16	H2O	8	Mefto_D8_AF16_Ctrl_R1_10	-0.5225
Lithgow	2020-02-03	AF16	H2O	8	Mefto_D8_AF16_Ctrl_R1_11	0.5023
Lithgow	2020-02-03	AF16	H2O	8	Mefto_D8_AF16_Ctrl_R1_12	-0.3084
Lithgow	2020-02-03	AF16	H2O	8	Mefto_D8_AF16_Ctrl_R2_01	-0.967
Lithgow	2020-02-03	AF16	H2O	8	Mefto_D8_AF16_Ctrl_R2_02	0.2898
Lithgow	2020-02-03	AF16	H2O	8	Mefto_D8_AF16_Ctrl_R2_03	-1.31
Lithgow	2020-02-03	AF16	H2O	8	Mefto_D8_AF16_Ctrl_R2_04	-1.666
Lithgow	2020-02-03	AF16	H2O	8	Mefto_D8_AF16_Ctrl_R2_05	-0.3713
Lithgow	2020-02-03	AF16	H2O	8	Mefto_D8_AF16_Ctrl_R2_06	0.2299
Lithgow	2020-02-03	AF16	H2O	8	Mefto_D8_AF16_Ctrl_R2_07	0.8097
Lithgow	2020-02-03	AF16	H2O	8	Mefto_D8_AF16_Ctrl_R2_08	1.046
Lithgow	2020-02-03	AF16	H2O	8	Mefto_D8_AF16_Ctrl_R2_10	-0.8412
Lithgow	2020-02-03	AF16	H2O	8	Mefto_D8_AF16_Ctrl_R2_11	-0.003192
Lithgow	2020-02-03	AF16	H2O	8	Mefto_D8_AF16_Ctrl_R2_12	0.4998
Lithgow	2020-02-03	AF16	METFO	8	Mefto_D8_AF16_Metfo_R1_01	0.8853
Lithgow	2020-02-03	AF16	METFO	8	Mefto_D8_AF16_Metfo_R1_02	-1.958
Lithgow	2020-02-03	AF16	METFO	8	Mefto_D8_AF16_Metfo_R1_03	-0.7184
Lithgow	2020-02-03	AF16	METFO	8	Mefto_D8_AF16_Metfo_R1_04	-1.528
Lithgow	2020-02-03	AF16	METFO	8	Mefto_D8_AF16_Metfo_R1_05	-0.6012
Lithgow	2020-02-03	AF16	METFO	8	Mefto_D8_AF16_Metfo_R1_06	0.6379
Lithgow	2020-02-03	AF16	METFO	8	Mefto_D8_AF16_Metfo_R1_07	1.243
Lithgow	2020-02-03	AF16	METFO	8	Mefto_D8_AF16_Metfo_R1_08	0.1865
Lithgow	2020-02-03	AF16	METFO	8	Mefto_D8_AF16_Metfo_R1_09	-0.004859
Lithgow	2020-02-03	AF16	METFO	8	Mefto_D8_AF16_Metfo_R1_10	1.256
Lithgow	2020-02-03	AF16	METFO	8	Mefto_D8_AF16_Metfo_R1_11	0.9372
Lithgow	2020-02-03	AF16	METFO	8	Mefto_D8_AF16_Metfo_R1_12	0.1519
Lithgow	2020-02-03	AF16	METFO	8	Mefto_D8_AF16_Metfo_R2_01	-1.011
Lithgow	2020-02-03	AF16	METFO	8	Mefto_D8_AF16_Metfo_R2_02	1.343
Lithgow	2020-02-03	AF16	METFO	8	Mefto_D8_AF16_Metfo_R2_03	-0.4268
Lithgow	2020-02-03	AF16	METFO	8	Mefto_D8_AF16_Metfo_R2_04	-0.1532
Lithgow	2020-02-03	AF16	METFO	8	Mefto_D8_AF16_Metfo_R2_05	-0.1717
Lithgow	2020-02-03	AF16	METFO	8	Mefto_D8_AF16_Metfo_R2_06	-1.019
Lithgow	2020-02-03	AF16	METFO	8	Mefto_D8_AF16_Metfo_R2_07	0.5789
Lithgow	2020-02-03	AF16	METFO	8	Mefto_D8_AF16_Metfo_R2_08	0.09911
Lithgow	2020-02-03	AF16	METFO	8	Mefto_D8_AF16_Metfo_R2_09	-1.329
Lithgow	2020-02-03	AF16	METFO	8	Mefto_D8_AF16_Metfo_R2_10	-1.724
Lithgow	2020-02-07	JU775	H2O	12	Mefto_D12_JU775_CTRL_R1_01	-1.698
Lithgow	2020-02-07	JU775	H2O	12	Mefto_D12_JU775_CTRL_R1_02	-0.7106
Lithgow	2020-02-07	JU775	H2O	12	Mefto_D12_JU775_CTRL_R1_03	-1.513
Lithgow	2020-02-07	JU775	H2O	12	Mefto_D12_JU775_CTRL_R1_04	-1.569
Lithgow	2020-02-07	JU775	H2O	12	Mefto_D12_JU775_CTRL_R1_05	-1.129
Lithgow	2020-02-07	JU775	H2O	12	Mefto_D12_JU775_CTRL_R1_06	-1.294
Lithgow	2020-02-07	JU775	H2O	12	Mefto_D12_JU775_CTRL_R1_07	-1.588
Lithgow	2020-02-07	JU775	H2O	12	Mefto_D12_JU775_CTRL_R1_08	-1.718
Lithgow	2020-02-07	JU775	H2O	12	Mefto_D12_JU775_CTRL_R1_09	-1.767
Lithgow	2020-02-07	JU775	H2O	12	Mefto_D12_JU775_CTRL_R1_10	-1.155
Lithgow	2020-02-07	JU775	H2O	12	Mefto_D12_JU775_CTRL_R1_11	-1.545
Lithgow	2020-02-07	JU775	H2O	12	Mefto_D12_JU775_CTRL_R1_12	0.22
Lithgow	2020-02-07	JU775	H2O	12	Mefto_D12_JU775_CTRL_R2_01	-1.463
Lithgow	2020-02-07	JU775	H2O	12	Mefto_D12_JU775_CTRL_R2_02	-1.228
Lithgow	2020-02-07	JU775	H2O	12	Mefto_D12_JU775_CTRL_R2_03	-0.7401
Lithgow	2020-02-07	JU775	H2O	12	Mefto_D12_JU775_CTRL_R2_04	-1.298
Lithgow	2020-02-07	JU775	H2O	12	Mefto_D12_JU775_CTRL_R2_05	-1.993
Lithgow	2020-02-07	JU775	H2O	12	Mefto_D12_JU775_CTRL_R2_06	-1.356
Lithgow	2020-02-07	JU775	H2O	12	Mefto_D12_JU775_CTRL_R2_07	-0.73
Lithgow	2020-02-07	JU775	H2O	12	Mefto_D12_JU775_CTRL_R2_08	-1.284
Lithgow	2020-02-07	JU775	H2O	12	Mefto_D12_JU775_CTRL_R2_09	-0.8192
Lithgow	2020-02-07	JU775	H2O	12	Mefto_D12_JU775_CTRL_R2_10	-0.91
Lithgow	2020-02-07	JU775	H2O	12	Mefto_D12_JU775_CTRL_R2_11	-1.047
Lithgow	2020-02-07	JU775	METFO	12	Mefto_D12_JU775_Metfo_R1_01	-1.4
Lithgow	2020-02-07	JU775	METFO	12	Mefto_D12_JU775_Metfo_R1_02	-1.267
Lithgow	2020-02-07	JU775	METFO	12	Mefto_D12_JU775_Metfo_R1_03	-0.9284
Lithgow	2020-02-07	JU775	METFO	12	Mefto_D12_JU775_Metfo_R1_04	-0.9975
Lithgow	2020-02-07	JU775	METFO	12	Mefto_D12_JU775_Metfo_R1_05	-0.8211
Lithgow	2020-02-07	JU775	METFO	12	Mefto_D12_JU775_Metfo_R1_06	-1.374
Lithgow	2020-02-07	JU775	METFO	12	Mefto_D12_JU775_Metfo_R1_07	-1.15
Lithgow	2020-02-07	JU775	METFO	12	Mefto_D12_JU775_Metfo_R1_08	-1.852
Lithgow	2020-02-07	JU775	METFO	12	Mefto_D12_JU775_Metfo_R1_09	-1.004
Lithgow	2020-02-07	JU775	METFO	12	Mefto_D12_JU775_Metfo_R1_10	-0.596
Lithgow	2020-02-07	JU775	METFO	12	Mefto_D12_JU775_Metfo_R1_11	-1.187
Lithgow	2020-02-07	JU775	METFO	12	Mefto_D12_JU775_Metfo_R1_12	-1.203
Lithgow	2020-02-07	JU775	METFO	12	Mefto_D12_JU775_Metfo_R2_01	-1
Lithgow	2020-02-07	JU775	METFO	12	Mefto_D12_JU775_Metfo_R2_02	-1.302
Lithgow	2020-02-07	JU775	METFO	12	Mefto_D12_JU775_Metfo_R2_03	-0.678
Lithgow	2020-02-07	JU775	METFO	12	Mefto_D12_JU775_Metfo_R2_04	-0.5254
Lithgow	2020-02-07	JU775	METFO	12	Mefto_D12_JU775_Metfo_R2_05	-0.6169
Lithgow	2020-02-07	JU775	METFO	12	Mefto_D12_JU775_Metfo_R2_06	-0.8931
Lithgow	2020-02-07	JU775	METFO	12	Mefto_D12_JU775_Metfo_R2_07	-0.6908
Lithgow	2020-02-07	JU775	METFO	12	Mefto_D12_JU775_Metfo_R2_08	-0.8329
Lithgow	2020-02-07	JU775	METFO	12	Mefto_D12_JU775_Metfo_R2_09	-0.116
Lithgow	2019-11-25	ED3092	H2O	8	ED3092_D8_H2O_R1_01	-0.2407
Lithgow	2019-11-25	ED3092	H2O	8	ED3092_D8_H2O_R1_02	-1.317
Lithgow	2019-11-25	ED3092	H2O	8	ED3092_D8_H2O_R1_03	0.888
Lithgow	2019-11-25	ED3092	H2O	8	ED3092_D8_H2O_R1_04	0.5014
Lithgow	2019-11-25	ED3092	H2O	8	ED3092_D8_H2O_R1_05	-0.7634
Lithgow	2019-11-25	ED3092	H2O	8	ED3092_D8_H2O_R1_06	0.8
Lithgow	2019-11-25	ED3092	H2O	8	ED3092_D8_H2O_R1_07	0.2901
Lithgow	2019-11-25	ED3092	H2O	8	ED3092_D8_H2O_R1_08	0.8505
Lithgow	2019-11-25	ED3092	H2O	8	ED3092_D8_H2O_R1_09	0.2314
Lithgow	2019-11-25	ED3092	H2O	8	ED3092_D8_H2O_R1_10	0.6758
Lithgow	2019-11-25	ED3092	H2O	8	ED3092_D8_H2O_R1_11	0.3121
Lithgow	2019-11-25	ED3092	H2O	8	ED3092_D8_H2O_R1_12	0.1515
Lithgow	2019-11-25	ED3092	H2O	8	ED3092_D8_H2O_R2_02	1.209
Lithgow	2019-11-25	ED3092	H2O	8	ED3092_D8_H2O_R2_03	1.324
Lithgow	2019-11-25	ED3092	H2O	8	ED3092_D8_H2O_R2_04	1.621
Lithgow	2019-11-25	ED3092	H2O	8	ED3092_D8_H2O_R2_05	0.5023
Lithgow	2019-11-25	ED3092	H2O	8	ED3092_D8_H2O_R2_06	1.864
Lithgow	2019-11-25	ED3092	H2O	8	ED3092_D8_H2O_R2_07	0.1151
Lithgow	2019-11-25	ED3092	H2O	8	ED3092_D8_H2O_R2_08	0.8739
Lithgow	2019-11-25	ED3092	H2O	8	ED3092_D8_H2O_R2_09	1.458
Lithgow	2019-11-25	ED3092	H2O	8	ED3092_D8_H2O_R2_10	0.2646
Lithgow	2019-11-25	ED3092	H2O	8	ED3092_D8_H2O_R2_11	0.4006
Lithgow	2019-11-25	ED3092	H2O	8	ED3092_D8_H2O_R2_12	0.5007
Lithgow	2019-11-25	ED3092	METFO	8	ED3092_D8_Metfo_R1_01	0.4304
Lithgow	2019-11-25	ED3092	METFO	8	ED3092_D8_Metfo_R1_02	0.5747
Lithgow	2019-11-25	ED3092	METFO	8	ED3092_D8_Metfo_R1_03	0.5723
Lithgow	2019-11-25	ED3092	METFO	8	ED3092_D8_Metfo_R1_04	0.4934
Lithgow	2019-11-25	ED3092	METFO	8	ED3092_D8_Metfo_R1_05	1.12
Lithgow	2019-11-25	ED3092	METFO	8	ED3092_D8_Metfo_R1_06	1.021
Lithgow	2019-11-25	ED3092	METFO	8	ED3092_D8_Metfo_R1_07	0.331
Lithgow	2019-11-25	ED3092	METFO	8	ED3092_D8_Metfo_R1_08	0.4306
Lithgow	2019-11-25	ED3092	METFO	8	ED3092_D8_Metfo_R1_09	0.8986
Lithgow	2019-11-25	ED3092	METFO	8	ED3092_D8_Metfo_R1_10	0.6223
Lithgow	2019-11-25	ED3092	METFO	8	ED3092_D8_Metfo_R1_11	0.8799
Lithgow	2019-11-25	ED3092	METFO	8	ED3092_D8_Metfo_R1_12	0.4594
Lithgow	2019-11-25	ED3092	METFO	8	ED3092_D8_Metfo_R2_01	0.4259
Lithgow	2019-11-25	ED3092	METFO	8	ED3092_D8_Metfo_R2_02	-0.1495
Lithgow	2019-11-25	ED3092	METFO	8	ED3092_D8_Metfo_R2_03	1.35
Lithgow	2019-11-25	ED3092	METFO	8	ED3092_D8_Metfo_R2_04	1.126
Lithgow	2019-11-25	ED3092	METFO	8	ED3092_D8_Metfo_R2_05	0.9241
Lithgow	2019-11-25	ED3092	METFO	8	ED3092_D8_Metfo_R2_06	0.7555
Lithgow	2019-11-25	ED3092	METFO	8	ED3092_D8_Metfo_R2_07	1.383
Lithgow	2019-11-25	ED3092	METFO	8	ED3092_D8_Metfo_R2_08	0.5572
Lithgow	2019-11-25	ED3092	METFO	8	ED3092_D8_Metfo_R2_09	-0.05345
Lithgow	2019-11-25	ED3092	METFO	8	ED3092_D8_Metfo_R2_10	0.5498
Lithgow	2019-11-25	ED3092	METFO	8	ED3092_D8_Metfo_R2_11	0.8598
Lithgow	2019-11-25	ED3092	METFO	8	ED3092_D8_Metfo_R2_12	0.6474
Lithgow	2019-11-25	HK104	H2O	8	HK104_D8_H2O_R1_01	1.155
Lithgow	2019-11-25	HK104	H2O	8	HK104_D8_H2O_R1_02	-0.4026
Lithgow	2019-11-25	HK104	H2O	8	HK104_D8_H2O_R1_03	1.122
Lithgow	2019-11-25	HK104	H2O	8	HK104_D8_H2O_R1_04	0.9006
Lithgow	2019-11-25	HK104	H2O	8	HK104_D8_H2O_R1_05	-1.841
Lithgow	2019-11-25	HK104	H2O	8	HK104_D8_H2O_R1_06	0.7864
Lithgow	2019-11-25	HK104	H2O	8	HK104_D8_H2O_R1_07	1.665
Lithgow	2019-11-25	HK104	H2O	8	HK104_D8_H2O_R1_08	1.458
Lithgow	2019-11-25	HK104	H2O	8	HK104_D8_H2O_R1_09	1.054
Lithgow	2019-11-25	HK104	H2O	8	HK104_D8_H2O_R1_10	1.179
Lithgow	2019-11-25	HK104	H2O	8	HK104_D8_H2O_R1_11	1.329
Lithgow	2019-11-25	HK104	H2O	8	HK104_D8_H2O_R1_12	1.261
Lithgow	2019-11-25	HK104	H2O	8	HK104_D8_H2O_R2_01	0.9204
Lithgow	2019-11-25	HK104	H2O	8	HK104_D8_H2O_R2_02	1.453
Lithgow	2019-11-25	HK104	H2O	8	HK104_D8_H2O_R2_03	1.653
Lithgow	2019-11-25	HK104	H2O	8	HK104_D8_H2O_R2_04	1.538
Lithgow	2019-11-25	HK104	H2O	8	HK104_D8_H2O_R2_05	0.9477
Lithgow	2019-11-25	HK104	H2O	8	HK104_D8_H2O_R2_06	1.141
Lithgow	2019-11-25	HK104	H2O	8	HK104_D8_H2O_R2_07	1.003
Lithgow	2019-11-25	HK104	H2O	8	HK104_D8_H2O_R2_08	1.869
Lithgow	2019-11-25	HK104	H2O	8	HK104_D8_H2O_R2_09	0.3611
Lithgow	2019-11-25	HK104	H2O	8	HK104_D8_H2O_R2_10	1.341
Lithgow	2019-11-25	HK104	H2O	8	HK104_D8_H2O_R2_11	1.725
Lithgow	2019-11-25	HK104	H2O	8	HK104_D8_H2O_R2_12	1.142
Lithgow	2019-11-25	HK104	METFO	8	HK104_D8_Metfo_R1_01	1.501
Lithgow	2019-11-25	HK104	METFO	8	HK104_D8_Metfo_R1_02	1.378
Lithgow	2019-11-25	HK104	METFO	8	HK104_D8_Metfo_R1_03	0.746
Lithgow	2019-11-25	HK104	METFO	8	HK104_D8_Metfo_R1_04	1.571
Lithgow	2019-11-25	HK104	METFO	8	HK104_D8_Metfo_R1_05	0.6884
Lithgow	2019-11-25	HK104	METFO	8	HK104_D8_Metfo_R1_06	1.439
Lithgow	2019-11-25	HK104	METFO	8	HK104_D8_Metfo_R1_07	1.557
Lithgow	2019-11-25	HK104	METFO	8	HK104_D8_Metfo_R1_08	0.8946
Lithgow	2019-11-25	HK104	METFO	8	HK104_D8_Metfo_R1_09	0.8231
Lithgow	2019-11-25	HK104	METFO	8	HK104_D8_Metfo_R1_10	1.651
Lithgow	2019-11-25	HK104	METFO	8	HK104_D8_Metfo_R1_11	-0.6122
Lithgow	2019-11-25	HK104	METFO	8	HK104_D8_Metfo_R1_12	1.173
Lithgow	2019-11-25	HK104	METFO	8	HK104_D8_Metfo_R2_01	1.477
Lithgow	2019-11-25	HK104	METFO	8	HK104_D8_Metfo_R2_02	1.626
Lithgow	2019-11-25	HK104	METFO	8	HK104_D8_Metfo_R2_03	0.3187
Lithgow	2019-11-25	HK104	METFO	8	HK104_D8_Metfo_R2_04	1.24
Lithgow	2019-11-25	HK104	METFO	8	HK104_D8_Metfo_R2_05	1.153
Lithgow	2019-11-25	HK104	METFO	8	HK104_D8_Metfo_R2_06	1.284
Lithgow	2019-11-25	HK104	METFO	8	HK104_D8_Metfo_R2_07	-0.08074
Lithgow	2019-11-25	HK104	METFO	8	HK104_D8_Metfo_R2_08	1.565
Lithgow	2019-11-25	HK104	METFO	8	HK104_D8_Metfo_R2_09	-0.3413
Lithgow	2019-11-25	HK104	METFO	8	HK104_D8_Metfo_R2_10	0.9545
Lithgow	2019-11-25	HK104	METFO	8	HK104_D8_Metfo_R2_11	1.298
Lithgow	2019-11-25	HK104	METFO	8	HK104_D8_Metfo_R2_12	0.8236
Lithgow	2019-11-26	JU775	H2O	6	CEMetD6_JU775_H20_R1_01	0.7636
Lithgow	2019-11-26	JU775	H2O	6	CEMetD6_JU775_H20_R1_02	1.085
Lithgow	2019-11-26	JU775	H2O	6	CEMetD6_JU775_H20_R1_03	1.116
Lithgow	2019-11-26	JU775	H2O	6	CEMetD6_JU775_H20_R1_04	0.9409
Lithgow	2019-11-26	JU775	H2O	6	CEMetD6_JU775_H20_R1_05	0.2233
Lithgow	2019-11-26	JU775	H2O	6	CEMetD6_JU775_H20_R1_06	0.732
Lithgow	2019-11-26	JU775	H2O	6	CEMetD6_JU775_H20_R1_07	1.532
Lithgow	2019-11-26	JU775	H2O	6	CEMetD6_JU775_H20_R1_08	1.156
Lithgow	2019-11-26	JU775	H2O	6	CEMetD6_JU775_H20_R1_09	0.675
Lithgow	2019-11-26	JU775	H2O	6	CEMetD6_JU775_H20_R1_10	1.294
Lithgow	2019-11-26	JU775	H2O	6	CEMetD6_JU775_H20_R1_11	0.9321
Lithgow	2019-11-26	JU775	H2O	6	CEMetD6_JU775_H20_R1_12	0.9123
Lithgow	2019-11-26	JU775	H2O	6	CEMetD6_JU775_H2O_R2_01	-0.363
Lithgow	2019-11-26	JU775	H2O	6	CEMetD6_JU775_H2O_R2_02	0.675
Lithgow	2019-11-26	JU775	H2O	6	CEMetD6_JU775_H2O_R2_03	2.067
Lithgow	2019-11-26	JU775	H2O	6	CEMetD6_JU775_H2O_R2_04	1.117
Lithgow	2019-11-26	JU775	H2O	6	CEMetD6_JU775_H2O_R2_05	0.7258
Lithgow	2019-11-26	JU775	H2O	6	CEMetD6_JU775_H2O_R2_06	0.9093
Lithgow	2019-11-26	JU775	H2O	6	CEMetD6_JU775_H2O_R2_07	0.8849
Lithgow	2019-11-26	JU775	H2O	6	CEMetD6_JU775_H2O_R2_08	-1.04
Lithgow	2019-11-26	JU775	H2O	6	CEMetD6_JU775_H2O_R2_09	-0.4919
Lithgow	2019-11-26	JU775	H2O	6	CEMetD6_JU775_H2O_R2_10	1.034
Lithgow	2019-11-26	JU775	H2O	6	CEMetD6_JU775_H2O_R2_11	0.6448
Lithgow	2019-11-26	JU775	H2O	6	CEMetD6_JU775_H2O_R2_12	1.134
Lithgow	2019-11-26	JU775	METFO	6	CEMetD6_JU775_Metfo_R1_01	0.4522
Lithgow	2019-11-26	JU775	METFO	6	CEMetD6_JU775_Metfo_R1_02	-0.1378
Lithgow	2019-11-26	JU775	METFO	6	CEMetD6_JU775_Metfo_R1_03	0.3377
Lithgow	2019-11-26	JU775	METFO	6	CEMetD6_JU775_Metfo_R1_05	1.131
Lithgow	2019-11-26	JU775	METFO	6	CEMetD6_JU775_Metfo_R1_06	1.582
Lithgow	2019-11-26	JU775	METFO	6	CEMetD6_JU775_Metfo_R1_07	0.3595
Lithgow	2019-11-26	JU775	METFO	6	CEMetD6_JU775_Metfo_R1_08	-0.3699
Lithgow	2019-11-26	JU775	METFO	6	CEMetD6_JU775_Metfo_R1_09	0.3806
Lithgow	2019-11-26	JU775	METFO	6	CEMetD6_JU775_Metfo_R1_10	0.9297
Lithgow	2019-11-26	JU775	METFO	6	CEMetD6_JU775_Metfo_R1_11	1.929
Lithgow	2019-11-26	JU775	METFO	6	CEMetD6_JU775_Metfo_R1_12	0.7459
Lithgow	2019-11-26	JU775	METFO	6	CEMetD6_JU775_Metfor_R2_01	-1.014
Lithgow	2019-11-26	JU775	METFO	6	CEMetD6_JU775_Metfor_R2_02	0.8857
Lithgow	2019-11-26	JU775	METFO	6	CEMetD6_JU775_Metfor_R2_03	-0.9306
Lithgow	2019-11-26	JU775	METFO	6	CEMetD6_JU775_Metfor_R2_04	0.7703
Lithgow	2019-11-26	JU775	METFO	6	CEMetD6_JU775_Metfor_R2_05	1.627
Lithgow	2019-11-26	JU775	METFO	6	CEMetD6_JU775_Metfor_R2_06	0.3241
Lithgow	2019-11-26	JU775	METFO	6	CEMetD6_JU775_Metfor_R2_07	0.7606
Lithgow	2019-11-26	JU775	METFO	6	CEMetD6_JU775_Metfor_R2_08	1.232
Lithgow	2019-11-26	JU775	METFO	6	CEMetD6_JU775_Metfor_R2_09	0.7625
Lithgow	2019-11-26	JU775	METFO	6	CEMetD6_JU775_Metfor_R2_10	1.782
Lithgow	2019-11-26	JU775	METFO	6	CEMetD6_JU775_Metfor_R2_11	0.4713
Lithgow	2019-11-26	JU775	METFO	6	CEMetD6_JU775_Metfor_R2_12	0.2489
Lithgow	2019-11-26	MY16	H2O	6	CEMetD6_MY16_H20_02_R1	0.4874
Lithgow	2019-11-26	MY16	H2O	6	CEMetD6_MY16_H20_03_R1	1.2
Lithgow	2019-11-26	MY16	H2O	6	CEMetD6_MY16_H20_04_R1	1.304
Lithgow	2019-11-26	MY16	H2O	6	CEMetD6_MY16_H20_05_R1	1.305
Lithgow	2019-11-26	MY16	H2O	6	CEMetD6_MY16_H20_06_R1	0.2339
Lithgow	2019-11-26	MY16	H2O	6	CEMetD6_MY16_H20_07_R1	0.9231
Lithgow	2019-11-26	MY16	H2O	6	CEMetD6_MY16_H20_08_R1	1.335
Lithgow	2019-11-26	MY16	H2O	6	CEMetD6_MY16_H20_09_R1	1.3
Lithgow	2019-11-26	MY16	H2O	6	CEMetD6_MY16_H20_10_R1	1.754
Lithgow	2019-11-26	MY16	H2O	6	CEMetD6_MY16_H20_11_R1	-2.138
Lithgow	2019-11-26	MY16	H2O	6	CEMetD6_MY16_H20_12_R1	1.433
Lithgow	2019-11-26	MY16	H2O	6	CEMetD6_MY16_H2O_R2_01	1.103
Lithgow	2019-11-26	MY16	H2O	6	CEMetD6_MY16_H2O_R2_02	1.276
Lithgow	2019-11-26	MY16	H2O	6	CEMetD6_MY16_H2O_R2_03	1.617
Lithgow	2019-11-26	MY16	H2O	6	CEMetD6_MY16_H2O_R2_04	1.641
Lithgow	2019-11-26	MY16	H2O	6	CEMetD6_MY16_H2O_R2_06	-0.7575
Lithgow	2019-11-26	MY16	H2O	6	CEMetD6_MY16_H2O_R2_07	1.066
Lithgow	2019-11-26	MY16	H2O	6	CEMetD6_MY16_H2O_R2_08	1.117
Lithgow	2019-11-26	MY16	H2O	6	CEMetD6_MY16_H2O_R2_09	3.025
Lithgow	2019-11-26	MY16	H2O	6	CEMetD6_MY16_H2O_R2_10	-0.08247
Lithgow	2019-11-26	MY16	METFO	6	CEMetD6_MY16_Metfo_R1_01	2.248
Lithgow	2019-11-26	MY16	METFO	6	CEMetD6_MY16_Metfo_R1_02	1.546
Lithgow	2019-11-26	MY16	METFO	6	CEMetD6_MY16_Metfo_R1_03	0.9277
Lithgow	2019-11-26	MY16	METFO	6	CEMetD6_MY16_Metfo_R1_04	0.6189
Lithgow	2019-11-26	MY16	METFO	6	CEMetD6_MY16_Metfo_R1_05	1.65
Lithgow	2019-11-26	MY16	METFO	6	CEMetD6_MY16_Metfo_R1_06	-0.6523
Lithgow	2019-11-26	MY16	METFO	6	CEMetD6_MY16_Metfo_R1_07	0.4117
Lithgow	2019-11-26	MY16	METFO	6	CEMetD6_MY16_Metfo_R1_08	1.586
Lithgow	2019-11-26	MY16	METFO	6	CEMetD6_MY16_Metfo_R1_09	-1.738
Lithgow	2019-11-26	MY16	METFO	6	CEMetD6_MY16_Metfo_R1_10	-1.031
Lithgow	2019-11-26	MY16	METFO	6	CEMetD6_MY16_Metfo_R1_11	0.3292
Lithgow	2019-11-26	MY16	METFO	6	CEMetD6_MY16_Metfo_R1_12	0.8179
Lithgow	2019-11-26	MY16	METFO	6	CEMetD6_MY16_Metfor_R2_01	0.826
Lithgow	2019-11-26	MY16	METFO	6	CEMetD6_MY16_Metfor_R2_02	0.8015
Lithgow	2019-11-26	MY16	METFO	6	CEMetD6_MY16_Metfor_R2_03	1
Lithgow	2019-11-26	MY16	METFO	6	CEMetD6_MY16_Metfor_R2_04	0.05959
Lithgow	2019-11-26	MY16	METFO	6	CEMetD6_MY16_Metfor_R2_05	0.8743
Lithgow	2019-11-26	MY16	METFO	6	CEMetD6_MY16_Metfor_R2_06	-1.615
Lithgow	2019-11-26	MY16	METFO	6	CEMetD6_MY16_Metfor_R2_07	1.775
Lithgow	2019-11-26	MY16	METFO	6	CEMetD6_MY16_Metfor_R2_08	-0.4752
Lithgow	2019-11-26	MY16	METFO	6	CEMetD6_MY16_Metfor_R2_09	0.8158
Lithgow	2019-11-26	MY16	METFO	6	CEMetD6_MY16_Metfor_R2_10	1.19
Lithgow	2019-11-26	MY16	METFO	6	CEMetD6_MY16_Metfor_R2_11	0.3417
Lithgow	2019-11-26	N2_PD1073	H2O	6	CEMetD6_N2_H20_R1_01	2.056
Lithgow	2019-11-26	N2_PD1073	H2O	6	CEMetD6_N2_H20_R1_02	0.5178
Lithgow	2019-11-26	N2_PD1073	H2O	6	CEMetD6_N2_H20_R1_03	1.923
Lithgow	2019-11-26	N2_PD1073	H2O	6	CEMetD6_N2_H20_R1_04	1.145
Lithgow	2019-11-26	N2_PD1073	H2O	6	CEMetD6_N2_H20_R1_05	0.4795
Lithgow	2019-11-26	N2_PD1073	H2O	6	CEMetD6_N2_H20_R1_06	0.6493
Lithgow	2019-11-26	N2_PD1073	H2O	6	CEMetD6_N2_H20_R1_07	0.8307
Lithgow	2019-11-26	N2_PD1073	H2O	6	CEMetD6_N2_H20_R1_09	1.307
Lithgow	2019-11-26	N2_PD1073	H2O	6	CEMetD6_N2_H20_R1_10	0.2951
Lithgow	2019-11-26	N2_PD1073	H2O	6	CEMetD6_N2_H20_R1_11	-2.048
Lithgow	2019-11-26	N2_PD1073	H2O	6	CEMetD6_N2_H20_R1_12	2.269
Lithgow	2019-11-26	N2_PD1073	H2O	6	CEMetD6_N2_H2O_R2_01	1.197
Lithgow	2019-11-26	N2_PD1073	H2O	6	CEMetD6_N2_H2O_R2_02	-1.145
Lithgow	2019-11-26	N2_PD1073	H2O	6	CEMetD6_N2_H2O_R2_03	1.392
Lithgow	2019-11-26	N2_PD1073	H2O	6	CEMetD6_N2_H2O_R2_04	2.001
Lithgow	2019-11-26	N2_PD1073	H2O	6	CEMetD6_N2_H2O_R2_05	0.8849
Lithgow	2019-11-26	N2_PD1073	H2O	6	CEMetD6_N2_H2O_R2_06	0.7832
Lithgow	2019-11-26	N2_PD1073	H2O	6	CEMetD6_N2_H2O_R2_07	0.6097
Lithgow	2019-11-26	N2_PD1073	H2O	6	CEMetD6_N2_H2O_R2_08	1.717
Lithgow	2019-11-26	N2_PD1073	H2O	6	CEMetD6_N2_H2O_R2_09	1.591
Lithgow	2019-11-26	N2_PD1073	H2O	6	CEMetD6_N2_H2O_R2_10	0.1392
Lithgow	2019-11-26	N2_PD1073	H2O	6	CEMetD6_N2_H2O_R2_11	0.8386
Lithgow	2019-11-26	N2_PD1073	H2O	6	CEMetD6_N2_H2O_R2_12	1.232
Lithgow	2019-11-26	N2_PD1073	METFO	6	CEMetD6_N2_Metfo_R1_01	0.7504
Lithgow	2019-11-26	N2_PD1073	METFO	6	CEMetD6_N2_Metfo_R1_02	1.256
Lithgow	2019-11-26	N2_PD1073	METFO	6	CEMetD6_N2_Metfo_R1_03	0.4969
Lithgow	2019-11-26	N2_PD1073	METFO	6	CEMetD6_N2_Metfo_R1_04	1.348
Lithgow	2019-11-26	N2_PD1073	METFO	6	CEMetD6_N2_Metfo_R1_05	0.4568
Lithgow	2019-11-26	N2_PD1073	METFO	6	CEMetD6_N2_Metfo_R1_06	-0.8891
Lithgow	2019-11-26	N2_PD1073	METFO	6	CEMetD6_N2_Metfo_R1_07	-0.6389
Lithgow	2019-11-26	N2_PD1073	METFO	6	CEMetD6_N2_Metfo_R1_08	0.9765
Lithgow	2019-11-26	N2_PD1073	METFO	6	CEMetD6_N2_Metfo_R1_10	0.8095
Lithgow	2019-11-26	N2_PD1073	METFO	6	CEMetD6_N2_Metfo_R1_11	0.366
Lithgow	2019-11-26	N2_PD1073	METFO	6	CEMetD6_N2_Metfo_R1_12	0.3998
Lithgow	2019-11-26	N2_PD1073	METFO	6	CEMetD6_N2_Metfor_R2_01	0.6492
Lithgow	2019-11-26	N2_PD1073	METFO	6	CEMetD6_N2_Metfor_R2_02	0.1923
Lithgow	2019-11-26	N2_PD1073	METFO	6	CEMetD6_N2_Metfor_R2_03	0.9101
Lithgow	2019-11-26	N2_PD1073	METFO	6	CEMetD6_N2_Metfor_R2_04	0.8453
Lithgow	2019-11-26	N2_PD1073	METFO	6	CEMetD6_N2_Metfor_R2_05	1.178
Lithgow	2019-11-26	N2_PD1073	METFO	6	CEMetD6_N2_Metfor_R2_06	0.6436
Lithgow	2019-11-26	N2_PD1073	METFO	6	CEMetD6_N2_Metfor_R2_07	2.256
Lithgow	2019-11-26	N2_PD1073	METFO	6	CEMetD6_N2_Metfor_R2_08	-2.264
Lithgow	2019-11-26	N2_PD1073	METFO	6	CEMetD6_N2_Metfor_R2_09	1.359
Lithgow	2019-11-26	N2_PD1073	METFO	6	CEMetD6_N2_Metfor_R2_10	2.569
Lithgow	2019-11-26	N2_PD1073	METFO	6	CEMetD6_N2_Metfor_R2_11	1.101
Lithgow	2019-12-02	MY16	H2O	12	CEMetD12_MY16_Ctrl_R1_01	-1.951
Lithgow	2019-12-02	MY16	H2O	12	CEMetD12_MY16_Ctrl_R1_02	-1.073
Lithgow	2019-12-02	MY16	H2O	12	CEMetD12_MY16_Ctrl_R1_03	-0.8047
Lithgow	2019-12-02	MY16	H2O	12	CEMetD12_MY16_Ctrl_R1_04	-1.605
Lithgow	2019-12-02	MY16	H2O	12	CEMetD12_MY16_Ctrl_R1_05	-1.688
Lithgow	2019-12-02	MY16	H2O	12	CEMetD12_MY16_Ctrl_R1_06	-1.663
Lithgow	2019-12-02	MY16	H2O	12	CEMetD12_MY16_Ctrl_R1_07	-1.357
Lithgow	2019-12-02	MY16	H2O	12	CEMetD12_MY16_Ctrl_R1_08	-2.256
Lithgow	2019-12-02	MY16	H2O	12	CEMetD12_MY16_Ctrl_R1_09	-1.767
Lithgow	2019-12-02	MY16	H2O	12	CEMetD12_MY16_Ctrl_R1_10	-0.8843
Lithgow	2019-12-02	MY16	H2O	12	CEMetD12_MY16_Ctrl_R1_11	-2
Lithgow	2019-12-02	MY16	H2O	12	CEMetD12_MY16_Ctrl_R1_12	-1.147
Lithgow	2019-12-02	MY16	H2O	12	CEMetD12_MY16_Ctrl_R2_01	-1.192
Lithgow	2019-12-02	MY16	H2O	12	CEMetD12_MY16_Ctrl_R2_02	-1.471
Lithgow	2019-12-02	MY16	H2O	12	CEMetD12_MY16_Ctrl_R2_03	-1.362
Lithgow	2019-12-02	MY16	H2O	12	CEMetD12_MY16_Ctrl_R2_04	-2.153
Lithgow	2019-12-02	MY16	H2O	12	CEMetD12_MY16_Ctrl_R2_05	-1.097
Lithgow	2019-12-02	MY16	H2O	12	CEMetD12_MY16_Ctrl_R2_06	-2.119
Lithgow	2019-12-02	MY16	H2O	12	CEMetD12_MY16_Ctrl_R2_07	-1.851
Lithgow	2019-12-02	MY16	H2O	12	CEMetD12_MY16_Ctrl_R2_08	-1.692
Lithgow	2019-12-02	MY16	H2O	12	CEMetD12_MY16_Ctrl_R2_09	-1.455
Lithgow	2019-12-02	MY16	H2O	12	CEMetD12_MY16_Ctrl_R2_10	-2.335
Lithgow	2019-12-02	MY16	H2O	12	CEMetD12_MY16_Ctrl_R2_11	-1.109
Lithgow	2019-12-02	MY16	H2O	12	CEMetD12_MY16_Ctrl_R2_12	-1.264
Lithgow	2019-12-02	MY16	METFO	12	CEMetD12_MY16_met_R1_01	-2.009
Lithgow	2019-12-02	MY16	METFO	12	CEMetD12_MY16_met_R1_02	-0.7359
Lithgow	2019-12-02	MY16	METFO	12	CEMetD12_MY16_met_R1_03	-1.713
Lithgow	2019-12-02	MY16	METFO	12	CEMetD12_MY16_met_R1_04	-1.627
Lithgow	2019-12-02	MY16	METFO	12	CEMetD12_MY16_met_R1_05	-0.5252
Lithgow	2019-12-02	MY16	METFO	12	CEMetD12_MY16_met_R1_06	-0.724
Lithgow	2019-12-02	MY16	METFO	12	CEMetD12_MY16_met_R1_07	-0.3813
Lithgow	2019-12-02	MY16	METFO	12	CEMetD12_MY16_met_R1_08	0.4779
Lithgow	2019-12-02	MY16	METFO	12	CEMetD12_MY16_met_R1_09	-1.044
Lithgow	2019-12-02	MY16	METFO	12	CEMetD12_MY16_met_R1_10	-0.694
Lithgow	2019-12-02	MY16	METFO	12	CEMetD12_MY16_met_R1_11	-1.454
Lithgow	2019-12-02	MY16	METFO	12	CEMetD12_MY16_met_R1_12	-1.093
Lithgow	2019-12-02	MY16	METFO	12	CEMetD12_MY16_met_R2_01	-0.9903
Lithgow	2019-12-02	MY16	METFO	12	CEMetD12_MY16_met_R2_02	-0.7393
Lithgow	2019-12-02	MY16	METFO	12	CEMetD12_MY16_met_R2_03	-0.3692
Lithgow	2019-12-02	MY16	METFO	12	CEMetD12_MY16_met_R2_04	-1.831
Lithgow	2019-12-02	MY16	METFO	12	CEMetD12_MY16_met_R2_05	-1.329
Lithgow	2019-12-02	MY16	METFO	12	CEMetD12_MY16_met_R2_06	-1.493
Lithgow	2019-12-02	MY16	METFO	12	CEMetD12_MY16_met_R2_07	-0.1929
Lithgow	2019-12-02	MY16	METFO	12	CEMetD12_MY16_met_R2_08	-1.267
Lithgow	2019-12-02	MY16	METFO	12	CEMetD12_MY16_met_R2_09	-0.9511
Lithgow	2019-12-02	MY16	METFO	12	CEMetD12_MY16_met_R2_10	-0.2244
Lithgow	2019-12-02	MY16	METFO	12	CEMetD12_MY16_met_R2_11	-2.01
Lithgow	2019-12-02	N2_PD1073	H2O	12	CEMetD12_N2_Ctrl_R1_01	-2.136
Lithgow	2019-12-02	N2_PD1073	H2O	12	CEMetD12_N2_Ctrl_R1_02	-1.638
Lithgow	2019-12-02	N2_PD1073	H2O	12	CEMetD12_N2_Ctrl_R1_03	-1.739
Lithgow	2019-12-02	N2_PD1073	H2O	12	CEMetD12_N2_Ctrl_R1_04	-1.761
Lithgow	2019-12-02	N2_PD1073	H2O	12	CEMetD12_N2_Ctrl_R1_05	-2.458
Lithgow	2019-12-02	N2_PD1073	H2O	12	CEMetD12_N2_Ctrl_R1_06	0.3357
Lithgow	2019-12-02	N2_PD1073	H2O	12	CEMetD12_N2_Ctrl_R1_07	-1.554
Lithgow	2019-12-02	N2_PD1073	H2O	12	CEMetD12_N2_Ctrl_R1_08	-0.8978
Lithgow	2019-12-02	N2_PD1073	H2O	12	CEMetD12_N2_Ctrl_R1_09	0.1164
Lithgow	2019-12-02	N2_PD1073	H2O	12	CEMetD12_N2_Ctrl_R1_10	-2.146
Lithgow	2019-12-02	N2_PD1073	H2O	12	CEMetD12_N2_Ctrl_R1_11	-1.281
Lithgow	2019-12-02	N2_PD1073	H2O	12	CEMetD12_N2_Ctrl_R1_12	-1.024
Lithgow	2019-12-02	N2_PD1073	H2O	12	CEMetD12_N2_Ctrl_R2_01	-1.753
Lithgow	2019-12-02	N2_PD1073	H2O	12	CEMetD12_N2_Ctrl_R2_02	-0.2644
Lithgow	2019-12-02	N2_PD1073	H2O	12	CEMetD12_N2_Ctrl_R2_03	-1.752
Lithgow	2019-12-02	N2_PD1073	H2O	12	CEMetD12_N2_Ctrl_R2_04	-0.4696
Lithgow	2019-12-02	N2_PD1073	H2O	12	CEMetD12_N2_Ctrl_R2_05	-0.4576
Lithgow	2019-12-02	N2_PD1073	H2O	12	CEMetD12_N2_Ctrl_R2_06	-1.261
Lithgow	2019-12-02	N2_PD1073	H2O	12	CEMetD12_N2_Ctrl_R2_07	-0.5218
Lithgow	2019-12-02	N2_PD1073	H2O	12	CEMetD12_N2_Ctrl_R2_08	-1.985
Lithgow	2019-12-02	N2_PD1073	H2O	12	CEMetD12_N2_Ctrl_R2_09	-0.9372
Lithgow	2019-12-02	N2_PD1073	H2O	12	CEMetD12_N2_Ctrl_R2_10	-1.174
Lithgow	2019-12-02	N2_PD1073	H2O	12	CEMetD12_N2_Ctrl_R2_11	-1.655
Lithgow	2019-12-02	N2_PD1073	H2O	12	CEMetD12_N2_Ctrl_R2_12	-0.6246
Lithgow	2019-12-02	N2_PD1073	METFO	12	CEMetD12_N2_met_R1_01	-1.218
Lithgow	2019-12-02	N2_PD1073	METFO	12	CEMetD12_N2_met_R1_02	0.2706
Lithgow	2019-12-02	N2_PD1073	METFO	12	CEMetD12_N2_met_R1_03	-2.202
Lithgow	2019-12-02	N2_PD1073	METFO	12	CEMetD12_N2_met_R1_04	0.2065
Lithgow	2019-12-02	N2_PD1073	METFO	12	CEMetD12_N2_met_R1_05	-0.1216
Lithgow	2019-12-02	N2_PD1073	METFO	12	CEMetD12_N2_met_R1_06	0.02917
Lithgow	2019-12-02	N2_PD1073	METFO	12	CEMetD12_N2_met_R1_07	-0.4106
Lithgow	2019-12-02	N2_PD1073	METFO	12	CEMetD12_N2_met_R1_08	0.8019
Lithgow	2019-12-02	N2_PD1073	METFO	12	CEMetD12_N2_met_R1_09	0.05309
Lithgow	2019-12-02	N2_PD1073	METFO	12	CEMetD12_N2_met_R1_10	0.8598
Lithgow	2019-12-02	N2_PD1073	METFO	12	CEMetD12_N2_met_R1_11	-0.1884
Lithgow	2019-12-02	N2_PD1073	METFO	12	CEMetD12_N2_met_R1_12	-0.2817
Lithgow	2019-12-02	N2_PD1073	METFO	12	CEMetD12_N2_met_R2_01	-0.7341
Lithgow	2019-12-02	N2_PD1073	METFO	12	CEMetD12_N2_met_R2_02	-0.4219
Lithgow	2019-12-02	N2_PD1073	METFO	12	CEMetD12_N2_met_R2_03	-0.08558
Lithgow	2019-12-02	N2_PD1073	METFO	12	CEMetD12_N2_met_R2_04	-1.064
Lithgow	2019-12-02	N2_PD1073	METFO	12	CEMetD12_N2_met_R2_05	0.9618
Lithgow	2019-12-02	N2_PD1073	METFO	12	CEMetD12_N2_met_R2_06	-0.2434
Lithgow	2019-12-02	N2_PD1073	METFO	12	CEMetD12_N2_met_R2_07	-1.777
Lithgow	2019-12-02	N2_PD1073	METFO	12	CEMetD12_N2_met_R2_08	-0.4107
Lithgow	2019-12-02	N2_PD1073	METFO	12	CEMetD12_N2_met_R2_09	-0.9883
Lithgow	2019-12-03	ED3092	H2O	16	MET_ED3092_D16_ctrl_R1_01	-0.9007
Lithgow	2019-12-03	ED3092	H2O	16	MET_ED3092_D16_ctrl_R1_02	-0.8511
Lithgow	2019-12-03	ED3092	H2O	16	MET_ED3092_D16_ctrl_R1_03	0.4095
Lithgow	2019-12-03	ED3092	H2O	16	MET_ED3092_D16_ctrl_R1_04	-1.044
Lithgow	2019-12-03	ED3092	H2O	16	MET_ED3092_D16_ctrl_R1_05	-1.303
Lithgow	2019-12-03	ED3092	H2O	16	MET_ED3092_D16_ctrl_R1_06	0.7383
Lithgow	2019-12-03	ED3092	H2O	16	MET_ED3092_D16_ctrl_R1_07	-0.3996
Lithgow	2019-12-03	ED3092	H2O	16	MET_ED3092_D16_ctrl_R1_08	-2.001
Lithgow	2019-12-03	ED3092	H2O	16	MET_ED3092_D16_ctrl_R1_09	-1.255
Lithgow	2019-12-03	ED3092	H2O	16	MET_ED3092_D16_ctrl_R1_10	-0.06547
Lithgow	2019-12-03	ED3092	H2O	16	MET_ED3092_D16_ctrl_R1_11	-1.941
Lithgow	2019-12-03	ED3092	H2O	16	MET_ED3092_D16_ctrl_R1_12	-0.8192
Lithgow	2019-12-03	ED3092	H2O	16	MET_ED3092_D16_ctrl_R2_01	-0.1562
Lithgow	2019-12-03	ED3092	H2O	16	MET_ED3092_D16_ctrl_R2_02	-0.688
Lithgow	2019-12-03	ED3092	H2O	16	MET_ED3092_D16_ctrl_R2_03	-0.8464
Lithgow	2019-12-03	ED3092	H2O	16	MET_ED3092_D16_ctrl_R2_04	0.2747
Lithgow	2019-12-03	ED3092	H2O	16	MET_ED3092_D16_ctrl_R2_05	-1.383
Lithgow	2019-12-03	ED3092	H2O	16	MET_ED3092_D16_ctrl_R2_06	-2.34
Lithgow	2019-12-03	ED3092	H2O	16	MET_ED3092_D16_ctrl_R2_07	-1.045
Lithgow	2019-12-03	ED3092	H2O	16	MET_ED3092_D16_ctrl_R2_08	-1.699
Lithgow	2019-12-03	ED3092	H2O	16	MET_ED3092_D16_ctrl_R2_09	0.2494
Lithgow	2019-12-03	ED3092	H2O	16	MET_ED3092_D16_ctrl_R2_10	-1.215
Lithgow	2019-12-03	ED3092	H2O	16	MET_ED3092_D16_ctrl_R2_11	0.3219
Lithgow	2019-12-03	ED3092	H2O	16	MET_ED3092_D16_ctrl_R2_12	0.7257
Lithgow	2019-12-03	ED3092	METFO	16	MET_ED3092_D16_Metfo_R1_01	0.7926
Lithgow	2019-12-03	ED3092	METFO	16	MET_ED3092_D16_Metfo_R1_02	-1.712
Lithgow	2019-12-03	ED3092	METFO	16	MET_ED3092_D16_Metfo_R1_03	0.3245
Lithgow	2019-12-03	ED3092	METFO	16	MET_ED3092_D16_Metfo_R1_04	-0.1173
Lithgow	2019-12-03	ED3092	METFO	16	MET_ED3092_D16_Metfo_R1_05	-1.705
Lithgow	2019-12-03	ED3092	METFO	16	MET_ED3092_D16_Metfo_R1_06	-2.011
Lithgow	2019-12-03	ED3092	METFO	16	MET_ED3092_D16_Metfo_R1_07	0.7683
Lithgow	2019-12-03	ED3092	METFO	16	MET_ED3092_D16_Metfo_R1_08	-1.25
Lithgow	2019-12-03	ED3092	METFO	16	MET_ED3092_D16_Metfo_R1_09	0.2689
Lithgow	2019-12-03	ED3092	METFO	16	MET_ED3092_D16_Metfo_R1_10	-0.4391
Lithgow	2019-12-03	ED3092	METFO	16	MET_ED3092_D16_Metfo_R1_11	0.3577
Lithgow	2019-12-03	ED3092	METFO	16	MET_ED3092_D16_Metfo_R1_12	-0.3852
Lithgow	2019-12-03	ED3092	METFO	16	MET_ED3092_D16_Metfo_R2_01	0.477
Lithgow	2019-12-03	ED3092	METFO	16	MET_ED3092_D16_Metfo_R2_02	-1.033
Lithgow	2019-12-03	ED3092	METFO	16	MET_ED3092_D16_Metfo_R2_03	0.273
Lithgow	2019-12-03	ED3092	METFO	16	MET_ED3092_D16_Metfo_R2_04	-1.491
Lithgow	2019-12-03	ED3092	METFO	16	MET_ED3092_D16_Metfo_R2_05	-0.07421
Lithgow	2019-12-03	ED3092	METFO	16	MET_ED3092_D16_Metfo_R2_06	1.378
Lithgow	2019-12-03	ED3092	METFO	16	MET_ED3092_D16_Metfo_R2_07	1.21
Lithgow	2019-12-03	ED3092	METFO	16	MET_ED3092_D16_Metfo_R2_08	-1.295
Lithgow	2019-12-03	ED3092	METFO	16	MET_ED3092_D16_Metfo_R2_09	0.4823
Lithgow	2019-12-03	ED3092	METFO	16	MET_ED3092_D16_Metfo_R2_10	-2.344
Lithgow	2019-12-03	ED3092	METFO	16	MET_ED3092_D16_Metfo_R2_11	-0.9104
Lithgow	2019-12-03	ED3092	METFO	16	MET_ED3092_D16_Metfo_R2_12	-0.2777
Lithgow	2019-12-03	HK104	H2O	16	MET_HK104_D16_ctrl_R1_01	-2.282
Lithgow	2019-12-03	HK104	H2O	16	MET_HK104_D16_ctrl_R1_02	-0.312
Lithgow	2019-12-03	HK104	H2O	16	MET_HK104_D16_ctrl_R1_03	0.436
Lithgow	2019-12-03	HK104	H2O	16	MET_HK104_D16_ctrl_R1_04	0.1283
Lithgow	2019-12-03	HK104	H2O	16	MET_HK104_D16_ctrl_R1_05	-0.1664
Lithgow	2019-12-03	HK104	H2O	16	MET_HK104_D16_ctrl_R1_06	-1.311
Lithgow	2019-12-03	HK104	H2O	16	MET_HK104_D16_ctrl_R1_07	-1.364
Lithgow	2019-12-03	HK104	H2O	16	MET_HK104_D16_ctrl_R1_08	-1.572
Lithgow	2019-12-03	HK104	H2O	16	MET_HK104_D16_ctrl_R1_09	0.2119
Lithgow	2019-12-03	HK104	H2O	16	MET_HK104_D16_ctrl_R1_10	-2.095
Lithgow	2019-12-03	HK104	H2O	16	MET_HK104_D16_ctrl_R1_11	-0.3328
Lithgow	2019-12-03	HK104	H2O	16	MET_HK104_D16_ctrl_R1_12	-0.3311
Lithgow	2019-12-03	HK104	H2O	16	MET_HK104_D16_ctrl_R2_01	0.1148
Lithgow	2019-12-03	HK104	H2O	16	MET_HK104_D16_ctrl_R2_02	0.5032
Lithgow	2019-12-03	HK104	H2O	16	MET_HK104_D16_ctrl_R2_03	0.09361
Lithgow	2019-12-03	HK104	H2O	16	MET_HK104_D16_ctrl_R2_04	0.08999
Lithgow	2019-12-03	HK104	H2O	16	MET_HK104_D16_ctrl_R2_05	-0.5997
Lithgow	2019-12-03	HK104	H2O	16	MET_HK104_D16_ctrl_R2_06	0.06022
Lithgow	2019-12-03	HK104	H2O	16	MET_HK104_D16_ctrl_R2_07	0.258
Lithgow	2019-12-03	HK104	H2O	16	MET_HK104_D16_ctrl_R2_08	0.406
Lithgow	2019-12-03	HK104	H2O	16	MET_HK104_D16_ctrl_R2_09	-1.199
Lithgow	2019-12-03	HK104	H2O	16	MET_HK104_D16_ctrl_R2_10	-2.711
Lithgow	2019-12-03	HK104	H2O	16	MET_HK104_D16_ctrl_R2_11	-2.246
Lithgow	2019-12-03	HK104	H2O	16	MET_HK104_D16_ctrl_R2_12	0.7738
Lithgow	2019-12-03	HK104	METFO	16	MET_HK104_D16_Metfo_R1_01	0.03128
Lithgow	2019-12-03	HK104	METFO	16	MET_HK104_D16_Metfo_R1_02	0.1953
Lithgow	2019-12-03	HK104	METFO	16	MET_HK104_D16_Metfo_R1_03	0.2033
Lithgow	2019-12-03	HK104	METFO	16	MET_HK104_D16_Metfo_R1_04	-0.5569
Lithgow	2019-12-03	HK104	METFO	16	MET_HK104_D16_Metfo_R1_05	-0.2058
Lithgow	2019-12-03	HK104	METFO	16	MET_HK104_D16_Metfo_R1_06	-0.4512
Lithgow	2019-12-03	HK104	METFO	16	MET_HK104_D16_Metfo_R1_07	0.4376
Lithgow	2019-12-03	HK104	METFO	16	MET_HK104_D16_Metfo_R1_08	-1.356
Lithgow	2019-12-03	HK104	METFO	16	MET_HK104_D16_Metfo_R1_09	-0.3351
Lithgow	2019-12-03	HK104	METFO	16	MET_HK104_D16_Metfo_R1_10	0.2459
Lithgow	2019-12-03	HK104	METFO	16	MET_HK104_D16_Metfo_R1_11	0.3017
Lithgow	2019-12-03	HK104	METFO	16	MET_HK104_D16_Metfo_R1_12	0.3369
Lithgow	2019-12-03	HK104	METFO	16	MET_HK104_D16_Metfo_R2_01	-2.777
Lithgow	2019-12-03	HK104	METFO	16	MET_HK104_D16_Metfo_R2_02	0.3735
Lithgow	2019-12-03	HK104	METFO	16	MET_HK104_D16_Metfo_R2_03	1.002
Lithgow	2019-12-03	HK104	METFO	16	MET_HK104_D16_Metfo_R2_04	0.5136
Lithgow	2019-12-03	HK104	METFO	16	MET_HK104_D16_Metfo_R2_05	-0.5449
Lithgow	2019-12-03	HK104	METFO	16	MET_HK104_D16_Metfo_R2_06	-1.156
Lithgow	2019-12-03	HK104	METFO	16	MET_HK104_D16_Metfo_R2_07	-3.534
Lithgow	2019-12-03	HK104	METFO	16	MET_HK104_D16_Metfo_R2_08	0.02306
Lithgow	2019-12-03	HK104	METFO	16	MET_HK104_D16_Metfo_R2_09	-1.602
Lithgow	2019-12-03	HK104	METFO	16	MET_HK104_D16_Metfo_R2_10	0.2384
Lithgow	2019-12-03	HK104	METFO	16	MET_HK104_D16_Metfo_R2_11	-1.817
Lithgow	2019-12-03	HK104	METFO	16	MET_HK104_D16_Metfo_R2_12	0.3929
Lithgow	2019-12-13	JU1373	H2O	6	Met_Ct_D6_JU1373_Ctrl_R1_01	0.9708
Lithgow	2019-12-13	JU1373	H2O	6	Met_Ct_D6_JU1373_Ctrl_R1_02	0.6083
Lithgow	2019-12-13	JU1373	H2O	6	Met_Ct_D6_JU1373_Ctrl_R1_03	0.1315
Lithgow	2019-12-13	JU1373	H2O	6	Met_Ct_D6_JU1373_Ctrl_R1_04	1.109
Lithgow	2019-12-13	JU1373	H2O	6	Met_Ct_D6_JU1373_Ctrl_R1_05	-0.2231
Lithgow	2019-12-13	JU1373	H2O	6	Met_Ct_D6_JU1373_Ctrl_R1_06	0.348
Lithgow	2019-12-13	JU1373	H2O	6	Met_Ct_D6_JU1373_Ctrl_R1_07	0.6211
Lithgow	2019-12-13	JU1373	H2O	6	Met_Ct_D6_JU1373_Ctrl_R1_08	0.3297
Lithgow	2019-12-13	JU1373	H2O	6	Met_Ct_D6_JU1373_Ctrl_R1_09	0.5628
Lithgow	2019-12-13	JU1373	H2O	6	Met_Ct_D6_JU1373_Ctrl_R1_10	-0.144
Lithgow	2019-12-13	JU1373	H2O	6	Met_Ct_D6_JU1373_Ctrl_R1_11	0.5948
Lithgow	2019-12-13	JU1373	H2O	6	Met_Ct_D6_JU1373_Ctrl_R1_12	0.1442
Lithgow	2019-12-13	JU1373	H2O	6	Met_Ct_D6_JU1373_CTRL_R2_01	-0.0421
Lithgow	2019-12-13	JU1373	H2O	6	Met_Ct_D6_JU1373_CTRL_R2_02	1.15
Lithgow	2019-12-13	JU1373	H2O	6	Met_Ct_D6_JU1373_CTRL_R2_03	-1.702
Lithgow	2019-12-13	JU1373	H2O	6	Met_Ct_D6_JU1373_CTRL_R2_04	-0.7151
Lithgow	2019-12-13	JU1373	H2O	6	Met_Ct_D6_JU1373_CTRL_R2_05	1.174
Lithgow	2019-12-13	JU1373	H2O	6	Met_Ct_D6_JU1373_CTRL_R2_06	-4.636
Lithgow	2019-12-13	JU1373	H2O	6	Met_Ct_D6_JU1373_CTRL_R2_07	0.949
Lithgow	2019-12-13	JU1373	H2O	6	Met_Ct_D6_JU1373_CTRL_R2_08	0.5473
Lithgow	2019-12-13	JU1373	H2O	6	Met_Ct_D6_JU1373_CTRL_R2_09	0.3519
Lithgow	2019-12-13	JU1373	H2O	6	Met_Ct_D6_JU1373_CTRL_R2_10	1.262
Lithgow	2019-12-13	JU1373	H2O	6	Met_Ct_D6_JU1373_CTRL_R2_11	1.018
Lithgow	2019-12-13	JU1373	H2O	6	Met_Ct_D6_JU1373_CTRL_R2_12	0.2196
Lithgow	2019-12-13	JU1373	METFO	6	Met_Ct_D6_JU1373_Met_R1_01	0.547
Lithgow	2019-12-13	JU1373	METFO	6	Met_Ct_D6_JU1373_Met_R1_02	1.082
Lithgow	2019-12-13	JU1373	METFO	6	Met_Ct_D6_JU1373_Met_R1_03	1.179
Lithgow	2019-12-13	JU1373	METFO	6	Met_Ct_D6_JU1373_Met_R1_04	0.6508
Lithgow	2019-12-13	JU1373	METFO	6	Met_Ct_D6_JU1373_Met_R1_05	0.2689
Lithgow	2019-12-13	JU1373	METFO	6	Met_Ct_D6_JU1373_Met_R1_06	-0.8672
Lithgow	2019-12-13	JU1373	METFO	6	Met_Ct_D6_JU1373_Met_R1_07	1.122
Lithgow	2019-12-13	JU1373	METFO	6	Met_Ct_D6_JU1373_Met_R1_08	0.7364
Lithgow	2019-12-13	JU1373	METFO	6	Met_Ct_D6_JU1373_Met_R1_09	1.185
Lithgow	2019-12-13	JU1373	METFO	6	Met_Ct_D6_JU1373_Met_R1_10	0.7445
Lithgow	2019-12-13	JU1373	METFO	6	Met_Ct_D6_JU1373_Met_R1_11	0.06182
Lithgow	2019-12-13	JU1373	METFO	6	Met_Ct_D6_JU1373_Met_R1_12	0.8523
Lithgow	2019-12-13	JU1373	METFO	6	Met_Ct_D6_JU1373_Met_R2_01	0.5655
Lithgow	2019-12-13	JU1373	METFO	6	Met_Ct_D6_JU1373_Met_R2_02	0.5047
Lithgow	2019-12-13	JU1373	METFO	6	Met_Ct_D6_JU1373_Met_R2_03	0.6819
Lithgow	2019-12-13	JU1373	METFO	6	Met_Ct_D6_JU1373_Met_R2_04	1.292
Lithgow	2019-12-13	JU1373	METFO	6	Met_Ct_D6_JU1373_Met_R2_05	1.399
Lithgow	2019-12-13	JU1373	METFO	6	Met_Ct_D6_JU1373_Met_R2_06	1.294
Lithgow	2019-12-13	JU1373	METFO	6	Met_Ct_D6_JU1373_Met_R2_07	1.108
Lithgow	2019-12-13	JU1373	METFO	6	Met_Ct_D6_JU1373_Met_R2_08	1.455
Lithgow	2019-12-13	JU1373	METFO	6	Met_Ct_D6_JU1373_Met_R2_09	1.07
Lithgow	2019-12-13	JU1373	METFO	6	Met_Ct_D6_JU1373_Met_R2_10	1.078
Lithgow	2019-12-13	JU1373	METFO	6	Met_Ct_D6_JU1373_Met_R2_11	0.5127
Lithgow	2019-12-13	JU1373	METFO	6	Met_Ct_D6_JU1373_Met_R2_12	0.8287
Lithgow	2019-12-13	JU1630	H2O	6	Met_Ct_D6_JU1630_ctrl_R1_01	0.3931
Lithgow	2019-12-13	JU1630	H2O	6	Met_Ct_D6_JU1630_ctrl_R1_02	0.8575
Lithgow	2019-12-13	JU1630	H2O	6	Met_Ct_D6_JU1630_ctrl_R1_03	0.828
Lithgow	2019-12-13	JU1630	H2O	6	Met_Ct_D6_JU1630_ctrl_R1_05	1.836
Lithgow	2019-12-13	JU1630	H2O	6	Met_Ct_D6_JU1630_ctrl_R1_06	0.1786
Lithgow	2019-12-13	JU1630	H2O	6	Met_Ct_D6_JU1630_ctrl_R1_07	0.3092
Lithgow	2019-12-13	JU1630	H2O	6	Met_Ct_D6_JU1630_ctrl_R1_08	0.4349
Lithgow	2019-12-13	JU1630	H2O	6	Met_Ct_D6_JU1630_ctrl_R1_09	-0.2012
Lithgow	2019-12-13	JU1630	H2O	6	Met_Ct_D6_JU1630_ctrl_R1_10	0.4045
Lithgow	2019-12-13	JU1630	H2O	6	Met_Ct_D6_JU1630_ctrl_R1_11	0.254
Lithgow	2019-12-13	JU1630	H2O	6	Met_Ct_D6_JU1630_ctrl_R1_12	0.7072
Lithgow	2019-12-13	JU1630	H2O	6	Met_Ct_D6_JU1630_CTRL_R2_01	0.4882
Lithgow	2019-12-13	JU1630	H2O	6	Met_Ct_D6_JU1630_CTRL_R2_02	-1.052
Lithgow	2019-12-13	JU1630	H2O	6	Met_Ct_D6_JU1630_CTRL_R2_03	0.654
Lithgow	2019-12-13	JU1630	H2O	6	Met_Ct_D6_JU1630_CTRL_R2_04	0.3026
Lithgow	2019-12-13	JU1630	H2O	6	Met_Ct_D6_JU1630_CTRL_R2_05	1.086
Lithgow	2019-12-13	JU1630	H2O	6	Met_Ct_D6_JU1630_CTRL_R2_06	-0.2519
Lithgow	2019-12-13	JU1630	H2O	6	Met_Ct_D6_JU1630_CTRL_R2_07	0.4122
Lithgow	2019-12-13	JU1630	H2O	6	Met_Ct_D6_JU1630_CTRL_R2_08	0.09602
Lithgow	2019-12-13	JU1630	H2O	6	Met_Ct_D6_JU1630_CTRL_R2_09	-0.2644
Lithgow	2019-12-13	JU1630	H2O	6	Met_Ct_D6_JU1630_CTRL_R2_10	0.07293
Lithgow	2019-12-13	JU1630	H2O	6	Met_Ct_D6_JU1630_CTRL_R2_11	-0.1421
Lithgow	2019-12-13	JU1630	H2O	6	Met_Ct_D6_JU1630_CTRL_R2_12	-0.559
Lithgow	2019-12-13	JU1630	METFO	6	Met_Ct_D6_JU1630_Met_R1_03	-0.07487
Lithgow	2019-12-13	JU1630	METFO	6	Met_Ct_D6_JU1630_Met_R1_04	0.6115
Lithgow	2019-12-13	JU1630	METFO	6	Met_Ct_D6_JU1630_Met_R1_05	0.7484
Lithgow	2019-12-13	JU1630	METFO	6	Met_Ct_D6_JU1630_Met_R1_06	-0.1984
Lithgow	2019-12-13	JU1630	METFO	6	Met_Ct_D6_JU1630_Met_R1_07	0.1357
Lithgow	2019-12-13	JU1630	METFO	6	Met_Ct_D6_JU1630_Met_R1_08	0.2786
Lithgow	2019-12-13	JU1630	METFO	6	Met_Ct_D6_JU1630_Met_R1_09	0.8831
Lithgow	2019-12-13	JU1630	METFO	6	Met_Ct_D6_JU1630_Met_R1_10	0.2779
Lithgow	2019-12-13	JU1630	METFO	6	Met_Ct_D6_JU1630_Met_R1_11	1.297
Lithgow	2019-12-13	JU1630	METFO	6	Met_Ct_D6_JU1630_Met_R1_12	0.2685
Lithgow	2019-12-13	JU1630	METFO	6	Met_Ct_D6_JU1630_Met_R1_13	0.5838
Lithgow	2019-12-13	JU1630	METFO	6	Met_Ct_D6_JU1630_Met_R1_14	0.444
Lithgow	2019-12-13	JU1630	METFO	6	Met_Ct_D6_JU1630_Met_R2_01	0.5955
Lithgow	2019-12-13	JU1630	METFO	6	Met_Ct_D6_JU1630_Met_R2_02	-0.03927
Lithgow	2019-12-13	JU1630	METFO	6	Met_Ct_D6_JU1630_Met_R2_03	0.5118
Lithgow	2019-12-13	JU1630	METFO	6	Met_Ct_D6_JU1630_Met_R2_04	0.5964
Lithgow	2019-12-13	JU1630	METFO	6	Met_Ct_D6_JU1630_Met_R2_05	0.5769
Lithgow	2019-12-13	JU1630	METFO	6	Met_Ct_D6_JU1630_Met_R2_06	-0.05531
Lithgow	2019-12-13	JU1630	METFO	6	Met_Ct_D6_JU1630_Met_R2_07	0.4694
Lithgow	2019-12-13	JU1630	METFO	6	Met_Ct_D6_JU1630_Met_R2_08	1.118
Lithgow	2019-12-13	JU1630	METFO	6	Met_Ct_D6_JU1630_Met_R2_09	3.902
Lithgow	2019-12-13	JU1630	METFO	6	Met_Ct_D6_JU1630_Met_R2_10	0.02577
Lithgow	2019-12-13	JU1630	METFO	6	Met_Ct_D6_JU1630_Met_R2_11	0.8825
Lithgow	2019-12-13	JU1630	METFO	6	Met_Ct_D6_JU1630_Met_R2_12	0.8266
Lithgow	2019-12-13	QG834	H2O	6	Met_Ct_D6_QG834_Ctrl_R1_01	0.8885
Lithgow	2019-12-13	QG834	H2O	6	Met_Ct_D6_QG834_Ctrl_R1_02	0.178
Lithgow	2019-12-13	QG834	H2O	6	Met_Ct_D6_QG834_Ctrl_R1_03	2.124
Lithgow	2019-12-13	QG834	H2O	6	Met_Ct_D6_QG834_Ctrl_R1_04	1.564
Lithgow	2019-12-13	QG834	H2O	6	Met_Ct_D6_QG834_Ctrl_R1_05	-0.05431
Lithgow	2019-12-13	QG834	H2O	6	Met_Ct_D6_QG834_Ctrl_R1_06	1.017
Lithgow	2019-12-13	QG834	H2O	6	Met_Ct_D6_QG834_Ctrl_R1_07	0.2913
Lithgow	2019-12-13	QG834	H2O	6	Met_Ct_D6_QG834_Ctrl_R1_08	0.8173
Lithgow	2019-12-13	QG834	H2O	6	Met_Ct_D6_QG834_Ctrl_R1_09	0.506
Lithgow	2019-12-13	QG834	H2O	6	Met_Ct_D6_QG834_Ctrl_R1_11	0.3135
Lithgow	2019-12-13	QG834	H2O	6	Met_Ct_D6_QG834_Ctrl_R1_12	-0.5911
Lithgow	2019-12-13	QG834	H2O	6	Met_Ct_D6_QG834_CTRL_R2_01	0.5014
Lithgow	2019-12-13	QG834	H2O	6	Met_Ct_D6_QG834_CTRL_R2_02	0.592
Lithgow	2019-12-13	QG834	H2O	6	Met_Ct_D6_QG834_CTRL_R2_03	0.5776
Lithgow	2019-12-13	QG834	H2O	6	Met_Ct_D6_QG834_CTRL_R2_04	0.8751
Lithgow	2019-12-13	QG834	H2O	6	Met_Ct_D6_QG834_CTRL_R2_05	0.5618
Lithgow	2019-12-13	QG834	H2O	6	Met_Ct_D6_QG834_CTRL_R2_06	0.3523
Lithgow	2019-12-13	QG834	H2O	6	Met_Ct_D6_QG834_CTRL_R2_07	0.978
Lithgow	2019-12-13	QG834	H2O	6	Met_Ct_D6_QG834_CTRL_R2_08	-0.01251
Lithgow	2019-12-13	QG834	H2O	6	Met_Ct_D6_QG834_CTRL_R2_09	0.07482
Lithgow	2019-12-13	QG834	H2O	6	Met_Ct_D6_QG834_CTRL_R2_10	0.7558
Lithgow	2019-12-13	QG834	H2O	6	Met_Ct_D6_QG834_CTRL_R2_11	0.7213
Lithgow	2019-12-13	QG834	H2O	6	Met_Ct_D6_QG834_CTRL_R2_12	-1.486
Lithgow	2019-12-13	QG834	METFO	6	Met_Ct_D6_QG834_Met_R1_01	0.6418
Lithgow	2019-12-13	QG834	METFO	6	Met_Ct_D6_QG834_Met_R1_03	1.4
Lithgow	2019-12-13	QG834	METFO	6	Met_Ct_D6_QG834_Met_R1_06	0.1242
Lithgow	2019-12-13	QG834	METFO	6	Met_Ct_D6_QG834_Met_R1_07	0.8533
Lithgow	2019-12-13	QG834	METFO	6	Met_Ct_D6_QG834_Met_R1_08	-2.86
Lithgow	2019-12-13	QG834	METFO	6	Met_Ct_D6_QG834_Met_R1_10	0.5672
Lithgow	2019-12-13	QG834	METFO	6	Met_Ct_D6_QG834_Met_R1_11	0.8821
Lithgow	2019-12-13	QG834	METFO	6	Met_Ct_D6_QG834_Met_R1_12	0.3027
Lithgow	2019-12-13	QG834	METFO	6	Met_Ct_D6_QG834_Met_R1_13	0.3696
Lithgow	2019-12-13	QG834	METFO	6	Met_Ct_D6_QG834_Met_R2_01	0.1607
Lithgow	2019-12-13	QG834	METFO	6	Met_Ct_D6_QG834_Met_R2_02	-0.2914
Lithgow	2019-12-13	QG834	METFO	6	Met_Ct_D6_QG834_Met_R2_03	0.6475
Lithgow	2019-12-13	QG834	METFO	6	Met_Ct_D6_QG834_Met_R2_04	-0.5039
Lithgow	2019-12-13	QG834	METFO	6	Met_Ct_D6_QG834_Met_R2_05	0.05647
Lithgow	2019-12-13	QG834	METFO	6	Met_Ct_D6_QG834_Met_R2_06	0.4442
Lithgow	2019-12-13	QG834	METFO	6	Met_Ct_D6_QG834_Met_R2_07	0.5766
Lithgow	2019-12-13	QG834	METFO	6	Met_Ct_D6_QG834_Met_R2_08	0.5627
Lithgow	2019-12-13	QG834	METFO	6	Met_Ct_D6_QG834_Met_R2_09	-0.438
Lithgow	2019-12-13	QG834	METFO	6	Met_Ct_D6_QG834_Met_R2_10	0.5509
Lithgow	2019-12-13	QG834	METFO	6	Met_Ct_D6_QG834_Met_R2_11	0.5283
Lithgow	2019-12-13	QG834	METFO	6	Met_Ct_D6_QG834_Met_R2_12	0.7258
Lithgow	2019-12-19	JU1373	H2O	12	Metformin_Ct_D12_JU1373_Ctrl_R1_01	0.1529
Lithgow	2019-12-19	JU1373	H2O	12	Metformin_Ct_D12_JU1373_Ctrl_R1_02	0.2761
Lithgow	2019-12-19	JU1373	H2O	12	Metformin_Ct_D12_JU1373_Ctrl_R1_03	-0.1394
Lithgow	2019-12-19	JU1373	H2O	12	Metformin_Ct_D12_JU1373_Ctrl_R1_04	0.6842
Lithgow	2019-12-19	JU1373	H2O	12	Metformin_Ct_D12_JU1373_Ctrl_R1_05	-0.9182
Lithgow	2019-12-19	JU1373	H2O	12	Metformin_Ct_D12_JU1373_Ctrl_R1_06	-0.1265
Lithgow	2019-12-19	JU1373	H2O	12	Metformin_Ct_D12_JU1373_Ctrl_R1_07	-0.2973
Lithgow	2019-12-19	JU1373	H2O	12	Metformin_Ct_D12_JU1373_Ctrl_R1_08	-0.4212
Lithgow	2019-12-19	JU1373	H2O	12	Metformin_Ct_D12_JU1373_Ctrl_R1_09	0.4254
Lithgow	2019-12-19	JU1373	H2O	12	Metformin_Ct_D12_JU1373_Ctrl_R1_10	-0.08925
Lithgow	2019-12-19	JU1373	H2O	12	Metformin_Ct_D12_JU1373_Ctrl_R1_11	0.08533
Lithgow	2019-12-19	JU1373	H2O	12	Metformin_Ct_D12_JU1373_Ctrl_R1_12	-0.7412
Lithgow	2019-12-19	JU1373	H2O	12	Metformin_Ct_D12_JU1373_Ctrl_R2_01	0.4587
Lithgow	2019-12-19	JU1373	H2O	12	Metformin_Ct_D12_JU1373_Ctrl_R2_02	-0.4532
Lithgow	2019-12-19	JU1373	H2O	12	Metformin_Ct_D12_JU1373_Ctrl_R2_03	-0.02487
Lithgow	2019-12-19	JU1373	H2O	12	Metformin_Ct_D12_JU1373_Ctrl_R2_04	0.3743
Lithgow	2019-12-19	JU1373	H2O	12	Metformin_Ct_D12_JU1630_Ctrl_R2_13	0.6166
Lithgow	2019-12-19	JU1373	H2O	12	Metformin_Ct_D12_JU1630_Ctrl_R2_14	-1.364
Lithgow	2019-12-19	JU1373	H2O	12	Metformin_Ct_D12_JU1630_Ctrl_R2_15	-0.08659
Lithgow	2019-12-19	JU1373	H2O	12	Metformin_Ct_D12_JU1630_Ctrl_R2_16	0.6343
Lithgow	2019-12-19	JU1373	METFO	12	Metformin_Ct_D12_JU1373_MET_R1_01	0.008627
Lithgow	2019-12-19	JU1373	METFO	12	Metformin_Ct_D12_JU1373_MET_R1_02	0.8294
Lithgow	2019-12-19	JU1373	METFO	12	Metformin_Ct_D12_JU1373_MET_R1_03	-2.582
Lithgow	2019-12-19	JU1373	METFO	12	Metformin_Ct_D12_JU1373_MET_R1_04	-0.6897
Lithgow	2019-12-19	JU1373	METFO	12	Metformin_Ct_D12_JU1373_MET_R1_05	1.179
Lithgow	2019-12-19	JU1373	METFO	12	Metformin_Ct_D12_JU1373_MET_R1_06	0.03206
Lithgow	2019-12-19	JU1373	METFO	12	Metformin_Ct_D12_JU1373_MET_R1_07	-0.3711
Lithgow	2019-12-19	JU1373	METFO	12	Metformin_Ct_D12_JU1373_MET_R1_08	-2.592
Lithgow	2019-12-19	JU1373	METFO	12	Metformin_Ct_D12_JU1373_MET_R1_09	0.2689
Lithgow	2019-12-19	JU1373	METFO	12	Metformin_Ct_D12_JU1373_MET_R1_10	-0.2216
Lithgow	2019-12-19	JU1373	METFO	12	Metformin_Ct_D12_JU1373_MET_R1_11	-1.24
Lithgow	2019-12-19	JU1373	METFO	12	Metformin_Ct_D12_JU1373_MET_R1_12	0.2319
Lithgow	2019-12-19	JU1373	METFO	12	Metformin_Ct_D12_JU1373_Met_R2_01	-0.7889
Lithgow	2019-12-19	JU1373	METFO	12	Metformin_Ct_D12_JU1373_Met_R2_02	1.147
Lithgow	2019-12-19	JU1373	METFO	12	Metformin_Ct_D12_JU1373_Met_R2_03	0.8946
Lithgow	2019-12-19	JU1373	METFO	12	Metformin_Ct_D12_JU1373_Met_R2_04	0.7414
Lithgow	2019-12-19	JU1373	METFO	12	Metformin_Ct_D12_JU1373_Met_R2_05	0.5213
Lithgow	2019-12-19	JU1373	METFO	12	Metformin_Ct_D12_JU1373_Met_R2_06	-2.302
Lithgow	2019-12-19	JU1373	METFO	12	Metformin_Ct_D12_JU1373_Met_R2_07	0.6896
Lithgow	2019-12-19	JU1373	METFO	12	Metformin_Ct_D12_JU1373_Met_R2_08	-0.493
Lithgow	2019-12-19	JU1373	METFO	12	Metformin_Ct_D12_JU1373_Met_R2_09	0.506
Lithgow	2019-12-19	JU1630	H2O	12	Metformin_Ct_D12_JU1630_Ctrl_R1_01	0.7764
Lithgow	2019-12-19	JU1630	H2O	12	Metformin_Ct_D12_JU1630_Ctrl_R1_02	0.7357
Lithgow	2019-12-19	JU1630	H2O	12	Metformin_Ct_D12_JU1630_Ctrl_R1_03	0.3366
Lithgow	2019-12-19	JU1630	H2O	12	Metformin_Ct_D12_JU1630_Ctrl_R1_04	0.4059
Lithgow	2019-12-19	JU1630	H2O	12	Metformin_Ct_D12_JU1630_Ctrl_R1_05	0.6653
Lithgow	2019-12-19	JU1630	H2O	12	Metformin_Ct_D12_JU1630_Ctrl_R1_06	0.06294
Lithgow	2019-12-19	JU1630	H2O	12	Metformin_Ct_D12_JU1630_Ctrl_R1_07	0.2506
Lithgow	2019-12-19	JU1630	H2O	12	Metformin_Ct_D12_JU1630_Ctrl_R1_08	2.514
Lithgow	2019-12-19	JU1630	H2O	12	Metformin_Ct_D12_JU1630_Ctrl_R1_09	-1.676
Lithgow	2019-12-19	JU1630	H2O	12	Metformin_Ct_D12_JU1630_Ctrl_R1_10	1.495
Lithgow	2019-12-19	JU1630	H2O	12	Metformin_Ct_D12_JU1630_Ctrl_R1_11	-0.3571
Lithgow	2019-12-19	JU1630	H2O	12	Metformin_Ct_D12_JU1630_Ctrl_R1_12	0.2554
Lithgow	2019-12-19	JU1630	H2O	12	Metformin_Ct_D12_JU1630_Ctrl_R2_01	0.5982
Lithgow	2019-12-19	JU1630	H2O	12	Metformin_Ct_D12_JU1630_Ctrl_R2_02	0.7997
Lithgow	2019-12-19	JU1630	H2O	12	Metformin_Ct_D12_JU1630_Ctrl_R2_03	0.5082
Lithgow	2019-12-19	JU1630	H2O	12	Metformin_Ct_D12_JU1630_Ctrl_R2_04	0.6689
Lithgow	2019-12-19	JU1630	H2O	12	Metformin_Ct_D12_JU1630_Ctrl_R2_05	0.6931
Lithgow	2019-12-19	JU1630	H2O	12	Metformin_Ct_D12_JU1630_Ctrl_R2_06	0.8368
Lithgow	2019-12-19	JU1630	H2O	12	Metformin_Ct_D12_JU1630_Ctrl_R2_07	0.2174
Lithgow	2019-12-19	JU1630	H2O	12	Metformin_Ct_D12_JU1630_Ctrl_R2_08	0.55
Lithgow	2019-12-19	JU1630	H2O	12	Metformin_Ct_D12_JU1630_Ctrl_R2_09	0.8808
Lithgow	2019-12-19	JU1630	H2O	12	Metformin_Ct_D12_JU1630_Ctrl_R2_10	0.5792
Lithgow	2019-12-19	JU1630	H2O	12	Metformin_Ct_D12_JU1630_Ctrl_R2_11	0.7124
Lithgow	2019-12-19	JU1630	H2O	12	Metformin_Ct_D12_JU1630_Ctrl_R2_12	0.3444
Lithgow	2019-12-19	JU1630	METFO	12	Metformin_Ct_D12_JU1630_Met_R2_01	0.4405
Lithgow	2019-12-19	JU1630	METFO	12	Metformin_Ct_D12_JU1630_Met_R2_02	-0.8558
Lithgow	2019-12-19	JU1630	METFO	12	Metformin_Ct_D12_JU1630_Met_R2_03	-0.2998
Lithgow	2019-12-19	JU1630	METFO	12	Metformin_Ct_D12_JU1630_Met_R2_04	0.09795
Lithgow	2019-12-19	JU1630	METFO	12	Metformin_Ct_D12_JU1630_Met_R2_05	-1.644
Lithgow	2019-12-19	JU1630	METFO	12	Metformin_Ct_D12_JU1630_Met_R2_06	0.04
Lithgow	2019-12-19	JU1630	METFO	12	Metformin_Ct_D12_JU1630_Met_R2_07	0.9985
Lithgow	2019-12-19	JU1630	METFO	12	Metformin_Ct_D12_JU1630_Met_R2_08	0.3716
Lithgow	2019-12-19	JU1630	METFO	12	Metformin_Ct_D12_JU1630_Met_R2_09	0.8007
Lithgow	2019-12-19	JU1630	METFO	12	Metformin_Ct_D12_JU1630_Met_R2_10	1.27
Lithgow	2019-12-19	JU1630	METFO	12	Metformin_Ct_D12_JU1630_Met_R2_11	-1.683
Lithgow	2019-12-19	JU1630	METFO	12	Metformin_Ct_D12_JU1630_Met_R2_12	0.06724
Lithgow	2019-12-19	JU1630	METFO	12	Metformin_Ct_D12_JU1630_Metfo_R1_01	0.5206
Lithgow	2019-12-19	JU1630	METFO	12	Metformin_Ct_D12_JU1630_Metfo_R1_02	1.034
Lithgow	2019-12-19	JU1630	METFO	12	Metformin_Ct_D12_JU1630_Metfo_R1_03	0.1058
Lithgow	2019-12-19	JU1630	METFO	12	Metformin_Ct_D12_JU1630_Metfo_R1_04	-0.3206
Lithgow	2019-12-19	JU1630	METFO	12	Metformin_Ct_D12_JU1630_Metfo_R1_05	0.7427
Lithgow	2019-12-19	JU1630	METFO	12	Metformin_Ct_D12_JU1630_Metfo_R1_06	-0.03475
Lithgow	2019-12-19	JU1630	METFO	12	Metformin_Ct_D12_JU1630_Metfo_R1_07	1.429
Lithgow	2019-12-19	JU1630	METFO	12	Metformin_Ct_D12_JU1630_Metfo_R1_08	-0.1883
Lithgow	2019-12-19	JU1630	METFO	12	Metformin_Ct_D12_JU1630_Metfo_R1_09	-0.004144
Lithgow	2019-12-19	JU1630	METFO	12	Metformin_Ct_D12_JU1630_Metfo_R1_10	0.5251
Lithgow	2019-12-19	JU1630	METFO	12	Metformin_Ct_D12_JU1630_Metfo_R1_11	0.3105
Lithgow	2019-12-19	JU1630	METFO	12	Metformin_Ct_D12_JU1630_Metfo_R1_12	0.5617
Lithgow	2019-12-19	QG834	H2O	12	Metformin_Ct_D12_QG834_Ctrl_R1_01	0.7962
Lithgow	2019-12-19	QG834	H2O	12	Metformin_Ct_D12_QG834_Ctrl_R1_02	0.4114
Lithgow	2019-12-19	QG834	H2O	12	Metformin_Ct_D12_QG834_Ctrl_R1_03	-0.8459
Lithgow	2019-12-19	QG834	H2O	12	Metformin_Ct_D12_QG834_Ctrl_R1_04	-0.2108
Lithgow	2019-12-19	QG834	H2O	12	Metformin_Ct_D12_QG834_Ctrl_R1_05	-1.045
Lithgow	2019-12-19	QG834	H2O	12	Metformin_Ct_D12_QG834_Ctrl_R1_06	-0.2148
Lithgow	2019-12-19	QG834	H2O	12	Metformin_Ct_D12_QG834_Ctrl_R1_07	0.09281
Lithgow	2019-12-19	QG834	H2O	12	Metformin_Ct_D12_QG834_Ctrl_R1_08	-0.2382
Lithgow	2019-12-19	QG834	H2O	12	Metformin_Ct_D12_QG834_Ctrl_R1_09	0.2629
Lithgow	2019-12-19	QG834	H2O	12	Metformin_Ct_D12_QG834_Ctrl_R1_10	-0.1585
Lithgow	2019-12-19	QG834	H2O	12	Metformin_Ct_D12_QG834_Ctrl_R1_11	-2.58
Lithgow	2019-12-19	QG834	H2O	12	Metformin_Ct_D12_QG834_Ctrl_R1_12	0.2374
Lithgow	2019-12-19	QG834	H2O	12	Metformin_Ct_D12_QG834_Ctrl_R2_01	1.585
Lithgow	2019-12-19	QG834	H2O	12	Metformin_Ct_D12_QG834_Ctrl_R2_02	0.6287
Lithgow	2019-12-19	QG834	H2O	12	Metformin_Ct_D12_QG834_Ctrl_R2_03	0.3797
Lithgow	2019-12-19	QG834	H2O	12	Metformin_Ct_D12_QG834_Ctrl_R2_04	-1.267
Lithgow	2019-12-19	QG834	H2O	12	Metformin_Ct_D12_QG834_Ctrl_R2_05	-1.143
Lithgow	2019-12-19	QG834	H2O	12	Metformin_Ct_D12_QG834_Ctrl_R2_06	-0.3059
Lithgow	2019-12-19	QG834	H2O	12	Metformin_Ct_D12_QG834_Ctrl_R2_07	0.1542
Lithgow	2019-12-19	QG834	H2O	12	Metformin_Ct_D12_QG834_Ctrl_R2_08	0.4614
Lithgow	2019-12-19	QG834	H2O	12	Metformin_Ct_D12_QG834_Ctrl_R2_09	-0.3019
Lithgow	2019-12-19	QG834	H2O	12	Metformin_Ct_D12_QG834_Ctrl_R2_10	0.2385
Lithgow	2019-12-19	QG834	H2O	12	Metformin_Ct_D12_QG834_Ctrl_R2_11	-0.03472
Lithgow	2019-12-19	QG834	METFO	12	Metformin_Ct_D12_QG834_Met_R2_01	-0.2736
Lithgow	2019-12-19	QG834	METFO	12	Metformin_Ct_D12_QG834_Met_R2_02	-1.219
Lithgow	2019-12-19	QG834	METFO	12	Metformin_Ct_D12_QG834_Met_R2_03	0.6622
Lithgow	2019-12-19	QG834	METFO	12	Metformin_Ct_D12_QG834_Met_R2_04	0.6631
Lithgow	2019-12-19	QG834	METFO	12	Metformin_Ct_D12_QG834_Met_R2_05	0.2693
Lithgow	2019-12-19	QG834	METFO	12	Metformin_Ct_D12_QG834_Met_R2_06	0.3959
Lithgow	2019-12-19	QG834	METFO	12	Metformin_Ct_D12_QG834_Met_R2_07	-0.5313
[truncated: 887 more rows]

## Sheet: Medians Anova
	One-Way Analysis of Variance of the median Adjusted Swimming Score, by Trial (Lab-Date) and separated by Strain-Compound-Age groups. Medians are of each video. Examining the variation of those video medians between and within Trials (biological replicates).
	strain_comp_age	X	Y	Source	DF	SS	Mean Square	F ratio	Prob > F	Between	Within
	AF16H2O8	Lab_Date	med(adjswimmingscore)	Lab_Date	4	20.0404	5.01009	11.6676	<.0001	0.37435	0.62565
	AF16H2O8	Lab_Date	med(adjswimmingscore)	Error	78	33.4934	0.4294
	AF16H2O8	Lab_Date	med(adjswimmingscore)	C. Total	82	53.5338
	AF16H2O16	Lab_Date	med(adjswimmingscore)	Lab_Date	3	6.76486	2.25495	7.3317	0.0004	0.305508	0.694492
	AF16H2O16	Lab_Date	med(adjswimmingscore)	Error	50	15.3781	0.30756
	AF16H2O16	Lab_Date	med(adjswimmingscore)	C. Total	53	22.143
	AF16METFO8	Lab_Date	med(adjswimmingscore)	Lab_Date	4	21.6391	5.40979	9.9093	<.0001	0.334105	0.665895
	AF16METFO8	Lab_Date	med(adjswimmingscore)	Error	79	43.1283	0.54593
	AF16METFO8	Lab_Date	med(adjswimmingscore)	C. Total	83	64.7675
	AF16METFO16	Lab_Date	med(adjswimmingscore)	Lab_Date	4	5.28236	1.32059	2.919	0.0306	0.195657	0.804343
	AF16METFO16	Lab_Date	med(adjswimmingscore)	Error	48	21.7158	0.45241
	AF16METFO16	Lab_Date	med(adjswimmingscore)	C. Total	52	26.9981
	ED3092H2O8	Lab_Date	med(adjswimmingscore)	Lab_Date	4	2.85806	0.71451	2.075	0.0921	0.0961742	0.903826
	ED3092H2O8	Lab_Date	med(adjswimmingscore)	Error	78	26.8595	0.34435
	ED3092H2O8	Lab_Date	med(adjswimmingscore)	C. Total	82	29.7175
	ED3092H2O16	Lab_Date	med(adjswimmingscore)	Lab_Date	4	11.0267	2.75668	7.0962	<.0001	0.279971	0.720029
	ED3092H2O16	Lab_Date	med(adjswimmingscore)	Error	73	28.3585	0.38847
	ED3092H2O16	Lab_Date	med(adjswimmingscore)	C. Total	77	39.3852
	ED3092METFO8	Lab_Date	med(adjswimmingscore)	Lab_Date	4	0.989503	0.24738	0.8865	0.476	0.0429586	0.957041
	ED3092METFO8	Lab_Date	med(adjswimmingscore)	Error	79	22.0444	0.27904
	ED3092METFO8	Lab_Date	med(adjswimmingscore)	C. Total	83	23.0339
	ED3092METFO16	Lab_Date	med(adjswimmingscore)	Lab_Date	4	18.7405	4.68513	8.7429	<.0001	0.323896	0.676104
	ED3092METFO16	Lab_Date	med(adjswimmingscore)	Error	73	39.1191	0.53588
	ED3092METFO16	Lab_Date	med(adjswimmingscore)	C. Total	77	57.8597
	HK104H2O8	Lab_Date	med(adjswimmingscore)	Lab_Date	4	7.61146	1.90287	6.9221	<.0001	0.261982	0.738018
	HK104H2O8	Lab_Date	med(adjswimmingscore)	Error	78	21.4419	0.2749
	HK104H2O8	Lab_Date	med(adjswimmingscore)	C. Total	82	29.0533
	HK104H2O16	Lab_Date	med(adjswimmingscore)	Lab_Date	4	2.97844	0.74461	1.3084	0.2749	0.0668981	0.933102
	HK104H2O16	Lab_Date	med(adjswimmingscore)	Error	73	41.5436	0.56909
	HK104H2O16	Lab_Date	med(adjswimmingscore)	C. Total	77	44.522
	HK104METFO8	Lab_Date	med(adjswimmingscore)	Lab_Date	4	6.43305	1.60826	6.5178	0.0001	0.255423	0.744577
	HK104METFO8	Lab_Date	med(adjswimmingscore)	Error	76	18.7528	0.24675
	HK104METFO8	Lab_Date	med(adjswimmingscore)	C. Total	80	25.1859
	HK104METFO16	Lab_Date	med(adjswimmingscore)	Lab_Date	5	5.61383	1.12277	1.844	0.1149	0.112137	0.887863
	HK104METFO16	Lab_Date	med(adjswimmingscore)	Error	73	44.4484	0.60888
	HK104METFO16	Lab_Date	med(adjswimmingscore)	C. Total	78	50.0623
	JU775H2O6	Lab_Date	med(adjswimmingscore)	Lab_Date	4	4.84922	1.21231	2.3876	0.0579	0.106648	0.893352
	JU775H2O6	Lab_Date	med(adjswimmingscore)	Error	80	40.6201	0.50775
	JU775H2O6	Lab_Date	med(adjswimmingscore)	C. Total	84	45.4693
	JU775H2O12	Lab_Date	med(adjswimmingscore)	Lab_Date	4	4.07379	1.01845	3.8248	0.0071	0.173265	0.826735
	JU775H2O12	Lab_Date	med(adjswimmingscore)	Error	73	19.4381	0.26628
	JU775H2O12	Lab_Date	med(adjswimmingscore)	C. Total	77	23.5119
	JU775METFO6	Lab_Date	med(adjswimmingscore)	Lab_Date	4	2.9971	0.74927	1.2801	0.2849	0.0608705	0.939129
	JU775METFO6	Lab_Date	med(adjswimmingscore)	Error	79	46.2401	0.58532
	JU775METFO6	Lab_Date	med(adjswimmingscore)	C. Total	83	49.2372
	JU775METFO12	Lab_Date	med(adjswimmingscore)	Lab_Date	4	10.6272	2.6568	10.1491	<.0001	0.360547	0.639453
	JU775METFO12	Lab_Date	med(adjswimmingscore)	Error	72	18.848	0.26178
	JU775METFO12	Lab_Date	med(adjswimmingscore)	C. Total	76	29.4752
	JU1373H2O6	Lab_Date	med(adjswimmingscore)	Lab_Date	4	6.79188	1.69797	3.0644	0.0212	0.134318	0.865682
	JU1373H2O6	Lab_Date	med(adjswimmingscore)	Error	79	43.7738	0.5541
	JU1373H2O6	Lab_Date	med(adjswimmingscore)	C. Total	83	50.5656
	JU1373H2O12	Lab_Date	med(adjswimmingscore)	Lab_Date	4	5.19921	1.2998	2.8901	0.0278	0.133553	0.866447
	JU1373H2O12	Lab_Date	med(adjswimmingscore)	Error	75	33.7308	0.44974
	JU1373H2O12	Lab_Date	med(adjswimmingscore)	C. Total	79	38.93
	JU1373METFO6	Lab_Date	med(adjswimmingscore)	Lab_Date	4	7.45675	1.86419	9.9339	<.0001	0.321134	0.678866
	JU1373METFO6	Lab_Date	med(adjswimmingscore)	Error	84	15.7633	0.18766
	JU1373METFO6	Lab_Date	med(adjswimmingscore)	C. Total	88	23.2201
	JU1373METFO12	Lab_Date	med(adjswimmingscore)	Lab_Date	4	18.3263	4.58158	5.2699	0.0008	0.217137	0.782863
	JU1373METFO12	Lab_Date	med(adjswimmingscore)	Error	76	66.0735	0.86939
	JU1373METFO12	Lab_Date	med(adjswimmingscore)	C. Total	80	84.3998
	JU1630H2O6	Lab_Date	med(adjswimmingscore)	Lab_Date	4	1.26646	0.31661	0.707	0.5895	0.0345589	0.965441
	JU1630H2O6	Lab_Date	med(adjswimmingscore)	Error	79	35.38	0.44785
	JU1630H2O6	Lab_Date	med(adjswimmingscore)	C. Total	83	36.6464
	JU1630H2O12	Lab_Date	med(adjswimmingscore)	Lab_Date	4	10.4927	2.62316	6.5008	0.0001	0.247641	0.752359
	JU1630H2O12	Lab_Date	med(adjswimmingscore)	Error	79	31.8778	0.40352
	JU1630H2O12	Lab_Date	med(adjswimmingscore)	C. Total	83	42.3705
	JU1630METFO6	Lab_Date	med(adjswimmingscore)	Lab_Date	4	9.51946	2.37987	5.8773	0.0003	0.220724	0.779276
	JU1630METFO6	Lab_Date	med(adjswimmingscore)	Error	83	33.6088	0.40493
	JU1630METFO6	Lab_Date	med(adjswimmingscore)	C. Total	87	43.1283
	JU1630METFO12	Lab_Date	med(adjswimmingscore)	Lab_Date	4	22.0437	5.51093	11.8415	<.0001	0.374831	0.625169
	JU1630METFO12	Lab_Date	med(adjswimmingscore)	Error	79	36.766	0.46539
	JU1630METFO12	Lab_Date	med(adjswimmingscore)	C. Total	83	58.8097
	MY16H2O6	Lab_Date	med(adjswimmingscore)	Lab_Date	4	13.3916	3.3479	5.5792	0.0005	0.224704	0.775296
	MY16H2O6	Lab_Date	med(adjswimmingscore)	Error	77	46.2049	0.60006
	MY16H2O6	Lab_Date	med(adjswimmingscore)	C. Total	81	59.5965
	MY16H2O12	Lab_Date	med(adjswimmingscore)	Lab_Date	4	16.6417	4.16043	14.0159	<.0001	0.427759	0.572241
	MY16H2O12	Lab_Date	med(adjswimmingscore)	Error	75	22.2627	0.29684
	MY16H2O12	Lab_Date	med(adjswimmingscore)	C. Total	79	38.9045
	MY16METFO6	Lab_Date	med(adjswimmingscore)	Lab_Date	4	6.79739	1.69935	1.8058	0.1357	0.0818753	0.918125
	MY16METFO6	Lab_Date	med(adjswimmingscore)	Error	81	76.2238	0.94103
	MY16METFO6	Lab_Date	med(adjswimmingscore)	C. Total	85	83.0212
	MY16METFO12	Lab_Date	med(adjswimmingscore)	Lab_Date	4	18.0797	4.51994	11.4627	<.0001	0.385785	0.614215
	MY16METFO12	Lab_Date	med(adjswimmingscore)	Error	73	28.7851	0.39432
	MY16METFO12	Lab_Date	med(adjswimmingscore)	C. Total	77	46.8648
	N2PD1073H2O6	Lab_Date	med(adjswimmingscore)	Lab_Date	4	11.7626	2.94066	5.6668	0.0005	0.220785	0.779215
	N2PD1073H2O6	Lab_Date	med(adjswimmingscore)	Error	80	41.5139	0.51892
	N2PD1073H2O6	Lab_Date	med(adjswimmingscore)	C. Total	84	53.2765
	N2PD1073H2O12	Lab_Date	med(adjswimmingscore)	Lab_Date	4	6.27098	1.56775	3.7658	0.0076	0.167252	0.832748
	N2PD1073H2O12	Lab_Date	med(adjswimmingscore)	Error	75	31.2232	0.41631
	N2PD1073H2O12	Lab_Date	med(adjswimmingscore)	C. Total	79	37.4942
	N2PD1073METFO6	Lab_Date	med(adjswimmingscore)	Lab_Date	4	15.6439	3.91098	4.9773	0.0012	0.195362	0.804638
	N2PD1073METFO6	Lab_Date	med(adjswimmingscore)	Error	82	64.4326	0.78576
	N2PD1073METFO6	Lab_Date	med(adjswimmingscore)	C. Total	86	80.0765
	N2PD1073METFO12	Lab_Date	med(adjswimmingscore)	Lab_Date	4	9.07188	2.26797	5.6069	0.0006	0.240054	0.759946
	N2PD1073METFO12	Lab_Date	med(adjswimmingscore)	Error	71	28.7191	0.40449
	N2PD1073METFO12	Lab_Date	med(adjswimmingscore)	C. Total	75	37.791
	QG834H2O6	Lab_Date	med(adjswimmingscore)	Lab_Date	5	1.45662	0.29132	1.0288	0.4074	0.0675588	0.932441
	QG834H2O6	Lab_Date	med(adjswimmingscore)	Error	71	20.1042	0.28316
	QG834H2O6	Lab_Date	med(adjswimmingscore)	C. Total	76	21.5608
	QG834H2O12	Lab_Date	med(adjswimmingscore)	Lab_Date	5	10.0105	2.0021	4.4101	0.0014	0.227208	0.772793
	QG834H2O12	Lab_Date	med(adjswimmingscore)	Error	75	34.0483	0.45398
	QG834H2O12	Lab_Date	med(adjswimmingscore)	C. Total	80	44.0588
	QG834METFO6	Lab_Date	med(adjswimmingscore)	Lab_Date	5	4.5515	0.9103	2.1635	0.0677	0.132217	0.867783
	QG834METFO6	Lab_Date	med(adjswimmingscore)	Error	71	29.8729	0.42074
	QG834METFO6	Lab_Date	med(adjswimmingscore)	C. Total	76	34.4244
	QG834METFO12	Lab_Date	med(adjswimmingscore)	Lab_Date	5	7.24428	1.44886	2.7161	0.0261	0.153313	0.846687
	QG834METFO12	Lab_Date	med(adjswimmingscore)	Error	75	40.0073	0.53343
	QG834METFO12	Lab_Date	med(adjswimmingscore)	C. Total	80	47.2516
