# Supplementary material for: Metformin treatment of diverse Caenorhabditis species reveals the importance of genetic background in longevity and healthspan extension outcomes
Source: Aging Cell. 2021 Nov 27;21(1):e13488. doi: 10.1111/acel.13488 (PMC8761014; doi:10.1111/acel.13488)
Supplement: Supplementary file 3 — Dataset S2 [file ACEL-21-e13488-s007.xlsx]

## Sheet: multcompbystrain
	Output associated with the Metfo.R file.
	Significance tests for metformin interventions effects on longevity. Each effect is tested using both a general linear model of age at death and random effects Cox Proportional Hazard Model. Each compound is tested as a planned comparison against its appropriate carrier control using the multcomp package (v 1.4-12) in R. Variance components estimates for the randomized-block effects that were inc…
	A. C. elegans N2											D. C. briggsae AF16											G. C. tropicalis JU1373
		General Linear Model					Cox Proportional Hazard						General Linear Model					Cox Proportional Hazard						General Linear Model					Cox Proportional Hazard
	Concentration	Effect	Stderr	z-value	p-value		Effect	Stderr	z-value	p-value		Concentration	Effect	Stderr	z-value	p-value		Effect	Stderr	z-value	p-value		Concentration	Effect	Stderr	z-value	p-value		Effect	Stderr	z-value	p-value
	50 mM (50000)	3.65	0.33	11.05	<0.0001		-1	0.08	-12.99	<0.0001		50 mM (50000)	0.8	0.68	1.18	0.71		0.08	0.07	1.09	0.7664		50 mM (50000)	-2.9	0.48	-6.04	<0.0001		0.85	0.11	7.69	<0.0001
	70 mM (70000)	5.22	0.34	15.53	<0.0001		-1.39	0.08	-18.44	<0.0001		10 mM (10000)	-1.14	0.87	-1.31	0.62		0.23	0.1	2.36	0.0821		10 mM (10000)	-1.4	0.63	-2.23	0.114		0.63	0.14	4.36	<0.0001
												5 mM (5000)	-1.09	0.87	-1.25	0.661		0.09	0.1	0.92	0.868		5 mM (5000)	-0.61	0.63	-0.98	0.84		0.26	0.15	1.76	0.31
												1 mM (1000)	-0.07	0.87	-0.08	1		0.01	0.1	0.05	1		1 mM (1000)	0.76	0.63	1.21	0.691		-0.07	0.15	-0.5	0.99
												0.1 mM (100)	-0.5	0.87	-0.57	0.981		0.03	0.1	0.3	0.999		0.1 mM (100)	0.25	0.63	0.4	0.996		-0.01	0.15	-0.05	1
	B. C. elegans MY16											E. C. briggsae ED3092											H. C. tropicalis JU1630
		General Linear Model					Cox Proportional Hazard						General Linear Model					Cox Proportional Hazard						General Linear Model					Cox Proportional Hazard
	Concentration	Effect	Stderr	z-value	p-value		Effect	Stderr	z-value	p-value		Concentration	Effect	Stderr	z-value	p-value		Effect	Stderr	z-value	p-value		Concentration	Effect	Stderr	z-value	p-value		Effect	Stderr	z-value	p-value
	50 mM (50000)	1.49	0.56	2.65	0.0154		-0.88	0.1	-8.98	<0.0001		50 mM (50000)	0.47	0.97	0.48	0.991		0.24	0.09	2.83	0.0223		50 mM (50000)	-2.44	0.69	-3.53	0.0021		1.08	0.2	5.4	<0.0001
	70 mM (70000)	3.07	0.55	5.59	<0.0001		-1.05	0.09	-11.35	<0.0001		10 mM (10000)	2.44	1.22	2.01	0.1896		-0.12	0.11	-1.04	0.7946		10 mM (10000)	-0.94	0.9	-1.04	0.7998		0.44	0.27	1.6	0.405
												5 mM (5000)	3.27	1.16	2.82	0.0226		-0.18	0.11	-1.69	0.3412		5 mM (5000)	-1.19	0.9	-1.32	0.6062		0.21	0.27	0.76	0.932
												1 mM (1000)	3.31	1.21	2.72	0.031		-0.18	0.11	-1.61	0.397		1 mM (1000)	-0.82	0.92	-0.9	0.8758		-0.16	0.28	-0.57	0.979
												0.1 mM (100)	2.73	1.16	2.36	0.0838		-0.26	0.11	-2.41	0.0725		0.1 mM (100)	1.31	0.9	1.45	0.5064		-0.25	0.28	-0.89	0.879
	C. C. elegans JU775											F. C. briggsae HK104											I. C. tropicalis QG834
		General Linear Model					Cox Proportional Hazard						General Linear Model					Cox Proportional Hazard						General Linear Model					Cox Proportional Hazard
	Concentration	Effect	Stderr	z-value	p-value		Effect	Stderr	z-value	p-value		Concentration	Effect	Stderr	z-value	p-value		Effect	Stderr	z-value	p-value		Concentration	Effect	Stderr	z-value	p-value		Effect	Stderr	z-value	p-value
	50 mM (50000)	3.12	0.7	4.47	<0.0001		-0.54	0.08	-6.76	<0.0001		50 mM (50000)	2.19	1.24	1.77	0.298		-0.02	0.08	-0.26	0.9994		50 mM (50000)	-2.09	0.53	-3.96	<0.0001		0.62	0.11	5.86	<0.0001
	70 mM (70000)	3.18	0.65	4.86	<0.0001		-0.47	0.08	-6.3	<0.0001		10 mM (10000)	2.51	1.61	1.55	0.432		-0.13	0.1	-1.26	0.637		10 mM (10000)	-0.03	0.68	-0.05	1		0.15	0.14	1.1	0.764
												5 mM (5000)	1.52	1.69	0.9	0.875		-0.16	0.11	-1.49	0.4754		5 mM (5000)	0.1	0.67	0.15	1		0.02	0.14	0.15	1
												1 mM (1000)	2.34	1.67	1.4	0.537		-0.26	0.1	-2.52	0.0533		1 mM (1000)	1.11	0.68	1.64	0.385		-0.2	0.14	-1.45	0.51
												0.1 mM (100)	1.52	1.6	0.95	0.847		-0.19	0.1	-1.77	0.2947		0.1 mM (100)	1.66	0.68	2.46	0.064		-0.21	0.14	-1.54	0.45
