# Supplementary material for: Metformin treatment of diverse Caenorhabditis species reveals the importance of genetic background in longevity and healthspan extension outcomes
Source: Aging Cell. 2021 Nov 27;21(1):e13488. doi: 10.1111/acel.13488 (PMC8761014; doi:10.1111/acel.13488)
Supplement: Supplementary file 4 — Dataset S3 [file ACEL-21-e13488-s004.xlsx]

## Sheet: varcompbystrain
	Output associated with the Metfo.R file.
	Variance components estimates for longevity for the metformin experiments, analyzed separately for each strain. Values are from a hierarchical randomized block design estimated either via a restricted maximum likelihood general linear model using the lme4 package (v. 1.1-23) or via a random effects Cox Proportional Hazards model as implemented by the coxme package (v. 2.2-16) in R.
	A. C. elegans N2	n =	4199					D. C. briggsae AF16	n =	3525					G. C. tropicalis JU1373	n =	3493
		General Linear Model				Cox Prop Hazard			General Linear Model				Cox Prop Hazard			General Linear Model			Cox Prop Hazard	Cox Prop Hazard
	Source	Var Comp	Lower 95% CI	Upper 95% CI	Percent Total	Var Comp		Source	Var Comp	Lower 95% CI	Upper 95% CI	Percent Total	Var Comp		Var Comp	Var Comp	Lower 95% CI	Upper 95% CI	Percent Total	Var Comp
	Lab	4.009	0.205019	26.048	9.6514	0.30266		Lab	0.3037	0	3.09747	0.537581	0.457955		Lab	0.1104	0	1.57684	0.344838	0.158959
	Experimenter[Lab]	5.163e-08	0	4.08604	1.24296e-07	0.00197299		Experimenter[Lab]	0.2757	0	2.02729	0.488018	0.0117443		Experimenter[Lab]	0.1039	0	1.31178	0.324535	0.000432881
	Trial[Lab,Exptr]	4.648	2.61173	8.95884	11.1898	0.0562307		Trial[Lab,Exptr]	0.1327	0	2.27222	0.234893	0.0264412		Trial[Lab,Exptr]	0.6003	0	1.95361	1.87506	0.000410618
	Plate[Lab,Exptr,Trial]	1.021	0.504632	1.69966	2.45799	0.0722745		Plate[Lab,Exptr,Trial]	3.7499	2.01671	5.36227	6.63772	0.0138431		Plate[Lab,Exptr,Trial]	1.6993	0.852498	2.55535	5.30782	0.108794
	Residual	31.86	30.5213	33.2792	76.7009			Residual	52.0318	49.649	54.5672	92.1018			Residual	29.5011	28.1447	30.9469	92.1477
	Total	41.538			100			Total	56.4938			100			Total	32.015			100
	B. C. elegans MY16	n =	3656					E. C. briggsae ED3092	n =	3199					H. C. tropicalis JU1630	n =	3058
		General Linear Model				Cox Prop Hazard			General Linear Model				Cox Prop Hazard			General Linear Model				Cox Prop Hazard
	Source	Var Comp	Lower 95% CI	Upper 95% CI	Percent Total	Var Comp		Source	Var Comp	Lower 95% CI	Upper 95% CI	Percent Total	Var Comp		Source	Var Comp	Lower 95% CI	Upper 95% CI	Percent Total	Var Comp
	Lab	7.993	0.145701	50.681	17.3768	1.14642		Lab	0.7958	0	6.66987	1.22456	0.464166		Lab	0.8795	0	7.71261	2.24032	0.137527
	Experimenter[Lab]	1.775	0	8.59013	3.85886	0.0715315		Experimenter[Lab]	0	0	1.58026	0	0.000395465		Experimenter[Lab]	0	0	2.16353	0	0.000394414
	Trial[Lab,Exptr]	1.933	0.183079	5.72435	4.20236	0.0681864		Trial[Lab,Exptr]	0.2011	0	3.66491	0.309448	0.0743302		Trial[Lab,Exptr]	3.2563	1.18849	8.11816	8.29468	0.447116
	Plate[Lab,Exptr,Trial]	3.698	2.25292	5.66295	8.03948	0.102796		Plate[Lab,Exptr,Trial]	7.2781	4.12646	10.2584	11.1994	0.0214291		Plate[Lab,Exptr,Trial]	3.2104	1.68885	4.68004	8.17776	0.259544
	Residual	30.599	29.2226	32.0641	66.5225			Residual	56.7117	53.9903	59.6158	87.2666			Residual	31.9115	30.3459	33.5845	81.2872
	Total	45.998			100			Total	64.9867			100			Total	39.2577			100
	C. C. elegans JU775	n =	3985					F. C. briggsae HK104	n =	3093					QG834	n =	2520
		General Linear Model				Cox Prop Hazard			General Linear Model				Cox Prop Hazard			General Linear Model				Cox Prop Hazard
	Source	Var Comp	Lower 95% CI	Upper 95% CI	Percent Total	Var Comp		Source	Var Comp	Lower 95% CI	Upper 95% CI	Percent Total	Var Comp		Source	Var Comp	Lower 95% CI	Upper 95% CI	Percent Total	Var Comp
	Lab	14.051	1.14369	86.4762	16.404	1.19213		Lab	6.291e-08	0	13.3541	4.17419e-08	1.14598		Lab	0	0	0.532899	0	0.114576
	Experimenter[Lab]	0.3222	0	9.5579	0.376155	0.000401189		Experimenter[Lab]	1.078e-07	0	12.853	7.15272e-08	0.242612		Experimenter[Lab]	0.1631	0	1.04919	0.490097	0.020767
	Trial[Lab,Exptr]	6.5728	2.80347	13.8772	7.67348	0.107229		Trial[Lab,Exptr]	14.41	6.21288	29.5436	9.56128	0.105074		Trial[Lab,Exptr]	2.365e-07	0	1.06165	7.10656e-07	0.0273196
	Plate[Lab,Exptr,Trial]	5.2183	3.2069	7.91259	6.09215	0.0575218		Plate[Lab,Exptr,Trial]	9.702	4.99106	14.4302	6.43744	0.0155545		Plate[Lab,Exptr,Trial]	1.786	0.825629	2.74924	5.36673	0.0634321
	Residual	59.4918	56.9254	62.212	69.4542			Residual	126.6	120.462	133.242	84.0013			Residual	31.33	29.6409	33.1602	94.1432
	Total	85.6561			100			Total	150.712			100			Total	33.2791			100
