# Supplementary material for: Metformin treatment of diverse Caenorhabditis species reveals the importance of genetic background in longevity and healthspan extension outcomes
Source: Aging Cell. 2021 Nov 27;21(1):e13488. doi: 10.1111/acel.13488 (PMC8761014; doi:10.1111/acel.13488)
Supplement: Supplementary file 5 — Dataset S4 [file ACEL-21-e13488-s009.xlsx]

## Sheet: metfo_sum
Strain	Compound	Concentration (mM)	# deaths	# censored	Total worms	Mean	Std error	KM median	Lower 95% CI	Upper 95% CI	25% Failures	75% Failures	90% Failures	Maximum
AF16	CTRL-H2O	0	742	444	1186	25.7943	0.203662	26	25	26	21	30	33	45
AF16	METFORMIN	100	230	149	379	25.7038	0.396811	25	25	28	21	30	35	38
AF16	METFORMIN	1000	225	154	379	26.1633	0.408944	25	25	28	21	31	35	42
AF16	METFORMIN	5000	229	153	382	25.3456	0.431646	25	25	28	21	30	33	47
AF16	METFORMIN	10000	237	135	372	24.4214	0.37609	24	23	25	19	28	32	42
AF16	METFORMIN	50000	628	199	827	25.8409	0.297027	25	24	26	21	31	38	52
ED3092	CTRL-H2O	0	668	374	1042	27.8765	0.246712	28	26	28	24	32	35	54
ED3092	METFORMIN	100	252	143	395	29.4005	0.416396	30	28	30	25	35	39	47
ED3092	METFORMIN	1000	251	84	335	28.9312	0.399629	30	28	30	23	33	37	47
ED3092	METFORMIN	5000	254	142	396	29.3946	0.424295	30	28	30	24	35	38	52
ED3092	METFORMIN	10000	225	106	331	28.2096	0.378972	28			23	32	37	42
ED3092	METFORMIN	50000	484	216	700	27.0214	0.302353	26			21	31	38	49
HK104	CTRL-H2O	0	729	296	1025	35.8418	0.311826	36	35	37	31	42	47	59
HK104	METFORMIN	100	272	94	366	37.87	0.542175	39	39	42	33	44	49	59
HK104	METFORMIN	1000	253	66	319	37.593	0.570741	39	39	42	33	44	47	59
HK104	METFORMIN	5000	217	102	319	38.7089	0.622156	39	39	42	35	44	52	61
HK104	METFORMIN	10000	286	74	360	38.1761	0.543726	39	38	42	33	44	49	59
HK104	METFORMIN	50000	539	165	704	35.7387	0.403254	35	35	38	30	42	49	56
JU1373	CTRL-H2O	0	969	206	1175	24.195	0.143059	25			21	28	29	35
JU1373	METFORMIN	100	325	51	376	24.1705	0.25326	24	24	25	21	28	30	33
JU1373	METFORMIN	1000	321	44	365	24.3246	0.268108	25	24	26	22	28	31	35
JU1373	METFORMIN	5000	333	45	378	23.2655	0.257717	24	23	24	21	26	30	33
JU1373	METFORMIN	10000	338	37	375	21.7978	0.250155	22	22	23	18	26	28	38
JU1373	METFORMIN	50000	694	130	824	20.7092	0.186103	21			17	25	26	32
JU1630	CTRL-H2O	0	836	187	1023	25.5711	0.172873	26	25	26	22	29	31	42
JU1630	METFORMIN	100	297	42	339	27.3489	0.29659	28	26	28	24	31	33	42
JU1630	METFORMIN	1000	266	66	332	26.6066	0.336097	26			22	31	33	40
JU1630	METFORMIN	5000	271	54	325	25.1378	0.320724	24	24	26	22	28	33	38
JU1630	METFORMIN	10000	297	37	334	24.5146	0.239066	24			22	26	31	40
JU1630	METFORMIN	50000	653	52	705	21.2883	0.157684	21			19	24	26	38
JU775	CTRL-H2O	0	1169	238	1407	21.9551	0.233599	21			15	27	33	56
JU775	METFORMIN	50000	1003	135	1138	23.9205	0.235606	24			19	28	33	49
JU775	METFORMIN	70000	1245	195	1440	24.9268	0.212358	24	24	25	19	28	35	56
MY16	CTRL-H2O	0	1171	176	1347	18.35	0.139828	17	17	18	14	23	25	33
MY16	METFORMIN	50000	827	273	1100	21.2561	0.190144	21	21	23	17	25	28	33
MY16	METFORMIN	70000	1035	174	1209	22.0451	0.167821	23	21	24	19	26	28	45
N2-PD1073	CTRL-H2O	0	1262	196	1458	17.9686	0.122398	17	17	18	14	21	24	31
N2-PD1073	METFORMIN	50000	1226	162	1388	21.8153	0.161773	23	23	24	17	26	28	40
N2-PD1073	METFORMIN	70000	1202	151	1353	23.4194	0.168968	24			19	28	31	38
QG834	CTRL-H2O	0	688	153	841	23.7985	0.172825	25	24	25	21	28	29	35
QG834	METFORMIN	100	246	28	274	24.8049	0.281512	25	24	26	22	28	30	35
QG834	METFORMIN	1000	227	36	263	24.6854	0.307241	25	24	26	22	28	30	35
QG834	METFORMIN	5000	233	44	277	23.4885	0.325784	24	23	24	21	28	30	35
QG834	METFORMIN	10000	238	30	268	23.2425	0.301993	24	23	24	21	26	29	38
QG834	METFORMIN	50000	492	105	597	21.3522	0.208118	21	21	22	18	25	28	32
Total			24585	6143	30728

## Sheet: metfo_sum_trial
Strain	Compound	Concentration (uM)	Lab	Start Date	# deaths	# censored	Total worms	Mean	Std Error	KM median	Lower 95% CI	Upper 95% CI	25% Failures	75% Failures	90% Failures	Maximum
AF16	CTRL-H2O	0	DRISCOLL	2016-08-08	32	3	35	25.4349	1.11806	28	21	28	21	28	35	39
AF16	CTRL-H2O	0	DRISCOLL	2016-10-10	28	7	35	26.3774	1.00241	25	25	30	25	30	35	35
AF16	CTRL-H2O	0	DRISCOLL	2016-11-07	35	0	35	25.1143	0.85972	25	25	28	23	28	30	37
AF16	CTRL-H2O	0	DRISCOLL	2018-04-02	94	11	105	26.5718	0.49063	25	25	28	23	30	32	35
AF16	CTRL-H2O	0	DRISCOLL	2019-03-08	130	20	150	23.6596	0.40388	24	21	24	21	26	31	38
AF16	CTRL-H2O	0	LITHGOW	2019-04-22	85	38	123	24.3571	0.66587	25	23	28	21	30	32	37
AF16	CTRL-H2O	0	LITHGOW	2019-05-03	112	24	136	24.4391	0.46943	25	24	26	21	28	31	40
AF16	CTRL-H2O	0	LITHGOW	2019-07-22	99	25	124	22.5271	0.60465	23	21	23	18	28	32	37
AF16	CTRL-H2O	0	PHILLIPS	2019-03-15	26	126	152	30.6767	0.91505	31	31	35	26	33	38	38
AF16	CTRL-H2O	0	PHILLIPS	2019-03-22	41	107	148	30.0557	0.97761	31	28	31	26	33	42	45
AF16	CTRL-H2O	0	PHILLIPS	2019-07-12	60	83	143	29.7295	0.77412	31	31	33	26	33	40	42
AF16	METFORMIN	100	DRISCOLL	2018-04-02	86	19	105	24.8615	0.55682	25	23	25	21	28	32	37
AF16	METFORMIN	100	LITHGOW	2019-07-22	96	29	125	22.8154	0.68237	23	23	25	18	28	32	37
AF16	METFORMIN	100	PHILLIPS	2019-07-12	48	101	149	30.4493	0.64369	31	28	33	28	33	38	38
AF16	METFORMIN	1000	DRISCOLL	2018-04-02	90	15	105	23.8873	0.52655	23	23	25	21	28	30	39
AF16	METFORMIN	1000	LITHGOW	2019-07-22	91	33	124	23.2821	0.63021	23	23	25	18	28	32	35
AF16	METFORMIN	1000	PHILLIPS	2019-07-12	44	106	150	32.4102	0.77102	33	31	35	28	35	42	42
AF16	METFORMIN	5000	DRISCOLL	2018-04-02	83	22	105	24.3259	0.5624	23	21	25	21	28	32	35
AF16	METFORMIN	5000	LITHGOW	2019-07-22	89	31	120	22.7329	0.69483	23	21	25	18	25	32	39
AF16	METFORMIN	5000	PHILLIPS	2019-07-12	57	100	157	29.5826	0.88634	31	28	33	26	33	40	47
AF16	METFORMIN	10000	DRISCOLL	2018-04-02	86	19	105	23.7089	0.56297	23	21	25	21	28	30	39
AF16	METFORMIN	10000	LITHGOW	2019-07-22	92	29	121	22.9013	0.58416	23	21	25	18	25	32	37
AF16	METFORMIN	10000	PHILLIPS	2019-07-12	59	87	146	27.4212	0.82901	26	26	31	24	31	38	42
AF16	METFORMIN	50000	DRISCOLL	2016-08-08	32	3	35	23.2931	1.43269	23	21	30	16	30	35	42
AF16	METFORMIN	50000	DRISCOLL	2016-10-10	24	12	36	24.9016	1.11451	25	21	28	21	28	35	35
AF16	METFORMIN	50000	DRISCOLL	2016-11-07	19	16	35	22.1314	1.04271	25	21		18	25	28	28
AF16	METFORMIN	50000	DRISCOLL	2019-03-08	126	24	150	22.1442	0.4282	24	21	24	19	26	28	33
AF16	METFORMIN	50000	LITHGOW	2019-04-22	63	23	86	22.9629	0.70829	23	23	25	18	28	30	35
AF16	METFORMIN	50000	LITHGOW	2019-05-03	164	23	187	24.3377	0.38584	24	24	25	21	28	31	35
AF16	METFORMIN	50000	PHILLIPS	2019-03-15	100	49	149	29.8198	0.88386	31	28	33	21	38	42	52
AF16	METFORMIN	50000	PHILLIPS	2019-03-22	100	49	149	31.4907	0.75768	33	31	33	26	38	42	45
ED3092	CTRL-H2O	0	DRISCOLL	2018-04-02	92	13	105	27.4787	0.54798	28	28	30	23	30	35	39
ED3092	CTRL-H2O	0	DRISCOLL	2019-03-08	139	11	150	26.5017	0.40371	26	26	28	24	31	33	45
ED3092	CTRL-H2O	0	LITHGOW	2019-05-03	136	37	173	27.4716	0.49771	26	26	28	24	31	35	44
ED3092	CTRL-H2O	0	LITHGOW	2019-05-10	84	6	90	23.7762	0.73019	24	24	26	18	28	33	39
ED3092	CTRL-H2O	0	LITHGOW	2019-07-22	104	22	126	25.9843	0.52224	25	25	28	23	30	32	39
ED3092	CTRL-H2O	0	PHILLIPS	2019-03-15	36	111	147	35.026	1.1373	35	31	40	31	40	42	54
ED3092	CTRL-H2O	0	PHILLIPS	2019-03-22	39	60	99	31.5963	1.22767	31	28	35	24	38	42	49
ED3092	CTRL-H2O	0	PHILLIPS	2019-07-12	38	114	152	32.8888	1.22868	33	33	38	28	38	45	47
ED3092	METFORMIN	100	DRISCOLL	2018-04-02	91	14	105	27.7953	0.67511	28	28	30	23	32	35	42
ED3092	METFORMIN	100	LITHGOW	2019-07-22	115	12	127	27.7481	0.60523	28	25	30	25	32	37	42
ED3092	METFORMIN	100	PHILLIPS	2019-07-12	46	117	163	35.0198	1.04137	35	33	40	31	42	45	47
ED3092	METFORMIN	1000	DRISCOLL	2018-04-02	92	13	105	27.2485	0.55762	28	28	28	23	30	35	39
ED3092	METFORMIN	1000	LITHGOW	2019-07-22	114	12	126	27.5312	0.564	28	25	30	23	32	35	42
ED3092	METFORMIN	1000	PHILLIPS	2019-07-12	45	59	104	33.9309	0.98843	33	33	38	31	38	42	47
ED3092	METFORMIN	5000	DRISCOLL	2018-04-02	79	26	105	27.1103	0.61393	28	25	30	21	32	35	39
ED3092	METFORMIN	5000	LITHGOW	2019-07-22	118	8	126	27.1097	0.56286	28	25	28	23	30	35	42
ED3092	METFORMIN	5000	PHILLIPS	2019-07-12	57	108	165	34.9577	0.98601	38	33	38	28	40	45	52
ED3092	METFORMIN	10000	DRISCOLL	2018-04-02	93	12	105	27.262	0.57729	28	25	28	23	30	35	42
ED3092	METFORMIN	10000	LITHGOW	2019-07-22	106	20	126	26.7161	0.57911	28	25	28	21	30	37	39
ED3092	METFORMIN	10000	PHILLIPS	2019-07-12	26	74	100	26.8794	0.29697				28			31
ED3092	METFORMIN	50000	DRISCOLL	2019-03-08	128	22	150	23.7698	0.33438	24	24	24	21	26	28	35
ED3092	METFORMIN	50000	LITHGOW	2019-05-03	155	16	171	26.6828	0.51536	26	25	28	21	31	35	42
ED3092	METFORMIN	50000	LITHGOW	2019-05-10	70	15	85	23.4746	0.82449	21	21	26	18	28	35	39
ED3092	METFORMIN	50000	PHILLIPS	2019-03-15	53	91	144	32.8295	0.99551	31	31	38	26	38	45	49
ED3092	METFORMIN	50000	PHILLIPS	2019-03-22	78	72	150	30.5195	0.70633	31	28	31	26	33	42	47
HK104	CTRL-H2O	0	DRISCOLL	2018-04-02	79	11	90	33.7958	0.75617	35	32	35	30	37	42	44
HK104	CTRL-H2O	0	DRISCOLL	2019-03-08	129	21	150	30.463	0.42513	31	31	33	26	33	35	42
HK104	CTRL-H2O	0	LITHGOW	2019-04-22	80	25	105	35.2538	0.76966	37	35	39	32	42	42	46
HK104	CTRL-H2O	0	LITHGOW	2019-05-03	113	24	137	33.4997	0.68593	35	33	38	28	40	42	45
HK104	CTRL-H2O	0	LITHGOW	2019-07-22	115	18	133	37.1627	0.69017	39	37	42	32	42	44	49
HK104	CTRL-H2O	0	PHILLIPS	2019-03-15	69	86	155	43.344	0.96193	45	42	47	38	49	52	59
HK104	CTRL-H2O	0	PHILLIPS	2019-03-22	74	76	150	38.7529	0.99145	38	38	40	33	47	49	56
HK104	CTRL-H2O	0	PHILLIPS	2019-07-12	70	35	105	39.1604	1.29273	42	38	45	33	47	52	59
HK104	METFORMIN	100	DRISCOLL	2018-04-02	73	15	88	34.3919	0.92855	35	35	37	30	39	44	49
HK104	METFORMIN	100	LITHGOW	2019-07-22	116	17	133	36.8776	0.71018	39	39	42	32	42	44	46
HK104	METFORMIN	100	PHILLIPS	2019-07-12	83	62	145	42.1895	1.0647	45	42	47	38	49	54	59
HK104	METFORMIN	1000	DRISCOLL	2018-04-02	67	13	80	35.3401	0.89632	37	35	39	30	42	44	49
HK104	METFORMIN	1000	LITHGOW	2019-07-22	121	15	136	36.853	0.75561	39	37	42	32	42	44	49
HK104	METFORMIN	1000	PHILLIPS	2019-07-12	65	38	103	41.2466	1.2676	45	42	47	35	47	52	59
HK104	METFORMIN	5000	DRISCOLL	2018-04-02	38	4	42	36.1564	1.15574	37	35	39	35	42	46	49
HK104	METFORMIN	5000	LITHGOW	2019-07-22	110	16	126	35.9994	0.72646	37	37	39	33	42	42	49
HK104	METFORMIN	5000	PHILLIPS	2019-07-12	69	82	151	43.889	1.15572	47	45	49	40	52	56	61
HK104	METFORMIN	10000	DRISCOLL	2018-04-02	73	7	80	33.2146	0.78948	35	35	37	30	37	42	42
HK104	METFORMIN	10000	LITHGOW	2019-07-22	109	14	123	37.5487	0.70127	39	37	42	35	42	46	49
HK104	METFORMIN	10000	PHILLIPS	2019-07-12	104	53	157	42.2281	1.0046	45	42	47	38	52	54	59
HK104	METFORMIN	50000	DRISCOLL	2019-03-08	140	10	150	29.4436	0.55307	31	31	33	26	33	38	40
HK104	METFORMIN	50000	LITHGOW	2019-04-22	106	23	129	35.9604	0.66557	37	35	39	32	42	44	49
HK104	METFORMIN	50000	LITHGOW	2019-05-03	99	36	135	32.3253	0.74593	33	33	35	26	38	40	46
HK104	METFORMIN	50000	PHILLIPS	2019-03-15	102	38	140	42.8738	0.92453	47	45	47	38	49	54	56
HK104	METFORMIN	50000	PHILLIPS	2019-03-22	92	58	150	39.7331	1.01759	42	38	45	33	47	52	56
JU1373	CTRL-H2O	0	DRISCOLL	2016-08-08	34	1	35	24	0.59857	25	23	25	21	28	28	28
JU1373	CTRL-H2O	0	DRISCOLL	2016-10-10	31	4	35	23.4397	0.86593	25	21	28	21	28	28	30
JU1373	CTRL-H2O	0	DRISCOLL	2016-11-07	34	1	35	24.7152	0.76314	25	25	28	21	28	30	30
JU1373	CTRL-H2O	0	DRISCOLL	2018-04-02	97	8	105	21.981	0.49793	21	21	23	16	25	30	35
JU1373	CTRL-H2O	0	DRISCOLL	2019-03-07	144	6	150	24.2962	0.28832	25	25	25	22	27	27	29
JU1373	CTRL-H2O	0	LITHGOW	2019-04-22	106	18	124	24.0398	0.38578	25	23	25	23	28	28	32
JU1373	CTRL-H2O	0	LITHGOW	2019-05-03	110	22	132	22.3926	0.36132	24	21	24	19	25	26	31
JU1373	CTRL-H2O	0	LITHGOW	2019-07-07	111	11	122	23.654	0.43457	24	24	26	22	26	29	29
JU1373	CTRL-H2O	0	PHILLIPS	2019-03-15	71	77	148	27.0012	0.49417	26	26	28	24	31	33	35
JU1373	CTRL-H2O	0	PHILLIPS	2019-03-22	113	36	149	26.0063	0.4268	26	26	28	24	31	31	33
JU1373	CTRL-H2O	0	PHILLIPS	2019-07-12	118	22	140	24.6849	0.46259	26	24	26	21	28	31	33
JU1373	METFORMIN	100	DRISCOLL	2018-04-02	93	12	105	22.6417	0.47901	23	21	23	18	25	30	32
JU1373	METFORMIN	100	LITHGOW	2019-07-07	109	12	121	24.0271	0.42275	26	24	26	22	26	29	31
JU1373	METFORMIN	100	PHILLIPS	2019-07-12	123	27	150	25.4171	0.39719	26	24	26	24	28	31	33
JU1373	METFORMIN	1000	DRISCOLL	2018-04-02	102	3	105	23.8692	0.39752	23	23	25	21	28	28	32
JU1373	METFORMIN	1000	LITHGOW	2019-07-07	114	5	119	22.9028	0.48561	24	24	26	19	26	29	31
JU1373	METFORMIN	1000	PHILLIPS	2019-07-12	105	36	141	26.2011	0.45515	28	26	28	24	31	31	35
JU1373	METFORMIN	5000	DRISCOLL	2018-04-02	91	14	105	22.1171	0.4436	23	21	23	18	25	28	32
JU1373	METFORMIN	5000	LITHGOW	2019-07-07	107	14	121	22.1818	0.42676	24	22	24	19	26	26	29
JU1373	METFORMIN	5000	PHILLIPS	2019-07-12	135	17	152	24.9011	0.40932	26	24	26	21	28	31	33
JU1373	METFORMIN	10000	DRISCOLL	2018-04-02	102	3	105	19.5448	0.36952	18	18	21	16	23	25	28
JU1373	METFORMIN	10000	LITHGOW	2019-07-07	118	3	121	22.1733	0.38606	24	22	24	19	26	26	29
JU1373	METFORMIN	10000	PHILLIPS	2019-07-12	118	31	149	23.3447	0.4552	24	24	26	20	26	28	38
JU1373	METFORMIN	50000	DRISCOLL	2016-08-08	26	9	35	19.8857	0.8826	21	18		16	25	25	25
JU1373	METFORMIN	50000	DRISCOLL	2016-10-10	33	2	35	15.3968	0.61561	14	14	16	14	16	21	23
JU1373	METFORMIN	50000	DRISCOLL	2016-11-07	33	2	35	16.6204	0.9584	14	14	23	11	23	23	28
JU1373	METFORMIN	50000	DRISCOLL	2019-03-07	141	9	150	18.5849	0.30984	20	18	20	15	20	22	27
JU1373	METFORMIN	50000	LITHGOW	2019-04-22	75	9	84	23.8255	0.5329	25	23	25	21	28	28	32
JU1373	METFORMIN	50000	LITHGOW	2019-05-03	163	24	187	22.2943	0.30323	24	21	24	19	25	26	31
JU1373	METFORMIN	50000	PHILLIPS	2019-03-15	105	44	149	21.3893	0.45555	24	21	24	17	26	26	28
JU1373	METFORMIN	50000	PHILLIPS	2019-03-22	118	31	149	21.0667	0.46815	24	21	24	17	26	26	31
JU1630	CTRL-H2O	0	DRISCOLL	2018-04-20	60	10	70	28.3893	0.55932	28	28	31	26	31	35	38
JU1630	CTRL-H2O	0	DRISCOLL	2019-03-07	137	13	150	26.0488	0.29505	27	25	27	25	29	29	32
JU1630	CTRL-H2O	0	LITHGOW	2019-04-22	74	10	84	22.8692	0.46195	23	23	25	21	25	28	30
JU1630	CTRL-H2O	0	LITHGOW	2019-05-03	142	19	161	21.4207	0.33751	21	21	24	19	24	26	31
JU1630	CTRL-H2O	0	LITHGOW	2019-07-07	110	14	124	23.5709	0.26943	24	24	24	22	26	26	31
JU1630	CTRL-H2O	0	PHILLIPS	2019-03-15	92	58	150	30.106	0.37229	31	31	31	26	31	35	40
JU1630	CTRL-H2O	0	PHILLIPS	2019-03-22	89	50	139	25.0523	0.64902	26	26	28	17	31	33	38
JU1630	CTRL-H2O	0	PHILLIPS	2019-07-12	132	13	145	28.0611	0.43588	28	28	28	26	31	33	42
JU1630	METFORMIN	100	DRISCOLL	2018-04-20	65	5	70	27.8149	0.61143	28	26	31	26	31	33	38
JU1630	METFORMIN	100	LITHGOW	2019-07-07	106	12	118	23.2813	0.3468	24	22	24	22	26	26	29
JU1630	METFORMIN	100	PHILLIPS	2019-07-12	126	25	151	30.3312	0.36915	31	31	31	28	33	35	42
JU1630	METFORMIN	1000	DRISCOLL	2018-04-20	58	12	70	26.7661	0.60325	26	26	28	24	31	33	35
JU1630	METFORMIN	1000	LITHGOW	2019-07-07	93	23	116	22.564	0.32933	22	22	24	22	24	26	31
JU1630	METFORMIN	1000	PHILLIPS	2019-07-12	115	31	146	29.7122	0.49217	31	28	31	26	33	35	40
JU1630	METFORMIN	5000	DRISCOLL	2018-04-20	60	10	70	25.9833	0.65029	26	26	28	24	29.5	33	35
JU1630	METFORMIN	5000	LITHGOW	2019-07-07	101	14	115	21.0309	0.39402	22	22	22	19	24	24	29
JU1630	METFORMIN	5000	PHILLIPS	2019-07-12	110	30	140	28.0058	0.42107	28	28	28	26	31	35	38
JU1630	METFORMIN	10000	DRISCOLL	2018-04-20	62	8	70	24.7509	0.5704	24	24	26	24	28	31	33
JU1630	METFORMIN	10000	LITHGOW	2019-07-07	113	6	119	22.531	0.1938	22	22	22	22	24	24	29
JU1630	METFORMIN	10000	PHILLIPS	2019-07-12	122	23	145	26.1757	0.41063	26	26	26	24	28	31	40
JU1630	METFORMIN	50000	DRISCOLL	2019-03-07	146	4	150	19.2334	0.25121	20	20	20	18	20	22	27
JU1630	METFORMIN	50000	LITHGOW	2019-04-22	117	11	128	24.2052	0.3433	25	23	25	23	28	28	32
JU1630	METFORMIN	50000	LITHGOW	2019-05-03	116	19	135	21.2173	0.37779	21	21	21	19	24	25	33
JU1630	METFORMIN	50000	PHILLIPS	2019-03-15	137	11	148	22.2745	0.35556	21	21	24	19	24	26	38
JU1630	METFORMIN	50000	PHILLIPS	2019-03-22	137	7	144	20.0879	0.27954	21	19	21	19	21	24	28
JU775	CTRL-H2O	0	DRISCOLL	2018-06-08	136	7	143	21.6866	0.37457	24	24	24	18	24	25	31
JU775	CTRL-H2O	0	DRISCOLL	2018-06-18	153	7	160	20.9221	0.48185	21	21	21	15	25	28	36
JU775	CTRL-H2O	0	DRISCOLL	2018-08-20	100	50	150	17.462	0.42109	16	15	18	15	21	24	28
JU775	CTRL-H2O	0	LITHGOW	2018-06-29	117	1	118	15.8085	0.43382	14	14	17	12	19	24	28
JU775	CTRL-H2O	0	LITHGOW	2018-07-06	100	4	104	16.0095	0.45674	14	14	17	12	21	24	26
JU775	CTRL-H2O	0	LITHGOW	2018-07-27	77	3	80	15.0819	0.45318	14	14	14	12	17	21	28
JU775	CTRL-H2O	0	PHILLIPS	2018-06-01	105	65	170	26.2408	0.82277	26	26	28	17	31	38	52
JU775	CTRL-H2O	0	PHILLIPS	2018-06-04	130	44	174	24.3308	0.70091	25	21	28	18	30	35	49
JU775	CTRL-H2O	0	PHILLIPS	2018-06-08	128	31	159	30.3443	0.76419	31	28	31	26	35	42	56
JU775	CTRL-H2O	0	PHILLIPS	2018-07-06	77	22	99	26.1042	0.73091	26	26	28	19	31	33	45
JU775	CTRL-H2O	0	PHILLIPS	2018-07-20	46	4	50	26.8155	1.22424	26	24	31	19	33	38	47
JU775	METFORMIN	50000	DRISCOLL	2018-06-08	139	4	143	24.5163	0.42126	25	24	25	21	28	31	38
JU775	METFORMIN	50000	DRISCOLL	2018-06-18	155	5	160	26.4194	0.55888	28	25	28	21	31	36	42
JU775	METFORMIN	50000	DRISCOLL	2018-08-20	104	46	150	22.5556	0.5133	23	21	25	18	28	28	35
JU775	METFORMIN	50000	LITHGOW	2018-06-29	102	6	108	17.8119	0.48487	19	17	19	14	19	24	31
JU775	METFORMIN	50000	LITHGOW	2018-07-06	105	1	106	16.834	0.52794	17	14	19	12	21	24	28
JU775	METFORMIN	50000	LITHGOW	2018-07-27	76	3	79	16.6918	0.57998	17	14	19	12	19	24	35
JU775	METFORMIN	50000	PHILLIPS	2018-06-01	73	25	98	29.8152	0.61666	28	28	31	26	33	35	45
JU775	METFORMIN	50000	PHILLIPS	2018-06-04	84	10	94	27.534	0.70637	28	25	28	23	30	35	49
JU775	METFORMIN	50000	PHILLIPS	2018-07-06	75	25	100	29.2944	0.69269	28	26	31	26	33	38	45
JU775	METFORMIN	50000	PHILLIPS	2018-07-20	90	10	100	27.8248	0.85819	28	26	31	24	33	38	49
JU775	METFORMIN	70000	DRISCOLL	2018-06-08	137	6	143	24.9617	0.37606	25	24	25	24	28	31	38
JU775	METFORMIN	70000	DRISCOLL	2018-06-18	157	3	160	25.2868	0.43497	25	24	28	21	28	31	42
JU775	METFORMIN	70000	DRISCOLL	2018-08-20	137	63	200	20.8353	0.39243	21	21	23	18	24	28	32
JU775	METFORMIN	70000	LITHGOW	2018-06-29	100	9	109	19.1568	0.51441	19	19	19	17	24	26	33
JU775	METFORMIN	70000	LITHGOW	2018-07-06	105	5	110	17.6296	0.51238	19	17	19	14	21	24	33
JU775	METFORMIN	70000	LITHGOW	2018-07-27	81	1	82	18.3273	0.51538	19	17	19	14	21	24	28
JU775	METFORMIN	70000	PHILLIPS	2018-06-01	94	5	99	28.4304	0.5602	28	28	28	26	31	35	45
JU775	METFORMIN	70000	PHILLIPS	2018-06-04	121	27	148	27.0198	0.52995	28	28	28	23	30	35	46
JU775	METFORMIN	70000	PHILLIPS	2018-06-08	149	51	200	32.9514	0.5612	33	31	33	31	38	40	54
JU775	METFORMIN	70000	PHILLIPS	2018-07-06	81	9	90	27.4248	0.72901	26	24	28	24	31	35	45
JU775	METFORMIN	70000	PHILLIPS	2018-07-20	83	16	99	28.7401	1.05312	26	26	31	24	35	42	56
MY16	CTRL-H2O	0	DRISCOLL	2016-10-10	34	1	35	24.0675	0.48542	23	23	25	23	25	28	28
MY16	CTRL-H2O	0	DRISCOLL	2016-11-07	35	0	35	21.8	0.72622	23	21	25	21	25	25	28
MY16	CTRL-H2O	0	DRISCOLL	2018-06-08	139	4	143	18.6431	0.35933	18	17	21	14	21	24	31
MY16	CTRL-H2O	0	DRISCOLL	2018-06-18	156	4	160	17.2109	0.26774	17	16	17	14	21	21	25
MY16	CTRL-H2O	0	DRISCOLL	2018-08-20	102	48	150	16.7726	0.3252	15	15	18	15	21	21	24
MY16	CTRL-H2O	0	LITHGOW	2018-06-29	93	4	97	14.1331	0.28974	14	14	14	12	17	19	21
MY16	CTRL-H2O	0	LITHGOW	2018-07-06	101	17	118	13.8898	0.29952	14	12	14	12	17	19	21
MY16	CTRL-H2O	0	LITHGOW	2018-07-27	120	7	127	15.0102	0.26762	14	14	14	14	17	19	24
MY16	CTRL-H2O	0	PHILLIPS	2018-06-01	86	35	121	20.4783	0.48172	21	21	24	17	24	26	33
MY16	CTRL-H2O	0	PHILLIPS	2018-06-04	131	35	166	22.0877	0.39628	23	23	23	18	25	28	30
MY16	CTRL-H2O	0	PHILLIPS	2018-07-06	88	10	98	22.0226	0.45184	24	24	24	17	24	26	31
MY16	CTRL-H2O	0	PHILLIPS	2018-07-20	86	11	97	20.1845	0.44147	21	19	24	17	24	24	28
MY16	METFORMIN	50000	DRISCOLL	2016-10-10	22	13	35	21.3293	1.12288	23	21	25	14	25	28	28
MY16	METFORMIN	50000	DRISCOLL	2016-11-07	32	3	35	26.4055	0.6969	28	25	30	23	30	30	32
MY16	METFORMIN	50000	DRISCOLL	2018-06-08	134	9	143	23.0365	0.37068	24	24	24	21	25	28	31
MY16	METFORMIN	50000	DRISCOLL	2018-06-18	153	7	160	22.1415	0.2996	22	21	23	21	24	28	31
MY16	METFORMIN	50000	DRISCOLL	2018-08-20	62	38	100	23.6832	0.53526	23	23	25	21	28	28	30
MY16	METFORMIN	50000	LITHGOW	2018-06-29	78	23	101	15.275	0.39569	14	14	17	12	18	19	24
MY16	METFORMIN	50000	LITHGOW	2018-07-06	94	20	114	15.2009	0.35168	14	14	17	12	17	19	26
MY16	METFORMIN	50000	LITHGOW	2018-07-27	93	25	118	15.9398	0.43354	14	14	17	12	19	21	24
MY16	METFORMIN	50000	PHILLIPS	2018-06-01	85	61	146	26.2901	0.41556	26	26	28	24	28	31	33
MY16	METFORMIN	50000	PHILLIPS	2018-07-06	26	24	50	26.6008	0.65185	26	26	28	26	28	31	33
MY16	METFORMIN	50000	PHILLIPS	2018-07-20	48	50	98	20.8623	0.52876	21	19	24	17	24	26	28
MY16	METFORMIN	70000	DRISCOLL	2016-10-10	24	11	35	24.3574	0.98936	28	23	28	21	28	28	28
MY16	METFORMIN	70000	DRISCOLL	2016-11-07	29	6	35	26.3389	0.92904	28	23	30	21	30	32	32
MY16	METFORMIN	70000	DRISCOLL	2018-06-08	134	9	143	22.6904	0.32995	24	24	24	21	24	27	33
MY16	METFORMIN	70000	DRISCOLL	2018-06-18	144	16	160	22.7445	0.31938	23	21	23	21	24	28	35
MY16	METFORMIN	70000	DRISCOLL	2018-08-20	35	15	50	22.5429	0.5175	24	21	24	21	24	25	28
MY16	METFORMIN	70000	LITHGOW	2018-06-29	106	5	111	16.2048	0.36966	17	17	17	14	19	21	26
MY16	METFORMIN	70000	LITHGOW	2018-07-06	104	11	115	17.089	0.45714	17	17	19	14	19	24	31
MY16	METFORMIN	70000	LITHGOW	2018-07-27	80	2	82	18.8113	0.50233	19	17	21	14	21	24	31
MY16	METFORMIN	70000	PHILLIPS	2018-06-01	122	26	148	24.2219	0.34951	24	24	24	24	26	28	38
MY16	METFORMIN	70000	PHILLIPS	2018-06-04	91	47	138	23.7403	0.55111	25	25	25	21	28	30	32
MY16	METFORMIN	70000	PHILLIPS	2018-07-06	81	16	97	26.7737	0.5261	26	26	28	24	28	33	45
MY16	METFORMIN	70000	PHILLIPS	2018-07-20	85	10	95	23.9032	0.58183	26	24	26	21	28	31	33
N2-PD1073	CTRL-H2O	0	DRISCOLL	2016-08-08	33	2	35	20.1515	0.80613	21	16	25	16	25	25	28
N2-PD1073	CTRL-H2O	0	DRISCOLL	2018-06-08	135	8	143	20.4538	0.31979	21	21	21	18	24	25	28
N2-PD1073	CTRL-H2O	0	DRISCOLL	2018-06-18	158	2	160	16.9114	0.27957	17	15	17	14	21	21	28
N2-PD1073	CTRL-H2O	0	DRISCOLL	2018-08-20	94	56	150	15.5411	0.35513	15	15	18	15	18	21	23
N2-PD1073	CTRL-H2O	0	LITHGOW	2018-06-29	109	9	118	14.8328	0.31038	14	14	14	12	17	19	24
N2-PD1073	CTRL-H2O	0	LITHGOW	2018-07-06	113	9	122	15.3703	0.33705	14	14	17	12	17	21	28
N2-PD1073	CTRL-H2O	0	LITHGOW	2018-07-27	122	8	130	15.8677	0.30528	17	14	17	14	17	21	24
N2-PD1073	CTRL-H2O	0	PHILLIPS	2018-06-01	145	23	168	19.0794	0.3223	19	17	19	17	21	24	28
N2-PD1073	CTRL-H2O	0	PHILLIPS	2018-06-04	165	17	182	19.3977	0.37491	21	18	21	16	23	25	30
N2-PD1073	CTRL-H2O	0	PHILLIPS	2018-07-06	142	58	200	20.033	0.34447	19	19	21	17	24	26	28
N2-PD1073	CTRL-H2O	0	PHILLIPS	2018-07-20	46	4	50	20.3632	0.63717	19	19	24	17	24	24	31
N2-PD1073	METFORMIN	50000	DRISCOLL	2016-08-08	35	0	35	20.9429	0.66351	23	21	23	16	23	25	28
N2-PD1073	METFORMIN	50000	DRISCOLL	2018-06-08	138	5	143	24.1676	0.29891	24	24	24	24	27	28	31
N2-PD1073	METFORMIN	50000	DRISCOLL	2018-06-18	157	3	160	22.8958	0.39451	23	22	23	21	27	30	32
N2-PD1073	METFORMIN	50000	DRISCOLL	2018-08-20	103	47	150	22.3733	0.54281	24	23	25	18	25	28	32
N2-PD1073	METFORMIN	50000	LITHGOW	2018-06-29	117	3	120	16.251	0.37042	17	14	17	12	19	21	28
N2-PD1073	METFORMIN	50000	LITHGOW	2018-07-06	115	7	122	17.4167	0.54151	17	14	19	12	21	26	31
N2-PD1073	METFORMIN	50000	LITHGOW	2018-07-27	114	9	123	18.8039	0.45053	19	19	19	14	21	26	31
N2-PD1073	METFORMIN	50000	PHILLIPS	2018-06-01	115	21	136	23.0265	0.45209	24	24	26	19	26	28	33
N2-PD1073	METFORMIN	50000	PHILLIPS	2018-06-04	138	14	152	23.2936	0.46443	25	23	25	21	28	28	32
N2-PD1073	METFORMIN	50000	PHILLIPS	2018-07-06	170	27	197	25.0444	0.4246	26	24	26	24	28	31	40
N2-PD1073	METFORMIN	50000	PHILLIPS	2018-07-20	24	26	50	18.956	0.36696		19		17			24
N2-PD1073	METFORMIN	70000	DRISCOLL	2018-06-08	141	2	143	25.3209	0.31876	25	24	25	24	28	31	35
N2-PD1073	METFORMIN	70000	DRISCOLL	2018-06-18	155	5	160	24.4655	0.41158	24	23	25	21	28	31	37
N2-PD1073	METFORMIN	70000	DRISCOLL	2018-08-20	103	47	150	25.4019	0.52701	25	25	28	21	28	32	37
N2-PD1073	METFORMIN	70000	LITHGOW	2018-06-29	104	12	116	17.4089	0.37851	19	17	19	14	19	24	26
N2-PD1073	METFORMIN	70000	LITHGOW	2018-07-06	108	13	121	21.0517	0.60856	21	19	24	17	26	31	33
N2-PD1073	METFORMIN	70000	LITHGOW	2018-07-27	121	7	128	22.04	0.4858	24	21	24	19	26	28	33
N2-PD1073	METFORMIN	70000	PHILLIPS	2018-06-01	171	17	188	23.3339	0.49505	24	24	26	19	28	31	35
N2-PD1073	METFORMIN	70000	PHILLIPS	2018-06-04	89	10	99	24.1957	0.52875	25	25	28	23	28	28	32
N2-PD1073	METFORMIN	70000	PHILLIPS	2018-07-06	170	30	200	25.6544	0.44397	26	26	28	24	31	31	38
N2-PD1073	METFORMIN	70000	PHILLIPS	2018-07-20	40	8	48	23.0464	0.91318	24	19	28	19	28	31	33
QG834	CTRL-H2O	0	DRISCOLL	2018-04-02	98	7	105	24.2089	0.49841	25	23	28	21	28	30	35
QG834	CTRL-H2O	0	DRISCOLL	2019-03-07	147	3	150	23.5723	0.33955	25	25	25	20	27	29	29
QG834	CTRL-H2O	0	LITHGOW	2019-04-22	94	31	125	23.0681	0.48534	23	23	25	21	28	28	30
QG834	CTRL-H2O	0	LITHGOW	2019-05-03	115	9	124	21.9639	0.41814	21	21	24	19	25	28	31
QG834	CTRL-H2O	0	LITHGOW	2019-07-07	112	6	118	23.3704	0.4063	24	24	24	22	26	29	31
QG834	CTRL-H2O	0	PHILLIPS	2019-03-15	44	56	100	26.0211	0.531	26	24	28	24	28	31	35
QG834	CTRL-H2O	0	PHILLIPS	2019-03-22	32	12	44	24.9059	0.79586	26	24	28	21	28	31	31
QG834	CTRL-H2O	0	PHILLIPS	2019-03-29	25	7	32	28.2747	0.85736	28	26	31	26	31	33	35
QG834	CTRL-H2O	0	PHILLIPS	2019-07-12	21	22	43	26.2002	0.81538	26	26	28	26	28	31	31
QG834	METFORMIN	100	DRISCOLL	2018-04-02	98	7	105	23.9204	0.49712	23	23	25	21	28	30	35
QG834	METFORMIN	100	LITHGOW	2019-07-07	116	7	123	24.9324	0.33903	26	24	26	22	29	29	33
QG834	METFORMIN	100	PHILLIPS	2019-07-12	32	14	46	26.9393	0.80547	28	26	31	26	31	33	33
QG834	METFORMIN	1000	DRISCOLL	2018-04-02	98	7	105	23.9508	0.44897	23	23	25	21	28	30	32
QG834	METFORMIN	1000	LITHGOW	2019-07-07	95	18	113	24.2087	0.48464	26	24	26	22	29	29	31
QG834	METFORMIN	1000	PHILLIPS	2019-07-12	34	11	45	27.9427	0.63912	28	26	31	24	31	33	35
QG834	METFORMIN	5000	DRISCOLL	2018-04-02	97	8	105	22.8521	0.4682	23	23	23	21	28	28	32
QG834	METFORMIN	5000	LITHGOW	2019-07-07	101	23	124	23.0427	0.45596	24	22	24	22	26	29	33
QG834	METFORMIN	5000	PHILLIPS	2019-07-12	35	13	48	26.788	0.93481	28	26	31	24	31	31	35
QG834	METFORMIN	10000	DRISCOLL	2018-04-02	97	8	105	22.289	0.41643	23	23	23	21	25	28	30
QG834	METFORMIN	10000	LITHGOW	2019-07-07	104	10	114	23.3221	0.43068	24	22	24	22	26	29	36
QG834	METFORMIN	10000	PHILLIPS	2019-07-12	37	12	49	25.5903	0.93204	26	24	28	24	31	31	38
QG834	METFORMIN	50000	DRISCOLL	2019-03-07	128	22	150	20.3705	0.32372	20	20	22	18	22	25	27
QG834	METFORMIN	50000	LITHGOW	2019-04-22	109	19	128	22.1742	0.4854	23	21	25	18	25	28	32
QG834	METFORMIN	50000	LITHGOW	2019-05-03	124	11	135	20.7223	0.48211	21	19	21	17	24	28	31
QG834	METFORMIN	50000	PHILLIPS	2019-03-15	81	21	102	21.4117	0.4391	21	21	24	19	24	26	28
QG834	METFORMIN	50000	PHILLIPS	2019-03-22	24	23	47	22.7859	0.924	24	21	28	21	26	28	31
QG834	METFORMIN	50000	PHILLIPS	2019-03-29	26	9	35	23.8167	0.74516	24	24	26	21	26	28	31

## Sheet: metfo_sum_tech
Strain	Compound	Concentration (uM)	Lab	Start Date	Experimenter	# deaths	# censored	Total worms	Mean	Std Error	KM median	Lower 95% CI	Upper 95% CI	25% Failures	75% Failures	Maximum
AF16	CTRL-H2O	0	DRISCOLL	2019-03-08	16	38	12	50	23.5554	0.74758	24	21	26	20	26	35
AF16	CTRL-H2O	0	DRISCOLL	2019-03-08	20	42	8	50	24.628	0.80177	24	21	28	21	28	38
AF16	CTRL-H2O	0	DRISCOLL	2019-03-08	23	50	0	50	22.92	0.57131	24	21	24	19	26	33
AF16	CTRL-H2O	0	DRISCOLL	2018-04-02	4	31	4	35	26.3529	0.84358	25	23	28	23	30	35
AF16	CTRL-H2O	0	DRISCOLL	2018-04-02	16	30	5	35	26.3773	0.87257	28	23	30	23	30	35
AF16	CTRL-H2O	0	DRISCOLL	2018-04-02	20	33	2	35	26.9893	0.8493	25	25	28	25	30	35
AF16	CTRL-H2O	0	DRISCOLL	2016-08-08	24	32	3	35	25.4349	1.11806	28	21	28	21	28	39
AF16	CTRL-H2O	0	DRISCOLL	2016-10-10	8	28	7	35	26.3774	1.00241	25	25	28	25	30	35
AF16	CTRL-H2O	0	DRISCOLL	2016-11-07	20	35	0	35	25.1143	0.85972	25	23	28	23	28	37
AF16	CTRL-H2O	0	LITHGOW	2019-04-22	7	40	6	46	21.4964	1.07944	21	18	23	14	28	37
AF16	CTRL-H2O	0	LITHGOW	2019-04-22	15	14	22	36	24.5773	1.17176	28	23	28	23	28	30
AF16	CTRL-H2O	0	LITHGOW	2019-04-22	18	31	10	41	26.9306	0.99925	28	25	30	23	32	35
AF16	CTRL-H2O	0	LITHGOW	2019-05-03	7	44	2	46	24.4773	0.79206	25	24	26	21	28	40
AF16	CTRL-H2O	0	LITHGOW	2019-05-03	15	31	13	44	24.7063	0.86946	25	21	25	21	26	35
AF16	CTRL-H2O	0	LITHGOW	2019-05-03	18	37	9	46	24.2779	0.80462	24	21	26	21	28	35
AF16	CTRL-H2O	0	LITHGOW	2019-07-22	7	38	2	40	21.0407	0.96899	21	18	23	16	25	35
AF16	CTRL-H2O	0	LITHGOW	2019-07-22	15	23	17	40	20.9348	0.92544	21	18	23	18	23	37
AF16	CTRL-H2O	0	LITHGOW	2019-07-22	18	38	6	44	24.7273	1.04738	23	21	28	21	30	28
AF16	CTRL-H2O	0	PHILLIPS	2019-03-15	2	10	39	49	32.1627	1.39292	33	26	38	31	38	38
AF16	CTRL-H2O	0	PHILLIPS	2019-03-15	5	9	33	42	25.3429	1.2769	26	21	31	21	26	31
AF16	CTRL-H2O	0	PHILLIPS	2019-03-15	9	7	54	61	31.9543	1.48698	33	28	38	31	33	38
AF16	CTRL-H2O	0	PHILLIPS	2019-03-22	2	16	34	50	28.7305	0.7457	31	26	31	26	31	33
AF16	CTRL-H2O	0	PHILLIPS	2019-03-22	5	11	38	49	28.8587	0.93686	28	26	31	26	31	35
AF16	CTRL-H2O	0	PHILLIPS	2019-03-22	9	14	35	49	31.9436	2.29399	31	26	42	24	42	45
AF16	CTRL-H2O	0	PHILLIPS	2019-07-12	2	18	24	42	31.8681	1.30995	33	28	33	28	38	42
AF16	CTRL-H2O	0	PHILLIPS	2019-07-12	5	17	34	51	25.0567	1.45126	26	21	31	21	31	33
AF16	CTRL-H2O	0	PHILLIPS	2019-07-12	9	25	25	50	31.1741	0.91147	31	28	33	28	33	42
AF16	METFORMIN	100	DRISCOLL	2018-04-02	4	27	8	35	24.9039	1.07079	25	21	28	21	30	35
AF16	METFORMIN	100	DRISCOLL	2018-04-02	16	30	5	35	24.2021	0.79732	23	23	25	21	28	35
AF16	METFORMIN	100	DRISCOLL	2018-04-02	20	29	6	35	25.4649	1.05286	25	23	25	23	28	37
AF16	METFORMIN	100	LITHGOW	2019-07-22	7	39	7	46	20.2799	1.08199	23	18	23	14	25	37
AF16	METFORMIN	100	LITHGOW	2019-07-22	15	22	18	40	23.7745	1.06018	25	21	28	21	28	32
AF16	METFORMIN	100	LITHGOW	2019-07-22	18	35	4	39	24.3675	1.21166	25	21	28	18	28	35
AF16	METFORMIN	100	PHILLIPS	2019-07-12	2	18	31	49	31.1727	0.9481	31	28	33	28	33	38
AF16	METFORMIN	100	PHILLIPS	2019-07-12	5	19	31	50	30.037	1.22231	31	26	33	26	35	38
AF16	METFORMIN	100	PHILLIPS	2019-07-12	9	11	39	50	29.6976	1.16259	31	26	33	28	33	35
AF16	METFORMIN	1000	DRISCOLL	2018-04-02	4	30	5	35	22.1231	0.78863	21	21	23	18	25	32
AF16	METFORMIN	1000	DRISCOLL	2018-04-02	16	29	6	35	25.1052	1.06398	25	23	28	21	30	39
AF16	METFORMIN	1000	DRISCOLL	2018-04-02	20	31	4	35	24.345	0.81643	25	23	25	23	28	32
AF16	METFORMIN	1000	LITHGOW	2019-07-22	7	34	11	45	23.559	0.97777	25	21	25	21	28	35
AF16	METFORMIN	1000	LITHGOW	2019-07-22	15	30	10	40	22.1752	1.07533	23	21	25	18	28	32
AF16	METFORMIN	1000	LITHGOW	2019-07-22	18	27	12	39	23.994	1.25546	23	21	28	18	28	35
AF16	METFORMIN	1000	PHILLIPS	2019-07-12	2	10	40	50	35.2525	1.78201	35	31	42	31	42	42
AF16	METFORMIN	1000	PHILLIPS	2019-07-12	5	19	31	50	31.7258	0.96858	33	31	35	31	35	38
AF16	METFORMIN	1000	PHILLIPS	2019-07-12	9	15	35	50	30.3865	1.31061	31	26	35	26	35	38
AF16	METFORMIN	10000	DRISCOLL	2018-04-02	4	25	10	35	23.5263	1.06468	23	21	28	21	28	35
AF16	METFORMIN	10000	DRISCOLL	2018-04-02	16	29	6	35	25.5818	1.05466	28	23	28	21	30	39
AF16	METFORMIN	10000	DRISCOLL	2018-04-02	20	32	3	35	22.2589	0.72982	21	21	23	18	25	32
AF16	METFORMIN	10000	LITHGOW	2019-07-22	7	38	5	43	22.821	0.95573	23	21	25	18	25	37
AF16	METFORMIN	10000	LITHGOW	2019-07-22	15	24	14	38	22.3448	0.93603	21	18	25	18	25	32
AF16	METFORMIN	10000	LITHGOW	2019-07-22	18	30	10	40	23.3468	1.13246	23	21	25	18	28	35
AF16	METFORMIN	10000	PHILLIPS	2019-07-12	2	9	40	49	20.1111	0.35924				21		24
AF16	METFORMIN	10000	PHILLIPS	2019-07-12	5	28	20	48	27.8496	1.38728	28	24	33	19	33	42
AF16	METFORMIN	10000	PHILLIPS	2019-07-12	9	22	27	49	26.6696	1.02284	26	24	31	24	31	38
AF16	METFORMIN	5000	DRISCOLL	2018-04-02	4	25	10	35	22.7929	0.88945	23	21	28	18	28	30
AF16	METFORMIN	5000	DRISCOLL	2018-04-02	16	30	5	35	25.1285	0.9878	25	21	28	21	30	35
AF16	METFORMIN	5000	DRISCOLL	2018-04-02	20	28	7	35	24.9094	0.96311	25	21	28	21	30	35
AF16	METFORMIN	5000	LITHGOW	2019-07-22	7	38	5	43	21.6984	1.00027	23	18	25	16	25	32
AF16	METFORMIN	5000	LITHGOW	2019-07-22	15	25	17	42	22.405	0.84996	21	21	23	18	23	30
AF16	METFORMIN	5000	LITHGOW	2019-07-22	18	26	9	35	23.8793	1.61603	25	18	28	16	30	39
AF16	METFORMIN	5000	PHILLIPS	2019-07-12	2	13	37	50	33.3174	1.86046	33	31	35	31	35	47
AF16	METFORMIN	5000	PHILLIPS	2019-07-12	5	28	30	58	27.5606	1.45334	28	26	31	24	33	42
AF16	METFORMIN	5000	PHILLIPS	2019-07-12	9	16	33	49	28.0304	1.08733	28	26	31	26	31	35
AF16	METFORMIN	50000	DRISCOLL	2019-03-08	16	40	10	50	22.5079	0.63234	24	21	24	19	26	31
AF16	METFORMIN	50000	DRISCOLL	2019-03-08	20	39	11	50	22.6225	0.86613	24	19	26	19	28	31
AF16	METFORMIN	50000	DRISCOLL	2019-03-08	23	47	3	50	21.5166	0.73611	24	19	24	19	24	33
AF16	METFORMIN	50000	DRISCOLL	2016-08-08	24	32	3	35	23.2931	1.43269	23	16	28	16	30	42
AF16	METFORMIN	50000	DRISCOLL	2016-10-10	8	24	12	36	24.9016	1.11451	25	21	28	21	28	35
AF16	METFORMIN	50000	DRISCOLL	2016-11-07	20	19	16	35	22.1314	1.04271	25	18	25	18	25	28
AF16	METFORMIN	50000	LITHGOW	2019-04-22	7	35	11	46	23.7695	1.01672	25	21	28	18	28	35
AF16	METFORMIN	50000	LITHGOW	2019-04-22	15	28	12	40	21.7346	0.84711	23	18	25	18	25	30
AF16	METFORMIN	50000	LITHGOW	2019-05-03	7	45	0	45	25.2667	0.74427	26	24	28	21	28	35
AF16	METFORMIN	50000	LITHGOW	2019-05-03	15	36	9	45	23.6244	0.77671	25	21	25	21	26	33
AF16	METFORMIN	50000	LITHGOW	2019-05-03	18	83	14	97	24.1648	0.5496	24			21	28	35
AF16	METFORMIN	50000	PHILLIPS	2019-03-15	2	32	18	50	28.7331	1.39334	31	26	33	24	35	42
AF16	METFORMIN	50000	PHILLIPS	2019-03-15	5	32	16	48	28.9593	1.56212	31	21	35	21	38	47
AF16	METFORMIN	50000	PHILLIPS	2019-03-15	9	36	15	51	31.6154	1.61386	33	26	38	24	40	52
AF16	METFORMIN	50000	PHILLIPS	2019-03-22	2	41	9	50	31.4701	1.30916	33	28	38	26	38	42
AF16	METFORMIN	50000	PHILLIPS	2019-03-22	5	28	21	49	31.3384	1.27336	33	28	33	26	35	45
AF16	METFORMIN	50000	PHILLIPS	2019-03-22	9	31	19	50	31.5909	1.39588	33	28	35	24	38	45
ED3092	CTRL-H2O	0	DRISCOLL	2019-03-08	16	49	1	50	26.3284	0.67186	26	24	28	24	31	35
ED3092	CTRL-H2O	0	DRISCOLL	2019-03-08	20	40	10	50	27.1426	0.70294	28	26	31	24	31	35
ED3092	CTRL-H2O	0	DRISCOLL	2019-03-08	23	50	0	50	26.08	0.70788	26	24	26	24	28	45
ED3092	CTRL-H2O	0	DRISCOLL	2018-04-02	4	29	6	35	26.8966	0.87006	28	25	28	23	30	35
ED3092	CTRL-H2O	0	DRISCOLL	2018-04-02	16	28	7	35	26.6992	1.07107	28	23	30	23	32	39
ED3092	CTRL-H2O	0	DRISCOLL	2018-04-02	23	35	0	35	28.5714	0.92699	30	28	30	28	32	35
ED3092	CTRL-H2O	0	LITHGOW	2019-05-03	7	42	0	42	26.5714	0.98014	26	24	28	21	31	44
ED3092	CTRL-H2O	0	LITHGOW	2019-05-03	15	23	22	45	27.2667	0.85373	25	25	28	25	31	38
ED3092	CTRL-H2O	0	LITHGOW	2019-05-03	18	71	15	86	27.9491	0.70992	28	26	28	24	31	40
ED3092	CTRL-H2O	0	LITHGOW	2019-05-10	7	42	3	45	20.1429	0.90973	19	17	21	17	24	35
ED3092	CTRL-H2O	0	LITHGOW	2019-05-10	15	42	3	45	27.381	0.83891	26	26	28	24	31	39
ED3092	CTRL-H2O	0	LITHGOW	2019-07-22	7	41	1	42	24.2012	0.68977	23	23	25	21	28	35
ED3092	CTRL-H2O	0	LITHGOW	2019-07-22	15	26	17	43	27.4979	1.17446	28	23	28	23	32	39
ED3092	CTRL-H2O	0	LITHGOW	2019-07-22	18	37	4	41	26.8621	0.88482	25	25	30	23	32	35
ED3092	CTRL-H2O	0	PHILLIPS	2019-03-15	2	16	34	50	34.2152	1.99857	31	28	40	28	40	54
ED3092	CTRL-H2O	0	PHILLIPS	2019-03-15	5	15	36	51	36.303	1.4395	38	31	40	31	40	45
ED3092	CTRL-H2O	0	PHILLIPS	2019-03-15	9	5	41	46	33.8	3.44093	35	24	42	28	40	42
ED3092	CTRL-H2O	0	PHILLIPS	2019-03-22	2	12	38	50	27.0286	2.42577	24	21	38	21	38	42
ED3092	CTRL-H2O	0	PHILLIPS	2019-03-22	9	27	22	49	33.1856	1.37258	33	28	35	28	40	49
ED3092	CTRL-H2O	0	PHILLIPS	2019-07-12	2	7	46	53	27.086	0.47797						31
ED3092	CTRL-H2O	0	PHILLIPS	2019-07-12	5	8	43	51	24.5155	0.59208				26		31
ED3092	CTRL-H2O	0	PHILLIPS	2019-07-12	9	23	25	48	31.8333	1.41585	32	26	33	26	35	47
ED3092	METFORMIN	100	DRISCOLL	2018-04-02	4	27	8	35	27.8665	1.33431	30	21	32	21	35	42
ED3092	METFORMIN	100	DRISCOLL	2018-04-02	16	29	6	35	26.0816	0.88133	28	23	28	23	30	35
ED3092	METFORMIN	100	DRISCOLL	2018-04-02	23	35	0	35	29.0857	1.20529	30	26	32	26	35	39
ED3092	METFORMIN	100	LITHGOW	2019-07-22	7	41	3	44	27.4886	1.08637	28	25	32	23	32	39
ED3092	METFORMIN	100	LITHGOW	2019-07-22	15	38	4	42	27.3136	0.86891	28	25	28	25	30	42
ED3092	METFORMIN	100	LITHGOW	2019-07-22	18	36	5	41	28.5122	1.18296	28	25	32	25	35	39
ED3092	METFORMIN	100	PHILLIPS	2019-07-12	2	31	30	61	35.546	1.23332	35	31	40	31	42	47
ED3092	METFORMIN	100	PHILLIPS	2019-07-12	5	10	41	51	26.5086	0.65818		28		28		31
ED3092	METFORMIN	100	PHILLIPS	2019-07-12	9	5	46	51	19.8527	0.0991						24
ED3092	METFORMIN	1000	DRISCOLL	2018-04-02	4	31	4	35	28.2656	0.89575	28	28	30	25	32	37
ED3092	METFORMIN	1000	DRISCOLL	2018-04-02	16	26	9	35	27.2672	1.05195	28	23	30	23	30	37
ED3092	METFORMIN	1000	DRISCOLL	2018-04-02	23	35	0	35	26.2571	0.97217	28	25	28	23	30	39
ED3092	METFORMIN	1000	LITHGOW	2019-07-22	7	40	3	43	29.35	0.87086	30	30	32	23	35	37
ED3092	METFORMIN	1000	LITHGOW	2019-07-22	15	37	5	42	27.3368	1.04565	28	23	28	23	32	42
ED3092	METFORMIN	1000	LITHGOW	2019-07-22	18	37	4	41	25.8121	0.96453	25	23	25	23	28	42
ED3092	METFORMIN	1000	PHILLIPS	2019-07-12	5	9	42	51	26.2597	0.63454						31
ED3092	METFORMIN	1000	PHILLIPS	2019-07-12	9	36	17	53	34.1099	1.06696	33	33	38	28	38	47
ED3092	METFORMIN	10000	DRISCOLL	2018-04-02	4	29	6	35	26.7931	0.79155	28	23	30	23	30	35
ED3092	METFORMIN	10000	DRISCOLL	2018-04-02	16	29	6	35	30.8509	0.95262	30	28	35	28	35	42
ED3092	METFORMIN	10000	DRISCOLL	2018-04-02	23	35	0	35	24.4286	0.95115	25	21	25	21	28	35
ED3092	METFORMIN	10000	LITHGOW	2019-07-22	7	36	5	41	26.3206	1.02682	28	23	28	21	30	39
ED3092	METFORMIN	10000	LITHGOW	2019-07-22	15	32	11	43	27.8543	1.05378	28	23	30	23	32	39
ED3092	METFORMIN	10000	LITHGOW	2019-07-22	18	38	4	42	26.0355	0.9518	25	23	28	21	30	39
ED3092	METFORMIN	10000	PHILLIPS	2019-07-12	2	11	39	50	26.7782	0.48905		28		28		31
ED3092	METFORMIN	10000	PHILLIPS	2019-07-12	9	15	35	50	27.0222	0.34038				28		31
ED3092	METFORMIN	5000	DRISCOLL	2018-04-02	4	15	20	35	23.3242	0.42352	25	23		21		28
ED3092	METFORMIN	5000	DRISCOLL	2018-04-02	16	30	5	35	25.8263	1.02715	23	23	28	21	30	37
ED3092	METFORMIN	5000	DRISCOLL	2018-04-02	23	34	1	35	28.2286	0.98472	30	28	32	23	32	39
ED3092	METFORMIN	5000	LITHGOW	2019-07-22	7	37	3	40	28.3629	1.01538	29	25	32	23	32	39
ED3092	METFORMIN	5000	LITHGOW	2019-07-22	15	37	5	42	27.0712	0.82406	28	25	28	23	30	37
ED3092	METFORMIN	5000	LITHGOW	2019-07-22	18	44	0	44	25.9773	1.03148	26.5	25	28	24	30	42
ED3092	METFORMIN	5000	PHILLIPS	2019-07-12	2	8	42	50	27.0538	0.39896		28		28		31
ED3092	METFORMIN	5000	PHILLIPS	2019-07-12	5	18	47	65	26.0967	0.54078				26		31
ED3092	METFORMIN	5000	PHILLIPS	2019-07-12	9	31	19	50	36.1714	1.24026	38	33	38	33	40	52
ED3092	METFORMIN	50000	DRISCOLL	2019-03-08	16	39	11	50	23.3209	0.65395	24	21	24	21	26	33
ED3092	METFORMIN	50000	DRISCOLL	2019-03-08	20	39	11	50	24.5209	0.60959	24	21	26	21	26	35
ED3092	METFORMIN	50000	DRISCOLL	2019-03-08	23	50	0	50	23.48	0.52313	24	24	26	21	26	31
ED3092	METFORMIN	50000	LITHGOW	2019-05-03	7	42	0	42	26.2381	0.84982	26	24	28	21	31	40
ED3092	METFORMIN	50000	LITHGOW	2019-05-03	15	37	4	41	27.8868	0.93599	26	25	31	25	31	40
ED3092	METFORMIN	50000	LITHGOW	2019-05-03	18	76	12	88	26.392	0.81769	26	21	28	21	33	42
ED3092	METFORMIN	50000	LITHGOW	2019-05-10	7	39	4	43	19.8974	0.76424	19	17	21	17	24	33
ED3092	METFORMIN	50000	LITHGOW	2019-05-10	15	31	11	42	27.6833	1.23572	28	24	31	21	33	39
ED3092	METFORMIN	50000	PHILLIPS	2019-03-15	2	12	39	51	32.9893	2.73469	31	21	45	21	45	47
ED3092	METFORMIN	50000	PHILLIPS	2019-03-15	5	25	18	43	33.3195	1.28798	33	31	38	26	40	49
ED3092	METFORMIN	50000	PHILLIPS	2019-03-15	9	16	34	50	31.48	1.47731	31	26	38	26	38	40
ED3092	METFORMIN	50000	PHILLIPS	2019-03-22	2	36	14	50	31.0608	0.99038	31	28	31	26	33	45
ED3092	METFORMIN	50000	PHILLIPS	2019-03-22	5	22	28	50	28.2374	0.9424	28	24	31	24	31	38
ED3092	METFORMIN	50000	PHILLIPS	2019-03-22	9	20	30	50	32.22	1.69458	31	26	33	26	35	47
HK104	CTRL-H2O	0	DRISCOLL	2019-03-08	16	40	10	50	32.5183	0.69474	33	31	33	31	35	40
HK104	CTRL-H2O	0	DRISCOLL	2019-03-08	20	44	6	50	29.7527	0.73909	31	28	33	26	35	35
HK104	CTRL-H2O	0	DRISCOLL	2019-03-08	23	45	5	50	29.2977	0.68588	28	26	33	26	33	42
HK104	CTRL-H2O	0	DRISCOLL	2018-04-02	4	34	1	35	34.8235	0.78927	35	32	35	32	37	44
HK104	CTRL-H2O	0	DRISCOLL	2018-04-02	16	35	0	35	36.3429	0.88872	37	32	39	32	42	44
HK104	CTRL-H2O	0	DRISCOLL	2018-04-02	24	10	10	20	21.4683	0.91201	23	18	23	18	23	25
HK104	CTRL-H2O	0	LITHGOW	2019-04-22	7	34	7	41	33.796	1.35572	35	32	39	28	39	46
HK104	CTRL-H2O	0	LITHGOW	2019-04-22	15	28	13	41	35.5017	1.29351	37	32	39	32	42	44
HK104	CTRL-H2O	0	LITHGOW	2019-04-22	18	18	5	23	37.2601	1.15039	39	35	39	35	42	44
HK104	CTRL-H2O	0	LITHGOW	2019-05-03	7	42	0	42	30.2857	1.24627	29.5	24	35	24	38	44
HK104	CTRL-H2O	0	LITHGOW	2019-05-03	15	34	11	45	36.8265	0.99387	38	35	40	33	42	45
HK104	CTRL-H2O	0	LITHGOW	2019-05-03	18	37	13	50	33.6286	1.09171	35	31	38	28	38	45
HK104	CTRL-H2O	0	LITHGOW	2019-07-22	7	41	2	43	36.1628	1.20513	39	35	42	32	42	44
HK104	CTRL-H2O	0	LITHGOW	2019-07-22	15	42	0	42	37.7381	1.0745	39	37	42	32	42	49
HK104	CTRL-H2O	0	LITHGOW	2019-07-22	18	32	16	48	37.6029	1.30093	39	37	42	35	42	49
HK104	CTRL-H2O	0	PHILLIPS	2019-03-15	2	23	27	50	44.484	1.51382	45	42	52	40	52	54
HK104	CTRL-H2O	0	PHILLIPS	2019-03-15	5	33	22	55	44.9102	1.18885	45	40	49	38	52	59
HK104	CTRL-H2O	0	PHILLIPS	2019-03-15	9	13	37	50	38.6154	2.02235	38	38	45	38	45	49
HK104	CTRL-H2O	0	PHILLIPS	2019-03-22	2	23	27	50	37.204	1.48813	38	33	40	33	45	47
HK104	CTRL-H2O	0	PHILLIPS	2019-03-22	5	20	29	49	39.6192	1.62503	38	35	47	35	47	49
HK104	CTRL-H2O	0	PHILLIPS	2019-03-22	9	31	20	51	39.292	1.84878	40	38	47	33	47	56
HK104	CTRL-H2O	0	PHILLIPS	2019-07-12	2	45	11	56	39.9288	1.81729	42	38	47	35	47	59
HK104	CTRL-H2O	0	PHILLIPS	2019-07-12	5	25	24	49	37.1365	1.62925	38	33	42	33	42	52
HK104	METFORMIN	100	DRISCOLL	2018-04-02	4	33	2	35	33.046	1.05238	35	30	35	30	37	46
HK104	METFORMIN	100	DRISCOLL	2018-04-02	16	33	2	35	38.1367	1.36815	39	37	42	35	44	49
HK104	METFORMIN	100	DRISCOLL	2018-04-02	24	7	11	18	22	0.84515	23	18	23	21	23	25
HK104	METFORMIN	100	LITHGOW	2019-07-22	7	42	0	42	35.8095	1.41923	39	37	42	30	42	46
HK104	METFORMIN	100	LITHGOW	2019-07-22	15	31	8	39	37.5775	1.35143	42	37	42	35	42	46
HK104	METFORMIN	100	LITHGOW	2019-07-22	18	43	9	52	37.2227	0.9847	39	37	42	37	42	46
HK104	METFORMIN	100	PHILLIPS	2019-07-12	2	6	44	50	23.0502	0.53158						31
HK104	METFORMIN	100	PHILLIPS	2019-07-12	5	37	10	47	42.5005	1.57586	42	40	45	38	49	59
HK104	METFORMIN	100	PHILLIPS	2019-07-12	9	40	8	48	43.0339	1.60184	45	42	49	40	49	59
HK104	METFORMIN	1000	DRISCOLL	2018-04-02	4	27	8	35	36.0292	0.98846	35	32	39	32	42	44
HK104	METFORMIN	1000	DRISCOLL	2018-04-02	16	30	5	35	38.2575	1.22745	39	37	42	37	42	49
HK104	METFORMIN	1000	DRISCOLL	2018-04-02	24	10	0	10	22.7	0.7	23	18	25	21	25	25
HK104	METFORMIN	1000	LITHGOW	2019-07-22	7	40	2	42	37.7839	1.40158	42	39	42	35	44	46
HK104	METFORMIN	1000	LITHGOW	2019-07-22	15	28	12	40	39.3562	1.28904	42	37	42	35	44	49
HK104	METFORMIN	1000	LITHGOW	2019-07-22	18	53	1	54	34.4043	1.20983	37	35	39	32	39	46
HK104	METFORMIN	1000	PHILLIPS	2019-07-12	2	35	15	50	40.9823	1.92373	45	40	47	38	47	56
HK104	METFORMIN	1000	PHILLIPS	2019-07-12	5	30	23	53	41.4213	1.70576	45	35	47	35	47	59
HK104	METFORMIN	10000	DRISCOLL	2018-04-02	4	31	4	35	33.5365	0.98674	35	32	37	30	37	42
HK104	METFORMIN	10000	DRISCOLL	2018-04-02	16	33	2	35	36.1618	0.80648	37	35	37	35	39	42
HK104	METFORMIN	10000	DRISCOLL	2018-04-02	24	9	1	10	20.5714	0.95007	21	16	23	18	23	23
HK104	METFORMIN	10000	LITHGOW	2019-07-22	7	39	3	42	37.9845	1.10807	40.5	35	42	35	42	46
HK104	METFORMIN	10000	LITHGOW	2019-07-22	15	37	5	42	39.6199	0.97691	42	39	42	37	42	49
HK104	METFORMIN	10000	LITHGOW	2019-07-22	18	33	6	39	34.4372	1.45311	35	32	39	30	42	49
HK104	METFORMIN	10000	PHILLIPS	2019-07-12	2	43	16	59	44.6224	1.59721	47	42	52	40	52	59
HK104	METFORMIN	10000	PHILLIPS	2019-07-12	5	31	20	51	40.6669	1.812	42	35	47	35	49	59
HK104	METFORMIN	10000	PHILLIPS	2019-07-12	9	30	17	47	40.2995	1.8038	45	38	45	31	47	54
HK104	METFORMIN	5000	DRISCOLL	2018-04-02	16	32	3	35	38.4879	0.8713	37	35	39	35	42	49
HK104	METFORMIN	5000	DRISCOLL	2018-04-02	24	6	1	7	23.3333	0.61464	23	21	25	23	25	25
HK104	METFORMIN	5000	LITHGOW	2019-07-22	7	43	0	43	35.2791	1.36046	39	35	42	30	42	44
HK104	METFORMIN	5000	LITHGOW	2019-07-22	15	35	7	42	38.7197	0.98839	39	37	42	35	42	49
HK104	METFORMIN	5000	LITHGOW	2019-07-22	18	32	9	41	33.6821	1.28029	35	33	37	33	39	42
HK104	METFORMIN	5000	PHILLIPS	2019-07-12	2	28	23	51	45.5381	1.40716	47	45	47	42	52	56
HK104	METFORMIN	5000	PHILLIPS	2019-07-12	5	12	38	50	31.7229	1.10826				35		38
HK104	METFORMIN	5000	PHILLIPS	2019-07-12	9	29	21	50	44.2835	2.13127	47	42	52	40	54	61
HK104	METFORMIN	50000	DRISCOLL	2019-03-08	16	49	1	50	29.0971	1.08554	31	28	33	26	35	40
HK104	METFORMIN	50000	DRISCOLL	2019-03-08	20	41	9	50	30.1079	0.96888	31	28	33	26	35	40
HK104	METFORMIN	50000	DRISCOLL	2019-03-08	23	50	0	50	29.18	0.83382	31	26	31	26	33	40
HK104	METFORMIN	50000	LITHGOW	2019-04-22	7	42	1	43	33.7472	1.17574	35	32	39	30	39	44
HK104	METFORMIN	50000	LITHGOW	2019-04-22	15	34	5	39	38.6738	0.80106	39	36	42	36	42	44
HK104	METFORMIN	50000	LITHGOW	2019-04-22	18	30	17	47	35.72	1.38572	37	32	42	32	42	49
HK104	METFORMIN	50000	LITHGOW	2019-05-03	7	34	1	35	29.4118	1.5094	27	21	35	21	38	46
HK104	METFORMIN	50000	LITHGOW	2019-05-03	15	25	19	44	33.9743	1.00119	35	33	38	31	38	40
HK104	METFORMIN	50000	LITHGOW	2019-05-03	18	40	16	56	33.5074	1.11889	35	31	38	28	38	45
HK104	METFORMIN	50000	PHILLIPS	2019-03-15	2	29	21	50	45.6404	1.54393	49	47	49	40	52	56
HK104	METFORMIN	50000	PHILLIPS	2019-03-15	5	36	4	40	43.3365	1.39639	45	42	47	40	49	56
HK104	METFORMIN	50000	PHILLIPS	2019-03-15	9	37	13	50	40.1269	1.7502	42	38	47	35	49	54
HK104	METFORMIN	50000	PHILLIPS	2019-03-22	2	28	22	50	39.0719	2.10251	45	28	47	28	49	52
HK104	METFORMIN	50000	PHILLIPS	2019-03-22	5	22	29	51	39.4811	1.47354	42	35	45	33	45	49
HK104	METFORMIN	50000	PHILLIPS	2019-03-22	9	42	7	49	39.9915	1.65601	42	38	47	35	47	56
JU1373	CTRL-H2O	0	DRISCOLL	2019-03-07	16	48	2	50	24.529	0.44031	25	25	27	22	27	29
JU1373	CTRL-H2O	0	DRISCOLL	2019-03-07	20	46	4	50	25.1589	0.52413	27	25	27	25	27	29
JU1373	CTRL-H2O	0	DRISCOLL	2019-03-07	23	50	0	50	23.22	0.5041	25	22	25	20	25	27
JU1373	CTRL-H2O	0	DRISCOLL	2018-04-02	20	35	0	35	21.0857	0.76847	21	16	23	16	25	30
JU1373	CTRL-H2O	0	DRISCOLL	2018-04-02	23	32	3	35	21.4387	0.76964	21	21	23	16	23	32
JU1373	CTRL-H2O	0	DRISCOLL	2018-04-02	24	30	5	35	23.6	1.01777	23	21	25	18	28	35
JU1373	CTRL-H2O	0	DRISCOLL	2016-08-08	24	34	1	35	24	0.59857	25	21	25	21	28	28
JU1373	CTRL-H2O	0	DRISCOLL	2016-10-10	8	31	4	35	23.4397	0.86593	25	21	28	21	28	30
JU1373	CTRL-H2O	0	DRISCOLL	2016-11-07	20	34	1	35	24.7152	0.76314	25	25	28	21	28	30
JU1373	CTRL-H2O	0	LITHGOW	2019-04-22	7	40	2	42	24.0732	0.70777	25	23	28	21	28	32
JU1373	CTRL-H2O	0	LITHGOW	2019-04-22	15	34	9	43	24.8815	0.52947	25	25	28	23	28	28
JU1373	CTRL-H2O	0	LITHGOW	2019-04-22	18	32	7	39	23.0171	0.7402	23	23	25	21	25	28
JU1373	CTRL-H2O	0	LITHGOW	2019-05-03	7	41	1	42	20.1587	0.71599	21	19	21	17	24	28
JU1373	CTRL-H2O	0	LITHGOW	2019-05-03	15	29	16	45	24.9139	0.42236	25	25	26	25	26	28
JU1373	CTRL-H2O	0	LITHGOW	2019-05-03	18	40	5	45	22.3422	0.50555	21	21	24	21	24	31
JU1373	CTRL-H2O	0	LITHGOW	2019-07-07	7	42	0	42	23.5	0.89796	24	24	26	22	29	29
JU1373	CTRL-H2O	0	LITHGOW	2019-07-07	15	36	2	38	25.0365	0.60583	26	24	26	24	26	29
JU1373	CTRL-H2O	0	LITHGOW	2019-07-07	18	33	9	42	22.2723	0.63903	22	22	24	22	26	29
JU1373	CTRL-H2O	0	PHILLIPS	2019-03-15	2	23	27	50	28.9158	0.92405	31	26	33	26	33	35
JU1373	CTRL-H2O	0	PHILLIPS	2019-03-15	5	27	22	49	26.7827	0.75624	28	24	31	24	31	31
JU1373	CTRL-H2O	0	PHILLIPS	2019-03-15	9	21	28	49	25.2631	0.73157	26	24	26	24	28	31
JU1373	CTRL-H2O	0	PHILLIPS	2019-03-22	2	30	20	50	27.2916	0.71664	28	26	31	24	31	33
JU1373	CTRL-H2O	0	PHILLIPS	2019-03-22	5	44	6	50	24.5735	0.78432	26	24	28	21	28	31
JU1373	CTRL-H2O	0	PHILLIPS	2019-03-22	9	39	10	49	26.5259	0.6578	26	26	28	24	31	31
JU1373	CTRL-H2O	0	PHILLIPS	2019-07-12	2	44	6	50	24.6428	0.6794	26	24	26	21	28	33
JU1373	CTRL-H2O	0	PHILLIPS	2019-07-12	5	28	12	40	25.0488	1.2032	26	24	28	24	31	33
JU1373	CTRL-H2O	0	PHILLIPS	2019-07-12	9	46	4	50	24.6948	0.63237	26	24	26	24	28	33
JU1373	METFORMIN	100	DRISCOLL	2018-04-02	20	32	3	35	22.752	0.76812	23	21	25	21	25	30
JU1373	METFORMIN	100	DRISCOLL	2018-04-02	23	28	7	35	21.4897	0.70581	21	21	23	18	23	32
JU1373	METFORMIN	100	DRISCOLL	2018-04-02	24	33	2	35	23.5152	0.94058	23	21	25	18	28	32
JU1373	METFORMIN	100	LITHGOW	2019-07-07	7	43	0	43	23.3721	0.68201	24	22	26	22	26	29
JU1373	METFORMIN	100	LITHGOW	2019-07-07	15	36	4	40	25.4722	0.6255	26	24	26	24	29	31
JU1373	METFORMIN	100	LITHGOW	2019-07-07	18	30	8	38	23.1898	0.89116	24	22	26	17	26	29
JU1373	METFORMIN	100	PHILLIPS	2019-07-12	2	44	6	50	26.1847	0.7367	26	24	28	24	31	33
JU1373	METFORMIN	100	PHILLIPS	2019-07-12	5	33	17	50	25.4692	0.72476	26	24	28	24	31	31
JU1373	METFORMIN	100	PHILLIPS	2019-07-12	9	46	4	50	24.6235	0.59271	26	24	26	20	28	31
JU1373	METFORMIN	1000	DRISCOLL	2018-04-02	20	34	1	35	24.5741	0.62402	25	23	25	23	28	30
JU1373	METFORMIN	1000	DRISCOLL	2018-04-02	23	35	0	35	24.2857	0.64244	23	23	25	23	28	32
JU1373	METFORMIN	1000	DRISCOLL	2018-04-02	24	33	2	35	22.697	0.77421	23	21	23	21	25	30
JU1373	METFORMIN	1000	LITHGOW	2019-07-07	7	41	2	43	22.4088	0.81627	24	22	26	19	26	29
JU1373	METFORMIN	1000	LITHGOW	2019-07-07	15	39	0	39	24.3333	0.82663	26	22	26	22	29	31
JU1373	METFORMIN	1000	LITHGOW	2019-07-07	18	34	3	37	21.8713	0.84418	22	19	26	17	26	31
JU1373	METFORMIN	1000	PHILLIPS	2019-07-12	2	42	7	49	26.1652	0.75263	28	24	31	24	31	31
JU1373	METFORMIN	1000	PHILLIPS	2019-07-12	5	27	14	41	26.4782	0.94304	28	24	28	24	31	35
JU1373	METFORMIN	1000	PHILLIPS	2019-07-12	9	36	15	51	26.0079	0.7275	26	26	28	24	28	35
JU1373	METFORMIN	10000	DRISCOLL	2018-04-02	20	35	0	35	18.9714	0.49107	18	16	21	16	21	25
JU1373	METFORMIN	10000	DRISCOLL	2018-04-02	23	33	2	35	19.4286	0.58791	21	16	21	16	23	25
JU1373	METFORMIN	10000	DRISCOLL	2018-04-02	24	34	1	35	20.1909	0.79103	21	16	23	16	23	28
JU1373	METFORMIN	10000	LITHGOW	2019-07-07	7	40	0	40	23.1	0.70055	24	22	26	19	26	29
JU1373	METFORMIN	10000	LITHGOW	2019-07-07	15	39	1	40	22.0862	0.5908	22	22	24	22	24	26
JU1373	METFORMIN	10000	LITHGOW	2019-07-07	18	39	2	41	21.3308	0.68846	24	19	24	17	24	26
JU1373	METFORMIN	10000	PHILLIPS	2019-07-12	2	44	6	50	22.8407	0.79658	24	21	26	19	26	31
JU1373	METFORMIN	10000	PHILLIPS	2019-07-12	5	45	5	50	22.3188	0.85756	24	19	26	17	26	38
JU1373	METFORMIN	10000	PHILLIPS	2019-07-12	9	29	20	49	25.0355	0.6136	26	24	26	24	28	31
JU1373	METFORMIN	5000	DRISCOLL	2018-04-02	20	35	0	35	20.9143	0.6356	21	21	23	16	23	28
JU1373	METFORMIN	5000	DRISCOLL	2018-04-02	23	25	10	35	23.5085	0.78792	23	21	25	21	25	32
JU1373	METFORMIN	5000	DRISCOLL	2018-04-02	24	31	4	35	22.305	0.84872	23	18	23	18	25	30
JU1373	METFORMIN	5000	LITHGOW	2019-07-07	7	43	0	43	22.8605	0.8416	24	24	26	19	26	29
JU1373	METFORMIN	5000	LITHGOW	2019-07-07	15	37	1	38	21.5205	0.58447	22	19	24	19	24	26
JU1373	METFORMIN	5000	LITHGOW	2019-07-07	18	27	13	40	21.8986	0.72646	22	19	24	19	24	29
JU1373	METFORMIN	5000	PHILLIPS	2019-07-12	2	45	5	50	25.0792	0.69064	26	21	28	21	28	33
JU1373	METFORMIN	5000	PHILLIPS	2019-07-12	5	48	4	52	25.2364	0.77858	26	24	28	21	31	31
JU1373	METFORMIN	5000	PHILLIPS	2019-07-12	9	42	8	50	24.3186	0.62892	24	24	26	24	28	31
JU1373	METFORMIN	50000	DRISCOLL	2019-03-07	16	47	3	50	18.1003	0.44935	18	18	20	15	20	22
JU1373	METFORMIN	50000	DRISCOLL	2019-03-07	20	44	6	50	19.136	0.61398	20	18	20	18	22	25
JU1373	METFORMIN	50000	DRISCOLL	2019-03-07	23	50	0	50	18.54	0.54151	20	18	20	18	20	27
JU1373	METFORMIN	50000	DRISCOLL	2016-08-08	24	26	9	35	19.8857	0.8826	21	16	25	16	25	25
JU1373	METFORMIN	50000	DRISCOLL	2016-10-10	8	33	2	35	15.3968	0.61561	14	14	16	14	16	23
JU1373	METFORMIN	50000	DRISCOLL	2016-11-07	20	33	2	35	16.6204	0.9584	14	14	21	11	23	28
JU1373	METFORMIN	50000	LITHGOW	2019-04-22	7	38	3	41	23.7524	0.88589	25	23	28	21	28	32
JU1373	METFORMIN	50000	LITHGOW	2019-04-22	15	37	6	43	23.8556	0.60694	25	23	25	21	28	30
JU1373	METFORMIN	50000	LITHGOW	2019-05-03	7	39	3	42	21.4723	0.69635	21	19	24	19	24	31
JU1373	METFORMIN	50000	LITHGOW	2019-05-03	15	43	2	45	23.7275	0.40666	25			21	25	28
JU1373	METFORMIN	50000	LITHGOW	2019-05-03	18	81	19	100	21.9322	0.44348	21	21	24	19	24	31
JU1373	METFORMIN	50000	PHILLIPS	2019-03-15	2	36	14	50	20.8611	0.78437	24	19	24	17	24	28
JU1373	METFORMIN	50000	PHILLIPS	2019-03-15	5	37	12	49	21.7787	0.76028	24	21	24	19	26	28
JU1373	METFORMIN	50000	PHILLIPS	2019-03-15	9	32	18	50	21.1201	0.7706	24	19	24	17	26	28
JU1373	METFORMIN	50000	PHILLIPS	2019-03-22	2	44	6	50	20.7367	0.807	21	17	24	17	26	31
JU1373	METFORMIN	50000	PHILLIPS	2019-03-22	5	42	6	48	20.665	0.83678	24	17	24	14	26	28
JU1373	METFORMIN	50000	PHILLIPS	2019-03-22	9	32	19	51	21.8375	0.7843	24	21	24	19	24	31
JU1630	CTRL-H2O	0	DRISCOLL	2019-03-07	16	45	5	50	25.4487	0.5519	27	25	27	25	27	32
JU1630	CTRL-H2O	0	DRISCOLL	2019-03-07	20	42	8	50	25.7942	0.52309	25	25	27	25	27	32
JU1630	CTRL-H2O	0	DRISCOLL	2019-03-07	23	50	0	50	26.86	0.47381	27	27	29	25	29	32
JU1630	CTRL-H2O	0	DRISCOLL	2018-04-20	20	31	4	35	27.0559	0.46226	28	26	28	26	28	31
JU1630	CTRL-H2O	0	DRISCOLL	2018-04-20	24	29	6	35	29.7774	1.00375	31	28	33	28	33	38
JU1630	CTRL-H2O	0	LITHGOW	2019-04-22	7	36	6	42	22.7965	0.73414	23	21	25	21	25	30
JU1630	CTRL-H2O	0	LITHGOW	2019-04-22	15	38	4	42	22.944	0.57572	23	21	25	21	25	30
JU1630	CTRL-H2O	0	LITHGOW	2019-05-03	7	41	1	42	20.1587	0.71599	21	19	21	17	24	28
JU1630	CTRL-H2O	0	LITHGOW	2019-05-03	15	35	10	45	23.1767	0.67186	25	21	25	21	25	31
JU1630	CTRL-H2O	0	LITHGOW	2019-05-03	18	66	8	74	21.1779	0.4296	21	21	24	19	24	28
JU1630	CTRL-H2O	0	LITHGOW	2019-07-07	7	40	2	42	22.7	0.33817	23	22	24	22	24	26
JU1630	CTRL-H2O	0	LITHGOW	2019-07-07	15	33	7	40	23.7576	0.4013	24	24	26	22	26	26
JU1630	CTRL-H2O	0	LITHGOW	2019-07-07	18	37	5	42	24.3535	0.58674	26	24	26	24	26	31
JU1630	CTRL-H2O	0	PHILLIPS	2019-03-15	2	32	18	50	30.6552	0.68431	31	31	33	26	33	38
JU1630	CTRL-H2O	0	PHILLIPS	2019-03-15	5	37	13	50	29.6216	0.49068	31	28	31	28	31	35
JU1630	CTRL-H2O	0	PHILLIPS	2019-03-15	9	23	27	50	30.0842	0.8256	31	26	31	26	33	40
JU1630	CTRL-H2O	0	PHILLIPS	2019-03-22	2	29	21	50	17	0	17			17	17	17
JU1630	CTRL-H2O	0	PHILLIPS	2019-03-22	5	33	7	40	29.1051	0.75094	28	28	31	26	31	38
JU1630	CTRL-H2O	0	PHILLIPS	2019-03-22	9	27	22	49	27.6012	0.73407	28	26	31	26	31	33
JU1630	CTRL-H2O	0	PHILLIPS	2019-07-12	2	44	5	49	28.6815	0.99625	31	28	33	28	33	42
JU1630	CTRL-H2O	0	PHILLIPS	2019-07-12	5	42	5	47	27.6331	0.72663	28	26	31	24	31	35
JU1630	CTRL-H2O	0	PHILLIPS	2019-07-12	9	46	3	49	27.8084	0.46289	28	26	28	26	31	35
JU1630	METFORMIN	100	DRISCOLL	2018-04-20	20	32	3	35	28.0625	0.40644	28	26	28	26	29.5	33
JU1630	METFORMIN	100	DRISCOLL	2018-04-20	24	33	2	35	27.5009	1.16545	28	24	31	21	33	38
JU1630	METFORMIN	100	LITHGOW	2019-07-07	7	34	6	40	23.5588	0.34864	24	22	24	22	24	29
JU1630	METFORMIN	100	LITHGOW	2019-07-07	15	35	3	38	21.3189	0.66896	22	22	24	22	24	26
JU1630	METFORMIN	100	LITHGOW	2019-07-07	18	37	3	40	24.8797	0.58427	26	24	26	24	26	29
JU1630	METFORMIN	100	PHILLIPS	2019-07-12	2	42	7	49	30.5065	0.61766	31	28	31	28	33	42
JU1630	METFORMIN	100	PHILLIPS	2019-07-12	5	37	14	51	31.2433	0.59955	31	31	33	31	33	38
JU1630	METFORMIN	100	PHILLIPS	2019-07-12	9	47	4	51	29.3761	0.6425	31	28	31	26	31	40
JU1630	METFORMIN	1000	DRISCOLL	2018-04-20	16	24	11	35	26.313	1.28077	26	21	31	21	33	35
JU1630	METFORMIN	1000	DRISCOLL	2018-04-20	20	34	1	35	27.0882	0.50729	26	26	28	26	28	33
JU1630	METFORMIN	1000	LITHGOW	2019-07-07	7	37	3	40	22.3043	0.61365	24	22	24	22	24	26
JU1630	METFORMIN	1000	LITHGOW	2019-07-07	15	33	5	38	22.739	0.54119	22	22	24	22	24	29
JU1630	METFORMIN	1000	LITHGOW	2019-07-07	18	23	15	38	22.4981	0.68448	22	22	24	22	24	31
JU1630	METFORMIN	1000	PHILLIPS	2019-07-12	2	44	5	49	30.0672	0.76457	31	28	33	28	33	38
JU1630	METFORMIN	1000	PHILLIPS	2019-07-12	5	24	23	47	30.6292	1.11611	31	31	33	28	33	40
JU1630	METFORMIN	1000	PHILLIPS	2019-07-12	9	47	3	50	29.1277	0.69131	28	28	31	26	31	38
JU1630	METFORMIN	10000	DRISCOLL	2018-04-20	20	30	5	35	25.815	0.42831	26	24	26	24	26	31
JU1630	METFORMIN	10000	DRISCOLL	2018-04-20	24	32	3	35	23.5456	1.0401	24	21	26	21	28	33
JU1630	METFORMIN	10000	LITHGOW	2019-07-07	7	40	2	42	22.5857	0.26469	22			22	24	26
JU1630	METFORMIN	10000	LITHGOW	2019-07-07	15	36	2	38	21.75	0.32459	22			22	22	26
JU1630	METFORMIN	10000	LITHGOW	2019-07-07	18	37	2	39	23.2263	0.3877	24	22	24	22	24	29
JU1630	METFORMIN	10000	PHILLIPS	2019-07-12	2	42	4	46	26.9081	0.68174	26	26	28	24	31	40
JU1630	METFORMIN	10000	PHILLIPS	2019-07-12	5	34	16	50	25.7712	0.86477	26	24	26	24	26	38
JU1630	METFORMIN	10000	PHILLIPS	2019-07-12	9	46	3	49	26.0017	0.63637	26			24	28	33
JU1630	METFORMIN	5000	DRISCOLL	2018-04-20	20	35	0	35	25.7714	0.59562	26	24	26	24	28	35
JU1630	METFORMIN	5000	DRISCOLL	2018-04-20	24	25	10	35	26.28	1.33606	28	21	31	21	31	35
JU1630	METFORMIN	5000	LITHGOW	2019-07-07	7	35	7	42	22	0.44344	22	22	24	22	24	24
JU1630	METFORMIN	5000	LITHGOW	2019-07-07	15	31	3	34	20.6598	0.62961	22			19	22	24
JU1630	METFORMIN	5000	LITHGOW	2019-07-07	18	35	4	39	20.3686	0.8841	22	15	24	15	24	29
JU1630	METFORMIN	5000	PHILLIPS	2019-07-12	2	44	6	50	28.2557	0.65546	28	26	31	26	31	38
JU1630	METFORMIN	5000	PHILLIPS	2019-07-12	5	45	5	50	27.311	0.78778	28	26	28	24	31	38
JU1630	METFORMIN	5000	PHILLIPS	2019-07-12	9	21	19	40	28.1974	0.70742	28	26	28	26	28	35
JU1630	METFORMIN	50000	DRISCOLL	2019-03-07	16	47	3	50	18.186	0.51104	18	18	20	18	20	27
JU1630	METFORMIN	50000	DRISCOLL	2019-03-07	20	49	1	50	20.4	0.31435	20	20	22	20	22	25
JU1630	METFORMIN	50000	DRISCOLL	2019-03-07	23	50	0	50	19.08	0.40491	20	18	20	18	20	25
JU1630	METFORMIN	50000	LITHGOW	2019-04-22	7	41	2	43	24.5122	0.53548	25	23	25	23	28	30
JU1630	METFORMIN	50000	LITHGOW	2019-04-22	15	33	7	40	24.1228	0.75721	25	23	28	21	28	30
JU1630	METFORMIN	50000	LITHGOW	2019-04-22	18	43	2	45	23.9573	0.53338	25	23	25	23	25	32
JU1630	METFORMIN	50000	LITHGOW	2019-05-03	7	39	3	42	21.4723	0.69635	21	19	24	19	24	31
JU1630	METFORMIN	50000	LITHGOW	2019-05-03	15	34	11	45	22.224	0.57793	25	19	25	19	25	28
JU1630	METFORMIN	50000	LITHGOW	2019-05-03	18	43	5	48	20.1429	0.65689	21			17	24	33
JU1630	METFORMIN	50000	PHILLIPS	2019-03-15	2	43	7	50	22.4798	0.62819	24	21	24	21	24	33
JU1630	METFORMIN	50000	PHILLIPS	2019-03-15	5	46	2	48	21.6304	0.54406	21			19	24	38
JU1630	METFORMIN	50000	PHILLIPS	2019-03-15	9	48	2	50	22.7261	0.65536	24	21	24	19	24	31
JU1630	METFORMIN	50000	PHILLIPS	2019-03-22	2	50	0	50	19.2	0.47208	19	19	21	17	21	26
JU1630	METFORMIN	50000	PHILLIPS	2019-03-22	5	40	5	45	20.3903	0.64022	21	19	21	19	24	28
JU1630	METFORMIN	50000	PHILLIPS	2019-03-22	9	47	2	49	20.7872	0.29791	21	19	21	19	21	24
JU775	CTRL-H2O	0	DRISCOLL	2018-06-08	4	33	5	38	20.2344	0.79687	21	21	24	17	24	24
JU775	CTRL-H2O	0	DRISCOLL	2018-06-08	16	34	1	35	21.9706	0.67352	24	21	24	18	24	31
JU775	CTRL-H2O	0	DRISCOLL	2018-06-08	20	35	0	35	22.4	0.66383	24	21	25	18	25	28
JU775	CTRL-H2O	0	DRISCOLL	2018-06-08	23	34	1	35	22.1471	0.80897	24	21	24	17	27	31
JU775	CTRL-H2O	0	DRISCOLL	2018-06-18	4	39	6	45	22.3628	0.79445	21	21	23	21	24	35
JU775	CTRL-H2O	0	DRISCOLL	2018-06-18	16	39	1	40	19.2083	1.00852	15	14	21	14	22	36
JU775	CTRL-H2O	0	DRISCOLL	2018-06-18	20	40	0	40	21.7	1.04893	22	17	23	15	26.5	35
JU775	CTRL-H2O	0	DRISCOLL	2018-06-18	23	35	0	35	20.2	0.94629	17	17	23	17	25	30
JU775	CTRL-H2O	0	DRISCOLL	2018-08-20	4	33	17	50	18.352	0.6943	16	15	21	15	21	24
JU775	CTRL-H2O	0	DRISCOLL	2018-08-20	16	32	18	50	16.6507	0.71033	16	15	18	15	21	23
JU775	CTRL-H2O	0	DRISCOLL	2018-08-20	23	35	15	50	17.3429	0.76909	15	15	18	15	21	28
JU775	CTRL-H2O	0	LITHGOW	2018-06-29	6	39	0	39	14.0256	0.51756	14	12	14	12	17	21
JU775	CTRL-H2O	0	LITHGOW	2018-06-29	17	43	0	43	17.2326	0.78245	17	14	17	12	21	28
JU775	CTRL-H2O	0	LITHGOW	2018-06-29	18	35	1	36	16.0444	0.83761	14	14	17	12	21	28
JU775	CTRL-H2O	0	LITHGOW	2018-07-06	6	33	0	33	13.5758	0.62467	12	12	14	12	14	26
JU775	CTRL-H2O	0	LITHGOW	2018-07-06	17	36	4	40	16.2316	0.76755	14	14	17	14	21	24
JU775	CTRL-H2O	0	LITHGOW	2018-07-06	18	31	0	31	18.3226	0.77096	19	17	21	14	21	24
JU775	CTRL-H2O	0	LITHGOW	2018-07-27	17	37	3	40	15.5946	0.62054	14	14	17	14	17	26
JU775	CTRL-H2O	0	LITHGOW	2018-07-27	18	40	0	40	14.6	0.65711	14	12	14	12	15.5	28
JU775	CTRL-H2O	0	PHILLIPS	2018-06-01	2	35	25	60	30.7143	1.4636	31	28	33	28	35	52
JU775	CTRL-H2O	0	PHILLIPS	2018-06-01	5	26	33	59	25.7269	1.19346	26	24	31	19	31	33
JU775	CTRL-H2O	0	PHILLIPS	2018-06-01	9	44	7	51	22.8715	1.16184	24	17	26	17	26	42
JU775	CTRL-H2O	0	PHILLIPS	2018-06-04	2	57	0	57	24.7544	1.14086	25	18	28	18	32	49
JU775	CTRL-H2O	0	PHILLIPS	2018-06-04	5	43	16	59	25.186	1.19674	28	21	28	18	30	42
JU775	CTRL-H2O	0	PHILLIPS	2018-06-04	9	30	28	58	22.3	1.23749	23	16	25	16	28	35
JU775	CTRL-H2O	0	PHILLIPS	2018-06-08	2	97	3	100	31.3072	0.90527	31	28	33	26	35	56
JU775	CTRL-H2O	0	PHILLIPS	2018-06-08	9	31	28	59	27.3226	1.26779	28	26	31	24	31	45
JU775	CTRL-H2O	0	PHILLIPS	2018-07-06	2	77	22	99	26.1042	0.73091	26	26	28	19	31	45
JU775	CTRL-H2O	0	PHILLIPS	2018-07-20	2	46	4	50	26.8155	1.22424	26	24	31	19	33	47
JU775	METFORMIN	50000	DRISCOLL	2018-06-08	4	35	3	38	24.4747	0.98368	24	21	28	21	28	38
JU775	METFORMIN	50000	DRISCOLL	2018-06-08	16	34	1	35	22.8961	0.92323	24	21	24	21	25	35
JU775	METFORMIN	50000	DRISCOLL	2018-06-08	20	35	0	35	25.2	0.5051	25			24	28	31
JU775	METFORMIN	50000	DRISCOLL	2018-06-08	23	35	0	35	25.4571	0.8455	27	24	27	24	27	31
JU775	METFORMIN	50000	DRISCOLL	2018-06-18	4	44	1	45	25.4091	0.93007	28	23	28	18	29	39
JU775	METFORMIN	50000	DRISCOLL	2018-06-18	16	36	4	40	29.2222	1.15752	30	28	31	28	35	42
JU775	METFORMIN	50000	DRISCOLL	2018-06-18	20	40	0	40	30.175	1.00441	30	28	32	25	35	39
JU775	METFORMIN	50000	DRISCOLL	2018-06-18	23	35	0	35	20.5143	0.61134	21	17	21	17	23	28
JU775	METFORMIN	50000	DRISCOLL	2018-08-20	4	35	15	50	20.5143	0.77065	21	18	21	16	25	28
JU775	METFORMIN	50000	DRISCOLL	2018-08-20	16	34	16	50	22.3737	1.0182	23	18	25	15	28	32
JU775	METFORMIN	50000	DRISCOLL	2018-08-20	23	35	15	50	24.8	0.72158	25	23	28	21	28	35
JU775	METFORMIN	50000	LITHGOW	2018-06-29	6	37	2	39	16.2162	0.50691	17	14	19	14	19	21
JU775	METFORMIN	50000	LITHGOW	2018-06-29	17	31	0	31	19.6129	1.10296	19	17	24	17	24	31
JU775	METFORMIN	50000	LITHGOW	2018-06-29	18	34	4	38	17.9202	0.81511	19	17	19	14	19	26
JU775	METFORMIN	50000	LITHGOW	2018-07-06	6	36	0	36	15.9722	0.79929	14	12	19	12	19	26
JU775	METFORMIN	50000	LITHGOW	2018-07-06	17	31	1	32	18.7656	1.02009	20	12	21	12	24	28
JU775	METFORMIN	50000	LITHGOW	2018-07-06	18	38	0	38	16.0263	0.88329	14	12	19	12	21	24
JU775	METFORMIN	50000	LITHGOW	2018-07-27	17	39	1	40	17.2387	0.70211	17	14	19	14	21	28
JU775	METFORMIN	50000	LITHGOW	2018-07-27	18	37	2	39	16.1419	0.93232	17	14	17	12	19	35
JU775	METFORMIN	50000	PHILLIPS	2018-06-01	2	32	17	49	29.6402	0.88536	28	26	31	26	33	45
JU775	METFORMIN	50000	PHILLIPS	2018-06-01	9	41	8	49	29.9643	0.87026	31	28	31	28	33	42
JU775	METFORMIN	50000	PHILLIPS	2018-06-04	2	42	4	46	27.2678	1.03003	28	28	30	25	30	42
JU775	METFORMIN	50000	PHILLIPS	2018-06-04	9	42	6	48	27.7907	0.99047	25	25	28	23	32	49
JU775	METFORMIN	50000	PHILLIPS	2018-07-06	2	75	25	100	29.2944	0.69269	28	26	31	26	33	45
JU775	METFORMIN	50000	PHILLIPS	2018-07-20	5	44	5	49	26.9149	1.1843	26	24	31	24	33	42
JU775	METFORMIN	50000	PHILLIPS	2018-07-20	9	46	5	51	28.6808	1.23957	28	26	33	24	33	49
JU775	METFORMIN	70000	DRISCOLL	2018-06-08	4	34	4	38	25.6077	0.86313	24	24	28	24	28	38
JU775	METFORMIN	70000	DRISCOLL	2018-06-08	16	33	2	35	23.5588	0.73643	24			21	28	31
JU775	METFORMIN	70000	DRISCOLL	2018-06-08	20	35	0	35	25.6286	0.55168	25			24	28	33
JU775	METFORMIN	70000	DRISCOLL	2018-06-08	23	35	0	35	25.0286	0.79862	24	24	27	21	27	35
JU775	METFORMIN	70000	DRISCOLL	2018-06-18	4	43	2	45	23.6977	0.77226	24	21	28	21	28	32
JU775	METFORMIN	70000	DRISCOLL	2018-06-18	16	39	1	40	28.2964	0.9601	28	28	31	24	31	42
JU775	METFORMIN	70000	DRISCOLL	2018-06-18	20	40	0	40	26.325	0.69926	26.5	25	28	23	30	35
JU775	METFORMIN	70000	DRISCOLL	2018-06-18	23	35	0	35	22.6571	0.76251	23	21	25	21	25	32
JU775	METFORMIN	70000	DRISCOLL	2018-08-20	4	35	15	50	22.5429	0.84748	24	21	25	18	25	30
JU775	METFORMIN	70000	DRISCOLL	2018-08-20	16	33	17	50	21.0809	0.69329	21	18	23	18	25	28
JU775	METFORMIN	70000	DRISCOLL	2018-08-20	23	69	31	100	19.8476	0.53367	21	18	21	18	23	32
JU775	METFORMIN	70000	LITHGOW	2018-06-29	6	36	4	40	15.5481	0.71487	17	14	19	13	19	21
JU775	METFORMIN	70000	LITHGOW	2018-06-29	17	31	4	35	20.6743	0.70976	19	19	21	19	24	33
JU775	METFORMIN	70000	LITHGOW	2018-06-29	18	33	1	34	21.5976	0.84823	24	19	24	19	24	31
JU775	METFORMIN	70000	LITHGOW	2018-07-06	6	33	2	35	17.0799	0.81336	17	14	19	14	19	24
JU775	METFORMIN	70000	LITHGOW	2018-07-06	17	34	3	37	15.8314	0.90283	14	14	17	12	19	26
JU775	METFORMIN	70000	LITHGOW	2018-07-06	18	38	0	38	19.7632	0.8189	19	19	21	17	24	33
JU775	METFORMIN	70000	LITHGOW	2018-07-27	17	44	1	45	18.6085	0.64348	19	17	19	14	21	28
JU775	METFORMIN	70000	LITHGOW	2018-07-27	18	37	0	37	17.973	0.83692	17	14	21	14	21	28
JU775	METFORMIN	70000	PHILLIPS	2018-06-01	2	47	2	49	29.9771	0.66591	28	28	31	28	31	45
JU775	METFORMIN	70000	PHILLIPS	2018-06-01	9	47	3	50	26.8786	0.85132	26	24	28	24	31	40
JU775	METFORMIN	70000	PHILLIPS	2018-06-04	2	44	4	48	27.5017	0.86105	28			25	28	46
JU775	METFORMIN	70000	PHILLIPS	2018-06-04	5	42	6	48	27.5486	1.03542	28	25	30	25	30	42
JU775	METFORMIN	70000	PHILLIPS	2018-06-04	9	35	17	52	25.6768	0.8095	25	23	28	23	28	35
JU775	METFORMIN	70000	PHILLIPS	2018-06-08	2	65	35	100	33.4399	0.80162	33	31	33	31	35	54
JU775	METFORMIN	70000	PHILLIPS	2018-06-08	5	36	14	50	33.0074	1.26072	35	31	38	31	38	45
JU775	METFORMIN	70000	PHILLIPS	2018-06-08	9	48	2	50	32.1854	1.00824	31	31	35	28	38	42
JU775	METFORMIN	70000	PHILLIPS	2018-07-06	2	81	9	90	27.4248	0.72901	26	24	28	24	31	45
JU775	METFORMIN	70000	PHILLIPS	2018-07-20	5	37	13	50	27.6914	1.42276	26	24	31	21	38	45
JU775	METFORMIN	70000	PHILLIPS	2018-07-20	9	46	3	49	29.4167	1.41738	26	26	31	24	35	56
MY16	CTRL-H2O	0	DRISCOLL	2018-06-08	4	34	4	38	16.4295	0.60637	17	14	17	14	18	24
MY16	CTRL-H2O	0	DRISCOLL	2018-06-08	16	35	0	35	18.4571	0.7349	18	17	21	14	21	24
MY16	CTRL-H2O	0	DRISCOLL	2018-06-08	20	35	0	35	19.3143	0.66202	18	17	21	17	24	25
MY16	CTRL-H2O	0	DRISCOLL	2018-06-08	23	35	0	35	20.3143	0.71921	21	18	21	17	24	31
MY16	CTRL-H2O	0	DRISCOLL	2018-06-18	4	44	1	45	16.0909	0.42988	14	14	18	14	18	23
MY16	CTRL-H2O	0	DRISCOLL	2018-06-18	16	37	3	40	16.849	0.5571	15	14	17	14	21	24
MY16	CTRL-H2O	0	DRISCOLL	2018-06-18	20	40	0	40	18.575	0.55225	17	16	21	16	21	25
MY16	CTRL-H2O	0	DRISCOLL	2018-06-18	23	35	0	35	17.4857	0.55211	17			14	21	23
MY16	CTRL-H2O	0	DRISCOLL	2018-08-20	4	33	17	50	17.6722	0.59759	18	15	21	15	21	24
MY16	CTRL-H2O	0	DRISCOLL	2018-08-20	16	35	15	50	15.6857	0.5133	15			15	18	21
MY16	CTRL-H2O	0	DRISCOLL	2018-08-20	23	34	16	50	16.983	0.54236	15	15	18	15	21	23
MY16	CTRL-H2O	0	DRISCOLL	2016-10-10	8	34	1	35	24.0675	0.48542	23	23	25	23	25	28
MY16	CTRL-H2O	0	DRISCOLL	2016-11-07	20	35	0	35	21.8	0.72622	23	21	23	21	25	28
MY16	CTRL-H2O	0	LITHGOW	2018-06-29	6	35	4	39	12.9668	0.36674	14	12	14	12	14	19
MY16	CTRL-H2O	0	LITHGOW	2018-06-29	17	22	0	22	15.2727	0.60008	14	12	17	12	17	21
MY16	CTRL-H2O	0	LITHGOW	2018-06-29	18	36	0	36	14.5833	0.48856	14	14	17	12	17	19
MY16	CTRL-H2O	0	LITHGOW	2018-07-06	6	33	7	40	13.0984	0.42631	12	12	14	12	14	19
MY16	CTRL-H2O	0	LITHGOW	2018-07-06	17	38	6	44	14.8166	0.51014	14	12	14	12	17	21
MY16	CTRL-H2O	0	LITHGOW	2018-07-06	18	30	4	34	13.5498	0.58212	14	12	14	12	14	19
MY16	CTRL-H2O	0	LITHGOW	2018-07-27	6	37	5	42	15.0134	0.42792	14	14	17	14	17	21
MY16	CTRL-H2O	0	LITHGOW	2018-07-27	17	42	2	44	14.9128	0.40404	14			14	17	24
MY16	CTRL-H2O	0	LITHGOW	2018-07-27	18	41	0	41	15.0732	0.55259	14	14	17	14	17	24
MY16	CTRL-H2O	0	PHILLIPS	2018-06-01	5	35	25	60	21.6653	0.81501	24	19	24	17	26	33
MY16	CTRL-H2O	0	PHILLIPS	2018-06-01	9	51	10	61	19.6457	0.57316	21	17	21	17	24	26
MY16	CTRL-H2O	0	PHILLIPS	2018-06-04	2	47	9	56	23.6412	0.62151	25	23	25	21	28	28
MY16	CTRL-H2O	0	PHILLIPS	2018-06-04	5	30	20	50	21.6908	0.92418	23	21	25	18	25	28
MY16	CTRL-H2O	0	PHILLIPS	2018-06-04	9	54	6	60	20.8157	0.55277	21	21	23	18	23	30
MY16	CTRL-H2O	0	PHILLIPS	2018-07-06	2	88	10	98	22.0226	0.45184	24			17	24	31
MY16	CTRL-H2O	0	PHILLIPS	2018-07-20	5	42	7	49	21.2495	0.61277	21	21	24	17	24	28
MY16	CTRL-H2O	0	PHILLIPS	2018-07-20	9	44	4	48	19.11	0.60294	19	17	21	17	24	24
MY16	METFORMIN	50000	DRISCOLL	2018-06-08	4	29	9	38	19.7582	0.66743	21	18	21	18	21	24
MY16	METFORMIN	50000	DRISCOLL	2018-06-08	16	35	0	35	23.3429	0.66097	24			21	24	31
MY16	METFORMIN	50000	DRISCOLL	2018-06-08	20	35	0	35	23	0.56806	24			21	25	28
MY16	METFORMIN	50000	DRISCOLL	2018-06-08	23	35	0	35	25.5429	0.71284	27	24	27	21	27	31
MY16	METFORMIN	50000	DRISCOLL	2018-06-18	4	38	7	45	22.4737	0.47668	23	21	23	21	24	30
MY16	METFORMIN	50000	DRISCOLL	2018-06-18	16	40	0	40	22.025	0.57344	22	21	22	21	24	31
MY16	METFORMIN	50000	DRISCOLL	2018-06-18	20	40	0	40	22.25	0.69407	23	21	23	21	25	30
MY16	METFORMIN	50000	DRISCOLL	2018-06-18	23	35	0	35	21.7714	0.64961	21	21	23	21	23	30
MY16	METFORMIN	50000	DRISCOLL	2018-08-20	16	32	18	50	22.5933	0.82527	23	21	25	21	25	30
MY16	METFORMIN	50000	DRISCOLL	2018-08-20	23	30	20	50	24.8	0.64398	25	23	28	23	28	30
MY16	METFORMIN	50000	DRISCOLL	2016-10-10	8	22	13	35	21.3293	1.12288	23	16	25	14	25	28
MY16	METFORMIN	50000	DRISCOLL	2016-11-07	20	32	3	35	26.4055	0.6969	28	25	30	23	30	32
MY16	METFORMIN	50000	LITHGOW	2018-06-29	6	31	0	31	13.9677	0.37812	14			12	14	21
MY16	METFORMIN	50000	LITHGOW	2018-06-29	17	14	21	35	15.7143	1.05575	17	12	19	12	19	21
MY16	METFORMIN	50000	LITHGOW	2018-06-29	18	33	2	35	16.2571	0.6914	17	12	19	12	19	24
MY16	METFORMIN	50000	LITHGOW	2018-07-06	6	31	7	38	14.4444	0.35413	14			13	17	19
MY16	METFORMIN	50000	LITHGOW	2018-07-06	17	28	12	40	17.0357	0.80587	17	14	19	14	19	26
MY16	METFORMIN	50000	LITHGOW	2018-07-06	18	35	1	36	14.358	0.5136	14	12	17	12	17	19
MY16	METFORMIN	50000	LITHGOW	2018-07-27	6	35	3	38	16.7617	0.62677	17	14	19	14	19	24
MY16	METFORMIN	50000	LITHGOW	2018-07-27	17	18	22	40	17.1719	0.9939	17	14	19	14	19	24
MY16	METFORMIN	50000	LITHGOW	2018-07-27	18	40	0	40	14.55	0.68776	13	12	14	12	18	24
MY16	METFORMIN	50000	PHILLIPS	2018-06-01	2	43	7	50	26.0136	0.4999	26	26	28	24	28	33
MY16	METFORMIN	50000	PHILLIPS	2018-06-01	5	33	17	50	26.7262	0.82284	26	24	28	24	31	33
MY16	METFORMIN	50000	PHILLIPS	2018-06-01	9	9	37	46	20.6206	0.21607						24
MY16	METFORMIN	50000	PHILLIPS	2018-07-06	2	26	24	50	26.6008	0.65185	26	26	28	26	28	33
MY16	METFORMIN	50000	PHILLIPS	2018-07-20	5	18	32	50	21.3125	0.59742	21	19	24	19	24	24
MY16	METFORMIN	50000	PHILLIPS	2018-07-20	9	30	18	48	20.5856	0.76404	21	17	24	17	24	28
MY16	METFORMIN	70000	DRISCOLL	2018-06-08	4	31	7	38	22.0968	0.68526	24	21	24	18	24	28
MY16	METFORMIN	70000	DRISCOLL	2018-06-08	16	34	1	35	21.6471	0.7645	24	21	24	21	24	33
MY16	METFORMIN	70000	DRISCOLL	2018-06-08	20	34	1	35	23.0294	0.57656	24	21	24	21	25	31
MY16	METFORMIN	70000	DRISCOLL	2018-06-08	23	35	0	35	23.8571	0.58143	24			21	27	33
MY16	METFORMIN	70000	DRISCOLL	2018-06-18	4	29	16	45	21.8621	0.48557	23	21	23	21	23	28
MY16	METFORMIN	70000	DRISCOLL	2018-06-18	16	40	0	40	22.65	0.6627	21.5	21	22	21	24	35
MY16	METFORMIN	70000	DRISCOLL	2018-06-18	20	40	0	40	24.1	0.66003	24	23	25	22	25	35
MY16	METFORMIN	70000	DRISCOLL	2018-06-18	23	35	0	35	21.9714	0.61969	21	21	23	21	23	30
MY16	METFORMIN	70000	DRISCOLL	2018-08-20	4	35	15	50	22.5429	0.5175	24	21	24	21	24	28
MY16	METFORMIN	70000	DRISCOLL	2016-10-10	8	24	11	35	24.3574	0.98936	28	21	28	21	28	28
MY16	METFORMIN	70000	DRISCOLL	2016-11-07	20	29	6	35	26.3389	0.92904	28	23	30	21	30	32
MY16	METFORMIN	70000	LITHGOW	2018-06-29	6	36	0	36	14.8889	0.5729	14	12	17	12	17	24
MY16	METFORMIN	70000	LITHGOW	2018-06-29	17	35	3	38	17.5185	0.57058	17	17	19	14	19	26
MY16	METFORMIN	70000	LITHGOW	2018-06-29	18	35	2	37	16.2054	0.71406	17			12	19	24
MY16	METFORMIN	70000	LITHGOW	2018-07-06	6	30	5	35	15.892	0.58431	17	14	17	14	17	24
MY16	METFORMIN	70000	LITHGOW	2018-07-06	17	38	6	44	19.5391	0.79228	19	17	19	17	24	31
MY16	METFORMIN	70000	LITHGOW	2018-07-06	18	36	0	36	15.3333	0.75803	15.5	12	17	12	19	24
MY16	METFORMIN	70000	LITHGOW	2018-07-27	6	39	2	41	19.7008	0.69515	21	17	21	17	24	31
MY16	METFORMIN	70000	LITHGOW	2018-07-27	17	41	0	41	17.9512	0.70965	19	17	19	14	21	31
MY16	METFORMIN	70000	PHILLIPS	2018-06-01	2	36	13	49	25.2778	0.65418	24	24	26	24	26	38
MY16	METFORMIN	70000	PHILLIPS	2018-06-01	5	46	3	49	23.6313	0.6511	24	24	26	24	26	33
MY16	METFORMIN	70000	PHILLIPS	2018-06-01	9	40	10	50	23.8855	0.50765	24			21	26	33
MY16	METFORMIN	70000	PHILLIPS	2018-06-04	2	35	15	50	23.6511	0.89592	25	23	25	21	28	32
MY16	METFORMIN	70000	PHILLIPS	2018-06-04	5	24	23	47	23.4147	1.18788	25	23	28	23	28	30
MY16	METFORMIN	70000	PHILLIPS	2018-06-04	9	32	9	41	23.9601	0.91508	25	21	25	21	28	32
MY16	METFORMIN	70000	PHILLIPS	2018-07-06	2	81	16	97	26.7737	0.5261	26	26	28	24	28	45
MY16	METFORMIN	70000	PHILLIPS	2018-07-20	5	41	8	49	23.8516	0.81027	26	24	26	21	26	33
MY16	METFORMIN	70000	PHILLIPS	2018-07-20	9	44	2	46	23.9463	0.85446	26	24	26	21	28	31
N2_PD1073	CTRL-H2O	0	DRISCOLL	2018-06-08	4	34	4	38	19.4659	0.73253	21	17	21	17	24	28
N2_PD1073	CTRL-H2O	0	DRISCOLL	2018-06-08	16	31	4	35	20.4837	0.70166	21	18	24	17	24	25
N2_PD1073	CTRL-H2O	0	DRISCOLL	2018-06-08	20	35	0	35	21.2286	0.57407	21	18	24	18	25	25
N2_PD1073	CTRL-H2O	0	DRISCOLL	2018-06-08	23	35	0	35	20.6286	0.50889	21			18	24	24
N2_PD1073	CTRL-H2O	0	DRISCOLL	2018-06-18	4	43	2	45	15.7442	0.46122	14	14	18	14	18	23
N2_PD1073	CTRL-H2O	0	DRISCOLL	2018-06-18	16	40	0	40	16.75	0.56699	15	14	17	14	21	28
N2_PD1073	CTRL-H2O	0	DRISCOLL	2018-06-18	20	40	0	40	18.45	0.57284	17	16	21	15	21	25
N2_PD1073	CTRL-H2O	0	DRISCOLL	2018-06-18	23	35	0	35	16.7714	0.56966	17	14	17	14	17	23
N2_PD1073	CTRL-H2O	0	DRISCOLL	2016-08-08	24	33	2	35	20.1515	0.80613	21	16	23	16	25	28
N2_PD1073	CTRL-H2O	0	DRISCOLL	2018-08-20	4	30	20	50	15.8485	0.63735	16	15	18	11	18	21
N2_PD1073	CTRL-H2O	0	DRISCOLL	2018-08-20	16	29	21	50	15.2291	0.55528	15			15	16	23
N2_PD1073	CTRL-H2O	0	DRISCOLL	2018-08-20	23	35	15	50	15.4571	0.66275	18	15	18	11	18	21
N2_PD1073	CTRL-H2O	0	LITHGOW	2018-06-29	6	35	4	39	14.5714	0.4552	14	12	14	12	17	21
N2_PD1073	CTRL-H2O	0	LITHGOW	2018-06-29	17	35	4	39	14.8256	0.55951	14	12	17	12	17	24
N2_PD1073	CTRL-H2O	0	LITHGOW	2018-06-29	18	39	1	40	15.1	0.5866	14	14	17	12	17	24
N2_PD1073	CTRL-H2O	0	LITHGOW	2018-07-06	6	30	5	35	15.7768	0.64656	17	14	17	14	17	24
N2_PD1073	CTRL-H2O	0	LITHGOW	2018-07-06	17	42	2	44	15.0083	0.61975	14	12	17	12	17	28
N2_PD1073	CTRL-H2O	0	LITHGOW	2018-07-06	18	41	2	43	15.4259	0.48533	14	14	17	12	17	21
N2_PD1073	CTRL-H2O	0	LITHGOW	2018-07-27	6	40	5	45	15.2108	0.50603	14	14	17	12	17	24
N2_PD1073	CTRL-H2O	0	LITHGOW	2018-07-27	17	43	0	43	17.093	0.53433	17	17	19	14	19	24
N2_PD1073	CTRL-H2O	0	LITHGOW	2018-07-27	18	39	3	42	15.2341	0.4898	14	14	17	14	17	21
N2_PD1073	CTRL-H2O	0	PHILLIPS	2018-06-01	2	52	7	59	18.9976	0.55694	19	17	21	14	24	28
N2_PD1073	CTRL-H2O	0	PHILLIPS	2018-06-01	5	54	4	58	19.6086	0.53125	19	17	21	17	24	28
N2_PD1073	CTRL-H2O	0	PHILLIPS	2018-06-01	9	39	12	51	18.5318	0.57814	19	17	21	17	21	26
N2_PD1073	CTRL-H2O	0	PHILLIPS	2018-06-04	2	55	6	61	20.4289	0.67017	21	18	21	16	25	30
N2_PD1073	CTRL-H2O	0	PHILLIPS	2018-06-04	5	54	5	59	20.4659	0.57235	21	21	23	16	23	30
N2_PD1073	CTRL-H2O	0	PHILLIPS	2018-06-04	9	56	6	62	17.3227	0.62888	18	16	18	14	21	28
N2_PD1073	CTRL-H2O	0	PHILLIPS	2018-07-06	2	142	58	200	20.033	0.34447	19	19	21	17	24	28
N2_PD1073	CTRL-H2O	0	PHILLIPS	2018-07-20	5	46	4	50	20.3632	0.63717	19	17	24	17	24	31
N2_PD1073	METFORMIN	50000	DRISCOLL	2018-06-08	4	35	3	38	23.0286	0.55834	24	21	24	21	24	31
N2_PD1073	METFORMIN	50000	DRISCOLL	2018-06-08	16	34	1	35	23.2059	0.6592	24			21	24	31
N2_PD1073	METFORMIN	50000	DRISCOLL	2018-06-08	20	34	1	35	25.6857	0.6217	25	25	28	24	28	31
N2_PD1073	METFORMIN	50000	DRISCOLL	2018-06-08	23	35	0	35	24.7143	0.44263	24	24	27	24	27	27
N2_PD1073	METFORMIN	50000	DRISCOLL	2018-06-18	4	44	1	45	21.5682	0.60599	22	21	23	18	23	30
N2_PD1073	METFORMIN	50000	DRISCOLL	2018-06-18	16	40	0	40	21.25	0.87979	21	17	22	17	24	31
N2_PD1073	METFORMIN	50000	DRISCOLL	2018-06-18	20	40	0	40	25.075	0.67879	26	25	27	22	28.5	30
N2_PD1073	METFORMIN	50000	DRISCOLL	2018-06-18	23	33	2	35	23.981	0.86414	23	21	25	21	28	32
N2_PD1073	METFORMIN	50000	DRISCOLL	2016-08-08	24	35	0	35	20.9429	0.66351	23	21	23	16	23	28
N2_PD1073	METFORMIN	50000	DRISCOLL	2018-08-20	4	34	16	50	21.2333	0.7442	24	18	24	18	24	30
N2_PD1073	METFORMIN	50000	DRISCOLL	2018-08-20	16	34	16	50	25.4286	0.61423	25	25	28	23	28	32
N2_PD1073	METFORMIN	50000	DRISCOLL	2018-08-20	23	35	15	50	20.4	1.15751	21	18	23	15	25	32
N2_PD1073	METFORMIN	50000	LITHGOW	2018-06-29	6	37	2	39	16.2973	0.53393	17	14	19	14	19	24
N2_PD1073	METFORMIN	50000	LITHGOW	2018-06-29	17	41	1	42	15.8852	0.61007	17	12	17	12	19	28
N2_PD1073	METFORMIN	50000	LITHGOW	2018-06-29	18	39	0	39	16.5897	0.76329	17	14	19	14	19	26
N2_PD1073	METFORMIN	50000	LITHGOW	2018-07-06	6	36	3	39	16.9947	0.79405	17	14	19	14	19	26
N2_PD1073	METFORMIN	50000	LITHGOW	2018-07-06	17	39	4	43	19.5269	1.00529	19	17	24	13	24	31
N2_PD1073	METFORMIN	50000	LITHGOW	2018-07-06	18	40	0	40	15.65	0.90904	14	12	17	12	19	28
N2_PD1073	METFORMIN	50000	LITHGOW	2018-07-27	6	38	2	40	18.4125	0.75378	19	14	19	14	21	31
N2_PD1073	METFORMIN	50000	LITHGOW	2018-07-27	17	40	3	43	20.3435	0.59693	19	19	21	19	24	28
N2_PD1073	METFORMIN	50000	LITHGOW	2018-07-27	18	36	4	40	17.5281	0.93187	17	14	21	14	21	28
N2_PD1073	METFORMIN	50000	PHILLIPS	2018-06-01	2	47	3	50	23.6766	0.5613	24	24	26	21	26	33
N2_PD1073	METFORMIN	50000	PHILLIPS	2018-06-01	5	24	14	38	22.2963	1.00052	24	19	24	19	24	33
N2_PD1073	METFORMIN	50000	PHILLIPS	2018-06-01	9	44	4	48	22.7547	0.89155	24	21	26	21	26	33
N2_PD1073	METFORMIN	50000	PHILLIPS	2018-06-04	2	44	7	51	24.8836	0.60333	25	25	28	23	28	30
N2_PD1073	METFORMIN	50000	PHILLIPS	2018-06-04	5	47	3	50	23.0017	0.73791	23	23	25	21	28	32
N2_PD1073	METFORMIN	50000	PHILLIPS	2018-06-04	9	47	4	51	22.0479	0.98534	25	21	25	18	28	30
N2_PD1073	METFORMIN	50000	PHILLIPS	2018-07-06	2	170	27	197	25.0444	0.4246	26	24	26	24	28	40
N2_PD1073	METFORMIN	50000	PHILLIPS	2018-07-20	5	24	26	50	18.956	0.36696		19		17		24
N2_PD1073	METFORMIN	70000	DRISCOLL	2018-06-08	4	36	2	38	23.8409	0.62766	24	21	24	21	28	31
N2_PD1073	METFORMIN	70000	DRISCOLL	2018-06-08	16	35	0	35	23.9143	0.61271	24			24	25	35
N2_PD1073	METFORMIN	70000	DRISCOLL	2018-06-08	20	35	0	35	26.5143	0.48571	25	25	28	25	28	33
N2_PD1073	METFORMIN	70000	DRISCOLL	2018-06-08	23	35	0	35	27.0571	0.63371	27			24	31	31
N2_PD1073	METFORMIN	70000	DRISCOLL	2018-06-18	4	43	2	45	23.4519	0.64793	23	21	24	21	28	32
N2_PD1073	METFORMIN	70000	DRISCOLL	2018-06-18	16	39	1	40	25.2308	0.98536	24	22	28	21	31	36
N2_PD1073	METFORMIN	70000	DRISCOLL	2018-06-18	20	38	2	40	25.7796	0.70215	25			23	28	37
N2_PD1073	METFORMIN	70000	DRISCOLL	2018-06-18	23	35	0	35	23.3143	0.92288	23	21	25	21	25	32
N2_PD1073	METFORMIN	70000	DRISCOLL	2018-08-20	4	35	15	50	25.6286	0.74257	25	24	28	24	28	35
N2_PD1073	METFORMIN	70000	DRISCOLL	2018-08-20	16	34	16	50	28.7941	0.85986	29	28	32	25	32	37
N2_PD1073	METFORMIN	70000	DRISCOLL	2018-08-20	23	34	16	50	21.7968	0.7199	23	21	23	18	25	28
N2_PD1073	METFORMIN	70000	LITHGOW	2018-06-29	6	29	9	38	17.3147	0.51981	19	17	19	14	19	24
N2_PD1073	METFORMIN	70000	LITHGOW	2018-06-29	17	41	3	44	17.6874	0.60946	19	17	19	14	19	26
N2_PD1073	METFORMIN	70000	LITHGOW	2018-06-29	18	34	0	34	17.0294	0.81593	17	14	19	14	19	24
N2_PD1073	METFORMIN	70000	LITHGOW	2018-07-06	6	35	2	37	20.0239	1.03717	19	17	24	17	26	31
N2_PD1073	METFORMIN	70000	LITHGOW	2018-07-06	17	35	9	44	23.4949	1.00671	24	19	28	19	28	31
N2_PD1073	METFORMIN	70000	LITHGOW	2018-07-06	18	38	2	40	19.575	1.04437	18	17	21	14	24	33
N2_PD1073	METFORMIN	70000	LITHGOW	2018-07-27	6	43	4	47	21.9535	0.851	24	21	24	17	26	33
N2_PD1073	METFORMIN	70000	LITHGOW	2018-07-27	17	38	3	41	23.5741	0.72323	24	21	26	19	26	33
N2_PD1073	METFORMIN	70000	LITHGOW	2018-07-27	18	40	0	40	20.6	0.90426	21	17	24	17	25	31
N2_PD1073	METFORMIN	70000	PHILLIPS	2018-06-01	2	44	5	49	23.635	0.78688	26	24	26	19	26	33
N2_PD1073	METFORMIN	70000	PHILLIPS	2018-06-01	5	89	10	99	23.3382	0.7814	24	24	26	19	28	35
N2_PD1073	METFORMIN	70000	PHILLIPS	2018-06-01	9	38	2	40	22.9714	0.88457	24	21	26	19	26	33
N2_PD1073	METFORMIN	70000	PHILLIPS	2018-06-04	2	47	3	50	24.8659	0.68526	28	25	28	23	28	30
N2_PD1073	METFORMIN	70000	PHILLIPS	2018-06-04	9	42	7	49	23.4437	0.81084	25	23	28	21	28	32
N2_PD1073	METFORMIN	70000	PHILLIPS	2018-07-06	2	170	30	200	25.6544	0.44397	26	26	28	24	31	38
N2_PD1073	METFORMIN	70000	PHILLIPS	2018-07-20	5	40	8	48	23.0464	0.91318	24	19	26	19	28	33
QG834	CTRL-H2O	0	DRISCOLL	2019-03-07	16	50	0	50	22.48	0.53318	25	20	25	20	25	27
QG834	CTRL-H2O	0	DRISCOLL	2019-03-07	20	47	3	50	25.6031	0.53441	27	25	29	22	29	29
QG834	CTRL-H2O	0	DRISCOLL	2019-03-07	23	50	0	50	22.66	0.60041	25	22	25	18	25	29
QG834	CTRL-H2O	0	DRISCOLL	2018-04-02	20	33	2	35	23.4886	0.92053	25	18	28	18	28	30
QG834	CTRL-H2O	0	DRISCOLL	2018-04-02	23	35	0	35	24.7429	0.61267	25	23	28	21	28	30
QG834	CTRL-H2O	0	DRISCOLL	2018-04-02	24	30	5	35	24.4333	1.05338	25	21	28	21	28	35
QG834	CTRL-H2O	0	LITHGOW	2019-04-22	7	27	14	41	23.6143	0.9185	23	23	28	21	28	30
QG834	CTRL-H2O	0	LITHGOW	2019-04-22	15	27	12	39	23.5994	0.88934	25	23	25	18	28	30
QG834	CTRL-H2O	0	LITHGOW	2019-04-22	18	40	5	45	22.3826	0.73682	21	21	25	18	28	30
QG834	CTRL-H2O	0	LITHGOW	2019-05-03	7	39	0	39	22.3077	0.58565	21	21	24	19	26	28
QG834	CTRL-H2O	0	LITHGOW	2019-05-03	15	38	4	42	23.0199	0.7705	25	21	25	21	25	31
QG834	CTRL-H2O	0	LITHGOW	2019-05-03	18	38	5	43	20.5648	0.76448	21	19	24	17	24	31
QG834	CTRL-H2O	0	LITHGOW	2019-07-07	7	39	1	40	23.0743	0.64998	24	22	24	22	24	29
QG834	CTRL-H2O	0	LITHGOW	2019-07-07	15	36	2	38	23.1284	0.75701	24	22	26	22	26	31
QG834	CTRL-H2O	0	LITHGOW	2019-07-07	18	37	3	40	23.9036	0.71824	24	24	26	22	26	31
QG834	CTRL-H2O	0	PHILLIPS	2019-03-15	2	16	14	30	25.6639	0.67681	26	24	28	24	28	31
QG834	CTRL-H2O	0	PHILLIPS	2019-03-15	5	12	23	35	26.5671	1.04572	28	24	31	24	31	31
QG834	CTRL-H2O	0	PHILLIPS	2019-03-15	9	16	19	35	25.7333	0.84908	26	24	26	24	28	35
QG834	CTRL-H2O	0	PHILLIPS	2019-03-22	5	18	5	23	26.1645	0.91115	28	24	28	24	28	31
QG834	CTRL-H2O	0	PHILLIPS	2019-03-22	9	14	7	21	23.2256	1.29589	24	19	28	19	28	31
QG834	CTRL-H2O	0	PHILLIPS	2019-03-29	2	9	3	12	28.0227	1.69776	26	26	35	26	31	35
QG834	CTRL-H2O	0	PHILLIPS	2019-03-29	5	7	3	10	29.5397	1.53218	31	19	33	28	33	33
QG834	CTRL-H2O	0	PHILLIPS	2019-03-29	9	9	1	10	27.5556	1.14396	28	21	31	26	31	31
QG834	CTRL-H2O	0	PHILLIPS	2019-07-12	5	8	11	19	26.9176	1.53514	28	24	31	26	31	31
QG834	CTRL-H2O	0	PHILLIPS	2019-07-12	9	13	11	24	25.7114	0.88559	26			26	26	31
QG834	METFORMIN	100	DRISCOLL	2018-04-02	20	35	0	35	24.8857	0.89421	25	23	28	21	30	32
QG834	METFORMIN	100	DRISCOLL	2018-04-02	23	35	0	35	21.2286	0.4972	21			21	23	28
QG834	METFORMIN	100	DRISCOLL	2018-04-02	24	28	7	35	26.0772	0.95284	28	23	28	23	30	35
QG834	METFORMIN	100	LITHGOW	2019-07-07	7	43	0	43	24.7209	0.52229	24	22	26	22	26	31
QG834	METFORMIN	100	LITHGOW	2019-07-07	15	34	3	37	24.4118	0.66045	26	22	26	22	26	29
QG834	METFORMIN	100	LITHGOW	2019-07-07	18	39	4	43	25.6132	0.58536	26	24	26	24	29	33
QG834	METFORMIN	100	PHILLIPS	2019-07-12	5	13	7	20	26.679	1.23975	26	24	31	24	31	33
QG834	METFORMIN	100	PHILLIPS	2019-07-12	9	19	7	26	27.1286	1.09413	28	26	31	26	31	33
QG834	METFORMIN	1000	DRISCOLL	2018-04-02	20	33	2	35	25.5467	0.8201	28	25	28	23	28	30
QG834	METFORMIN	1000	DRISCOLL	2018-04-02	23	35	0	35	23.0286	0.5538	23	21	23	21	25	30
QG834	METFORMIN	1000	DRISCOLL	2018-04-02	24	30	5	35	23.297	0.89627	23	21	25	18	28	32
QG834	METFORMIN	1000	LITHGOW	2019-07-07	7	34	7	41	25.4118	0.61635	26	24	26	24	29	31
QG834	METFORMIN	1000	LITHGOW	2019-07-07	15	33	5	38	23.4844	0.76093	24	22	26	22	26	29
QG834	METFORMIN	1000	LITHGOW	2019-07-07	18	28	6	34	23.6682	1.12157	24	22	29	22	29	31
QG834	METFORMIN	1000	PHILLIPS	2019-07-12	5	14	6	20	28.3618	1.1011	31	24	31	24	31	33
QG834	METFORMIN	1000	PHILLIPS	2019-07-12	9	20	5	25	27.7	0.77494	28	24	31	25	31	35
QG834	METFORMIN	10000	DRISCOLL	2018-04-02	20	35	0	35	24.0857	0.69011	25	23	25	23	28	30
QG834	METFORMIN	10000	DRISCOLL	2018-04-02	23	33	2	35	21.8857	0.51865	23	21	23	21	25	25
QG834	METFORMIN	10000	DRISCOLL	2018-04-02	24	29	6	35	20.531	0.83002	21	18	23	16	23	28
QG834	METFORMIN	10000	LITHGOW	2019-07-07	7	31	6	37	24.1613	0.56244	24	22	26	22	26	29
QG834	METFORMIN	10000	LITHGOW	2019-07-07	15	39	1	40	23.0275	0.75078	24	22	24	22	26	36
QG834	METFORMIN	10000	LITHGOW	2019-07-07	18	34	3	37	22.904	0.86918	22	22	26	19	26	33
QG834	METFORMIN	10000	PHILLIPS	2019-07-12	5	22	2	24	24.9414	1.29804	26	24	26	24	28	38
QG834	METFORMIN	10000	PHILLIPS	2019-07-12	9	15	10	25	26.5504	1.2744	28	26	31	26	31	31
QG834	METFORMIN	5000	DRISCOLL	2018-04-02	20	34	1	35	24.1406	0.65957	25	23	25	21	28	30
QG834	METFORMIN	5000	DRISCOLL	2018-04-02	23	35	0	35	20.4571	0.57298	21	18	23	16	23	28
QG834	METFORMIN	5000	DRISCOLL	2018-04-02	24	28	7	35	24.2162	1.04099	25	21	28	21	28	32
QG834	METFORMIN	5000	LITHGOW	2019-07-07	7	41	1	42	21.6984	0.82288	22	22	24	19	24	29
QG834	METFORMIN	5000	LITHGOW	2019-07-07	15	36	4	40	24.2264	0.59847	24	22	26	22	26	33
QG834	METFORMIN	5000	LITHGOW	2019-07-07	18	24	18	42	23.4662	0.98785	26	22	26	19	26	31
QG834	METFORMIN	5000	PHILLIPS	2019-07-12	5	17	6	23	25.8729	1.51644	26	24	31	24	31	31
QG834	METFORMIN	5000	PHILLIPS	2019-07-12	9	18	7	25	27.5966	1.16965	28	24	31	24	31	35
QG834	METFORMIN	50000	DRISCOLL	2019-03-07	16	40	10	50	20.5825	0.47258	20	20	22	18	22	25
QG834	METFORMIN	50000	DRISCOLL	2019-03-07	20	43	7	50	20.6651	0.63662	20	20	22	18	25	27
QG834	METFORMIN	50000	DRISCOLL	2019-03-07	23	45	5	50	19.8851	0.56724	20	20	22	18	22	27
QG834	METFORMIN	50000	LITHGOW	2019-04-22	7	32	9	41	21.9428	0.93794	23	18	25	18	25	32
QG834	METFORMIN	50000	LITHGOW	2019-04-22	15	37	8	45	23.4738	0.82053	25	21	28	21	28	32
QG834	METFORMIN	50000	LITHGOW	2019-04-22	18	40	2	42	21.1341	0.76242	21	18	23	16	25	32
QG834	METFORMIN	50000	LITHGOW	2019-05-03	7	41	0	41	20.0732	0.79048	21	19	24	17	24	28
QG834	METFORMIN	50000	LITHGOW	2019-05-03	15	41	4	45	21.1951	0.94238	19	17	26	17	26	31
QG834	METFORMIN	50000	LITHGOW	2019-05-03	18	42	7	49	20.8833	0.78743	21	19	24	17	24	31
QG834	METFORMIN	50000	PHILLIPS	2019-03-15	2	28	5	33	21.4694	0.80264	21	19	24	17	24	28
QG834	METFORMIN	50000	PHILLIPS	2019-03-15	5	26	9	35	20.7353	0.57127	21	19	24	19	24	26
QG834	METFORMIN	50000	PHILLIPS	2019-03-15	9	27	7	34	21.9277	0.87825	24	21	24	19	26	28
QG834	METFORMIN	50000	PHILLIPS	2019-03-22	5	7	17	24	20.0588	0.56506	21			21	21	21
QG834	METFORMIN	50000	PHILLIPS	2019-03-22	9	17	6	23	23.3478	1.3253	24	21	28	21	28	31
QG834	METFORMIN	50000	PHILLIPS	2019-03-29	2	7	5	12	24.25	0.94992	24	21	28	22.5	26	28
QG834	METFORMIN	50000	PHILLIPS	2019-03-29	5	10	2	12	24.4747	1.34401	26	19	28	21	28	31
QG834	METFORMIN	50000	PHILLIPS	2019-03-29	9	9	2	11	22.5685	1.52701	24	19	26	21	24	28

## Sheet: metfo_sum_trial_median-anova
	One-Way Analysis of Variance of the Kaplan-Meier medians, by Trial and separated by Strain-Concentration groups. Medians are of each technical replicate within a Trial. Interested in the variation of these medians between and within Trials (biological replicates). Most of the variance here is between biological replicates, rather than within.
	Strain_Conc	X	Y	Source	DF	SS	Mean Square	F ratio	Prob > F	Between	Within
	AF16_0	Lab_Date	KM median	Lab_Date	10	234.074	23.4074	3.5111	0.0125	0.686957	0.313043
	AF16_0	Lab_Date	KM median	Error	16	106.667	6.6667
	AF16_0	Lab_Date	KM median	C. Total	26	340.741
	AF16_100	Lab_Date	KM median	Lab_Date	2	88.8889	44.4444	50	0.0002	0.943396	0.0566038
	AF16_100	Lab_Date	KM median	Error	6	5.33333	0.8889
	AF16_100	Lab_Date	KM median	C. Total	8	94.2222
	AF16_1000	Lab_Date	KM median	Lab_Date	2	174.222	87.1111	24.5	0.0013	0.890909	0.109091
	AF16_1000	Lab_Date	KM median	Error	6	21.3333	3.5556
	AF16_1000	Lab_Date	KM median	C. Total	8	195.556
	AF16_5000	Lab_Date	KM median	Lab_Date	2	74.6667	37.3333	8.1951	0.0192	0.732026	0.267974
	AF16_5000	Lab_Date	KM median	Error	6	27.3333	4.5556
	AF16_5000	Lab_Date	KM median	C. Total	8	102
	AF16_10000	Lab_Date	KM median	Lab_Date	2	26.2083	13.1042	2.1365	0.2135	0.460806	0.539194
	AF16_10000	Lab_Date	KM median	Error	5	30.6667	6.1333
	AF16_10000	Lab_Date	KM median	C. Total	7	56.875
	AF16_50000	Lab_Date	KM median	Lab_Date	7	262.583	37.5119	50.5778	<.0001	0.972531	0.0274691
	AF16_50000	Lab_Date	KM median	Error	10	7.41667	0.7417
	AF16_50000	Lab_Date	KM median	C. Total	17	270
	ED3092_0	Lab_Date	KM median	Lab_Date	7	250.155	35.7364	4.1326	0.0133	0.689946	0.310054
	ED3092_0	Lab_Date	KM median	Error	13	112.417	8.6474
	ED3092_0	Lab_Date	KM median	C. Total	20	362.571
	ED3092_100	Lab_Date	KM median	Lab_Date	2	37.0476	18.5238	27.7857	0.0045	0.932854	0.0671463
	ED3092_100	Lab_Date	KM median	Error	4	2.66667	0.6667
	ED3092_100	Lab_Date	KM median	C. Total	6	39.7143
	ED3092_1000	Lab_Date	KM median	Lab_Date	2	23.0476	11.5238	3.6391	0.1258	0.645333	0.354667
	ED3092_1000	Lab_Date	KM median	Error	4	12.6667	3.1667
	ED3092_1000	Lab_Date	KM median	C. Total	6	35.7143
	ED3092_5000	Lab_Date	KM median	Lab_Date	2	110.333	55.1667	7.5657	0.0437	0.79092	0.20908
	ED3092_5000	Lab_Date	KM median	Error	4	29.1667	7.2917
	ED3092_5000	Lab_Date	KM median	C. Total	6	139.5
	ED3092_10000	Lab_Date	KM median	Lab_Date	1	0.666667	0.6667	0.1429	0.7247	0.0344828	0.965517
	ED3092_10000	Lab_Date	KM median	Error	4	18.6667	4.6667
	ED3092_10000	Lab_Date	KM median	C. Total	5	19.3333
	ED3092_50000	Lab_Date	KM median	Lab_Date	4	147.233	36.8083	7.4864	0.0047	0.749661	0.250339
	ED3092_50000	Lab_Date	KM median	Error	10	49.1667	4.9167
	ED3092_50000	Lab_Date	KM median	C. Total	14	196.4
	HK104_0	Lab_Date	KM median	Lab_Date	7	360.493	51.499	3.5791	0.0182	0.625501	0.374499
	HK104_0	Lab_Date	KM median	Error	15	215.833	14.3889
	HK104_0	Lab_Date	KM median	C. Total	22	576.326
	HK104_100	Lab_Date	KM median	Lab_Date	2	168.833	84.4167	2.8296	0.1507	0.530922	0.469078
	HK104_100	Lab_Date	KM median	Error	5	149.167	29.8333
	HK104_100	Lab_Date	KM median	C. Total	7	318
	HK104_1000	Lab_Date	KM median	Lab_Date	2	208.667	104.333	3.3584	0.119	0.57326	0.42674
	HK104_1000	Lab_Date	KM median	Error	5	155.333	31.0667
	HK104_1000	Lab_Date	KM median	C. Total	7	364
	HK104_5000	Lab_Date	KM median	Lab_Date	2	290.19	145.095	5.3409	0.0742	0.727555	0.272445
	HK104_5000	Lab_Date	KM median	Error	4	108.667	27.1667
	HK104_5000	Lab_Date	KM median	C. Total	6	398.857
	HK104_10000	Lab_Date	KM median	Lab_Date	2	283.722	141.861	4.437	0.0656	0.596612	0.403388
	HK104_10000	Lab_Date	KM median	Error	6	191.833	31.9722
	HK104_10000	Lab_Date	KM median	C. Total	8	475.556
	HK104_50000	Lab_Date	KM median	Lab_Date	4	481.6	120.4	14.8033	0.0003	0.855519	0.144481
	HK104_50000	Lab_Date	KM median	Error	10	81.3333	8.1333
	HK104_50000	Lab_Date	KM median	C. Total	14	562.933
	JU1373_0	Lab_Date	KM median	Lab_Date	10	104.667	10.4667	3.9873	0.007	0.713636	0.286364
	JU1373_0	Lab_Date	KM median	Error	16	42	2.625
	JU1373_0	Lab_Date	KM median	C. Total	26	146.667
	JU1373_100	Lab_Date	KM median	Lab_Date	2	20.6667	10.3333	11.625	0.0086	0.794872	0.205128
	JU1373_100	Lab_Date	KM median	Error	6	5.33333	0.8889
	JU1373_100	Lab_Date	KM median	C. Total	8	26
	JU1373_1000	Lab_Date	KM median	Lab_Date	2	24.6667	12.3333	5.55	0.0432	0.649123	0.350877
	JU1373_1000	Lab_Date	KM median	Error	6	13.3333	2.2222
	JU1373_1000	Lab_Date	KM median	C. Total	8	38
	JU1373_5000	Lab_Date	KM median	Lab_Date	2	16.2222	8.1111	6.0833	0.036	0.669725	0.330275
	JU1373_5000	Lab_Date	KM median	Error	6	8	1.3333
	JU1373_5000	Lab_Date	KM median	C. Total	8	24.2222
	JU1373_10000	Lab_Date	KM median	Lab_Date	2	34.6667	17.3333	9.1765	0.015	0.753623	0.246377
	JU1373_10000	Lab_Date	KM median	Error	6	11.3333	1.8889
	JU1373_10000	Lab_Date	KM median	C. Total	8	46
	JU1373_50000	Lab_Date	KM median	Lab_Date	7	182.861	26.123	12.1975	0.0004	0.895159	0.104841
	JU1373_50000	Lab_Date	KM median	Error	10	21.4167	2.1417
	JU1373_50000	Lab_Date	KM median	C. Total	17	204.278
	JU1630_0	Lab_Date	KM median	Lab_Date	7	225.5	32.2143	4.373	0.0079	0.671131	0.328869
	JU1630_0	Lab_Date	KM median	Error	15	110.5	7.3667
	JU1630_0	Lab_Date	KM median	C. Total	22	336
	JU1630_100	Lab_Date	KM median	Lab_Date	2	73.875	36.9375	23.0859	0.003	0.90229	0.0977099
	JU1630_100	Lab_Date	KM median	Error	5	8	1.6
	JU1630_100	Lab_Date	KM median	C. Total	7	81.875
	JU1630_1000	Lab_Date	KM median	Lab_Date	2	80.8333	40.4167	23.3173	0.0029	0.903166	0.0968343
	JU1630_1000	Lab_Date	KM median	Error	5	8.66667	1.7333
	JU1630_1000	Lab_Date	KM median	C. Total	7	89.5
	JU1630_5000	Lab_Date	KM median	Lab_Date	2	60	30	75	0.0002	0.967742	0.0322581
	JU1630_5000	Lab_Date	KM median	Error	5	2	0.4
	JU1630_5000	Lab_Date	KM median	C. Total	7	62
	JU1630_10000	Lab_Date	KM median	Lab_Date	2	17.3333	8.6667	9.2857	0.0207	0.787879	0.212121
	JU1630_10000	Lab_Date	KM median	Error	5	4.66667	0.9333
	JU1630_10000	Lab_Date	KM median	C. Total	7	22
	JU1630_50000	Lab_Date	KM median	Lab_Date	4	60	15	6.8182	0.0065	0.731707	0.268293
	JU1630_50000	Lab_Date	KM median	Error	10	22	2.2
	JU1630_50000	Lab_Date	KM median	C. Total	14	82
	JU775_0	Lab_Date	KM median	Lab_Date	10	903.339	90.3339	14.17	<.0001	0.876314	0.123686
	JU775_0	Lab_Date	KM median	Error	20	127.5	6.375
	JU775_0	Lab_Date	KM median	C. Total	30	1030.84
	JU775_50000	Lab_Date	KM median	Lab_Date	9	584.713	64.9681	9.9575	<.0001	0.840552	0.159448
	JU775_50000	Lab_Date	KM median	Error	17	110.917	6.5245
	JU775_50000	Lab_Date	KM median	C. Total	26	695.63
	JU775_70000	Lab_Date	KM median	Lab_Date	10	699.254	69.9254	18.3593	<.0001	0.892993	0.107007
	JU775_70000	Lab_Date	KM median	Error	22	83.7917	3.8087
	JU775_70000	Lab_Date	KM median	C. Total	32	783.045
	MY16_0	Lab_Date	KM median	Lab_Date	11	440.051	40.0046	19.5312	<.0001	0.918749	0.0812511
	MY16_0	Lab_Date	KM median	Error	19	38.9167	2.0482
	MY16_0	Lab_Date	KM median	C. Total	30	478.968
	MY16_50000	Lab_Date	KM median	Lab_Date	10	456.429	45.6429	15.0747	<.0001	0.909501	0.0904992
	MY16_50000	Lab_Date	KM median	Error	15	45.4167	3.0278
	MY16_50000	Lab_Date	KM median	C. Total	25	501.846
	MY16_70000	Lab_Date	KM median	Lab_Date	11	370.473	33.6794	28.8378	<.0001	0.949135	0.0508654
	MY16_70000	Lab_Date	KM median	Error	17	19.8542	1.1679
	MY16_70000	Lab_Date	KM median	C. Total	28	390.328
	N2-PD1073_0	Lab_Date	KM median	Lab_Date	10	208.708	20.8708	9.0994	<.0001	0.81249	0.18751
	N2-PD1073_0	Lab_Date	KM median	Error	21	48.1667	2.2937
	N2-PD1073_0	Lab_Date	KM median	C. Total	31	256.875
	N2-PD1073_50000	Lab_Date	KM median	Lab_Date	9	322.777	35.8641	18.1846	<.0001	0.886278	0.113722
	N2-PD1073_50000	Lab_Date	KM median	Error	21	41.4167	1.9722
	N2-PD1073_50000	Lab_Date	KM median	C. Total	30	364.194
	N2-PD1073_70000	Lab_Date	KM median	Lab_Date	9	181.589	20.1765	5.6307	0.0005	0.707015	0.292985
	N2-PD1073_70000	Lab_Date	KM median	Error	21	75.25	3.5833
	N2-PD1073_70000	Lab_Date	KM median	C. Total	30	256.839
	QG834_0	Lab_Date	KM median	Lab_Date	8	87.8933	10.9867	3.7669	0.0115	0.653191	0.346809
	QG834_0	Lab_Date	KM median	Error	16	46.6667	2.9167
	QG834_0	Lab_Date	KM median	C. Total	24	134.56
	QG834_100	Lab_Date	KM median	Lab_Date	2	6.66667	3.3333	0.5682	0.5993	0.185185	0.814815
	QG834_100	Lab_Date	KM median	Error	5	29.3333	5.8667
	QG834_100	Lab_Date	KM median	C. Total	7	36
	QG834_1000	Lab_Date	KM median	Lab_Date	2	35.0417	17.5208	3.6757	0.1043	0.595188	0.404812
	QG834_1000	Lab_Date	KM median	Error	5	23.8333	4.7667
	QG834_1000	Lab_Date	KM median	C. Total	7	58.875
	QG834_5000	Lab_Date	KM median	Lab_Date	2	15.2083	7.6042	1.8397	0.2519	0.423926	0.576074
	QG834_5000	Lab_Date	KM median	Error	5	20.6667	4.1333
	QG834_5000	Lab_Date	KM median	C. Total	7	35.875
	QG834_10000	Lab_Date	KM median	Lab_Date	2	22.2083	11.1042	4.3832	0.0795	0.636798	0.363202
	QG834_10000	Lab_Date	KM median	Error	5	12.6667	2.5333
	QG834_10000	Lab_Date	KM median	C. Total	7	34.875
	QG834_50000	Lab_Date	KM median	Lab_Date	5	45.1078	9.0216	4.1638	0.0228	0.654295	0.345705
	QG834_50000	Lab_Date	KM median	Error	11	23.8333	2.1667
	QG834_50000	Lab_Date	KM median	C. Total	16	68.9412
