# Supplementary material for: Metformin treatment of diverse Caenorhabditis species reveals the importance of genetic background in longevity and healthspan extension outcomes
Source: Aging Cell. 2021 Nov 27;21(1):e13488. doi: 10.1111/acel.13488 (PMC8761014; doi:10.1111/acel.13488)
Supplement: Supplementary file 6 — Dataset S5 [file ACEL-21-e13488-s002.xlsx]

## Sheet: metfo_lifespan
Lab	Experimenter	Compound	Concentration	Units	Species	Strain	Thaw Date	Start Date	Plate_Title	PlateID	Age at Death	Dead	Censor	Reason for Censor	Temperature	DeathNoCen	Experiment Name	Experimenter for observation	Merged
DRISCOLL	16	CTRL_H2O	x0	μM	C. BRIGGSAE	AF16	2019-02-01	2019-03-08	AF16_DH2O_2_1	50136410	10	0	1	lost	20		DS_030819	16	AF16_CTRL_H2O_x0
DRISCOLL	16	CTRL_H2O	x0	μM	C. BRIGGSAE	AF16	2019-02-01	2019-03-08	AF16_DH2O_2_1	50136410	10	0	1	lost	20		DS_030819	16	AF16_CTRL_H2O_x0
DRISCOLL	16	CTRL_H2O	x0	μM	C. BRIGGSAE	AF16	2019-02-01	2019-03-08	AF16_DH2O_2_1	50136410	12	0	1	lost	20		DS_030819	16	AF16_CTRL_H2O_x0
DRISCOLL	16	CTRL_H2O	x0	μM	C. BRIGGSAE	AF16	2019-02-01	2019-03-08	AF16_DH2O_2_1	50136410	12	0	1	lost	20		DS_030819	16	AF16_CTRL_H2O_x0
DRISCOLL	16	CTRL_H2O	x0	μM	C. BRIGGSAE	AF16	2019-02-01	2019-03-08	AF16_DH2O_2_1	50136410	12	0	1	lost	20		DS_030819	16	AF16_CTRL_H2O_x0
DRISCOLL	16	CTRL_H2O	x0	μM	C. BRIGGSAE	AF16	2019-02-01	2019-03-08	AF16_DH2O_2_1	50136410	12	0	1	lost	20		DS_030819	16	AF16_CTRL_H2O_x0
DRISCOLL	16	CTRL_H2O	x0	μM	C. BRIGGSAE	AF16	2019-02-01	2019-03-08	AF16_DH2O_2_1	50136410	12	0	1	lost	20		DS_030819	16	AF16_CTRL_H2O_x0
DRISCOLL	16	CTRL_H2O	x0	μM	C. BRIGGSAE	AF16	2019-02-01	2019-03-08	AF16_DH2O_2_1	50136410	12	0	1	lost	20		DS_030819	16	AF16_CTRL_H2O_x0
DRISCOLL	16	CTRL_H2O	x0	μM	C. BRIGGSAE	AF16	2019-02-01	2019-03-08	AF16_DH2O_2_1	50136410	12	0	1	lost	20		DS_030819	16	AF16_CTRL_H2O_x0
DRISCOLL	16	CTRL_H2O	x0	μM	C. BRIGGSAE	AF16	2019-02-01	2019-03-08	AF16_DH2O_2_1	50136410	12	0	1	lost	20		DS_030819	16	AF16_CTRL_H2O_x0
DRISCOLL	16	CTRL_H2O	x0	μM	C. BRIGGSAE	AF16	2019-02-01	2019-03-08	AF16_DH2O_2_1	50136410	14	1	0		20	14	DS_030819	16	AF16_CTRL_H2O_x0
DRISCOLL	16	CTRL_H2O	x0	μM	C. BRIGGSAE	AF16	2019-02-01	2019-03-08	AF16_DH2O_2_1	50136410	14	1	0		20	14	DS_030819	16	AF16_CTRL_H2O_x0
DRISCOLL	16	CTRL_H2O	x0	μM	C. BRIGGSAE	AF16	2019-02-01	2019-03-08	AF16_DH2O_2_1	50136410	17	1	0		20	17	DS_030819	16	AF16_CTRL_H2O_x0
DRISCOLL	16	CTRL_H2O	x0	μM	C. BRIGGSAE	AF16	2019-02-01	2019-03-08	AF16_DH2O_2_1	50136410	17	1	0		20	17	DS_030819	16	AF16_CTRL_H2O_x0
DRISCOLL	16	CTRL_H2O	x0	μM	C. BRIGGSAE	AF16	2019-02-01	2019-03-08	AF16_DH2O_2_1	50136410	17	1	0		20	17	DS_030819	16	AF16_CTRL_H2O_x0
DRISCOLL	16	CTRL_H2O	x0	μM	C. BRIGGSAE	AF16	2019-02-01	2019-03-08	AF16_DH2O_2_1	50136410	19	1	0		20	19	DS_030819	16	AF16_CTRL_H2O_x0
DRISCOLL	16	CTRL_H2O	x0	μM	C. BRIGGSAE	AF16	2019-02-01	2019-03-08	AF16_DH2O_2_1	50136410	19	1	0		20	19	DS_030819	16	AF16_CTRL_H2O_x0
DRISCOLL	16	CTRL_H2O	x0	μM	C. BRIGGSAE	AF16	2019-02-01	2019-03-08	AF16_DH2O_2_1	50136410	19	1	0		20	19	DS_030819	16	AF16_CTRL_H2O_x0
DRISCOLL	16	CTRL_H2O	x0	μM	C. BRIGGSAE	AF16	2019-02-01	2019-03-08	AF16_DH2O_2_1	50136410	19	1	0		20	19	DS_030819	16	AF16_CTRL_H2O_x0
DRISCOLL	16	CTRL_H2O	x0	μM	C. BRIGGSAE	AF16	2019-02-01	2019-03-08	AF16_DH2O_2_1	50136410	19	1	0		20	19	DS_030819	16	AF16_CTRL_H2O_x0
DRISCOLL	16	CTRL_H2O	x0	μM	C. BRIGGSAE	AF16	2019-02-01	2019-03-08	AF16_DH2O_2_1	50136410	19	0	1	lost	20		DS_030819	16	AF16_CTRL_H2O_x0
DRISCOLL	16	CTRL_H2O	x0	μM	C. BRIGGSAE	AF16	2019-02-01	2019-03-08	AF16_DH2O_2_1	50136410	19	0	1	lost	20		DS_030819	16	AF16_CTRL_H2O_x0
DRISCOLL	16	CTRL_H2O	x0	μM	C. BRIGGSAE	AF16	2019-02-01	2019-03-08	AF16_DH2O_2_1	50136410	21	1	0		20	21	DS_030819	16	AF16_CTRL_H2O_x0
DRISCOLL	16	CTRL_H2O	x0	μM	C. BRIGGSAE	AF16	2019-02-01	2019-03-08	AF16_DH2O_2_1	50136410	21	1	0		20	21	DS_030819	16	AF16_CTRL_H2O_x0
DRISCOLL	16	CTRL_H2O	x0	μM	C. BRIGGSAE	AF16	2019-02-01	2019-03-08	AF16_DH2O_2_1	50136410	21	1	0		20	21	DS_030819	16	AF16_CTRL_H2O_x0
DRISCOLL	16	CTRL_H2O	x0	μM	C. BRIGGSAE	AF16	2019-02-01	2019-03-08	AF16_DH2O_2_1	50136410	21	1	0		20	21	DS_030819	16	AF16_CTRL_H2O_x0
DRISCOLL	16	CTRL_H2O	x0	μM	C. BRIGGSAE	AF16	2019-02-01	2019-03-08	AF16_DH2O_2_1	50136410	24	1	0		20	24	DS_030819	16	AF16_CTRL_H2O_x0
DRISCOLL	16	CTRL_H2O	x0	μM	C. BRIGGSAE	AF16	2019-02-01	2019-03-08	AF16_DH2O_2_1	50136410	24	1	0		20	24	DS_030819	16	AF16_CTRL_H2O_x0
DRISCOLL	16	CTRL_H2O	x0	μM	C. BRIGGSAE	AF16	2019-02-01	2019-03-08	AF16_DH2O_2_1	50136410	24	1	0		20	24	DS_030819	16	AF16_CTRL_H2O_x0
DRISCOLL	16	CTRL_H2O	x0	μM	C. BRIGGSAE	AF16	2019-02-01	2019-03-08	AF16_DH2O_2_1	50136410	24	1	0		20	24	DS_030819	16	AF16_CTRL_H2O_x0
DRISCOLL	16	CTRL_H2O	x0	μM	C. BRIGGSAE	AF16	2019-02-01	2019-03-08	AF16_DH2O_2_1	50136410	24	1	0		20	24	DS_030819	16	AF16_CTRL_H2O_x0
DRISCOLL	16	CTRL_H2O	x0	μM	C. BRIGGSAE	AF16	2019-02-01	2019-03-08	AF16_DH2O_2_1	50136410	24	1	0		20	24	DS_030819	16	AF16_CTRL_H2O_x0
DRISCOLL	16	CTRL_H2O	x0	μM	C. BRIGGSAE	AF16	2019-02-01	2019-03-08	AF16_DH2O_2_1	50136410	24	1	0		20	24	DS_030819	16	AF16_CTRL_H2O_x0
DRISCOLL	16	CTRL_H2O	x0	μM	C. BRIGGSAE	AF16	2019-02-01	2019-03-08	AF16_DH2O_2_1	50136410	24	1	0		20	24	DS_030819	16	AF16_CTRL_H2O_x0
DRISCOLL	16	CTRL_H2O	x0	μM	C. BRIGGSAE	AF16	2019-02-01	2019-03-08	AF16_DH2O_2_1	50136410	24	1	0		20	24	DS_030819	16	AF16_CTRL_H2O_x0
DRISCOLL	16	CTRL_H2O	x0	μM	C. BRIGGSAE	AF16	2019-02-01	2019-03-08	AF16_DH2O_2_1	50136410	24	1	0		20	24	DS_030819	16	AF16_CTRL_H2O_x0
DRISCOLL	16	CTRL_H2O	x0	μM	C. BRIGGSAE	AF16	2019-02-01	2019-03-08	AF16_DH2O_2_1	50136410	26	1	0		20	26	DS_030819	16	AF16_CTRL_H2O_x0
DRISCOLL	16	CTRL_H2O	x0	μM	C. BRIGGSAE	AF16	2019-02-01	2019-03-08	AF16_DH2O_2_1	50136410	26	1	0		20	26	DS_030819	16	AF16_CTRL_H2O_x0
DRISCOLL	16	CTRL_H2O	x0	μM	C. BRIGGSAE	AF16	2019-02-01	2019-03-08	AF16_DH2O_2_1	50136410	26	1	0		20	26	DS_030819	16	AF16_CTRL_H2O_x0
DRISCOLL	16	CTRL_H2O	x0	μM	C. BRIGGSAE	AF16	2019-02-01	2019-03-08	AF16_DH2O_2_1	50136410	26	1	0		20	26	DS_030819	16	AF16_CTRL_H2O_x0
DRISCOLL	16	CTRL_H2O	x0	μM	C. BRIGGSAE	AF16	2019-02-01	2019-03-08	AF16_DH2O_2_1	50136410	26	1	0		20	26	DS_030819	16	AF16_CTRL_H2O_x0
DRISCOLL	16	CTRL_H2O	x0	μM	C. BRIGGSAE	AF16	2019-02-01	2019-03-08	AF16_DH2O_2_1	50136410	26	1	0		20	26	DS_030819	16	AF16_CTRL_H2O_x0
DRISCOLL	16	CTRL_H2O	x0	μM	C. BRIGGSAE	AF16	2019-02-01	2019-03-08	AF16_DH2O_2_1	50136410	28	1	0		20	28	DS_030819	16	AF16_CTRL_H2O_x0
DRISCOLL	16	CTRL_H2O	x0	μM	C. BRIGGSAE	AF16	2019-02-01	2019-03-08	AF16_DH2O_2_1	50136410	28	1	0		20	28	DS_030819	16	AF16_CTRL_H2O_x0
DRISCOLL	16	CTRL_H2O	x0	μM	C. BRIGGSAE	AF16	2019-02-01	2019-03-08	AF16_DH2O_2_1	50136410	28	1	0		20	28	DS_030819	16	AF16_CTRL_H2O_x0
DRISCOLL	16	CTRL_H2O	x0	μM	C. BRIGGSAE	AF16	2019-02-01	2019-03-08	AF16_DH2O_2_1	50136410	28	1	0		20	28	DS_030819	16	AF16_CTRL_H2O_x0
DRISCOLL	16	CTRL_H2O	x0	μM	C. BRIGGSAE	AF16	2019-02-01	2019-03-08	AF16_DH2O_2_1	50136410	28	1	0		20	28	DS_030819	16	AF16_CTRL_H2O_x0
DRISCOLL	16	CTRL_H2O	x0	μM	C. BRIGGSAE	AF16	2019-02-01	2019-03-08	AF16_DH2O_2_1	50136410	31	1	0		20	31	DS_030819	16	AF16_CTRL_H2O_x0
DRISCOLL	16	CTRL_H2O	x0	μM	C. BRIGGSAE	AF16	2019-02-01	2019-03-08	AF16_DH2O_2_1	50136410	31	1	0		20	31	DS_030819	16	AF16_CTRL_H2O_x0
DRISCOLL	16	CTRL_H2O	x0	μM	C. BRIGGSAE	AF16	2019-02-01	2019-03-08	AF16_DH2O_2_1	50136410	35	1	0		20	35	DS_030819	16	AF16_CTRL_H2O_x0
DRISCOLL	16	METFORMIN	x50000	μM	C. BRIGGSAE	AF16	2019-02-01	2019-03-08	AF16_METFORMIN_50UM_2_1	50136415	10	1	0		20	10	DS_030819	16	AF16_METFORMIN_x50000
DRISCOLL	16	METFORMIN	x50000	μM	C. BRIGGSAE	AF16	2019-02-01	2019-03-08	AF16_METFORMIN_50UM_2_1	50136415	12	0	1	lost	20		DS_030819	16	AF16_METFORMIN_x50000
DRISCOLL	16	METFORMIN	x50000	μM	C. BRIGGSAE	AF16	2019-02-01	2019-03-08	AF16_METFORMIN_50UM_2_1	50136415	12	0	1	lost	20		DS_030819	16	AF16_METFORMIN_x50000
DRISCOLL	16	METFORMIN	x50000	μM	C. BRIGGSAE	AF16	2019-02-01	2019-03-08	AF16_METFORMIN_50UM_2_1	50136415	12	0	1	lost	20		DS_030819	16	AF16_METFORMIN_x50000
DRISCOLL	16	METFORMIN	x50000	μM	C. BRIGGSAE	AF16	2019-02-01	2019-03-08	AF16_METFORMIN_50UM_2_1	50136415	12	0	1	lost	20		DS_030819	16	AF16_METFORMIN_x50000
DRISCOLL	16	METFORMIN	x50000	μM	C. BRIGGSAE	AF16	2019-02-01	2019-03-08	AF16_METFORMIN_50UM_2_1	50136415	12	0	1	lost	20		DS_030819	16	AF16_METFORMIN_x50000
DRISCOLL	16	METFORMIN	x50000	μM	C. BRIGGSAE	AF16	2019-02-01	2019-03-08	AF16_METFORMIN_50UM_2_1	50136415	14	1	0		20	14	DS_030819	16	AF16_METFORMIN_x50000
DRISCOLL	16	METFORMIN	x50000	μM	C. BRIGGSAE	AF16	2019-02-01	2019-03-08	AF16_METFORMIN_50UM_2_1	50136415	17	1	0		20	17	DS_030819	16	AF16_METFORMIN_x50000
DRISCOLL	16	METFORMIN	x50000	μM	C. BRIGGSAE	AF16	2019-02-01	2019-03-08	AF16_METFORMIN_50UM_2_1	50136415	17	1	0		20	17	DS_030819	16	AF16_METFORMIN_x50000
DRISCOLL	16	METFORMIN	x50000	μM	C. BRIGGSAE	AF16	2019-02-01	2019-03-08	AF16_METFORMIN_50UM_2_1	50136415	17	1	0		20	17	DS_030819	16	AF16_METFORMIN_x50000
DRISCOLL	16	METFORMIN	x50000	μM	C. BRIGGSAE	AF16	2019-02-01	2019-03-08	AF16_METFORMIN_50UM_2_1	50136415	17	1	0		20	17	DS_030819	16	AF16_METFORMIN_x50000
DRISCOLL	16	METFORMIN	x50000	μM	C. BRIGGSAE	AF16	2019-02-01	2019-03-08	AF16_METFORMIN_50UM_2_1	50136415	17	0	1	lost	20		DS_030819	16	AF16_METFORMIN_x50000
DRISCOLL	16	METFORMIN	x50000	μM	C. BRIGGSAE	AF16	2019-02-01	2019-03-08	AF16_METFORMIN_50UM_2_1	50136415	17	0	1	lost	20		DS_030819	16	AF16_METFORMIN_x50000
DRISCOLL	16	METFORMIN	x50000	μM	C. BRIGGSAE	AF16	2019-02-01	2019-03-08	AF16_METFORMIN_50UM_2_1	50136415	17	0	1	lost	20		DS_030819	16	AF16_METFORMIN_x50000
DRISCOLL	16	METFORMIN	x50000	μM	C. BRIGGSAE	AF16	2019-02-01	2019-03-08	AF16_METFORMIN_50UM_2_1	50136415	19	1	0		20	19	DS_030819	16	AF16_METFORMIN_x50000
DRISCOLL	16	METFORMIN	x50000	μM	C. BRIGGSAE	AF16	2019-02-01	2019-03-08	AF16_METFORMIN_50UM_2_1	50136415	19	1	0		20	19	DS_030819	16	AF16_METFORMIN_x50000
DRISCOLL	16	METFORMIN	x50000	μM	C. BRIGGSAE	AF16	2019-02-01	2019-03-08	AF16_METFORMIN_50UM_2_1	50136415	19	1	0		20	19	DS_030819	16	AF16_METFORMIN_x50000
DRISCOLL	16	METFORMIN	x50000	μM	C. BRIGGSAE	AF16	2019-02-01	2019-03-08	AF16_METFORMIN_50UM_2_1	50136415	19	1	0		20	19	DS_030819	16	AF16_METFORMIN_x50000
DRISCOLL	16	METFORMIN	x50000	μM	C. BRIGGSAE	AF16	2019-02-01	2019-03-08	AF16_METFORMIN_50UM_2_1	50136415	19	1	0		20	19	DS_030819	16	AF16_METFORMIN_x50000
DRISCOLL	16	METFORMIN	x50000	μM	C. BRIGGSAE	AF16	2019-02-01	2019-03-08	AF16_METFORMIN_50UM_2_1	50136415	19	0	1	lost	20		DS_030819	16	AF16_METFORMIN_x50000
DRISCOLL	16	METFORMIN	x50000	μM	C. BRIGGSAE	AF16	2019-02-01	2019-03-08	AF16_METFORMIN_50UM_2_1	50136415	21	1	0		20	21	DS_030819	16	AF16_METFORMIN_x50000
DRISCOLL	16	METFORMIN	x50000	μM	C. BRIGGSAE	AF16	2019-02-01	2019-03-08	AF16_METFORMIN_50UM_2_1	50136415	21	1	0		20	21	DS_030819	16	AF16_METFORMIN_x50000
DRISCOLL	16	METFORMIN	x50000	μM	C. BRIGGSAE	AF16	2019-02-01	2019-03-08	AF16_METFORMIN_50UM_2_1	50136415	21	1	0		20	21	DS_030819	16	AF16_METFORMIN_x50000
DRISCOLL	16	METFORMIN	x50000	μM	C. BRIGGSAE	AF16	2019-02-01	2019-03-08	AF16_METFORMIN_50UM_2_1	50136415	21	1	0		20	21	DS_030819	16	AF16_METFORMIN_x50000
DRISCOLL	16	METFORMIN	x50000	μM	C. BRIGGSAE	AF16	2019-02-01	2019-03-08	AF16_METFORMIN_50UM_2_1	50136415	21	1	0		20	21	DS_030819	16	AF16_METFORMIN_x50000
DRISCOLL	16	METFORMIN	x50000	μM	C. BRIGGSAE	AF16	2019-02-01	2019-03-08	AF16_METFORMIN_50UM_2_1	50136415	21	1	0		20	21	DS_030819	16	AF16_METFORMIN_x50000
DRISCOLL	16	METFORMIN	x50000	μM	C. BRIGGSAE	AF16	2019-02-01	2019-03-08	AF16_METFORMIN_50UM_2_1	50136415	21	1	0		20	21	DS_030819	16	AF16_METFORMIN_x50000
DRISCOLL	16	METFORMIN	x50000	μM	C. BRIGGSAE	AF16	2019-02-01	2019-03-08	AF16_METFORMIN_50UM_2_1	50136415	21	1	0		20	21	DS_030819	16	AF16_METFORMIN_x50000
DRISCOLL	16	METFORMIN	x50000	μM	C. BRIGGSAE	AF16	2019-02-01	2019-03-08	AF16_METFORMIN_50UM_2_1	50136415	21	0	1	lost	20		DS_030819	16	AF16_METFORMIN_x50000
DRISCOLL	16	METFORMIN	x50000	μM	C. BRIGGSAE	AF16	2019-02-01	2019-03-08	AF16_METFORMIN_50UM_2_1	50136415	24	1	0		20	24	DS_030819	16	AF16_METFORMIN_x50000
DRISCOLL	16	METFORMIN	x50000	μM	C. BRIGGSAE	AF16	2019-02-01	2019-03-08	AF16_METFORMIN_50UM_2_1	50136415	24	1	0		20	24	DS_030819	16	AF16_METFORMIN_x50000
DRISCOLL	16	METFORMIN	x50000	μM	C. BRIGGSAE	AF16	2019-02-01	2019-03-08	AF16_METFORMIN_50UM_2_1	50136415	24	1	0		20	24	DS_030819	16	AF16_METFORMIN_x50000
DRISCOLL	16	METFORMIN	x50000	μM	C. BRIGGSAE	AF16	2019-02-01	2019-03-08	AF16_METFORMIN_50UM_2_1	50136415	24	1	0		20	24	DS_030819	16	AF16_METFORMIN_x50000
DRISCOLL	16	METFORMIN	x50000	μM	C. BRIGGSAE	AF16	2019-02-01	2019-03-08	AF16_METFORMIN_50UM_2_1	50136415	24	1	0		20	24	DS_030819	16	AF16_METFORMIN_x50000
DRISCOLL	16	METFORMIN	x50000	μM	C. BRIGGSAE	AF16	2019-02-01	2019-03-08	AF16_METFORMIN_50UM_2_1	50136415	24	1	0		20	24	DS_030819	16	AF16_METFORMIN_x50000
DRISCOLL	16	METFORMIN	x50000	μM	C. BRIGGSAE	AF16	2019-02-01	2019-03-08	AF16_METFORMIN_50UM_2_1	50136415	24	1	0		20	24	DS_030819	16	AF16_METFORMIN_x50000
DRISCOLL	16	METFORMIN	x50000	μM	C. BRIGGSAE	AF16	2019-02-01	2019-03-08	AF16_METFORMIN_50UM_2_1	50136415	24	1	0		20	24	DS_030819	16	AF16_METFORMIN_x50000
DRISCOLL	16	METFORMIN	x50000	μM	C. BRIGGSAE	AF16	2019-02-01	2019-03-08	AF16_METFORMIN_50UM_2_1	50136415	24	1	0		20	24	DS_030819	16	AF16_METFORMIN_x50000
DRISCOLL	16	METFORMIN	x50000	μM	C. BRIGGSAE	AF16	2019-02-01	2019-03-08	AF16_METFORMIN_50UM_2_1	50136415	24	1	0		20	24	DS_030819	16	AF16_METFORMIN_x50000
DRISCOLL	16	METFORMIN	x50000	μM	C. BRIGGSAE	AF16	2019-02-01	2019-03-08	AF16_METFORMIN_50UM_2_1	50136415	24	1	0		20	24	DS_030819	16	AF16_METFORMIN_x50000
DRISCOLL	16	METFORMIN	x50000	μM	C. BRIGGSAE	AF16	2019-02-01	2019-03-08	AF16_METFORMIN_50UM_2_1	50136415	26	1	0		20	26	DS_030819	16	AF16_METFORMIN_x50000
DRISCOLL	16	METFORMIN	x50000	μM	C. BRIGGSAE	AF16	2019-02-01	2019-03-08	AF16_METFORMIN_50UM_2_1	50136415	26	1	0		20	26	DS_030819	16	AF16_METFORMIN_x50000
DRISCOLL	16	METFORMIN	x50000	μM	C. BRIGGSAE	AF16	2019-02-01	2019-03-08	AF16_METFORMIN_50UM_2_1	50136415	26	1	0		20	26	DS_030819	16	AF16_METFORMIN_x50000
DRISCOLL	16	METFORMIN	x50000	μM	C. BRIGGSAE	AF16	2019-02-01	2019-03-08	AF16_METFORMIN_50UM_2_1	50136415	26	1	0		20	26	DS_030819	16	AF16_METFORMIN_x50000
DRISCOLL	16	METFORMIN	x50000	μM	C. BRIGGSAE	AF16	2019-02-01	2019-03-08	AF16_METFORMIN_50UM_2_1	50136415	26	1	0		20	26	DS_030819	16	AF16_METFORMIN_x50000
DRISCOLL	16	METFORMIN	x50000	μM	C. BRIGGSAE	AF16	2019-02-01	2019-03-08	AF16_METFORMIN_50UM_2_1	50136415	26	1	0		20	26	DS_030819	16	AF16_METFORMIN_x50000
DRISCOLL	16	METFORMIN	x50000	μM	C. BRIGGSAE	AF16	2019-02-01	2019-03-08	AF16_METFORMIN_50UM_2_1	50136415	26	1	0		20	26	DS_030819	16	AF16_METFORMIN_x50000
DRISCOLL	16	METFORMIN	x50000	μM	C. BRIGGSAE	AF16	2019-02-01	2019-03-08	AF16_METFORMIN_50UM_2_1	50136415	28	1	0		20	28	DS_030819	16	AF16_METFORMIN_x50000
DRISCOLL	16	METFORMIN	x50000	μM	C. BRIGGSAE	AF16	2019-02-01	2019-03-08	AF16_METFORMIN_50UM_2_1	50136415	31	1	0		20	31	DS_030819	16	AF16_METFORMIN_x50000
DRISCOLL	16	METFORMIN	x50000	μM	C. BRIGGSAE	AF16	2019-02-01	2019-03-08	AF16_METFORMIN_50UM_2_1	50136415	31	1	0		20	31	DS_030819	16	AF16_METFORMIN_x50000
DRISCOLL	16	CTRL_H2O	x0	μM	C. BRIGGSAE	ED3092	2019-02-01	2019-03-08	ED3092_DH2O_2_1	50136420	17	1	0		20	17	DS_030819	16	ED3092_CTRL_H2O_x0
DRISCOLL	16	CTRL_H2O	x0	μM	C. BRIGGSAE	ED3092	2019-02-01	2019-03-08	ED3092_DH2O_2_1	50136420	17	1	0		20	17	DS_030819	16	ED3092_CTRL_H2O_x0
DRISCOLL	16	CTRL_H2O	x0	μM	C. BRIGGSAE	ED3092	2019-02-01	2019-03-08	ED3092_DH2O_2_1	50136420	19	1	0		20	19	DS_030819	16	ED3092_CTRL_H2O_x0
DRISCOLL	16	CTRL_H2O	x0	μM	C. BRIGGSAE	ED3092	2019-02-01	2019-03-08	ED3092_DH2O_2_1	50136420	19	1	0		20	19	DS_030819	16	ED3092_CTRL_H2O_x0
DRISCOLL	16	CTRL_H2O	x0	μM	C. BRIGGSAE	ED3092	2019-02-01	2019-03-08	ED3092_DH2O_2_1	50136420	19	1	0		20	19	DS_030819	16	ED3092_CTRL_H2O_x0
DRISCOLL	16	CTRL_H2O	x0	μM	C. BRIGGSAE	ED3092	2019-02-01	2019-03-08	ED3092_DH2O_2_1	50136420	19	1	0		20	19	DS_030819	16	ED3092_CTRL_H2O_x0
DRISCOLL	16	CTRL_H2O	x0	μM	C. BRIGGSAE	ED3092	2019-02-01	2019-03-08	ED3092_DH2O_2_1	50136420	19	0	1	lost	20		DS_030819	16	ED3092_CTRL_H2O_x0
DRISCOLL	16	CTRL_H2O	x0	μM	C. BRIGGSAE	ED3092	2019-02-01	2019-03-08	ED3092_DH2O_2_1	50136420	21	1	0		20	21	DS_030819	16	ED3092_CTRL_H2O_x0
DRISCOLL	16	CTRL_H2O	x0	μM	C. BRIGGSAE	ED3092	2019-02-01	2019-03-08	ED3092_DH2O_2_1	50136420	21	1	0		20	21	DS_030819	16	ED3092_CTRL_H2O_x0
DRISCOLL	16	CTRL_H2O	x0	μM	C. BRIGGSAE	ED3092	2019-02-01	2019-03-08	ED3092_DH2O_2_1	50136420	21	1	0		20	21	DS_030819	16	ED3092_CTRL_H2O_x0
DRISCOLL	16	CTRL_H2O	x0	μM	C. BRIGGSAE	ED3092	2019-02-01	2019-03-08	ED3092_DH2O_2_1	50136420	24	1	0		20	24	DS_030819	16	ED3092_CTRL_H2O_x0
DRISCOLL	16	CTRL_H2O	x0	μM	C. BRIGGSAE	ED3092	2019-02-01	2019-03-08	ED3092_DH2O_2_1	50136420	24	1	0		20	24	DS_030819	16	ED3092_CTRL_H2O_x0
DRISCOLL	16	CTRL_H2O	x0	μM	C. BRIGGSAE	ED3092	2019-02-01	2019-03-08	ED3092_DH2O_2_1	50136420	24	1	0		20	24	DS_030819	16	ED3092_CTRL_H2O_x0
DRISCOLL	16	CTRL_H2O	x0	μM	C. BRIGGSAE	ED3092	2019-02-01	2019-03-08	ED3092_DH2O_2_1	50136420	24	1	0		20	24	DS_030819	16	ED3092_CTRL_H2O_x0
DRISCOLL	16	CTRL_H2O	x0	μM	C. BRIGGSAE	ED3092	2019-02-01	2019-03-08	ED3092_DH2O_2_1	50136420	24	1	0		20	24	DS_030819	16	ED3092_CTRL_H2O_x0
DRISCOLL	16	CTRL_H2O	x0	μM	C. BRIGGSAE	ED3092	2019-02-01	2019-03-08	ED3092_DH2O_2_1	50136420	24	1	0		20	24	DS_030819	16	ED3092_CTRL_H2O_x0
DRISCOLL	16	CTRL_H2O	x0	μM	C. BRIGGSAE	ED3092	2019-02-01	2019-03-08	ED3092_DH2O_2_1	50136420	24	1	0		20	24	DS_030819	16	ED3092_CTRL_H2O_x0
DRISCOLL	16	CTRL_H2O	x0	μM	C. BRIGGSAE	ED3092	2019-02-01	2019-03-08	ED3092_DH2O_2_1	50136420	24	1	0		20	24	DS_030819	16	ED3092_CTRL_H2O_x0
DRISCOLL	16	CTRL_H2O	x0	μM	C. BRIGGSAE	ED3092	2019-02-01	2019-03-08	ED3092_DH2O_2_1	50136420	24	1	0		20	24	DS_030819	16	ED3092_CTRL_H2O_x0
DRISCOLL	16	CTRL_H2O	x0	μM	C. BRIGGSAE	ED3092	2019-02-01	2019-03-08	ED3092_DH2O_2_1	50136420	24	1	0		20	24	DS_030819	16	ED3092_CTRL_H2O_x0
DRISCOLL	16	CTRL_H2O	x0	μM	C. BRIGGSAE	ED3092	2019-02-01	2019-03-08	ED3092_DH2O_2_1	50136420	24	1	0		20	24	DS_030819	16	ED3092_CTRL_H2O_x0
DRISCOLL	16	CTRL_H2O	x0	μM	C. BRIGGSAE	ED3092	2019-02-01	2019-03-08	ED3092_DH2O_2_1	50136420	26	1	0		20	26	DS_030819	16	ED3092_CTRL_H2O_x0
DRISCOLL	16	CTRL_H2O	x0	μM	C. BRIGGSAE	ED3092	2019-02-01	2019-03-08	ED3092_DH2O_2_1	50136420	26	1	0		20	26	DS_030819	16	ED3092_CTRL_H2O_x0
DRISCOLL	16	CTRL_H2O	x0	μM	C. BRIGGSAE	ED3092	2019-02-01	2019-03-08	ED3092_DH2O_2_1	50136420	26	1	0		20	26	DS_030819	16	ED3092_CTRL_H2O_x0
DRISCOLL	16	CTRL_H2O	x0	μM	C. BRIGGSAE	ED3092	2019-02-01	2019-03-08	ED3092_DH2O_2_1	50136420	26	1	0		20	26	DS_030819	16	ED3092_CTRL_H2O_x0
DRISCOLL	16	CTRL_H2O	x0	μM	C. BRIGGSAE	ED3092	2019-02-01	2019-03-08	ED3092_DH2O_2_1	50136420	26	1	0		20	26	DS_030819	16	ED3092_CTRL_H2O_x0
DRISCOLL	16	CTRL_H2O	x0	μM	C. BRIGGSAE	ED3092	2019-02-01	2019-03-08	ED3092_DH2O_2_1	50136420	26	1	0		20	26	DS_030819	16	ED3092_CTRL_H2O_x0
DRISCOLL	16	CTRL_H2O	x0	μM	C. BRIGGSAE	ED3092	2019-02-01	2019-03-08	ED3092_DH2O_2_1	50136420	26	1	0		20	26	DS_030819	16	ED3092_CTRL_H2O_x0
DRISCOLL	16	CTRL_H2O	x0	μM	C. BRIGGSAE	ED3092	2019-02-01	2019-03-08	ED3092_DH2O_2_1	50136420	26	1	0		20	26	DS_030819	16	ED3092_CTRL_H2O_x0
DRISCOLL	16	CTRL_H2O	x0	μM	C. BRIGGSAE	ED3092	2019-02-01	2019-03-08	ED3092_DH2O_2_1	50136420	26	1	0		20	26	DS_030819	16	ED3092_CTRL_H2O_x0
DRISCOLL	16	CTRL_H2O	x0	μM	C. BRIGGSAE	ED3092	2019-02-01	2019-03-08	ED3092_DH2O_2_1	50136420	26	1	0		20	26	DS_030819	16	ED3092_CTRL_H2O_x0
DRISCOLL	16	CTRL_H2O	x0	μM	C. BRIGGSAE	ED3092	2019-02-01	2019-03-08	ED3092_DH2O_2_1	50136420	28	1	0		20	28	DS_030819	16	ED3092_CTRL_H2O_x0
DRISCOLL	16	CTRL_H2O	x0	μM	C. BRIGGSAE	ED3092	2019-02-01	2019-03-08	ED3092_DH2O_2_1	50136420	28	1	0		20	28	DS_030819	16	ED3092_CTRL_H2O_x0
DRISCOLL	16	CTRL_H2O	x0	μM	C. BRIGGSAE	ED3092	2019-02-01	2019-03-08	ED3092_DH2O_2_1	50136420	28	1	0		20	28	DS_030819	16	ED3092_CTRL_H2O_x0
DRISCOLL	16	CTRL_H2O	x0	μM	C. BRIGGSAE	ED3092	2019-02-01	2019-03-08	ED3092_DH2O_2_1	50136420	28	1	0		20	28	DS_030819	16	ED3092_CTRL_H2O_x0
DRISCOLL	16	CTRL_H2O	x0	μM	C. BRIGGSAE	ED3092	2019-02-01	2019-03-08	ED3092_DH2O_2_1	50136420	28	1	0		20	28	DS_030819	16	ED3092_CTRL_H2O_x0
DRISCOLL	16	CTRL_H2O	x0	μM	C. BRIGGSAE	ED3092	2019-02-01	2019-03-08	ED3092_DH2O_2_1	50136420	31	1	0		20	31	DS_030819	16	ED3092_CTRL_H2O_x0
DRISCOLL	16	CTRL_H2O	x0	μM	C. BRIGGSAE	ED3092	2019-02-01	2019-03-08	ED3092_DH2O_2_1	50136420	31	1	0		20	31	DS_030819	16	ED3092_CTRL_H2O_x0
DRISCOLL	16	CTRL_H2O	x0	μM	C. BRIGGSAE	ED3092	2019-02-01	2019-03-08	ED3092_DH2O_2_1	50136420	31	1	0		20	31	DS_030819	16	ED3092_CTRL_H2O_x0
DRISCOLL	16	CTRL_H2O	x0	μM	C. BRIGGSAE	ED3092	2019-02-01	2019-03-08	ED3092_DH2O_2_1	50136420	31	1	0		20	31	DS_030819	16	ED3092_CTRL_H2O_x0
DRISCOLL	16	CTRL_H2O	x0	μM	C. BRIGGSAE	ED3092	2019-02-01	2019-03-08	ED3092_DH2O_2_1	50136420	31	1	0		20	31	DS_030819	16	ED3092_CTRL_H2O_x0
DRISCOLL	16	CTRL_H2O	x0	μM	C. BRIGGSAE	ED3092	2019-02-01	2019-03-08	ED3092_DH2O_2_1	50136420	31	1	0		20	31	DS_030819	16	ED3092_CTRL_H2O_x0
DRISCOLL	16	CTRL_H2O	x0	μM	C. BRIGGSAE	ED3092	2019-02-01	2019-03-08	ED3092_DH2O_2_1	50136420	31	1	0		20	31	DS_030819	16	ED3092_CTRL_H2O_x0
DRISCOLL	16	CTRL_H2O	x0	μM	C. BRIGGSAE	ED3092	2019-02-01	2019-03-08	ED3092_DH2O_2_1	50136420	33	1	0		20	33	DS_030819	16	ED3092_CTRL_H2O_x0
DRISCOLL	16	CTRL_H2O	x0	μM	C. BRIGGSAE	ED3092	2019-02-01	2019-03-08	ED3092_DH2O_2_1	50136420	33	1	0		20	33	DS_030819	16	ED3092_CTRL_H2O_x0
DRISCOLL	16	CTRL_H2O	x0	μM	C. BRIGGSAE	ED3092	2019-02-01	2019-03-08	ED3092_DH2O_2_1	50136420	33	1	0		20	33	DS_030819	16	ED3092_CTRL_H2O_x0
DRISCOLL	16	CTRL_H2O	x0	μM	C. BRIGGSAE	ED3092	2019-02-01	2019-03-08	ED3092_DH2O_2_1	50136420	33	1	0		20	33	DS_030819	16	ED3092_CTRL_H2O_x0
DRISCOLL	16	CTRL_H2O	x0	μM	C. BRIGGSAE	ED3092	2019-02-01	2019-03-08	ED3092_DH2O_2_1	50136420	33	1	0		20	33	DS_030819	16	ED3092_CTRL_H2O_x0
DRISCOLL	16	CTRL_H2O	x0	μM	C. BRIGGSAE	ED3092	2019-02-01	2019-03-08	ED3092_DH2O_2_1	50136420	35	1	0		20	35	DS_030819	16	ED3092_CTRL_H2O_x0
DRISCOLL	16	CTRL_H2O	x0	μM	C. BRIGGSAE	ED3092	2019-02-01	2019-03-08	ED3092_DH2O_2_1	50136420	35	1	0		20	35	DS_030819	16	ED3092_CTRL_H2O_x0
DRISCOLL	16	METFORMIN	x50000	μM	C. BRIGGSAE	ED3092	2019-02-01	2019-03-08	ED3092_METOFMRIN_50UM_2_1	50136425	7	0	1	lost	20		DS_030819	16	ED3092_METFORMIN_x50000
DRISCOLL	16	METFORMIN	x50000	μM	C. BRIGGSAE	ED3092	2019-02-01	2019-03-08	ED3092_METOFMRIN_50UM_2_1	50136425	7	0	1	lost	20		DS_030819	16	ED3092_METFORMIN_x50000
DRISCOLL	16	METFORMIN	x50000	μM	C. BRIGGSAE	ED3092	2019-02-01	2019-03-08	ED3092_METOFMRIN_50UM_2_1	50136425	12	1	0		20	12	DS_030819	16	ED3092_METFORMIN_x50000
DRISCOLL	16	METFORMIN	x50000	μM	C. BRIGGSAE	ED3092	2019-02-01	2019-03-08	ED3092_METOFMRIN_50UM_2_1	50136425	12	0	1	lost	20		DS_030819	16	ED3092_METFORMIN_x50000
DRISCOLL	16	METFORMIN	x50000	μM	C. BRIGGSAE	ED3092	2019-02-01	2019-03-08	ED3092_METOFMRIN_50UM_2_1	50136425	12	0	1	lost	20		DS_030819	16	ED3092_METFORMIN_x50000
DRISCOLL	16	METFORMIN	x50000	μM	C. BRIGGSAE	ED3092	2019-02-01	2019-03-08	ED3092_METOFMRIN_50UM_2_1	50136425	12	0	1	lost	20		DS_030819	16	ED3092_METFORMIN_x50000
DRISCOLL	16	METFORMIN	x50000	μM	C. BRIGGSAE	ED3092	2019-02-01	2019-03-08	ED3092_METOFMRIN_50UM_2_1	50136425	12	0	1	lost	20		DS_030819	16	ED3092_METFORMIN_x50000
DRISCOLL	16	METFORMIN	x50000	μM	C. BRIGGSAE	ED3092	2019-02-01	2019-03-08	ED3092_METOFMRIN_50UM_2_1	50136425	12	0	1	lost	20		DS_030819	16	ED3092_METFORMIN_x50000
DRISCOLL	16	METFORMIN	x50000	μM	C. BRIGGSAE	ED3092	2019-02-01	2019-03-08	ED3092_METOFMRIN_50UM_2_1	50136425	14	0	1	lost	20		DS_030819	16	ED3092_METFORMIN_x50000
DRISCOLL	16	METFORMIN	x50000	μM	C. BRIGGSAE	ED3092	2019-02-01	2019-03-08	ED3092_METOFMRIN_50UM_2_1	50136425	17	1	0		20	17	DS_030819	16	ED3092_METFORMIN_x50000
DRISCOLL	16	METFORMIN	x50000	μM	C. BRIGGSAE	ED3092	2019-02-01	2019-03-08	ED3092_METOFMRIN_50UM_2_1	50136425	17	1	0		20	17	DS_030819	16	ED3092_METFORMIN_x50000
DRISCOLL	16	METFORMIN	x50000	μM	C. BRIGGSAE	ED3092	2019-02-01	2019-03-08	ED3092_METOFMRIN_50UM_2_1	50136425	17	1	0		20	17	DS_030819	16	ED3092_METFORMIN_x50000
DRISCOLL	16	METFORMIN	x50000	μM	C. BRIGGSAE	ED3092	2019-02-01	2019-03-08	ED3092_METOFMRIN_50UM_2_1	50136425	19	1	0		20	19	DS_030819	16	ED3092_METFORMIN_x50000
DRISCOLL	16	METFORMIN	x50000	μM	C. BRIGGSAE	ED3092	2019-02-01	2019-03-08	ED3092_METOFMRIN_50UM_2_1	50136425	19	1	0		20	19	DS_030819	16	ED3092_METFORMIN_x50000
DRISCOLL	16	METFORMIN	x50000	μM	C. BRIGGSAE	ED3092	2019-02-01	2019-03-08	ED3092_METOFMRIN_50UM_2_1	50136425	19	1	0		20	19	DS_030819	16	ED3092_METFORMIN_x50000
DRISCOLL	16	METFORMIN	x50000	μM	C. BRIGGSAE	ED3092	2019-02-01	2019-03-08	ED3092_METOFMRIN_50UM_2_1	50136425	19	1	0		20	19	DS_030819	16	ED3092_METFORMIN_x50000
DRISCOLL	16	METFORMIN	x50000	μM	C. BRIGGSAE	ED3092	2019-02-01	2019-03-08	ED3092_METOFMRIN_50UM_2_1	50136425	19	0	1	lost	20		DS_030819	16	ED3092_METFORMIN_x50000
DRISCOLL	16	METFORMIN	x50000	μM	C. BRIGGSAE	ED3092	2019-02-01	2019-03-08	ED3092_METOFMRIN_50UM_2_1	50136425	19	0	1	lost	20		DS_030819	16	ED3092_METFORMIN_x50000
DRISCOLL	16	METFORMIN	x50000	μM	C. BRIGGSAE	ED3092	2019-02-01	2019-03-08	ED3092_METOFMRIN_50UM_2_1	50136425	19	0	1	lost	20		DS_030819	16	ED3092_METFORMIN_x50000
DRISCOLL	16	METFORMIN	x50000	μM	C. BRIGGSAE	ED3092	2019-02-01	2019-03-08	ED3092_METOFMRIN_50UM_2_1	50136425	21	1	0		20	21	DS_030819	16	ED3092_METFORMIN_x50000
DRISCOLL	16	METFORMIN	x50000	μM	C. BRIGGSAE	ED3092	2019-02-01	2019-03-08	ED3092_METOFMRIN_50UM_2_1	50136425	21	1	0		20	21	DS_030819	16	ED3092_METFORMIN_x50000
DRISCOLL	16	METFORMIN	x50000	μM	C. BRIGGSAE	ED3092	2019-02-01	2019-03-08	ED3092_METOFMRIN_50UM_2_1	50136425	21	1	0		20	21	DS_030819	16	ED3092_METFORMIN_x50000
DRISCOLL	16	METFORMIN	x50000	μM	C. BRIGGSAE	ED3092	2019-02-01	2019-03-08	ED3092_METOFMRIN_50UM_2_1	50136425	21	1	0		20	21	DS_030819	16	ED3092_METFORMIN_x50000
DRISCOLL	16	METFORMIN	x50000	μM	C. BRIGGSAE	ED3092	2019-02-01	2019-03-08	ED3092_METOFMRIN_50UM_2_1	50136425	21	1	0		20	21	DS_030819	16	ED3092_METFORMIN_x50000
DRISCOLL	16	METFORMIN	x50000	μM	C. BRIGGSAE	ED3092	2019-02-01	2019-03-08	ED3092_METOFMRIN_50UM_2_1	50136425	21	1	0		20	21	DS_030819	16	ED3092_METFORMIN_x50000
DRISCOLL	16	METFORMIN	x50000	μM	C. BRIGGSAE	ED3092	2019-02-01	2019-03-08	ED3092_METOFMRIN_50UM_2_1	50136425	21	1	0		20	21	DS_030819	16	ED3092_METFORMIN_x50000
DRISCOLL	16	METFORMIN	x50000	μM	C. BRIGGSAE	ED3092	2019-02-01	2019-03-08	ED3092_METOFMRIN_50UM_2_1	50136425	21	1	0		20	21	DS_030819	16	ED3092_METFORMIN_x50000
DRISCOLL	16	METFORMIN	x50000	μM	C. BRIGGSAE	ED3092	2019-02-01	2019-03-08	ED3092_METOFMRIN_50UM_2_1	50136425	24	1	0		20	24	DS_030819	16	ED3092_METFORMIN_x50000
DRISCOLL	16	METFORMIN	x50000	μM	C. BRIGGSAE	ED3092	2019-02-01	2019-03-08	ED3092_METOFMRIN_50UM_2_1	50136425	24	1	0		20	24	DS_030819	16	ED3092_METFORMIN_x50000
DRISCOLL	16	METFORMIN	x50000	μM	C. BRIGGSAE	ED3092	2019-02-01	2019-03-08	ED3092_METOFMRIN_50UM_2_1	50136425	24	1	0		20	24	DS_030819	16	ED3092_METFORMIN_x50000
DRISCOLL	16	METFORMIN	x50000	μM	C. BRIGGSAE	ED3092	2019-02-01	2019-03-08	ED3092_METOFMRIN_50UM_2_1	50136425	24	1	0		20	24	DS_030819	16	ED3092_METFORMIN_x50000
DRISCOLL	16	METFORMIN	x50000	μM	C. BRIGGSAE	ED3092	2019-02-01	2019-03-08	ED3092_METOFMRIN_50UM_2_1	50136425	24	1	0		20	24	DS_030819	16	ED3092_METFORMIN_x50000
DRISCOLL	16	METFORMIN	x50000	μM	C. BRIGGSAE	ED3092	2019-02-01	2019-03-08	ED3092_METOFMRIN_50UM_2_1	50136425	24	1	0		20	24	DS_030819	16	ED3092_METFORMIN_x50000
DRISCOLL	16	METFORMIN	x50000	μM	C. BRIGGSAE	ED3092	2019-02-01	2019-03-08	ED3092_METOFMRIN_50UM_2_1	50136425	24	1	0		20	24	DS_030819	16	ED3092_METFORMIN_x50000
DRISCOLL	16	METFORMIN	x50000	μM	C. BRIGGSAE	ED3092	2019-02-01	2019-03-08	ED3092_METOFMRIN_50UM_2_1	50136425	24	1	0		20	24	DS_030819	16	ED3092_METFORMIN_x50000
DRISCOLL	16	METFORMIN	x50000	μM	C. BRIGGSAE	ED3092	2019-02-01	2019-03-08	ED3092_METOFMRIN_50UM_2_1	50136425	24	1	0		20	24	DS_030819	16	ED3092_METFORMIN_x50000
DRISCOLL	16	METFORMIN	x50000	μM	C. BRIGGSAE	ED3092	2019-02-01	2019-03-08	ED3092_METOFMRIN_50UM_2_1	50136425	24	1	0		20	24	DS_030819	16	ED3092_METFORMIN_x50000
DRISCOLL	16	METFORMIN	x50000	μM	C. BRIGGSAE	ED3092	2019-02-01	2019-03-08	ED3092_METOFMRIN_50UM_2_1	50136425	24	1	0		20	24	DS_030819	16	ED3092_METFORMIN_x50000
DRISCOLL	16	METFORMIN	x50000	μM	C. BRIGGSAE	ED3092	2019-02-01	2019-03-08	ED3092_METOFMRIN_50UM_2_1	50136425	24	1	0		20	24	DS_030819	16	ED3092_METFORMIN_x50000
DRISCOLL	16	METFORMIN	x50000	μM	C. BRIGGSAE	ED3092	2019-02-01	2019-03-08	ED3092_METOFMRIN_50UM_2_1	50136425	24	1	0		20	24	DS_030819	16	ED3092_METFORMIN_x50000
DRISCOLL	16	METFORMIN	x50000	μM	C. BRIGGSAE	ED3092	2019-02-01	2019-03-08	ED3092_METOFMRIN_50UM_2_1	50136425	26	1	0		20	26	DS_030819	16	ED3092_METFORMIN_x50000
DRISCOLL	16	METFORMIN	x50000	μM	C. BRIGGSAE	ED3092	2019-02-01	2019-03-08	ED3092_METOFMRIN_50UM_2_1	50136425	26	1	0		20	26	DS_030819	16	ED3092_METFORMIN_x50000
DRISCOLL	16	METFORMIN	x50000	μM	C. BRIGGSAE	ED3092	2019-02-01	2019-03-08	ED3092_METOFMRIN_50UM_2_1	50136425	26	1	0		20	26	DS_030819	16	ED3092_METFORMIN_x50000
DRISCOLL	16	METFORMIN	x50000	μM	C. BRIGGSAE	ED3092	2019-02-01	2019-03-08	ED3092_METOFMRIN_50UM_2_1	50136425	28	1	0		20	28	DS_030819	16	ED3092_METFORMIN_x50000
DRISCOLL	16	METFORMIN	x50000	μM	C. BRIGGSAE	ED3092	2019-02-01	2019-03-08	ED3092_METOFMRIN_50UM_2_1	50136425	28	1	0		20	28	DS_030819	16	ED3092_METFORMIN_x50000
DRISCOLL	16	METFORMIN	x50000	μM	C. BRIGGSAE	ED3092	2019-02-01	2019-03-08	ED3092_METOFMRIN_50UM_2_1	50136425	28	1	0		20	28	DS_030819	16	ED3092_METFORMIN_x50000
DRISCOLL	16	METFORMIN	x50000	μM	C. BRIGGSAE	ED3092	2019-02-01	2019-03-08	ED3092_METOFMRIN_50UM_2_1	50136425	28	1	0		20	28	DS_030819	16	ED3092_METFORMIN_x50000
DRISCOLL	16	METFORMIN	x50000	μM	C. BRIGGSAE	ED3092	2019-02-01	2019-03-08	ED3092_METOFMRIN_50UM_2_1	50136425	31	1	0		20	31	DS_030819	16	ED3092_METFORMIN_x50000
DRISCOLL	16	METFORMIN	x50000	μM	C. BRIGGSAE	ED3092	2019-02-01	2019-03-08	ED3092_METOFMRIN_50UM_2_1	50136425	31	1	0		20	31	DS_030819	16	ED3092_METFORMIN_x50000
DRISCOLL	16	METFORMIN	x50000	μM	C. BRIGGSAE	ED3092	2019-02-01	2019-03-08	ED3092_METOFMRIN_50UM_2_1	50136425	33	1	0		20	33	DS_030819	16	ED3092_METFORMIN_x50000
DRISCOLL	16	CTRL_H2O	x0	μM	C. BRIGGSAE	HK104	2019-02-01	2019-03-08	HK104_DH2O_2_1	50136430	7	0	1	lost	20		DS_030819	16	HK104_CTRL_H2O_x0
DRISCOLL	16	CTRL_H2O	x0	μM	C. BRIGGSAE	HK104	2019-02-01	2019-03-08	HK104_DH2O_2_1	50136430	10	0	1	lost	20		DS_030819	16	HK104_CTRL_H2O_x0
DRISCOLL	16	CTRL_H2O	x0	μM	C. BRIGGSAE	HK104	2019-02-01	2019-03-08	HK104_DH2O_2_1	50136430	10	0	1	lost	20		DS_030819	16	HK104_CTRL_H2O_x0
DRISCOLL	16	CTRL_H2O	x0	μM	C. BRIGGSAE	HK104	2019-02-01	2019-03-08	HK104_DH2O_2_1	50136430	10	0	1	lost	20		DS_030819	16	HK104_CTRL_H2O_x0
DRISCOLL	16	CTRL_H2O	x0	μM	C. BRIGGSAE	HK104	2019-02-01	2019-03-08	HK104_DH2O_2_1	50136430	12	0	1	lost	20		DS_030819	16	HK104_CTRL_H2O_x0
DRISCOLL	16	CTRL_H2O	x0	μM	C. BRIGGSAE	HK104	2019-02-01	2019-03-08	HK104_DH2O_2_1	50136430	12	0	1	lost	20		DS_030819	16	HK104_CTRL_H2O_x0
DRISCOLL	16	CTRL_H2O	x0	μM	C. BRIGGSAE	HK104	2019-02-01	2019-03-08	HK104_DH2O_2_1	50136430	19	0	1	lost	20		DS_030819	16	HK104_CTRL_H2O_x0
DRISCOLL	16	CTRL_H2O	x0	μM	C. BRIGGSAE	HK104	2019-02-01	2019-03-08	HK104_DH2O_2_1	50136430	19	0	1	lost	20		DS_030819	16	HK104_CTRL_H2O_x0
DRISCOLL	16	CTRL_H2O	x0	μM	C. BRIGGSAE	HK104	2019-02-01	2019-03-08	HK104_DH2O_2_1	50136430	21	1	0		20	21	DS_030819	16	HK104_CTRL_H2O_x0
DRISCOLL	16	CTRL_H2O	x0	μM	C. BRIGGSAE	HK104	2019-02-01	2019-03-08	HK104_DH2O_2_1	50136430	24	1	0		20	24	DS_030819	16	HK104_CTRL_H2O_x0
DRISCOLL	16	CTRL_H2O	x0	μM	C. BRIGGSAE	HK104	2019-02-01	2019-03-08	HK104_DH2O_2_1	50136430	24	1	0		20	24	DS_030819	16	HK104_CTRL_H2O_x0
DRISCOLL	16	CTRL_H2O	x0	μM	C. BRIGGSAE	HK104	2019-02-01	2019-03-08	HK104_DH2O_2_1	50136430	26	1	0		20	26	DS_030819	16	HK104_CTRL_H2O_x0
DRISCOLL	16	CTRL_H2O	x0	μM	C. BRIGGSAE	HK104	2019-02-01	2019-03-08	HK104_DH2O_2_1	50136430	26	1	0		20	26	DS_030819	16	HK104_CTRL_H2O_x0
DRISCOLL	16	CTRL_H2O	x0	μM	C. BRIGGSAE	HK104	2019-02-01	2019-03-08	HK104_DH2O_2_1	50136430	26	1	0		20	26	DS_030819	16	HK104_CTRL_H2O_x0
DRISCOLL	16	CTRL_H2O	x0	μM	C. BRIGGSAE	HK104	2019-02-01	2019-03-08	HK104_DH2O_2_1	50136430	28	1	0		20	28	DS_030819	16	HK104_CTRL_H2O_x0
DRISCOLL	16	CTRL_H2O	x0	μM	C. BRIGGSAE	HK104	2019-02-01	2019-03-08	HK104_DH2O_2_1	50136430	28	1	0		20	28	DS_030819	16	HK104_CTRL_H2O_x0
DRISCOLL	16	CTRL_H2O	x0	μM	C. BRIGGSAE	HK104	2019-02-01	2019-03-08	HK104_DH2O_2_1	50136430	31	1	0		20	31	DS_030819	16	HK104_CTRL_H2O_x0
DRISCOLL	16	CTRL_H2O	x0	μM	C. BRIGGSAE	HK104	2019-02-01	2019-03-08	HK104_DH2O_2_1	50136430	31	1	0		20	31	DS_030819	16	HK104_CTRL_H2O_x0
DRISCOLL	16	CTRL_H2O	x0	μM	C. BRIGGSAE	HK104	2019-02-01	2019-03-08	HK104_DH2O_2_1	50136430	31	1	0		20	31	DS_030819	16	HK104_CTRL_H2O_x0
DRISCOLL	16	CTRL_H2O	x0	μM	C. BRIGGSAE	HK104	2019-02-01	2019-03-08	HK104_DH2O_2_1	50136430	31	1	0		20	31	DS_030819	16	HK104_CTRL_H2O_x0
DRISCOLL	16	CTRL_H2O	x0	μM	C. BRIGGSAE	HK104	2019-02-01	2019-03-08	HK104_DH2O_2_1	50136430	31	1	0		20	31	DS_030819	16	HK104_CTRL_H2O_x0
DRISCOLL	16	CTRL_H2O	x0	μM	C. BRIGGSAE	HK104	2019-02-01	2019-03-08	HK104_DH2O_2_1	50136430	31	1	0		20	31	DS_030819	16	HK104_CTRL_H2O_x0
DRISCOLL	16	CTRL_H2O	x0	μM	C. BRIGGSAE	HK104	2019-02-01	2019-03-08	HK104_DH2O_2_1	50136430	31	1	0		20	31	DS_030819	16	HK104_CTRL_H2O_x0
DRISCOLL	16	CTRL_H2O	x0	μM	C. BRIGGSAE	HK104	2019-02-01	2019-03-08	HK104_DH2O_2_1	50136430	31	1	0		20	31	DS_030819	16	HK104_CTRL_H2O_x0
DRISCOLL	16	CTRL_H2O	x0	μM	C. BRIGGSAE	HK104	2019-02-01	2019-03-08	HK104_DH2O_2_1	50136430	31	1	0		20	31	DS_030819	16	HK104_CTRL_H2O_x0
DRISCOLL	16	CTRL_H2O	x0	μM	C. BRIGGSAE	HK104	2019-02-01	2019-03-08	HK104_DH2O_2_1	50136430	33	1	0		20	33	DS_030819	16	HK104_CTRL_H2O_x0
DRISCOLL	16	CTRL_H2O	x0	μM	C. BRIGGSAE	HK104	2019-02-01	2019-03-08	HK104_DH2O_2_1	50136430	33	1	0		20	33	DS_030819	16	HK104_CTRL_H2O_x0
DRISCOLL	16	CTRL_H2O	x0	μM	C. BRIGGSAE	HK104	2019-02-01	2019-03-08	HK104_DH2O_2_1	50136430	33	1	0		20	33	DS_030819	16	HK104_CTRL_H2O_x0
DRISCOLL	16	CTRL_H2O	x0	μM	C. BRIGGSAE	HK104	2019-02-01	2019-03-08	HK104_DH2O_2_1	50136430	33	1	0		20	33	DS_030819	16	HK104_CTRL_H2O_x0
DRISCOLL	16	CTRL_H2O	x0	μM	C. BRIGGSAE	HK104	2019-02-01	2019-03-08	HK104_DH2O_2_1	50136430	33	1	0		20	33	DS_030819	16	HK104_CTRL_H2O_x0
DRISCOLL	16	CTRL_H2O	x0	μM	C. BRIGGSAE	HK104	2019-02-01	2019-03-08	HK104_DH2O_2_1	50136430	33	1	0		20	33	DS_030819	16	HK104_CTRL_H2O_x0
DRISCOLL	16	CTRL_H2O	x0	μM	C. BRIGGSAE	HK104	2019-02-01	2019-03-08	HK104_DH2O_2_1	50136430	33	1	0		20	33	DS_030819	16	HK104_CTRL_H2O_x0
DRISCOLL	16	CTRL_H2O	x0	μM	C. BRIGGSAE	HK104	2019-02-01	2019-03-08	HK104_DH2O_2_1	50136430	33	1	0		20	33	DS_030819	16	HK104_CTRL_H2O_x0
DRISCOLL	16	CTRL_H2O	x0	μM	C. BRIGGSAE	HK104	2019-02-01	2019-03-08	HK104_DH2O_2_1	50136430	33	1	0		20	33	DS_030819	16	HK104_CTRL_H2O_x0
DRISCOLL	16	CTRL_H2O	x0	μM	C. BRIGGSAE	HK104	2019-02-01	2019-03-08	HK104_DH2O_2_1	50136430	33	1	0		20	33	DS_030819	16	HK104_CTRL_H2O_x0
DRISCOLL	16	CTRL_H2O	x0	μM	C. BRIGGSAE	HK104	2019-02-01	2019-03-08	HK104_DH2O_2_1	50136430	33	1	0		20	33	DS_030819	16	HK104_CTRL_H2O_x0
DRISCOLL	16	CTRL_H2O	x0	μM	C. BRIGGSAE	HK104	2019-02-01	2019-03-08	HK104_DH2O_2_1	50136430	33	0	1	lost	20		DS_030819	16	HK104_CTRL_H2O_x0
DRISCOLL	16	CTRL_H2O	x0	μM	C. BRIGGSAE	HK104	2019-02-01	2019-03-08	HK104_DH2O_2_1	50136430	35	1	0		20	35	DS_030819	16	HK104_CTRL_H2O_x0
DRISCOLL	16	CTRL_H2O	x0	μM	C. BRIGGSAE	HK104	2019-02-01	2019-03-08	HK104_DH2O_2_1	50136430	35	1	0		20	35	DS_030819	16	HK104_CTRL_H2O_x0
DRISCOLL	16	CTRL_H2O	x0	μM	C. BRIGGSAE	HK104	2019-02-01	2019-03-08	HK104_DH2O_2_1	50136430	35	1	0		20	35	DS_030819	16	HK104_CTRL_H2O_x0
DRISCOLL	16	CTRL_H2O	x0	μM	C. BRIGGSAE	HK104	2019-02-01	2019-03-08	HK104_DH2O_2_1	50136430	35	1	0		20	35	DS_030819	16	HK104_CTRL_H2O_x0
DRISCOLL	16	CTRL_H2O	x0	μM	C. BRIGGSAE	HK104	2019-02-01	2019-03-08	HK104_DH2O_2_1	50136430	35	1	0		20	35	DS_030819	16	HK104_CTRL_H2O_x0
DRISCOLL	16	CTRL_H2O	x0	μM	C. BRIGGSAE	HK104	2019-02-01	2019-03-08	HK104_DH2O_2_1	50136430	35	0	1	lost	20		DS_030819	16	HK104_CTRL_H2O_x0
DRISCOLL	16	CTRL_H2O	x0	μM	C. BRIGGSAE	HK104	2019-02-01	2019-03-08	HK104_DH2O_2_1	50136430	38	1	0		20	38	DS_030819	16	HK104_CTRL_H2O_x0
DRISCOLL	16	CTRL_H2O	x0	μM	C. BRIGGSAE	HK104	2019-02-01	2019-03-08	HK104_DH2O_2_1	50136430	38	1	0		20	38	DS_030819	16	HK104_CTRL_H2O_x0
DRISCOLL	16	CTRL_H2O	x0	μM	C. BRIGGSAE	HK104	2019-02-01	2019-03-08	HK104_DH2O_2_1	50136430	38	1	0		20	38	DS_030819	16	HK104_CTRL_H2O_x0
DRISCOLL	16	CTRL_H2O	x0	μM	C. BRIGGSAE	HK104	2019-02-01	2019-03-08	HK104_DH2O_2_1	50136430	38	1	0		20	38	DS_030819	16	HK104_CTRL_H2O_x0
DRISCOLL	16	CTRL_H2O	x0	μM	C. BRIGGSAE	HK104	2019-02-01	2019-03-08	HK104_DH2O_2_1	50136430	38	1	0		20	38	DS_030819	16	HK104_CTRL_H2O_x0
DRISCOLL	16	CTRL_H2O	x0	μM	C. BRIGGSAE	HK104	2019-02-01	2019-03-08	HK104_DH2O_2_1	50136430	40	1	0		20	40	DS_030819	16	HK104_CTRL_H2O_x0
DRISCOLL	16	CTRL_H2O	x0	μM	C. BRIGGSAE	HK104	2019-02-01	2019-03-08	HK104_DH2O_2_1	50136430	40	1	0		20	40	DS_030819	16	HK104_CTRL_H2O_x0
DRISCOLL	16	METFORMIN	x50000	μM	C. BRIGGSAE	HK104	2019-02-01	2019-03-08	HK104_METFORMIN_50UM_2_1	50136435	10	1	0		20	10	DS_030819	16	HK104_METFORMIN_x50000
DRISCOLL	16	METFORMIN	x50000	μM	C. BRIGGSAE	HK104	2019-02-01	2019-03-08	HK104_METFORMIN_50UM_2_1	50136435	12	1	0		20	12	DS_030819	16	HK104_METFORMIN_x50000
DRISCOLL	16	METFORMIN	x50000	μM	C. BRIGGSAE	HK104	2019-02-01	2019-03-08	HK104_METFORMIN_50UM_2_1	50136435	12	1	0		20	12	DS_030819	16	HK104_METFORMIN_x50000
DRISCOLL	16	METFORMIN	x50000	μM	C. BRIGGSAE	HK104	2019-02-01	2019-03-08	HK104_METFORMIN_50UM_2_1	50136435	14	1	0		20	14	DS_030819	16	HK104_METFORMIN_x50000
DRISCOLL	16	METFORMIN	x50000	μM	C. BRIGGSAE	HK104	2019-02-01	2019-03-08	HK104_METFORMIN_50UM_2_1	50136435	14	1	0		20	14	DS_030819	16	HK104_METFORMIN_x50000
DRISCOLL	16	METFORMIN	x50000	μM	C. BRIGGSAE	HK104	2019-02-01	2019-03-08	HK104_METFORMIN_50UM_2_1	50136435	17	1	0		20	17	DS_030819	16	HK104_METFORMIN_x50000
DRISCOLL	16	METFORMIN	x50000	μM	C. BRIGGSAE	HK104	2019-02-01	2019-03-08	HK104_METFORMIN_50UM_2_1	50136435	19	1	0		20	19	DS_030819	16	HK104_METFORMIN_x50000
DRISCOLL	16	METFORMIN	x50000	μM	C. BRIGGSAE	HK104	2019-02-01	2019-03-08	HK104_METFORMIN_50UM_2_1	50136435	19	1	0		20	19	DS_030819	16	HK104_METFORMIN_x50000
DRISCOLL	16	METFORMIN	x50000	μM	C. BRIGGSAE	HK104	2019-02-01	2019-03-08	HK104_METFORMIN_50UM_2_1	50136435	19	0	1	lost	20		DS_030819	16	HK104_METFORMIN_x50000
DRISCOLL	16	METFORMIN	x50000	μM	C. BRIGGSAE	HK104	2019-02-01	2019-03-08	HK104_METFORMIN_50UM_2_1	50136435	21	1	0		20	21	DS_030819	16	HK104_METFORMIN_x50000
DRISCOLL	16	METFORMIN	x50000	μM	C. BRIGGSAE	HK104	2019-02-01	2019-03-08	HK104_METFORMIN_50UM_2_1	50136435	24	1	0		20	24	DS_030819	16	HK104_METFORMIN_x50000
DRISCOLL	16	METFORMIN	x50000	μM	C. BRIGGSAE	HK104	2019-02-01	2019-03-08	HK104_METFORMIN_50UM_2_1	50136435	24	1	0		20	24	DS_030819	16	HK104_METFORMIN_x50000
DRISCOLL	16	METFORMIN	x50000	μM	C. BRIGGSAE	HK104	2019-02-01	2019-03-08	HK104_METFORMIN_50UM_2_1	50136435	24	1	0		20	24	DS_030819	16	HK104_METFORMIN_x50000
DRISCOLL	16	METFORMIN	x50000	μM	C. BRIGGSAE	HK104	2019-02-01	2019-03-08	HK104_METFORMIN_50UM_2_1	50136435	26	1	0		20	26	DS_030819	16	HK104_METFORMIN_x50000
DRISCOLL	16	METFORMIN	x50000	μM	C. BRIGGSAE	HK104	2019-02-01	2019-03-08	HK104_METFORMIN_50UM_2_1	50136435	26	1	0		20	26	DS_030819	16	HK104_METFORMIN_x50000
DRISCOLL	16	METFORMIN	x50000	μM	C. BRIGGSAE	HK104	2019-02-01	2019-03-08	HK104_METFORMIN_50UM_2_1	50136435	28	1	0		20	28	DS_030819	16	HK104_METFORMIN_x50000
DRISCOLL	16	METFORMIN	x50000	μM	C. BRIGGSAE	HK104	2019-02-01	2019-03-08	HK104_METFORMIN_50UM_2_1	50136435	28	1	0		20	28	DS_030819	16	HK104_METFORMIN_x50000
DRISCOLL	16	METFORMIN	x50000	μM	C. BRIGGSAE	HK104	2019-02-01	2019-03-08	HK104_METFORMIN_50UM_2_1	50136435	28	1	0		20	28	DS_030819	16	HK104_METFORMIN_x50000
DRISCOLL	16	METFORMIN	x50000	μM	C. BRIGGSAE	HK104	2019-02-01	2019-03-08	HK104_METFORMIN_50UM_2_1	50136435	28	1	0		20	28	DS_030819	16	HK104_METFORMIN_x50000
DRISCOLL	16	METFORMIN	x50000	μM	C. BRIGGSAE	HK104	2019-02-01	2019-03-08	HK104_METFORMIN_50UM_2_1	50136435	31	1	0		20	31	DS_030819	16	HK104_METFORMIN_x50000
DRISCOLL	16	METFORMIN	x50000	μM	C. BRIGGSAE	HK104	2019-02-01	2019-03-08	HK104_METFORMIN_50UM_2_1	50136435	31	1	0		20	31	DS_030819	16	HK104_METFORMIN_x50000
DRISCOLL	16	METFORMIN	x50000	μM	C. BRIGGSAE	HK104	2019-02-01	2019-03-08	HK104_METFORMIN_50UM_2_1	50136435	31	1	0		20	31	DS_030819	16	HK104_METFORMIN_x50000
DRISCOLL	16	METFORMIN	x50000	μM	C. BRIGGSAE	HK104	2019-02-01	2019-03-08	HK104_METFORMIN_50UM_2_1	50136435	31	1	0		20	31	DS_030819	16	HK104_METFORMIN_x50000
DRISCOLL	16	METFORMIN	x50000	μM	C. BRIGGSAE	HK104	2019-02-01	2019-03-08	HK104_METFORMIN_50UM_2_1	50136435	31	1	0		20	31	DS_030819	16	HK104_METFORMIN_x50000
DRISCOLL	16	METFORMIN	x50000	μM	C. BRIGGSAE	HK104	2019-02-01	2019-03-08	HK104_METFORMIN_50UM_2_1	50136435	31	1	0		20	31	DS_030819	16	HK104_METFORMIN_x50000
DRISCOLL	16	METFORMIN	x50000	μM	C. BRIGGSAE	HK104	2019-02-01	2019-03-08	HK104_METFORMIN_50UM_2_1	50136435	31	1	0		20	31	DS_030819	16	HK104_METFORMIN_x50000
DRISCOLL	16	METFORMIN	x50000	μM	C. BRIGGSAE	HK104	2019-02-01	2019-03-08	HK104_METFORMIN_50UM_2_1	50136435	31	1	0		20	31	DS_030819	16	HK104_METFORMIN_x50000
DRISCOLL	16	METFORMIN	x50000	μM	C. BRIGGSAE	HK104	2019-02-01	2019-03-08	HK104_METFORMIN_50UM_2_1	50136435	31	1	0		20	31	DS_030819	16	HK104_METFORMIN_x50000
DRISCOLL	16	METFORMIN	x50000	μM	C. BRIGGSAE	HK104	2019-02-01	2019-03-08	HK104_METFORMIN_50UM_2_1	50136435	31	1	0		20	31	DS_030819	16	HK104_METFORMIN_x50000
DRISCOLL	16	METFORMIN	x50000	μM	C. BRIGGSAE	HK104	2019-02-01	2019-03-08	HK104_METFORMIN_50UM_2_1	50136435	33	1	0		20	33	DS_030819	16	HK104_METFORMIN_x50000
DRISCOLL	16	METFORMIN	x50000	μM	C. BRIGGSAE	HK104	2019-02-01	2019-03-08	HK104_METFORMIN_50UM_2_1	50136435	33	1	0		20	33	DS_030819	16	HK104_METFORMIN_x50000
DRISCOLL	16	METFORMIN	x50000	μM	C. BRIGGSAE	HK104	2019-02-01	2019-03-08	HK104_METFORMIN_50UM_2_1	50136435	33	1	0		20	33	DS_030819	16	HK104_METFORMIN_x50000
DRISCOLL	16	METFORMIN	x50000	μM	C. BRIGGSAE	HK104	2019-02-01	2019-03-08	HK104_METFORMIN_50UM_2_1	50136435	33	1	0		20	33	DS_030819	16	HK104_METFORMIN_x50000
DRISCOLL	16	METFORMIN	x50000	μM	C. BRIGGSAE	HK104	2019-02-01	2019-03-08	HK104_METFORMIN_50UM_2_1	50136435	33	1	0		20	33	DS_030819	16	HK104_METFORMIN_x50000
DRISCOLL	16	METFORMIN	x50000	μM	C. BRIGGSAE	HK104	2019-02-01	2019-03-08	HK104_METFORMIN_50UM_2_1	50136435	33	1	0		20	33	DS_030819	16	HK104_METFORMIN_x50000
DRISCOLL	16	METFORMIN	x50000	μM	C. BRIGGSAE	HK104	2019-02-01	2019-03-08	HK104_METFORMIN_50UM_2_1	50136435	33	1	0		20	33	DS_030819	16	HK104_METFORMIN_x50000
DRISCOLL	16	METFORMIN	x50000	μM	C. BRIGGSAE	HK104	2019-02-01	2019-03-08	HK104_METFORMIN_50UM_2_1	50136435	33	1	0		20	33	DS_030819	16	HK104_METFORMIN_x50000
DRISCOLL	16	METFORMIN	x50000	μM	C. BRIGGSAE	HK104	2019-02-01	2019-03-08	HK104_METFORMIN_50UM_2_1	50136435	35	1	0		20	35	DS_030819	16	HK104_METFORMIN_x50000
DRISCOLL	16	METFORMIN	x50000	μM	C. BRIGGSAE	HK104	2019-02-01	2019-03-08	HK104_METFORMIN_50UM_2_1	50136435	35	1	0		20	35	DS_030819	16	HK104_METFORMIN_x50000
DRISCOLL	16	METFORMIN	x50000	μM	C. BRIGGSAE	HK104	2019-02-01	2019-03-08	HK104_METFORMIN_50UM_2_1	50136435	35	1	0		20	35	DS_030819	16	HK104_METFORMIN_x50000
DRISCOLL	16	METFORMIN	x50000	μM	C. BRIGGSAE	HK104	2019-02-01	2019-03-08	HK104_METFORMIN_50UM_2_1	50136435	35	1	0		20	35	DS_030819	16	HK104_METFORMIN_x50000
DRISCOLL	16	METFORMIN	x50000	μM	C. BRIGGSAE	HK104	2019-02-01	2019-03-08	HK104_METFORMIN_50UM_2_1	50136435	35	1	0		20	35	DS_030819	16	HK104_METFORMIN_x50000
DRISCOLL	16	METFORMIN	x50000	μM	C. BRIGGSAE	HK104	2019-02-01	2019-03-08	HK104_METFORMIN_50UM_2_1	50136435	35	1	0		20	35	DS_030819	16	HK104_METFORMIN_x50000
DRISCOLL	16	METFORMIN	x50000	μM	C. BRIGGSAE	HK104	2019-02-01	2019-03-08	HK104_METFORMIN_50UM_2_1	50136435	35	1	0		20	35	DS_030819	16	HK104_METFORMIN_x50000
DRISCOLL	16	METFORMIN	x50000	μM	C. BRIGGSAE	HK104	2019-02-01	2019-03-08	HK104_METFORMIN_50UM_2_1	50136435	38	1	0		20	38	DS_030819	16	HK104_METFORMIN_x50000
DRISCOLL	16	METFORMIN	x50000	μM	C. BRIGGSAE	HK104	2019-02-01	2019-03-08	HK104_METFORMIN_50UM_2_1	50136435	38	1	0		20	38	DS_030819	16	HK104_METFORMIN_x50000
DRISCOLL	16	METFORMIN	x50000	μM	C. BRIGGSAE	HK104	2019-02-01	2019-03-08	HK104_METFORMIN_50UM_2_1	50136435	38	1	0		20	38	DS_030819	16	HK104_METFORMIN_x50000
DRISCOLL	16	METFORMIN	x50000	μM	C. BRIGGSAE	HK104	2019-02-01	2019-03-08	HK104_METFORMIN_50UM_2_1	50136435	38	1	0		20	38	DS_030819	16	HK104_METFORMIN_x50000
DRISCOLL	16	METFORMIN	x50000	μM	C. BRIGGSAE	HK104	2019-02-01	2019-03-08	HK104_METFORMIN_50UM_2_1	50136435	38	1	0		20	38	DS_030819	16	HK104_METFORMIN_x50000
DRISCOLL	16	METFORMIN	x50000	μM	C. BRIGGSAE	HK104	2019-02-01	2019-03-08	HK104_METFORMIN_50UM_2_1	50136435	40	1	0		20	40	DS_030819	16	HK104_METFORMIN_x50000
DRISCOLL	16	CTRL_H2O	x0	μM	C. TROPICALIS	JU1373	2019-02-01	2019-03-07	JU1373_DH2O_2_1	50136440	18	1	0		20	18	DS_030819	16	JU1373_CTRL_H2O_x0
DRISCOLL	16	CTRL_H2O	x0	μM	C. TROPICALIS	JU1373	2019-02-01	2019-03-07	JU1373_DH2O_2_1	50136440	18	1	0		20	18	DS_030819	16	JU1373_CTRL_H2O_x0
DRISCOLL	16	CTRL_H2O	x0	μM	C. TROPICALIS	JU1373	2019-02-01	2019-03-07	JU1373_DH2O_2_1	50136440	18	1	0		20	18	DS_030819	16	JU1373_CTRL_H2O_x0
DRISCOLL	16	CTRL_H2O	x0	μM	C. TROPICALIS	JU1373	2019-02-01	2019-03-07	JU1373_DH2O_2_1	50136440	18	1	0		20	18	DS_030819	16	JU1373_CTRL_H2O_x0
DRISCOLL	16	CTRL_H2O	x0	μM	C. TROPICALIS	JU1373	2019-02-01	2019-03-07	JU1373_DH2O_2_1	50136440	20	1	0		20	20	DS_030819	16	JU1373_CTRL_H2O_x0
DRISCOLL	16	CTRL_H2O	x0	μM	C. TROPICALIS	JU1373	2019-02-01	2019-03-07	JU1373_DH2O_2_1	50136440	20	1	0		20	20	DS_030819	16	JU1373_CTRL_H2O_x0
DRISCOLL	16	CTRL_H2O	x0	μM	C. TROPICALIS	JU1373	2019-02-01	2019-03-07	JU1373_DH2O_2_1	50136440	20	1	0		20	20	DS_030819	16	JU1373_CTRL_H2O_x0
DRISCOLL	16	CTRL_H2O	x0	μM	C. TROPICALIS	JU1373	2019-02-01	2019-03-07	JU1373_DH2O_2_1	50136440	20	0	1	lost	20		DS_030819	16	JU1373_CTRL_H2O_x0
DRISCOLL	16	CTRL_H2O	x0	μM	C. TROPICALIS	JU1373	2019-02-01	2019-03-07	JU1373_DH2O_2_1	50136440	22	1	0		20	22	DS_030819	16	JU1373_CTRL_H2O_x0
DRISCOLL	16	CTRL_H2O	x0	μM	C. TROPICALIS	JU1373	2019-02-01	2019-03-07	JU1373_DH2O_2_1	50136440	22	1	0		20	22	DS_030819	16	JU1373_CTRL_H2O_x0
DRISCOLL	16	CTRL_H2O	x0	μM	C. TROPICALIS	JU1373	2019-02-01	2019-03-07	JU1373_DH2O_2_1	50136440	22	1	0		20	22	DS_030819	16	JU1373_CTRL_H2O_x0
DRISCOLL	16	CTRL_H2O	x0	μM	C. TROPICALIS	JU1373	2019-02-01	2019-03-07	JU1373_DH2O_2_1	50136440	22	1	0		20	22	DS_030819	16	JU1373_CTRL_H2O_x0
DRISCOLL	16	CTRL_H2O	x0	μM	C. TROPICALIS	JU1373	2019-02-01	2019-03-07	JU1373_DH2O_2_1	50136440	22	1	0		20	22	DS_030819	16	JU1373_CTRL_H2O_x0
DRISCOLL	16	CTRL_H2O	x0	μM	C. TROPICALIS	JU1373	2019-02-01	2019-03-07	JU1373_DH2O_2_1	50136440	22	1	0		20	22	DS_030819	16	JU1373_CTRL_H2O_x0
DRISCOLL	16	CTRL_H2O	x0	μM	C. TROPICALIS	JU1373	2019-02-01	2019-03-07	JU1373_DH2O_2_1	50136440	22	1	0		20	22	DS_030819	16	JU1373_CTRL_H2O_x0
DRISCOLL	16	CTRL_H2O	x0	μM	C. TROPICALIS	JU1373	2019-02-01	2019-03-07	JU1373_DH2O_2_1	50136440	22	1	0		20	22	DS_030819	16	JU1373_CTRL_H2O_x0
DRISCOLL	16	CTRL_H2O	x0	μM	C. TROPICALIS	JU1373	2019-02-01	2019-03-07	JU1373_DH2O_2_1	50136440	22	1	0		20	22	DS_030819	16	JU1373_CTRL_H2O_x0
DRISCOLL	16	CTRL_H2O	x0	μM	C. TROPICALIS	JU1373	2019-02-01	2019-03-07	JU1373_DH2O_2_1	50136440	25	1	0		20	25	DS_030819	16	JU1373_CTRL_H2O_x0
DRISCOLL	16	CTRL_H2O	x0	μM	C. TROPICALIS	JU1373	2019-02-01	2019-03-07	JU1373_DH2O_2_1	50136440	25	1	0		20	25	DS_030819	16	JU1373_CTRL_H2O_x0
DRISCOLL	16	CTRL_H2O	x0	μM	C. TROPICALIS	JU1373	2019-02-01	2019-03-07	JU1373_DH2O_2_1	50136440	25	1	0		20	25	DS_030819	16	JU1373_CTRL_H2O_x0
DRISCOLL	16	CTRL_H2O	x0	μM	C. TROPICALIS	JU1373	2019-02-01	2019-03-07	JU1373_DH2O_2_1	50136440	25	1	0		20	25	DS_030819	16	JU1373_CTRL_H2O_x0
DRISCOLL	16	CTRL_H2O	x0	μM	C. TROPICALIS	JU1373	2019-02-01	2019-03-07	JU1373_DH2O_2_1	50136440	25	1	0		20	25	DS_030819	16	JU1373_CTRL_H2O_x0
DRISCOLL	16	CTRL_H2O	x0	μM	C. TROPICALIS	JU1373	2019-02-01	2019-03-07	JU1373_DH2O_2_1	50136440	25	1	0		20	25	DS_030819	16	JU1373_CTRL_H2O_x0
DRISCOLL	16	CTRL_H2O	x0	μM	C. TROPICALIS	JU1373	2019-02-01	2019-03-07	JU1373_DH2O_2_1	50136440	25	1	0		20	25	DS_030819	16	JU1373_CTRL_H2O_x0
DRISCOLL	16	CTRL_H2O	x0	μM	C. TROPICALIS	JU1373	2019-02-01	2019-03-07	JU1373_DH2O_2_1	50136440	25	1	0		20	25	DS_030819	16	JU1373_CTRL_H2O_x0
DRISCOLL	16	CTRL_H2O	x0	μM	C. TROPICALIS	JU1373	2019-02-01	2019-03-07	JU1373_DH2O_2_1	50136440	25	1	0		20	25	DS_030819	16	JU1373_CTRL_H2O_x0
DRISCOLL	16	CTRL_H2O	x0	μM	C. TROPICALIS	JU1373	2019-02-01	2019-03-07	JU1373_DH2O_2_1	50136440	25	1	0		20	25	DS_030819	16	JU1373_CTRL_H2O_x0
DRISCOLL	16	CTRL_H2O	x0	μM	C. TROPICALIS	JU1373	2019-02-01	2019-03-07	JU1373_DH2O_2_1	50136440	25	1	0		20	25	DS_030819	16	JU1373_CTRL_H2O_x0
DRISCOLL	16	CTRL_H2O	x0	μM	C. TROPICALIS	JU1373	2019-02-01	2019-03-07	JU1373_DH2O_2_1	50136440	25	1	0		20	25	DS_030819	16	JU1373_CTRL_H2O_x0
DRISCOLL	16	CTRL_H2O	x0	μM	C. TROPICALIS	JU1373	2019-02-01	2019-03-07	JU1373_DH2O_2_1	50136440	25	1	0		20	25	DS_030819	16	JU1373_CTRL_H2O_x0
DRISCOLL	16	CTRL_H2O	x0	μM	C. TROPICALIS	JU1373	2019-02-01	2019-03-07	JU1373_DH2O_2_1	50136440	25	1	0		20	25	DS_030819	16	JU1373_CTRL_H2O_x0
DRISCOLL	16	CTRL_H2O	x0	μM	C. TROPICALIS	JU1373	2019-02-01	2019-03-07	JU1373_DH2O_2_1	50136440	27	1	0		20	27	DS_030819	16	JU1373_CTRL_H2O_x0
DRISCOLL	16	CTRL_H2O	x0	μM	C. TROPICALIS	JU1373	2019-02-01	2019-03-07	JU1373_DH2O_2_1	50136440	27	1	0		20	27	DS_030819	16	JU1373_CTRL_H2O_x0
DRISCOLL	16	CTRL_H2O	x0	μM	C. TROPICALIS	JU1373	2019-02-01	2019-03-07	JU1373_DH2O_2_1	50136440	27	1	0		20	27	DS_030819	16	JU1373_CTRL_H2O_x0
DRISCOLL	16	CTRL_H2O	x0	μM	C. TROPICALIS	JU1373	2019-02-01	2019-03-07	JU1373_DH2O_2_1	50136440	27	1	0		20	27	DS_030819	16	JU1373_CTRL_H2O_x0
DRISCOLL	16	CTRL_H2O	x0	μM	C. TROPICALIS	JU1373	2019-02-01	2019-03-07	JU1373_DH2O_2_1	50136440	27	1	0		20	27	DS_030819	16	JU1373_CTRL_H2O_x0
DRISCOLL	16	CTRL_H2O	x0	μM	C. TROPICALIS	JU1373	2019-02-01	2019-03-07	JU1373_DH2O_2_1	50136440	27	1	0		20	27	DS_030819	16	JU1373_CTRL_H2O_x0
DRISCOLL	16	CTRL_H2O	x0	μM	C. TROPICALIS	JU1373	2019-02-01	2019-03-07	JU1373_DH2O_2_1	50136440	27	1	0		20	27	DS_030819	16	JU1373_CTRL_H2O_x0
DRISCOLL	16	CTRL_H2O	x0	μM	C. TROPICALIS	JU1373	2019-02-01	2019-03-07	JU1373_DH2O_2_1	50136440	27	1	0		20	27	DS_030819	16	JU1373_CTRL_H2O_x0
DRISCOLL	16	CTRL_H2O	x0	μM	C. TROPICALIS	JU1373	2019-02-01	2019-03-07	JU1373_DH2O_2_1	50136440	27	1	0		20	27	DS_030819	16	JU1373_CTRL_H2O_x0
DRISCOLL	16	CTRL_H2O	x0	μM	C. TROPICALIS	JU1373	2019-02-01	2019-03-07	JU1373_DH2O_2_1	50136440	27	1	0		20	27	DS_030819	16	JU1373_CTRL_H2O_x0
DRISCOLL	16	CTRL_H2O	x0	μM	C. TROPICALIS	JU1373	2019-02-01	2019-03-07	JU1373_DH2O_2_1	50136440	27	1	0		20	27	DS_030819	16	JU1373_CTRL_H2O_x0
DRISCOLL	16	CTRL_H2O	x0	μM	C. TROPICALIS	JU1373	2019-02-01	2019-03-07	JU1373_DH2O_2_1	50136440	27	1	0		20	27	DS_030819	16	JU1373_CTRL_H2O_x0
DRISCOLL	16	CTRL_H2O	x0	μM	C. TROPICALIS	JU1373	2019-02-01	2019-03-07	JU1373_DH2O_2_1	50136440	27	1	0		20	27	DS_030819	16	JU1373_CTRL_H2O_x0
DRISCOLL	16	CTRL_H2O	x0	μM	C. TROPICALIS	JU1373	2019-02-01	2019-03-07	JU1373_DH2O_2_1	50136440	27	1	0		20	27	DS_030819	16	JU1373_CTRL_H2O_x0
DRISCOLL	16	CTRL_H2O	x0	μM	C. TROPICALIS	JU1373	2019-02-01	2019-03-07	JU1373_DH2O_2_1	50136440	27	1	0		20	27	DS_030819	16	JU1373_CTRL_H2O_x0
DRISCOLL	16	CTRL_H2O	x0	μM	C. TROPICALIS	JU1373	2019-02-01	2019-03-07	JU1373_DH2O_2_1	50136440	27	0	1	lost	20		DS_030819	16	JU1373_CTRL_H2O_x0
DRISCOLL	16	CTRL_H2O	x0	μM	C. TROPICALIS	JU1373	2019-02-01	2019-03-07	JU1373_DH2O_2_1	50136440	29	1	0		20	29	DS_030819	16	JU1373_CTRL_H2O_x0
DRISCOLL	16	CTRL_H2O	x0	μM	C. TROPICALIS	JU1373	2019-02-01	2019-03-07	JU1373_DH2O_2_1	50136440	29	1	0		20	29	DS_030819	16	JU1373_CTRL_H2O_x0
DRISCOLL	16	CTRL_H2O	x0	μM	C. TROPICALIS	JU1373	2019-02-01	2019-03-07	JU1373_DH2O_2_1	50136440	29	1	0		20	29	DS_030819	16	JU1373_CTRL_H2O_x0
DRISCOLL	16	METFORMIN	x50000	μM	C. TROPICALIS	JU1373	2019-02-01	2019-03-07	JU1373_METFORMIN_50UM_2_1	50136445	11	0	1	lost	20		DS_030819	16	JU1373_METFORMIN_x50000
DRISCOLL	16	METFORMIN	x50000	μM	C. TROPICALIS	JU1373	2019-02-01	2019-03-07	JU1373_METFORMIN_50UM_2_1	50136445	13	1	0		20	13	DS_030819	16	JU1373_METFORMIN_x50000
DRISCOLL	16	METFORMIN	x50000	μM	C. TROPICALIS	JU1373	2019-02-01	2019-03-07	JU1373_METFORMIN_50UM_2_1	50136445	13	1	0		20	13	DS_030819	16	JU1373_METFORMIN_x50000
DRISCOLL	16	METFORMIN	x50000	μM	C. TROPICALIS	JU1373	2019-02-01	2019-03-07	JU1373_METFORMIN_50UM_2_1	50136445	13	1	0		20	13	DS_030819	16	JU1373_METFORMIN_x50000
DRISCOLL	16	METFORMIN	x50000	μM	C. TROPICALIS	JU1373	2019-02-01	2019-03-07	JU1373_METFORMIN_50UM_2_1	50136445	13	1	0		20	13	DS_030819	16	JU1373_METFORMIN_x50000
DRISCOLL	16	METFORMIN	x50000	μM	C. TROPICALIS	JU1373	2019-02-01	2019-03-07	JU1373_METFORMIN_50UM_2_1	50136445	13	1	0		20	13	DS_030819	16	JU1373_METFORMIN_x50000
DRISCOLL	16	METFORMIN	x50000	μM	C. TROPICALIS	JU1373	2019-02-01	2019-03-07	JU1373_METFORMIN_50UM_2_1	50136445	13	1	0		20	13	DS_030819	16	JU1373_METFORMIN_x50000
DRISCOLL	16	METFORMIN	x50000	μM	C. TROPICALIS	JU1373	2019-02-01	2019-03-07	JU1373_METFORMIN_50UM_2_1	50136445	13	1	0		20	13	DS_030819	16	JU1373_METFORMIN_x50000
DRISCOLL	16	METFORMIN	x50000	μM	C. TROPICALIS	JU1373	2019-02-01	2019-03-07	JU1373_METFORMIN_50UM_2_1	50136445	13	1	0		20	13	DS_030819	16	JU1373_METFORMIN_x50000
DRISCOLL	16	METFORMIN	x50000	μM	C. TROPICALIS	JU1373	2019-02-01	2019-03-07	JU1373_METFORMIN_50UM_2_1	50136445	13	0	1	lost	20		DS_030819	16	JU1373_METFORMIN_x50000
DRISCOLL	16	METFORMIN	x50000	μM	C. TROPICALIS	JU1373	2019-02-01	2019-03-07	JU1373_METFORMIN_50UM_2_1	50136445	15	1	0		20	15	DS_030819	16	JU1373_METFORMIN_x50000
DRISCOLL	16	METFORMIN	x50000	μM	C. TROPICALIS	JU1373	2019-02-01	2019-03-07	JU1373_METFORMIN_50UM_2_1	50136445	15	1	0		20	15	DS_030819	16	JU1373_METFORMIN_x50000
DRISCOLL	16	METFORMIN	x50000	μM	C. TROPICALIS	JU1373	2019-02-01	2019-03-07	JU1373_METFORMIN_50UM_2_1	50136445	15	1	0		20	15	DS_030819	16	JU1373_METFORMIN_x50000
DRISCOLL	16	METFORMIN	x50000	μM	C. TROPICALIS	JU1373	2019-02-01	2019-03-07	JU1373_METFORMIN_50UM_2_1	50136445	15	1	0		20	15	DS_030819	16	JU1373_METFORMIN_x50000
DRISCOLL	16	METFORMIN	x50000	μM	C. TROPICALIS	JU1373	2019-02-01	2019-03-07	JU1373_METFORMIN_50UM_2_1	50136445	15	1	0		20	15	DS_030819	16	JU1373_METFORMIN_x50000
DRISCOLL	16	METFORMIN	x50000	μM	C. TROPICALIS	JU1373	2019-02-01	2019-03-07	JU1373_METFORMIN_50UM_2_1	50136445	15	1	0		20	15	DS_030819	16	JU1373_METFORMIN_x50000
DRISCOLL	16	METFORMIN	x50000	μM	C. TROPICALIS	JU1373	2019-02-01	2019-03-07	JU1373_METFORMIN_50UM_2_1	50136445	15	0	1	lost	20		DS_030819	16	JU1373_METFORMIN_x50000
DRISCOLL	16	METFORMIN	x50000	μM	C. TROPICALIS	JU1373	2019-02-01	2019-03-07	JU1373_METFORMIN_50UM_2_1	50136445	18	1	0		20	18	DS_030819	16	JU1373_METFORMIN_x50000
DRISCOLL	16	METFORMIN	x50000	μM	C. TROPICALIS	JU1373	2019-02-01	2019-03-07	JU1373_METFORMIN_50UM_2_1	50136445	18	1	0		20	18	DS_030819	16	JU1373_METFORMIN_x50000
DRISCOLL	16	METFORMIN	x50000	μM	C. TROPICALIS	JU1373	2019-02-01	2019-03-07	JU1373_METFORMIN_50UM_2_1	50136445	18	1	0		20	18	DS_030819	16	JU1373_METFORMIN_x50000
DRISCOLL	16	METFORMIN	x50000	μM	C. TROPICALIS	JU1373	2019-02-01	2019-03-07	JU1373_METFORMIN_50UM_2_1	50136445	18	1	0		20	18	DS_030819	16	JU1373_METFORMIN_x50000
DRISCOLL	16	METFORMIN	x50000	μM	C. TROPICALIS	JU1373	2019-02-01	2019-03-07	JU1373_METFORMIN_50UM_2_1	50136445	18	1	0		20	18	DS_030819	16	JU1373_METFORMIN_x50000
DRISCOLL	16	METFORMIN	x50000	μM	C. TROPICALIS	JU1373	2019-02-01	2019-03-07	JU1373_METFORMIN_50UM_2_1	50136445	18	1	0		20	18	DS_030819	16	JU1373_METFORMIN_x50000
DRISCOLL	16	METFORMIN	x50000	μM	C. TROPICALIS	JU1373	2019-02-01	2019-03-07	JU1373_METFORMIN_50UM_2_1	50136445	18	1	0		20	18	DS_030819	16	JU1373_METFORMIN_x50000
DRISCOLL	16	METFORMIN	x50000	μM	C. TROPICALIS	JU1373	2019-02-01	2019-03-07	JU1373_METFORMIN_50UM_2_1	50136445	18	1	0		20	18	DS_030819	16	JU1373_METFORMIN_x50000
DRISCOLL	16	METFORMIN	x50000	μM	C. TROPICALIS	JU1373	2019-02-01	2019-03-07	JU1373_METFORMIN_50UM_2_1	50136445	18	1	0		20	18	DS_030819	16	JU1373_METFORMIN_x50000
DRISCOLL	16	METFORMIN	x50000	μM	C. TROPICALIS	JU1373	2019-02-01	2019-03-07	JU1373_METFORMIN_50UM_2_1	50136445	18	1	0		20	18	DS_030819	16	JU1373_METFORMIN_x50000
DRISCOLL	16	METFORMIN	x50000	μM	C. TROPICALIS	JU1373	2019-02-01	2019-03-07	JU1373_METFORMIN_50UM_2_1	50136445	18	1	0		20	18	DS_030819	16	JU1373_METFORMIN_x50000
DRISCOLL	16	METFORMIN	x50000	μM	C. TROPICALIS	JU1373	2019-02-01	2019-03-07	JU1373_METFORMIN_50UM_2_1	50136445	18	1	0		20	18	DS_030819	16	JU1373_METFORMIN_x50000
DRISCOLL	16	METFORMIN	x50000	μM	C. TROPICALIS	JU1373	2019-02-01	2019-03-07	JU1373_METFORMIN_50UM_2_1	50136445	18	1	0		20	18	DS_030819	16	JU1373_METFORMIN_x50000
DRISCOLL	16	METFORMIN	x50000	μM	C. TROPICALIS	JU1373	2019-02-01	2019-03-07	JU1373_METFORMIN_50UM_2_1	50136445	20	1	0		20	20	DS_030819	16	JU1373_METFORMIN_x50000
DRISCOLL	16	METFORMIN	x50000	μM	C. TROPICALIS	JU1373	2019-02-01	2019-03-07	JU1373_METFORMIN_50UM_2_1	50136445	20	1	0		20	20	DS_030819	16	JU1373_METFORMIN_x50000
DRISCOLL	16	METFORMIN	x50000	μM	C. TROPICALIS	JU1373	2019-02-01	2019-03-07	JU1373_METFORMIN_50UM_2_1	50136445	20	1	0		20	20	DS_030819	16	JU1373_METFORMIN_x50000
DRISCOLL	16	METFORMIN	x50000	μM	C. TROPICALIS	JU1373	2019-02-01	2019-03-07	JU1373_METFORMIN_50UM_2_1	50136445	20	1	0		20	20	DS_030819	16	JU1373_METFORMIN_x50000
DRISCOLL	16	METFORMIN	x50000	μM	C. TROPICALIS	JU1373	2019-02-01	2019-03-07	JU1373_METFORMIN_50UM_2_1	50136445	20	1	0		20	20	DS_030819	16	JU1373_METFORMIN_x50000
DRISCOLL	16	METFORMIN	x50000	μM	C. TROPICALIS	JU1373	2019-02-01	2019-03-07	JU1373_METFORMIN_50UM_2_1	50136445	20	1	0		20	20	DS_030819	16	JU1373_METFORMIN_x50000
DRISCOLL	16	METFORMIN	x50000	μM	C. TROPICALIS	JU1373	2019-02-01	2019-03-07	JU1373_METFORMIN_50UM_2_1	50136445	20	1	0		20	20	DS_030819	16	JU1373_METFORMIN_x50000
DRISCOLL	16	METFORMIN	x50000	μM	C. TROPICALIS	JU1373	2019-02-01	2019-03-07	JU1373_METFORMIN_50UM_2_1	50136445	20	1	0		20	20	DS_030819	16	JU1373_METFORMIN_x50000
DRISCOLL	16	METFORMIN	x50000	μM	C. TROPICALIS	JU1373	2019-02-01	2019-03-07	JU1373_METFORMIN_50UM_2_1	50136445	20	1	0		20	20	DS_030819	16	JU1373_METFORMIN_x50000
DRISCOLL	16	METFORMIN	x50000	μM	C. TROPICALIS	JU1373	2019-02-01	2019-03-07	JU1373_METFORMIN_50UM_2_1	50136445	20	1	0		20	20	DS_030819	16	JU1373_METFORMIN_x50000
DRISCOLL	16	METFORMIN	x50000	μM	C. TROPICALIS	JU1373	2019-02-01	2019-03-07	JU1373_METFORMIN_50UM_2_1	50136445	22	1	0		20	22	DS_030819	16	JU1373_METFORMIN_x50000
DRISCOLL	16	METFORMIN	x50000	μM	C. TROPICALIS	JU1373	2019-02-01	2019-03-07	JU1373_METFORMIN_50UM_2_1	50136445	22	1	0		20	22	DS_030819	16	JU1373_METFORMIN_x50000
DRISCOLL	16	METFORMIN	x50000	μM	C. TROPICALIS	JU1373	2019-02-01	2019-03-07	JU1373_METFORMIN_50UM_2_1	50136445	22	1	0		20	22	DS_030819	16	JU1373_METFORMIN_x50000
DRISCOLL	16	METFORMIN	x50000	μM	C. TROPICALIS	JU1373	2019-02-01	2019-03-07	JU1373_METFORMIN_50UM_2_1	50136445	22	1	0		20	22	DS_030819	16	JU1373_METFORMIN_x50000
DRISCOLL	16	METFORMIN	x50000	μM	C. TROPICALIS	JU1373	2019-02-01	2019-03-07	JU1373_METFORMIN_50UM_2_1	50136445	22	1	0		20	22	DS_030819	16	JU1373_METFORMIN_x50000
DRISCOLL	16	METFORMIN	x50000	μM	C. TROPICALIS	JU1373	2019-02-01	2019-03-07	JU1373_METFORMIN_50UM_2_1	50136445	22	1	0		20	22	DS_030819	16	JU1373_METFORMIN_x50000
DRISCOLL	16	METFORMIN	x50000	μM	C. TROPICALIS	JU1373	2019-02-01	2019-03-07	JU1373_METFORMIN_50UM_2_1	50136445	22	1	0		20	22	DS_030819	16	JU1373_METFORMIN_x50000
DRISCOLL	16	METFORMIN	x50000	μM	C. TROPICALIS	JU1373	2019-02-01	2019-03-07	JU1373_METFORMIN_50UM_2_1	50136445	22	1	0		20	22	DS_030819	16	JU1373_METFORMIN_x50000
DRISCOLL	16	METFORMIN	x50000	μM	C. TROPICALIS	JU1373	2019-02-01	2019-03-07	JU1373_METFORMIN_50UM_2_1	50136445	22	1	0		20	22	DS_030819	16	JU1373_METFORMIN_x50000
DRISCOLL	16	METFORMIN	x50000	μM	C. TROPICALIS	JU1373	2019-02-01	2019-03-07	JU1373_METFORMIN_50UM_2_1	50136445	22	1	0		20	22	DS_030819	16	JU1373_METFORMIN_x50000
DRISCOLL	16	CTRL_H2O	x0	μM	C. TROPICALIS	JU1630	2019-02-01	2019-03-07	JU1630_DH2O_2_1	50136450	13	0	1	lost	20		DS_030819	16	JU1630_CTRL_H2O_x0
DRISCOLL	16	CTRL_H2O	x0	μM	C. TROPICALIS	JU1630	2019-02-01	2019-03-07	JU1630_DH2O_2_1	50136450	13	0	1	lost	20		DS_030819	16	JU1630_CTRL_H2O_x0
DRISCOLL	16	CTRL_H2O	x0	μM	C. TROPICALIS	JU1630	2019-02-01	2019-03-07	JU1630_DH2O_2_1	50136450	15	1	0		20	15	DS_030819	16	JU1630_CTRL_H2O_x0
DRISCOLL	16	CTRL_H2O	x0	μM	C. TROPICALIS	JU1630	2019-02-01	2019-03-07	JU1630_DH2O_2_1	50136450	15	1	0		20	15	DS_030819	16	JU1630_CTRL_H2O_x0
DRISCOLL	16	CTRL_H2O	x0	μM	C. TROPICALIS	JU1630	2019-02-01	2019-03-07	JU1630_DH2O_2_1	50136450	18	1	0		20	18	DS_030819	16	JU1630_CTRL_H2O_x0
DRISCOLL	16	CTRL_H2O	x0	μM	C. TROPICALIS	JU1630	2019-02-01	2019-03-07	JU1630_DH2O_2_1	50136450	20	1	0		20	20	DS_030819	16	JU1630_CTRL_H2O_x0
DRISCOLL	16	CTRL_H2O	x0	μM	C. TROPICALIS	JU1630	2019-02-01	2019-03-07	JU1630_DH2O_2_1	50136450	20	1	0		20	20	DS_030819	16	JU1630_CTRL_H2O_x0
DRISCOLL	16	CTRL_H2O	x0	μM	C. TROPICALIS	JU1630	2019-02-01	2019-03-07	JU1630_DH2O_2_1	50136450	20	1	0		20	20	DS_030819	16	JU1630_CTRL_H2O_x0
DRISCOLL	16	CTRL_H2O	x0	μM	C. TROPICALIS	JU1630	2019-02-01	2019-03-07	JU1630_DH2O_2_1	50136450	20	0	1	lost	20		DS_030819	16	JU1630_CTRL_H2O_x0
DRISCOLL	16	CTRL_H2O	x0	μM	C. TROPICALIS	JU1630	2019-02-01	2019-03-07	JU1630_DH2O_2_1	50136450	20	0	1	lost	20		DS_030819	16	JU1630_CTRL_H2O_x0
DRISCOLL	16	CTRL_H2O	x0	μM	C. TROPICALIS	JU1630	2019-02-01	2019-03-07	JU1630_DH2O_2_1	50136450	20	0	1	lost	20		DS_030819	16	JU1630_CTRL_H2O_x0
DRISCOLL	16	CTRL_H2O	x0	μM	C. TROPICALIS	JU1630	2019-02-01	2019-03-07	JU1630_DH2O_2_1	50136450	22	1	0		20	22	DS_030819	16	JU1630_CTRL_H2O_x0
DRISCOLL	16	CTRL_H2O	x0	μM	C. TROPICALIS	JU1630	2019-02-01	2019-03-07	JU1630_DH2O_2_1	50136450	22	1	0		20	22	DS_030819	16	JU1630_CTRL_H2O_x0
DRISCOLL	16	CTRL_H2O	x0	μM	C. TROPICALIS	JU1630	2019-02-01	2019-03-07	JU1630_DH2O_2_1	50136450	22	1	0		20	22	DS_030819	16	JU1630_CTRL_H2O_x0
DRISCOLL	16	CTRL_H2O	x0	μM	C. TROPICALIS	JU1630	2019-02-01	2019-03-07	JU1630_DH2O_2_1	50136450	22	1	0		20	22	DS_030819	16	JU1630_CTRL_H2O_x0
DRISCOLL	16	CTRL_H2O	x0	μM	C. TROPICALIS	JU1630	2019-02-01	2019-03-07	JU1630_DH2O_2_1	50136450	22	1	0		20	22	DS_030819	16	JU1630_CTRL_H2O_x0
DRISCOLL	16	CTRL_H2O	x0	μM	C. TROPICALIS	JU1630	2019-02-01	2019-03-07	JU1630_DH2O_2_1	50136450	25	1	0		20	25	DS_030819	16	JU1630_CTRL_H2O_x0
DRISCOLL	16	CTRL_H2O	x0	μM	C. TROPICALIS	JU1630	2019-02-01	2019-03-07	JU1630_DH2O_2_1	50136450	25	1	0		20	25	DS_030819	16	JU1630_CTRL_H2O_x0
DRISCOLL	16	CTRL_H2O	x0	μM	C. TROPICALIS	JU1630	2019-02-01	2019-03-07	JU1630_DH2O_2_1	50136450	25	1	0		20	25	DS_030819	16	JU1630_CTRL_H2O_x0
DRISCOLL	16	CTRL_H2O	x0	μM	C. TROPICALIS	JU1630	2019-02-01	2019-03-07	JU1630_DH2O_2_1	50136450	25	1	0		20	25	DS_030819	16	JU1630_CTRL_H2O_x0
DRISCOLL	16	CTRL_H2O	x0	μM	C. TROPICALIS	JU1630	2019-02-01	2019-03-07	JU1630_DH2O_2_1	50136450	25	1	0		20	25	DS_030819	16	JU1630_CTRL_H2O_x0
DRISCOLL	16	CTRL_H2O	x0	μM	C. TROPICALIS	JU1630	2019-02-01	2019-03-07	JU1630_DH2O_2_1	50136450	25	1	0		20	25	DS_030819	16	JU1630_CTRL_H2O_x0
DRISCOLL	16	CTRL_H2O	x0	μM	C. TROPICALIS	JU1630	2019-02-01	2019-03-07	JU1630_DH2O_2_1	50136450	25	1	0		20	25	DS_030819	16	JU1630_CTRL_H2O_x0
DRISCOLL	16	CTRL_H2O	x0	μM	C. TROPICALIS	JU1630	2019-02-01	2019-03-07	JU1630_DH2O_2_1	50136450	25	1	0		20	25	DS_030819	16	JU1630_CTRL_H2O_x0
DRISCOLL	16	CTRL_H2O	x0	μM	C. TROPICALIS	JU1630	2019-02-01	2019-03-07	JU1630_DH2O_2_1	50136450	25	1	0		20	25	DS_030819	16	JU1630_CTRL_H2O_x0
DRISCOLL	16	CTRL_H2O	x0	μM	C. TROPICALIS	JU1630	2019-02-01	2019-03-07	JU1630_DH2O_2_1	50136450	25	1	0		20	25	DS_030819	16	JU1630_CTRL_H2O_x0
DRISCOLL	16	CTRL_H2O	x0	μM	C. TROPICALIS	JU1630	2019-02-01	2019-03-07	JU1630_DH2O_2_1	50136450	27	1	0		20	27	DS_030819	16	JU1630_CTRL_H2O_x0
DRISCOLL	16	CTRL_H2O	x0	μM	C. TROPICALIS	JU1630	2019-02-01	2019-03-07	JU1630_DH2O_2_1	50136450	27	1	0		20	27	DS_030819	16	JU1630_CTRL_H2O_x0
DRISCOLL	16	CTRL_H2O	x0	μM	C. TROPICALIS	JU1630	2019-02-01	2019-03-07	JU1630_DH2O_2_1	50136450	27	1	0		20	27	DS_030819	16	JU1630_CTRL_H2O_x0
DRISCOLL	16	CTRL_H2O	x0	μM	C. TROPICALIS	JU1630	2019-02-01	2019-03-07	JU1630_DH2O_2_1	50136450	27	1	0		20	27	DS_030819	16	JU1630_CTRL_H2O_x0
DRISCOLL	16	CTRL_H2O	x0	μM	C. TROPICALIS	JU1630	2019-02-01	2019-03-07	JU1630_DH2O_2_1	50136450	27	1	0		20	27	DS_030819	16	JU1630_CTRL_H2O_x0
DRISCOLL	16	CTRL_H2O	x0	μM	C. TROPICALIS	JU1630	2019-02-01	2019-03-07	JU1630_DH2O_2_1	50136450	27	1	0		20	27	DS_030819	16	JU1630_CTRL_H2O_x0
DRISCOLL	16	CTRL_H2O	x0	μM	C. TROPICALIS	JU1630	2019-02-01	2019-03-07	JU1630_DH2O_2_1	50136450	27	1	0		20	27	DS_030819	16	JU1630_CTRL_H2O_x0
DRISCOLL	16	CTRL_H2O	x0	μM	C. TROPICALIS	JU1630	2019-02-01	2019-03-07	JU1630_DH2O_2_1	50136450	27	1	0		20	27	DS_030819	16	JU1630_CTRL_H2O_x0
DRISCOLL	16	CTRL_H2O	x0	μM	C. TROPICALIS	JU1630	2019-02-01	2019-03-07	JU1630_DH2O_2_1	50136450	27	1	0		20	27	DS_030819	16	JU1630_CTRL_H2O_x0
DRISCOLL	16	CTRL_H2O	x0	μM	C. TROPICALIS	JU1630	2019-02-01	2019-03-07	JU1630_DH2O_2_1	50136450	27	1	0		20	27	DS_030819	16	JU1630_CTRL_H2O_x0
DRISCOLL	16	CTRL_H2O	x0	μM	C. TROPICALIS	JU1630	2019-02-01	2019-03-07	JU1630_DH2O_2_1	50136450	27	1	0		20	27	DS_030819	16	JU1630_CTRL_H2O_x0
DRISCOLL	16	CTRL_H2O	x0	μM	C. TROPICALIS	JU1630	2019-02-01	2019-03-07	JU1630_DH2O_2_1	50136450	27	1	0		20	27	DS_030819	16	JU1630_CTRL_H2O_x0
DRISCOLL	16	CTRL_H2O	x0	μM	C. TROPICALIS	JU1630	2019-02-01	2019-03-07	JU1630_DH2O_2_1	50136450	27	1	0		20	27	DS_030819	16	JU1630_CTRL_H2O_x0
DRISCOLL	16	CTRL_H2O	x0	μM	C. TROPICALIS	JU1630	2019-02-01	2019-03-07	JU1630_DH2O_2_1	50136450	27	1	0		20	27	DS_030819	16	JU1630_CTRL_H2O_x0
DRISCOLL	16	CTRL_H2O	x0	μM	C. TROPICALIS	JU1630	2019-02-01	2019-03-07	JU1630_DH2O_2_1	50136450	29	1	0		20	29	DS_030819	16	JU1630_CTRL_H2O_x0
DRISCOLL	16	CTRL_H2O	x0	μM	C. TROPICALIS	JU1630	2019-02-01	2019-03-07	JU1630_DH2O_2_1	50136450	29	1	0		20	29	DS_030819	16	JU1630_CTRL_H2O_x0
DRISCOLL	16	CTRL_H2O	x0	μM	C. TROPICALIS	JU1630	2019-02-01	2019-03-07	JU1630_DH2O_2_1	50136450	29	1	0		20	29	DS_030819	16	JU1630_CTRL_H2O_x0
DRISCOLL	16	CTRL_H2O	x0	μM	C. TROPICALIS	JU1630	2019-02-01	2019-03-07	JU1630_DH2O_2_1	50136450	29	1	0		20	29	DS_030819	16	JU1630_CTRL_H2O_x0
DRISCOLL	16	CTRL_H2O	x0	μM	C. TROPICALIS	JU1630	2019-02-01	2019-03-07	JU1630_DH2O_2_1	50136450	29	1	0		20	29	DS_030819	16	JU1630_CTRL_H2O_x0
DRISCOLL	16	CTRL_H2O	x0	μM	C. TROPICALIS	JU1630	2019-02-01	2019-03-07	JU1630_DH2O_2_1	50136450	29	1	0		20	29	DS_030819	16	JU1630_CTRL_H2O_x0
DRISCOLL	16	CTRL_H2O	x0	μM	C. TROPICALIS	JU1630	2019-02-01	2019-03-07	JU1630_DH2O_2_1	50136450	29	1	0		20	29	DS_030819	16	JU1630_CTRL_H2O_x0
DRISCOLL	16	CTRL_H2O	x0	μM	C. TROPICALIS	JU1630	2019-02-01	2019-03-07	JU1630_DH2O_2_1	50136450	29	1	0		20	29	DS_030819	16	JU1630_CTRL_H2O_x0
DRISCOLL	16	CTRL_H2O	x0	μM	C. TROPICALIS	JU1630	2019-02-01	2019-03-07	JU1630_DH2O_2_1	50136450	32	1	0		20	32	DS_030819	16	JU1630_CTRL_H2O_x0
DRISCOLL	16	CTRL_H2O	x0	μM	C. TROPICALIS	JU1630	2019-02-01	2019-03-07	JU1630_DH2O_2_1	50136450	32	1	0		20	32	DS_030819	16	JU1630_CTRL_H2O_x0
DRISCOLL	16	METFORMIN	x50000	μM	C. TROPICALIS	JU1630	2019-02-01	2019-03-07	JU1630_METFORMIN_50UM_2_1	50136455	8	1	0		20	8	DS_030819	16	JU1630_METFORMIN_x50000
DRISCOLL	16	METFORMIN	x50000	μM	C. TROPICALIS	JU1630	2019-02-01	2019-03-07	JU1630_METFORMIN_50UM_2_1	50136455	8	1	0		20	8	DS_030819	16	JU1630_METFORMIN_x50000
DRISCOLL	16	METFORMIN	x50000	μM	C. TROPICALIS	JU1630	2019-02-01	2019-03-07	JU1630_METFORMIN_50UM_2_1	50136455	11	1	0		20	11	DS_030819	16	JU1630_METFORMIN_x50000
DRISCOLL	16	METFORMIN	x50000	μM	C. TROPICALIS	JU1630	2019-02-01	2019-03-07	JU1630_METFORMIN_50UM_2_1	50136455	11	0	1	lost	20		DS_030819	16	JU1630_METFORMIN_x50000
DRISCOLL	16	METFORMIN	x50000	μM	C. TROPICALIS	JU1630	2019-02-01	2019-03-07	JU1630_METFORMIN_50UM_2_1	50136455	13	1	0		20	13	DS_030819	16	JU1630_METFORMIN_x50000
DRISCOLL	16	METFORMIN	x50000	μM	C. TROPICALIS	JU1630	2019-02-01	2019-03-07	JU1630_METFORMIN_50UM_2_1	50136455	13	0	1	lost	20		DS_030819	16	JU1630_METFORMIN_x50000
DRISCOLL	16	METFORMIN	x50000	μM	C. TROPICALIS	JU1630	2019-02-01	2019-03-07	JU1630_METFORMIN_50UM_2_1	50136455	15	1	0		20	15	DS_030819	16	JU1630_METFORMIN_x50000
DRISCOLL	16	METFORMIN	x50000	μM	C. TROPICALIS	JU1630	2019-02-01	2019-03-07	JU1630_METFORMIN_50UM_2_1	50136455	15	1	0		20	15	DS_030819	16	JU1630_METFORMIN_x50000
DRISCOLL	16	METFORMIN	x50000	μM	C. TROPICALIS	JU1630	2019-02-01	2019-03-07	JU1630_METFORMIN_50UM_2_1	50136455	15	1	0		20	15	DS_030819	16	JU1630_METFORMIN_x50000
DRISCOLL	16	METFORMIN	x50000	μM	C. TROPICALIS	JU1630	2019-02-01	2019-03-07	JU1630_METFORMIN_50UM_2_1	50136455	15	1	0		20	15	DS_030819	16	JU1630_METFORMIN_x50000
DRISCOLL	16	METFORMIN	x50000	μM	C. TROPICALIS	JU1630	2019-02-01	2019-03-07	JU1630_METFORMIN_50UM_2_1	50136455	15	1	0		20	15	DS_030819	16	JU1630_METFORMIN_x50000
DRISCOLL	16	METFORMIN	x50000	μM	C. TROPICALIS	JU1630	2019-02-01	2019-03-07	JU1630_METFORMIN_50UM_2_1	50136455	15	1	0		20	15	DS_030819	16	JU1630_METFORMIN_x50000
DRISCOLL	16	METFORMIN	x50000	μM	C. TROPICALIS	JU1630	2019-02-01	2019-03-07	JU1630_METFORMIN_50UM_2_1	50136455	15	1	0		20	15	DS_030819	16	JU1630_METFORMIN_x50000
DRISCOLL	16	METFORMIN	x50000	μM	C. TROPICALIS	JU1630	2019-02-01	2019-03-07	JU1630_METFORMIN_50UM_2_1	50136455	15	1	0		20	15	DS_030819	16	JU1630_METFORMIN_x50000
DRISCOLL	16	METFORMIN	x50000	μM	C. TROPICALIS	JU1630	2019-02-01	2019-03-07	JU1630_METFORMIN_50UM_2_1	50136455	18	1	0		20	18	DS_030819	16	JU1630_METFORMIN_x50000
DRISCOLL	16	METFORMIN	x50000	μM	C. TROPICALIS	JU1630	2019-02-01	2019-03-07	JU1630_METFORMIN_50UM_2_1	50136455	18	1	0		20	18	DS_030819	16	JU1630_METFORMIN_x50000
DRISCOLL	16	METFORMIN	x50000	μM	C. TROPICALIS	JU1630	2019-02-01	2019-03-07	JU1630_METFORMIN_50UM_2_1	50136455	18	1	0		20	18	DS_030819	16	JU1630_METFORMIN_x50000
DRISCOLL	16	METFORMIN	x50000	μM	C. TROPICALIS	JU1630	2019-02-01	2019-03-07	JU1630_METFORMIN_50UM_2_1	50136455	18	1	0		20	18	DS_030819	16	JU1630_METFORMIN_x50000
DRISCOLL	16	METFORMIN	x50000	μM	C. TROPICALIS	JU1630	2019-02-01	2019-03-07	JU1630_METFORMIN_50UM_2_1	50136455	18	1	0		20	18	DS_030819	16	JU1630_METFORMIN_x50000
DRISCOLL	16	METFORMIN	x50000	μM	C. TROPICALIS	JU1630	2019-02-01	2019-03-07	JU1630_METFORMIN_50UM_2_1	50136455	18	1	0		20	18	DS_030819	16	JU1630_METFORMIN_x50000
DRISCOLL	16	METFORMIN	x50000	μM	C. TROPICALIS	JU1630	2019-02-01	2019-03-07	JU1630_METFORMIN_50UM_2_1	50136455	18	1	0		20	18	DS_030819	16	JU1630_METFORMIN_x50000
DRISCOLL	16	METFORMIN	x50000	μM	C. TROPICALIS	JU1630	2019-02-01	2019-03-07	JU1630_METFORMIN_50UM_2_1	50136455	18	1	0		20	18	DS_030819	16	JU1630_METFORMIN_x50000
DRISCOLL	16	METFORMIN	x50000	μM	C. TROPICALIS	JU1630	2019-02-01	2019-03-07	JU1630_METFORMIN_50UM_2_1	50136455	18	1	0		20	18	DS_030819	16	JU1630_METFORMIN_x50000
DRISCOLL	16	METFORMIN	x50000	μM	C. TROPICALIS	JU1630	2019-02-01	2019-03-07	JU1630_METFORMIN_50UM_2_1	50136455	18	1	0		20	18	DS_030819	16	JU1630_METFORMIN_x50000
DRISCOLL	16	METFORMIN	x50000	μM	C. TROPICALIS	JU1630	2019-02-01	2019-03-07	JU1630_METFORMIN_50UM_2_1	50136455	18	1	0		20	18	DS_030819	16	JU1630_METFORMIN_x50000
DRISCOLL	16	METFORMIN	x50000	μM	C. TROPICALIS	JU1630	2019-02-01	2019-03-07	JU1630_METFORMIN_50UM_2_1	50136455	18	1	0		20	18	DS_030819	16	JU1630_METFORMIN_x50000
DRISCOLL	16	METFORMIN	x50000	μM	C. TROPICALIS	JU1630	2019-02-01	2019-03-07	JU1630_METFORMIN_50UM_2_1	50136455	18	1	0		20	18	DS_030819	16	JU1630_METFORMIN_x50000
DRISCOLL	16	METFORMIN	x50000	μM	C. TROPICALIS	JU1630	2019-02-01	2019-03-07	JU1630_METFORMIN_50UM_2_1	50136455	18	1	0		20	18	DS_030819	16	JU1630_METFORMIN_x50000
DRISCOLL	16	METFORMIN	x50000	μM	C. TROPICALIS	JU1630	2019-02-01	2019-03-07	JU1630_METFORMIN_50UM_2_1	50136455	18	1	0		20	18	DS_030819	16	JU1630_METFORMIN_x50000
DRISCOLL	16	METFORMIN	x50000	μM	C. TROPICALIS	JU1630	2019-02-01	2019-03-07	JU1630_METFORMIN_50UM_2_1	50136455	18	1	0		20	18	DS_030819	16	JU1630_METFORMIN_x50000
DRISCOLL	16	METFORMIN	x50000	μM	C. TROPICALIS	JU1630	2019-02-01	2019-03-07	JU1630_METFORMIN_50UM_2_1	50136455	20	1	0		20	20	DS_030819	16	JU1630_METFORMIN_x50000
DRISCOLL	16	METFORMIN	x50000	μM	C. TROPICALIS	JU1630	2019-02-01	2019-03-07	JU1630_METFORMIN_50UM_2_1	50136455	20	1	0		20	20	DS_030819	16	JU1630_METFORMIN_x50000
DRISCOLL	16	METFORMIN	x50000	μM	C. TROPICALIS	JU1630	2019-02-01	2019-03-07	JU1630_METFORMIN_50UM_2_1	50136455	20	1	0		20	20	DS_030819	16	JU1630_METFORMIN_x50000
DRISCOLL	16	METFORMIN	x50000	μM	C. TROPICALIS	JU1630	2019-02-01	2019-03-07	JU1630_METFORMIN_50UM_2_1	50136455	20	1	0		20	20	DS_030819	16	JU1630_METFORMIN_x50000
DRISCOLL	16	METFORMIN	x50000	μM	C. TROPICALIS	JU1630	2019-02-01	2019-03-07	JU1630_METFORMIN_50UM_2_1	50136455	20	1	0		20	20	DS_030819	16	JU1630_METFORMIN_x50000
DRISCOLL	16	METFORMIN	x50000	μM	C. TROPICALIS	JU1630	2019-02-01	2019-03-07	JU1630_METFORMIN_50UM_2_1	50136455	20	1	0		20	20	DS_030819	16	JU1630_METFORMIN_x50000
DRISCOLL	16	METFORMIN	x50000	μM	C. TROPICALIS	JU1630	2019-02-01	2019-03-07	JU1630_METFORMIN_50UM_2_1	50136455	20	1	0		20	20	DS_030819	16	JU1630_METFORMIN_x50000
DRISCOLL	16	METFORMIN	x50000	μM	C. TROPICALIS	JU1630	2019-02-01	2019-03-07	JU1630_METFORMIN_50UM_2_1	50136455	20	1	0		20	20	DS_030819	16	JU1630_METFORMIN_x50000
DRISCOLL	16	METFORMIN	x50000	μM	C. TROPICALIS	JU1630	2019-02-01	2019-03-07	JU1630_METFORMIN_50UM_2_1	50136455	20	1	0		20	20	DS_030819	16	JU1630_METFORMIN_x50000
DRISCOLL	16	METFORMIN	x50000	μM	C. TROPICALIS	JU1630	2019-02-01	2019-03-07	JU1630_METFORMIN_50UM_2_1	50136455	20	1	0		20	20	DS_030819	16	JU1630_METFORMIN_x50000
DRISCOLL	16	METFORMIN	x50000	μM	C. TROPICALIS	JU1630	2019-02-01	2019-03-07	JU1630_METFORMIN_50UM_2_1	50136455	20	1	0		20	20	DS_030819	16	JU1630_METFORMIN_x50000
DRISCOLL	16	METFORMIN	x50000	μM	C. TROPICALIS	JU1630	2019-02-01	2019-03-07	JU1630_METFORMIN_50UM_2_1	50136455	20	0	1	lost	20		DS_030819	16	JU1630_METFORMIN_x50000
DRISCOLL	16	METFORMIN	x50000	μM	C. TROPICALIS	JU1630	2019-02-01	2019-03-07	JU1630_METFORMIN_50UM_2_1	50136455	22	1	0		20	22	DS_030819	16	JU1630_METFORMIN_x50000
DRISCOLL	16	METFORMIN	x50000	μM	C. TROPICALIS	JU1630	2019-02-01	2019-03-07	JU1630_METFORMIN_50UM_2_1	50136455	22	1	0		20	22	DS_030819	16	JU1630_METFORMIN_x50000
DRISCOLL	16	METFORMIN	x50000	μM	C. TROPICALIS	JU1630	2019-02-01	2019-03-07	JU1630_METFORMIN_50UM_2_1	50136455	22	1	0		20	22	DS_030819	16	JU1630_METFORMIN_x50000
DRISCOLL	16	METFORMIN	x50000	μM	C. TROPICALIS	JU1630	2019-02-01	2019-03-07	JU1630_METFORMIN_50UM_2_1	50136455	22	1	0		20	22	DS_030819	16	JU1630_METFORMIN_x50000
DRISCOLL	16	METFORMIN	x50000	μM	C. TROPICALIS	JU1630	2019-02-01	2019-03-07	JU1630_METFORMIN_50UM_2_1	50136455	22	1	0		20	22	DS_030819	16	JU1630_METFORMIN_x50000
DRISCOLL	16	METFORMIN	x50000	μM	C. TROPICALIS	JU1630	2019-02-01	2019-03-07	JU1630_METFORMIN_50UM_2_1	50136455	22	1	0		20	22	DS_030819	16	JU1630_METFORMIN_x50000
DRISCOLL	16	METFORMIN	x50000	μM	C. TROPICALIS	JU1630	2019-02-01	2019-03-07	JU1630_METFORMIN_50UM_2_1	50136455	22	1	0		20	22	DS_030819	16	JU1630_METFORMIN_x50000
DRISCOLL	16	METFORMIN	x50000	μM	C. TROPICALIS	JU1630	2019-02-01	2019-03-07	JU1630_METFORMIN_50UM_2_1	50136455	27	1	0		20	27	DS_030819	16	JU1630_METFORMIN_x50000
DRISCOLL	16	CTRL_H2O	x0	μM	C. TROPICALIS	QG834	2019-02-01	2019-03-07	QG834_DH2O_2_1	50136460	11	1	0		20	11	DS_030819	16	QG834_CTRL_H2O_x0
DRISCOLL	16	CTRL_H2O	x0	μM	C. TROPICALIS	QG834	2019-02-01	2019-03-07	QG834_DH2O_2_1	50136460	11	1	0		20	11	DS_030819	16	QG834_CTRL_H2O_x0
DRISCOLL	16	CTRL_H2O	x0	μM	C. TROPICALIS	QG834	2019-02-01	2019-03-07	QG834_DH2O_2_1	50136460	18	1	0		20	18	DS_030819	16	QG834_CTRL_H2O_x0
DRISCOLL	16	CTRL_H2O	x0	μM	C. TROPICALIS	QG834	2019-02-01	2019-03-07	QG834_DH2O_2_1	50136460	18	1	0		20	18	DS_030819	16	QG834_CTRL_H2O_x0
DRISCOLL	16	CTRL_H2O	x0	μM	C. TROPICALIS	QG834	2019-02-01	2019-03-07	QG834_DH2O_2_1	50136460	18	1	0		20	18	DS_030819	16	QG834_CTRL_H2O_x0
DRISCOLL	16	CTRL_H2O	x0	μM	C. TROPICALIS	QG834	2019-02-01	2019-03-07	QG834_DH2O_2_1	50136460	18	1	0		20	18	DS_030819	16	QG834_CTRL_H2O_x0
DRISCOLL	16	CTRL_H2O	x0	μM	C. TROPICALIS	QG834	2019-02-01	2019-03-07	QG834_DH2O_2_1	50136460	18	1	0		20	18	DS_030819	16	QG834_CTRL_H2O_x0
DRISCOLL	16	CTRL_H2O	x0	μM	C. TROPICALIS	QG834	2019-02-01	2019-03-07	QG834_DH2O_2_1	50136460	18	1	0		20	18	DS_030819	16	QG834_CTRL_H2O_x0
DRISCOLL	16	CTRL_H2O	x0	μM	C. TROPICALIS	QG834	2019-02-01	2019-03-07	QG834_DH2O_2_1	50136460	20	1	0		20	20	DS_030819	16	QG834_CTRL_H2O_x0
DRISCOLL	16	CTRL_H2O	x0	μM	C. TROPICALIS	QG834	2019-02-01	2019-03-07	QG834_DH2O_2_1	50136460	20	1	0		20	20	DS_030819	16	QG834_CTRL_H2O_x0
DRISCOLL	16	CTRL_H2O	x0	μM	C. TROPICALIS	QG834	2019-02-01	2019-03-07	QG834_DH2O_2_1	50136460	20	1	0		20	20	DS_030819	16	QG834_CTRL_H2O_x0
DRISCOLL	16	CTRL_H2O	x0	μM	C. TROPICALIS	QG834	2019-02-01	2019-03-07	QG834_DH2O_2_1	50136460	20	1	0		20	20	DS_030819	16	QG834_CTRL_H2O_x0
DRISCOLL	16	CTRL_H2O	x0	μM	C. TROPICALIS	QG834	2019-02-01	2019-03-07	QG834_DH2O_2_1	50136460	20	1	0		20	20	DS_030819	16	QG834_CTRL_H2O_x0
DRISCOLL	16	CTRL_H2O	x0	μM	C. TROPICALIS	QG834	2019-02-01	2019-03-07	QG834_DH2O_2_1	50136460	20	1	0		20	20	DS_030819	16	QG834_CTRL_H2O_x0
DRISCOLL	16	CTRL_H2O	x0	μM	C. TROPICALIS	QG834	2019-02-01	2019-03-07	QG834_DH2O_2_1	50136460	20	1	0		20	20	DS_030819	16	QG834_CTRL_H2O_x0
DRISCOLL	16	CTRL_H2O	x0	μM	C. TROPICALIS	QG834	2019-02-01	2019-03-07	QG834_DH2O_2_1	50136460	20	1	0		20	20	DS_030819	16	QG834_CTRL_H2O_x0
DRISCOLL	16	CTRL_H2O	x0	μM	C. TROPICALIS	QG834	2019-02-01	2019-03-07	QG834_DH2O_2_1	50136460	20	1	0		20	20	DS_030819	16	QG834_CTRL_H2O_x0
DRISCOLL	16	CTRL_H2O	x0	μM	C. TROPICALIS	QG834	2019-02-01	2019-03-07	QG834_DH2O_2_1	50136460	20	1	0		20	20	DS_030819	16	QG834_CTRL_H2O_x0
DRISCOLL	16	CTRL_H2O	x0	μM	C. TROPICALIS	QG834	2019-02-01	2019-03-07	QG834_DH2O_2_1	50136460	22	1	0		20	22	DS_030819	16	QG834_CTRL_H2O_x0
DRISCOLL	16	CTRL_H2O	x0	μM	C. TROPICALIS	QG834	2019-02-01	2019-03-07	QG834_DH2O_2_1	50136460	22	1	0		20	22	DS_030819	16	QG834_CTRL_H2O_x0
DRISCOLL	16	CTRL_H2O	x0	μM	C. TROPICALIS	QG834	2019-02-01	2019-03-07	QG834_DH2O_2_1	50136460	22	1	0		20	22	DS_030819	16	QG834_CTRL_H2O_x0
DRISCOLL	16	CTRL_H2O	x0	μM	C. TROPICALIS	QG834	2019-02-01	2019-03-07	QG834_DH2O_2_1	50136460	22	1	0		20	22	DS_030819	16	QG834_CTRL_H2O_x0
DRISCOLL	16	CTRL_H2O	x0	μM	C. TROPICALIS	QG834	2019-02-01	2019-03-07	QG834_DH2O_2_1	50136460	22	1	0		20	22	DS_030819	16	QG834_CTRL_H2O_x0
DRISCOLL	16	CTRL_H2O	x0	μM	C. TROPICALIS	QG834	2019-02-01	2019-03-07	QG834_DH2O_2_1	50136460	22	1	0		20	22	DS_030819	16	QG834_CTRL_H2O_x0
DRISCOLL	16	CTRL_H2O	x0	μM	C. TROPICALIS	QG834	2019-02-01	2019-03-07	QG834_DH2O_2_1	50136460	25	1	0		20	25	DS_030819	16	QG834_CTRL_H2O_x0
DRISCOLL	16	CTRL_H2O	x0	μM	C. TROPICALIS	QG834	2019-02-01	2019-03-07	QG834_DH2O_2_1	50136460	25	1	0		20	25	DS_030819	16	QG834_CTRL_H2O_x0
DRISCOLL	16	CTRL_H2O	x0	μM	C. TROPICALIS	QG834	2019-02-01	2019-03-07	QG834_DH2O_2_1	50136460	25	1	0		20	25	DS_030819	16	QG834_CTRL_H2O_x0
DRISCOLL	16	CTRL_H2O	x0	μM	C. TROPICALIS	QG834	2019-02-01	2019-03-07	QG834_DH2O_2_1	50136460	25	1	0		20	25	DS_030819	16	QG834_CTRL_H2O_x0
DRISCOLL	16	CTRL_H2O	x0	μM	C. TROPICALIS	QG834	2019-02-01	2019-03-07	QG834_DH2O_2_1	50136460	25	1	0		20	25	DS_030819	16	QG834_CTRL_H2O_x0
DRISCOLL	16	CTRL_H2O	x0	μM	C. TROPICALIS	QG834	2019-02-01	2019-03-07	QG834_DH2O_2_1	50136460	25	1	0		20	25	DS_030819	16	QG834_CTRL_H2O_x0
DRISCOLL	16	CTRL_H2O	x0	μM	C. TROPICALIS	QG834	2019-02-01	2019-03-07	QG834_DH2O_2_1	50136460	25	1	0		20	25	DS_030819	16	QG834_CTRL_H2O_x0
DRISCOLL	16	CTRL_H2O	x0	μM	C. TROPICALIS	QG834	2019-02-01	2019-03-07	QG834_DH2O_2_1	50136460	25	1	0		20	25	DS_030819	16	QG834_CTRL_H2O_x0
DRISCOLL	16	CTRL_H2O	x0	μM	C. TROPICALIS	QG834	2019-02-01	2019-03-07	QG834_DH2O_2_1	50136460	25	1	0		20	25	DS_030819	16	QG834_CTRL_H2O_x0
DRISCOLL	16	CTRL_H2O	x0	μM	C. TROPICALIS	QG834	2019-02-01	2019-03-07	QG834_DH2O_2_1	50136460	25	1	0		20	25	DS_030819	16	QG834_CTRL_H2O_x0
DRISCOLL	16	CTRL_H2O	x0	μM	C. TROPICALIS	QG834	2019-02-01	2019-03-07	QG834_DH2O_2_1	50136460	25	1	0		20	25	DS_030819	16	QG834_CTRL_H2O_x0
DRISCOLL	16	CTRL_H2O	x0	μM	C. TROPICALIS	QG834	2019-02-01	2019-03-07	QG834_DH2O_2_1	50136460	25	1	0		20	25	DS_030819	16	QG834_CTRL_H2O_x0
DRISCOLL	16	CTRL_H2O	x0	μM	C. TROPICALIS	QG834	2019-02-01	2019-03-07	QG834_DH2O_2_1	50136460	25	1	0		20	25	DS_030819	16	QG834_CTRL_H2O_x0
DRISCOLL	16	CTRL_H2O	x0	μM	C. TROPICALIS	QG834	2019-02-01	2019-03-07	QG834_DH2O_2_1	50136460	25	1	0		20	25	DS_030819	16	QG834_CTRL_H2O_x0
DRISCOLL	16	CTRL_H2O	x0	μM	C. TROPICALIS	QG834	2019-02-01	2019-03-07	QG834_DH2O_2_1	50136460	25	1	0		20	25	DS_030819	16	QG834_CTRL_H2O_x0
DRISCOLL	16	CTRL_H2O	x0	μM	C. TROPICALIS	QG834	2019-02-01	2019-03-07	QG834_DH2O_2_1	50136460	25	1	0		20	25	DS_030819	16	QG834_CTRL_H2O_x0
DRISCOLL	16	CTRL_H2O	x0	μM	C. TROPICALIS	QG834	2019-02-01	2019-03-07	QG834_DH2O_2_1	50136460	25	1	0		20	25	DS_030819	16	QG834_CTRL_H2O_x0
DRISCOLL	16	CTRL_H2O	x0	μM	C. TROPICALIS	QG834	2019-02-01	2019-03-07	QG834_DH2O_2_1	50136460	25	1	0		20	25	DS_030819	16	QG834_CTRL_H2O_x0
DRISCOLL	16	CTRL_H2O	x0	μM	C. TROPICALIS	QG834	2019-02-01	2019-03-07	QG834_DH2O_2_1	50136460	25	1	0		20	25	DS_030819	16	QG834_CTRL_H2O_x0
DRISCOLL	16	CTRL_H2O	x0	μM	C. TROPICALIS	QG834	2019-02-01	2019-03-07	QG834_DH2O_2_1	50136460	25	1	0		20	25	DS_030819	16	QG834_CTRL_H2O_x0
DRISCOLL	16	CTRL_H2O	x0	μM	C. TROPICALIS	QG834	2019-02-01	2019-03-07	QG834_DH2O_2_1	50136460	27	1	0		20	27	DS_030819	16	QG834_CTRL_H2O_x0
DRISCOLL	16	CTRL_H2O	x0	μM	C. TROPICALIS	QG834	2019-02-01	2019-03-07	QG834_DH2O_2_1	50136460	27	1	0		20	27	DS_030819	16	QG834_CTRL_H2O_x0
DRISCOLL	16	CTRL_H2O	x0	μM	C. TROPICALIS	QG834	2019-02-01	2019-03-07	QG834_DH2O_2_1	50136460	27	1	0		20	27	DS_030819	16	QG834_CTRL_H2O_x0
DRISCOLL	16	CTRL_H2O	x0	μM	C. TROPICALIS	QG834	2019-02-01	2019-03-07	QG834_DH2O_2_1	50136460	27	1	0		20	27	DS_030819	16	QG834_CTRL_H2O_x0
DRISCOLL	16	CTRL_H2O	x0	μM	C. TROPICALIS	QG834	2019-02-01	2019-03-07	QG834_DH2O_2_1	50136460	27	1	0		20	27	DS_030819	16	QG834_CTRL_H2O_x0
DRISCOLL	16	CTRL_H2O	x0	μM	C. TROPICALIS	QG834	2019-02-01	2019-03-07	QG834_DH2O_2_1	50136460	27	1	0		20	27	DS_030819	16	QG834_CTRL_H2O_x0
DRISCOLL	16	METFORMIN	x50000	μM	C. TROPICALIS	QG834	2019-02-01	2019-03-07	QG834_METFORMIN_50UM_2_1	50136465	11	1	0		20	11	DS_030819	16	QG834_METFORMIN_x50000
DRISCOLL	16	METFORMIN	x50000	μM	C. TROPICALIS	QG834	2019-02-01	2019-03-07	QG834_METFORMIN_50UM_2_1	50136465	11	1	0		20	11	DS_030819	16	QG834_METFORMIN_x50000
DRISCOLL	16	METFORMIN	x50000	μM	C. TROPICALIS	QG834	2019-02-01	2019-03-07	QG834_METFORMIN_50UM_2_1	50136465	11	0	1	lost	20		DS_030819	16	QG834_METFORMIN_x50000
DRISCOLL	16	METFORMIN	x50000	μM	C. TROPICALIS	QG834	2019-02-01	2019-03-07	QG834_METFORMIN_50UM_2_1	50136465	11	0	1	lost	20		DS_030819	16	QG834_METFORMIN_x50000
DRISCOLL	16	METFORMIN	x50000	μM	C. TROPICALIS	QG834	2019-02-01	2019-03-07	QG834_METFORMIN_50UM_2_1	50136465	11	0	1	lost	20		DS_030819	16	QG834_METFORMIN_x50000
DRISCOLL	16	METFORMIN	x50000	μM	C. TROPICALIS	QG834	2019-02-01	2019-03-07	QG834_METFORMIN_50UM_2_1	50136465	13	0	1	lost	20		DS_030819	16	QG834_METFORMIN_x50000
DRISCOLL	16	METFORMIN	x50000	μM	C. TROPICALIS	QG834	2019-02-01	2019-03-07	QG834_METFORMIN_50UM_2_1	50136465	13	0	1	lost	20		DS_030819	16	QG834_METFORMIN_x50000
DRISCOLL	16	METFORMIN	x50000	μM	C. TROPICALIS	QG834	2019-02-01	2019-03-07	QG834_METFORMIN_50UM_2_1	50136465	13	0	1	lost	20		DS_030819	16	QG834_METFORMIN_x50000
DRISCOLL	16	METFORMIN	x50000	μM	C. TROPICALIS	QG834	2019-02-01	2019-03-07	QG834_METFORMIN_50UM_2_1	50136465	15	1	0		20	15	DS_030819	16	QG834_METFORMIN_x50000
DRISCOLL	16	METFORMIN	x50000	μM	C. TROPICALIS	QG834	2019-02-01	2019-03-07	QG834_METFORMIN_50UM_2_1	50136465	18	1	0		20	18	DS_030819	16	QG834_METFORMIN_x50000
DRISCOLL	16	METFORMIN	x50000	μM	C. TROPICALIS	QG834	2019-02-01	2019-03-07	QG834_METFORMIN_50UM_2_1	50136465	18	1	0		20	18	DS_030819	16	QG834_METFORMIN_x50000
DRISCOLL	16	METFORMIN	x50000	μM	C. TROPICALIS	QG834	2019-02-01	2019-03-07	QG834_METFORMIN_50UM_2_1	50136465	18	1	0		20	18	DS_030819	16	QG834_METFORMIN_x50000
DRISCOLL	16	METFORMIN	x50000	μM	C. TROPICALIS	QG834	2019-02-01	2019-03-07	QG834_METFORMIN_50UM_2_1	50136465	18	1	0		20	18	DS_030819	16	QG834_METFORMIN_x50000
DRISCOLL	16	METFORMIN	x50000	μM	C. TROPICALIS	QG834	2019-02-01	2019-03-07	QG834_METFORMIN_50UM_2_1	50136465	18	1	0		20	18	DS_030819	16	QG834_METFORMIN_x50000
DRISCOLL	16	METFORMIN	x50000	μM	C. TROPICALIS	QG834	2019-02-01	2019-03-07	QG834_METFORMIN_50UM_2_1	50136465	18	1	0		20	18	DS_030819	16	QG834_METFORMIN_x50000
DRISCOLL	16	METFORMIN	x50000	μM	C. TROPICALIS	QG834	2019-02-01	2019-03-07	QG834_METFORMIN_50UM_2_1	50136465	18	1	0		20	18	DS_030819	16	QG834_METFORMIN_x50000
DRISCOLL	16	METFORMIN	x50000	μM	C. TROPICALIS	QG834	2019-02-01	2019-03-07	QG834_METFORMIN_50UM_2_1	50136465	18	1	0		20	18	DS_030819	16	QG834_METFORMIN_x50000
DRISCOLL	16	METFORMIN	x50000	μM	C. TROPICALIS	QG834	2019-02-01	2019-03-07	QG834_METFORMIN_50UM_2_1	50136465	18	1	0		20	18	DS_030819	16	QG834_METFORMIN_x50000
DRISCOLL	16	METFORMIN	x50000	μM	C. TROPICALIS	QG834	2019-02-01	2019-03-07	QG834_METFORMIN_50UM_2_1	50136465	20	1	0		20	20	DS_030819	16	QG834_METFORMIN_x50000
DRISCOLL	16	METFORMIN	x50000	μM	C. TROPICALIS	QG834	2019-02-01	2019-03-07	QG834_METFORMIN_50UM_2_1	50136465	20	1	0		20	20	DS_030819	16	QG834_METFORMIN_x50000
DRISCOLL	16	METFORMIN	x50000	μM	C. TROPICALIS	QG834	2019-02-01	2019-03-07	QG834_METFORMIN_50UM_2_1	50136465	20	1	0		20	20	DS_030819	16	QG834_METFORMIN_x50000
DRISCOLL	16	METFORMIN	x50000	μM	C. TROPICALIS	QG834	2019-02-01	2019-03-07	QG834_METFORMIN_50UM_2_1	50136465	20	1	0		20	20	DS_030819	16	QG834_METFORMIN_x50000
DRISCOLL	16	METFORMIN	x50000	μM	C. TROPICALIS	QG834	2019-02-01	2019-03-07	QG834_METFORMIN_50UM_2_1	50136465	20	1	0		20	20	DS_030819	16	QG834_METFORMIN_x50000
DRISCOLL	16	METFORMIN	x50000	μM	C. TROPICALIS	QG834	2019-02-01	2019-03-07	QG834_METFORMIN_50UM_2_1	50136465	20	1	0		20	20	DS_030819	16	QG834_METFORMIN_x50000
DRISCOLL	16	METFORMIN	x50000	μM	C. TROPICALIS	QG834	2019-02-01	2019-03-07	QG834_METFORMIN_50UM_2_1	50136465	20	1	0		20	20	DS_030819	16	QG834_METFORMIN_x50000
DRISCOLL	16	METFORMIN	x50000	μM	C. TROPICALIS	QG834	2019-02-01	2019-03-07	QG834_METFORMIN_50UM_2_1	50136465	20	1	0		20	20	DS_030819	16	QG834_METFORMIN_x50000
DRISCOLL	16	METFORMIN	x50000	μM	C. TROPICALIS	QG834	2019-02-01	2019-03-07	QG834_METFORMIN_50UM_2_1	50136465	20	1	0		20	20	DS_030819	16	QG834_METFORMIN_x50000
DRISCOLL	16	METFORMIN	x50000	μM	C. TROPICALIS	QG834	2019-02-01	2019-03-07	QG834_METFORMIN_50UM_2_1	50136465	20	1	0		20	20	DS_030819	16	QG834_METFORMIN_x50000
DRISCOLL	16	METFORMIN	x50000	μM	C. TROPICALIS	QG834	2019-02-01	2019-03-07	QG834_METFORMIN_50UM_2_1	50136465	20	1	0		20	20	DS_030819	16	QG834_METFORMIN_x50000
DRISCOLL	16	METFORMIN	x50000	μM	C. TROPICALIS	QG834	2019-02-01	2019-03-07	QG834_METFORMIN_50UM_2_1	50136465	20	0	1	lost	20		DS_030819	16	QG834_METFORMIN_x50000
DRISCOLL	16	METFORMIN	x50000	μM	C. TROPICALIS	QG834	2019-02-01	2019-03-07	QG834_METFORMIN_50UM_2_1	50136465	20	0	1	lost	20		DS_030819	16	QG834_METFORMIN_x50000
DRISCOLL	16	METFORMIN	x50000	μM	C. TROPICALIS	QG834	2019-02-01	2019-03-07	QG834_METFORMIN_50UM_2_1	50136465	20	0	1	lost	20		DS_030819	16	QG834_METFORMIN_x50000
DRISCOLL	16	METFORMIN	x50000	μM	C. TROPICALIS	QG834	2019-02-01	2019-03-07	QG834_METFORMIN_50UM_2_1	50136465	20	0	1	lost	20		DS_030819	16	QG834_METFORMIN_x50000
DRISCOLL	16	METFORMIN	x50000	μM	C. TROPICALIS	QG834	2019-02-01	2019-03-07	QG834_METFORMIN_50UM_2_1	50136465	22	1	0		20	22	DS_030819	16	QG834_METFORMIN_x50000
DRISCOLL	16	METFORMIN	x50000	μM	C. TROPICALIS	QG834	2019-02-01	2019-03-07	QG834_METFORMIN_50UM_2_1	50136465	22	1	0		20	22	DS_030819	16	QG834_METFORMIN_x50000
DRISCOLL	16	METFORMIN	x50000	μM	C. TROPICALIS	QG834	2019-02-01	2019-03-07	QG834_METFORMIN_50UM_2_1	50136465	22	1	0		20	22	DS_030819	16	QG834_METFORMIN_x50000
DRISCOLL	16	METFORMIN	x50000	μM	C. TROPICALIS	QG834	2019-02-01	2019-03-07	QG834_METFORMIN_50UM_2_1	50136465	22	1	0		20	22	DS_030819	16	QG834_METFORMIN_x50000
DRISCOLL	16	METFORMIN	x50000	μM	C. TROPICALIS	QG834	2019-02-01	2019-03-07	QG834_METFORMIN_50UM_2_1	50136465	22	1	0		20	22	DS_030819	16	QG834_METFORMIN_x50000
DRISCOLL	16	METFORMIN	x50000	μM	C. TROPICALIS	QG834	2019-02-01	2019-03-07	QG834_METFORMIN_50UM_2_1	50136465	22	1	0		20	22	DS_030819	16	QG834_METFORMIN_x50000
DRISCOLL	16	METFORMIN	x50000	μM	C. TROPICALIS	QG834	2019-02-01	2019-03-07	QG834_METFORMIN_50UM_2_1	50136465	22	1	0		20	22	DS_030819	16	QG834_METFORMIN_x50000
DRISCOLL	16	METFORMIN	x50000	μM	C. TROPICALIS	QG834	2019-02-01	2019-03-07	QG834_METFORMIN_50UM_2_1	50136465	22	1	0		20	22	DS_030819	16	QG834_METFORMIN_x50000
DRISCOLL	16	METFORMIN	x50000	μM	C. TROPICALIS	QG834	2019-02-01	2019-03-07	QG834_METFORMIN_50UM_2_1	50136465	22	1	0		20	22	DS_030819	16	QG834_METFORMIN_x50000
DRISCOLL	16	METFORMIN	x50000	μM	C. TROPICALIS	QG834	2019-02-01	2019-03-07	QG834_METFORMIN_50UM_2_1	50136465	22	1	0		20	22	DS_030819	16	QG834_METFORMIN_x50000
DRISCOLL	16	METFORMIN	x50000	μM	C. TROPICALIS	QG834	2019-02-01	2019-03-07	QG834_METFORMIN_50UM_2_1	50136465	22	1	0		20	22	DS_030819	16	QG834_METFORMIN_x50000
DRISCOLL	16	METFORMIN	x50000	μM	C. TROPICALIS	QG834	2019-02-01	2019-03-07	QG834_METFORMIN_50UM_2_1	50136465	25	1	0		20	25	DS_030819	16	QG834_METFORMIN_x50000
DRISCOLL	16	METFORMIN	x50000	μM	C. TROPICALIS	QG834	2019-02-01	2019-03-07	QG834_METFORMIN_50UM_2_1	50136465	25	1	0		20	25	DS_030819	16	QG834_METFORMIN_x50000
DRISCOLL	16	METFORMIN	x50000	μM	C. TROPICALIS	QG834	2019-02-01	2019-03-07	QG834_METFORMIN_50UM_2_1	50136465	25	1	0		20	25	DS_030819	16	QG834_METFORMIN_x50000
DRISCOLL	16	METFORMIN	x50000	μM	C. TROPICALIS	QG834	2019-02-01	2019-03-07	QG834_METFORMIN_50UM_2_1	50136465	25	1	0		20	25	DS_030819	16	QG834_METFORMIN_x50000
DRISCOLL	16	METFORMIN	x50000	μM	C. TROPICALIS	QG834	2019-02-01	2019-03-07	QG834_METFORMIN_50UM_2_1	50136465	25	1	0		20	25	DS_030819	16	QG834_METFORMIN_x50000
DRISCOLL	16	METFORMIN	x50000	μM	C. TROPICALIS	QG834	2019-02-01	2019-03-07	QG834_METFORMIN_50UM_2_1	50136465	25	1	0		20	25	DS_030819	16	QG834_METFORMIN_x50000
DRISCOLL	20	CTRL_H2O	x0	μM	C. BRIGGSAE	AF16	2019-02-01	2019-03-08	AF16_DH2O_2_2	50136470	12	0	1	lost	20		DS_030819	20	AF16_CTRL_H2O_x0
DRISCOLL	20	CTRL_H2O	x0	μM	C. BRIGGSAE	AF16	2019-02-01	2019-03-08	AF16_DH2O_2_2	50136470	17	1	0		20	17	DS_030819	20	AF16_CTRL_H2O_x0
DRISCOLL	20	CTRL_H2O	x0	μM	C. BRIGGSAE	AF16	2019-02-01	2019-03-08	AF16_DH2O_2_2	50136470	17	1	0		20	17	DS_030819	20	AF16_CTRL_H2O_x0
DRISCOLL	20	CTRL_H2O	x0	μM	C. BRIGGSAE	AF16	2019-02-01	2019-03-08	AF16_DH2O_2_2	50136470	17	1	0		20	17	DS_030819	20	AF16_CTRL_H2O_x0
DRISCOLL	20	CTRL_H2O	x0	μM	C. BRIGGSAE	AF16	2019-02-01	2019-03-08	AF16_DH2O_2_2	50136470	19	1	0		20	19	DS_030819	20	AF16_CTRL_H2O_x0
DRISCOLL	20	CTRL_H2O	x0	μM	C. BRIGGSAE	AF16	2019-02-01	2019-03-08	AF16_DH2O_2_2	50136470	19	1	0		20	19	DS_030819	20	AF16_CTRL_H2O_x0
DRISCOLL	20	CTRL_H2O	x0	μM	C. BRIGGSAE	AF16	2019-02-01	2019-03-08	AF16_DH2O_2_2	50136470	19	1	0		20	19	DS_030819	20	AF16_CTRL_H2O_x0
DRISCOLL	20	CTRL_H2O	x0	μM	C. BRIGGSAE	AF16	2019-02-01	2019-03-08	AF16_DH2O_2_2	50136470	19	1	0		20	19	DS_030819	20	AF16_CTRL_H2O_x0
DRISCOLL	20	CTRL_H2O	x0	μM	C. BRIGGSAE	AF16	2019-02-01	2019-03-08	AF16_DH2O_2_2	50136470	19	1	0		20	19	DS_030819	20	AF16_CTRL_H2O_x0
DRISCOLL	20	CTRL_H2O	x0	μM	C. BRIGGSAE	AF16	2019-02-01	2019-03-08	AF16_DH2O_2_2	50136470	19	1	0		20	19	DS_030819	20	AF16_CTRL_H2O_x0
DRISCOLL	20	CTRL_H2O	x0	μM	C. BRIGGSAE	AF16	2019-02-01	2019-03-08	AF16_DH2O_2_2	50136470	19	1	0		20	19	DS_030819	20	AF16_CTRL_H2O_x0
DRISCOLL	20	CTRL_H2O	x0	μM	C. BRIGGSAE	AF16	2019-02-01	2019-03-08	AF16_DH2O_2_2	50136470	19	0	1	lost	20		DS_030819	20	AF16_CTRL_H2O_x0
DRISCOLL	20	CTRL_H2O	x0	μM	C. BRIGGSAE	AF16	2019-02-01	2019-03-08	AF16_DH2O_2_2	50136470	19	0	1	lost	20		DS_030819	20	AF16_CTRL_H2O_x0
DRISCOLL	20	CTRL_H2O	x0	μM	C. BRIGGSAE	AF16	2019-02-01	2019-03-08	AF16_DH2O_2_2	50136470	19	0	1	lost	20		DS_030819	20	AF16_CTRL_H2O_x0
DRISCOLL	20	CTRL_H2O	x0	μM	C. BRIGGSAE	AF16	2019-02-01	2019-03-08	AF16_DH2O_2_2	50136470	19	0	1	lost	20		DS_030819	20	AF16_CTRL_H2O_x0
DRISCOLL	20	CTRL_H2O	x0	μM	C. BRIGGSAE	AF16	2019-02-01	2019-03-08	AF16_DH2O_2_2	50136470	19	0	1	lost	20		DS_030819	20	AF16_CTRL_H2O_x0
DRISCOLL	20	CTRL_H2O	x0	μM	C. BRIGGSAE	AF16	2019-02-01	2019-03-08	AF16_DH2O_2_2	50136470	21	1	0		20	21	DS_030819	20	AF16_CTRL_H2O_x0
DRISCOLL	20	CTRL_H2O	x0	μM	C. BRIGGSAE	AF16	2019-02-01	2019-03-08	AF16_DH2O_2_2	50136470	21	1	0		20	21	DS_030819	20	AF16_CTRL_H2O_x0
DRISCOLL	20	CTRL_H2O	x0	μM	C. BRIGGSAE	AF16	2019-02-01	2019-03-08	AF16_DH2O_2_2	50136470	21	1	0		20	21	DS_030819	20	AF16_CTRL_H2O_x0
DRISCOLL	20	CTRL_H2O	x0	μM	C. BRIGGSAE	AF16	2019-02-01	2019-03-08	AF16_DH2O_2_2	50136470	21	1	0		20	21	DS_030819	20	AF16_CTRL_H2O_x0
DRISCOLL	20	CTRL_H2O	x0	μM	C. BRIGGSAE	AF16	2019-02-01	2019-03-08	AF16_DH2O_2_2	50136470	21	1	0		20	21	DS_030819	20	AF16_CTRL_H2O_x0
DRISCOLL	20	CTRL_H2O	x0	μM	C. BRIGGSAE	AF16	2019-02-01	2019-03-08	AF16_DH2O_2_2	50136470	21	1	0		20	21	DS_030819	20	AF16_CTRL_H2O_x0
DRISCOLL	20	CTRL_H2O	x0	μM	C. BRIGGSAE	AF16	2019-02-01	2019-03-08	AF16_DH2O_2_2	50136470	21	1	0		20	21	DS_030819	20	AF16_CTRL_H2O_x0
DRISCOLL	20	CTRL_H2O	x0	μM	C. BRIGGSAE	AF16	2019-02-01	2019-03-08	AF16_DH2O_2_2	50136470	21	1	0		20	21	DS_030819	20	AF16_CTRL_H2O_x0
DRISCOLL	20	CTRL_H2O	x0	μM	C. BRIGGSAE	AF16	2019-02-01	2019-03-08	AF16_DH2O_2_2	50136470	21	1	0		20	21	DS_030819	20	AF16_CTRL_H2O_x0
DRISCOLL	20	CTRL_H2O	x0	μM	C. BRIGGSAE	AF16	2019-02-01	2019-03-08	AF16_DH2O_2_2	50136470	21	1	0		20	21	DS_030819	20	AF16_CTRL_H2O_x0
DRISCOLL	20	CTRL_H2O	x0	μM	C. BRIGGSAE	AF16	2019-02-01	2019-03-08	AF16_DH2O_2_2	50136470	21	1	0		20	21	DS_030819	20	AF16_CTRL_H2O_x0
DRISCOLL	20	CTRL_H2O	x0	μM	C. BRIGGSAE	AF16	2019-02-01	2019-03-08	AF16_DH2O_2_2	50136470	21	1	0		20	21	DS_030819	20	AF16_CTRL_H2O_x0
DRISCOLL	20	CTRL_H2O	x0	μM	C. BRIGGSAE	AF16	2019-02-01	2019-03-08	AF16_DH2O_2_2	50136470	21	0	1	lost	20		DS_030819	20	AF16_CTRL_H2O_x0
DRISCOLL	20	CTRL_H2O	x0	μM	C. BRIGGSAE	AF16	2019-02-01	2019-03-08	AF16_DH2O_2_2	50136470	24	1	0		20	24	DS_030819	20	AF16_CTRL_H2O_x0
DRISCOLL	20	CTRL_H2O	x0	μM	C. BRIGGSAE	AF16	2019-02-01	2019-03-08	AF16_DH2O_2_2	50136470	24	1	0		20	24	DS_030819	20	AF16_CTRL_H2O_x0
DRISCOLL	20	CTRL_H2O	x0	μM	C. BRIGGSAE	AF16	2019-02-01	2019-03-08	AF16_DH2O_2_2	50136470	26	1	0		20	26	DS_030819	20	AF16_CTRL_H2O_x0
DRISCOLL	20	CTRL_H2O	x0	μM	C. BRIGGSAE	AF16	2019-02-01	2019-03-08	AF16_DH2O_2_2	50136470	26	1	0		20	26	DS_030819	20	AF16_CTRL_H2O_x0
DRISCOLL	20	CTRL_H2O	x0	μM	C. BRIGGSAE	AF16	2019-02-01	2019-03-08	AF16_DH2O_2_2	50136470	26	1	0		20	26	DS_030819	20	AF16_CTRL_H2O_x0
DRISCOLL	20	CTRL_H2O	x0	μM	C. BRIGGSAE	AF16	2019-02-01	2019-03-08	AF16_DH2O_2_2	50136470	28	1	0		20	28	DS_030819	20	AF16_CTRL_H2O_x0
DRISCOLL	20	CTRL_H2O	x0	μM	C. BRIGGSAE	AF16	2019-02-01	2019-03-08	AF16_DH2O_2_2	50136470	28	1	0		20	28	DS_030819	20	AF16_CTRL_H2O_x0
DRISCOLL	20	CTRL_H2O	x0	μM	C. BRIGGSAE	AF16	2019-02-01	2019-03-08	AF16_DH2O_2_2	50136470	28	1	0		20	28	DS_030819	20	AF16_CTRL_H2O_x0
DRISCOLL	20	CTRL_H2O	x0	μM	C. BRIGGSAE	AF16	2019-02-01	2019-03-08	AF16_DH2O_2_2	50136470	28	1	0		20	28	DS_030819	20	AF16_CTRL_H2O_x0
DRISCOLL	20	CTRL_H2O	x0	μM	C. BRIGGSAE	AF16	2019-02-01	2019-03-08	AF16_DH2O_2_2	50136470	28	1	0		20	28	DS_030819	20	AF16_CTRL_H2O_x0
DRISCOLL	20	CTRL_H2O	x0	μM	C. BRIGGSAE	AF16	2019-02-01	2019-03-08	AF16_DH2O_2_2	50136470	28	1	0		20	28	DS_030819	20	AF16_CTRL_H2O_x0
DRISCOLL	20	CTRL_H2O	x0	μM	C. BRIGGSAE	AF16	2019-02-01	2019-03-08	AF16_DH2O_2_2	50136470	28	1	0		20	28	DS_030819	20	AF16_CTRL_H2O_x0
DRISCOLL	20	CTRL_H2O	x0	μM	C. BRIGGSAE	AF16	2019-02-01	2019-03-08	AF16_DH2O_2_2	50136470	28	1	0		20	28	DS_030819	20	AF16_CTRL_H2O_x0
DRISCOLL	20	CTRL_H2O	x0	μM	C. BRIGGSAE	AF16	2019-02-01	2019-03-08	AF16_DH2O_2_2	50136470	28	0	1	lost	20		DS_030819	20	AF16_CTRL_H2O_x0
DRISCOLL	20	CTRL_H2O	x0	μM	C. BRIGGSAE	AF16	2019-02-01	2019-03-08	AF16_DH2O_2_2	50136470	31	1	0		20	31	DS_030819	20	AF16_CTRL_H2O_x0
DRISCOLL	20	CTRL_H2O	x0	μM	C. BRIGGSAE	AF16	2019-02-01	2019-03-08	AF16_DH2O_2_2	50136470	31	1	0		20	31	DS_030819	20	AF16_CTRL_H2O_x0
DRISCOLL	20	CTRL_H2O	x0	μM	C. BRIGGSAE	AF16	2019-02-01	2019-03-08	AF16_DH2O_2_2	50136470	31	1	0		20	31	DS_030819	20	AF16_CTRL_H2O_x0
DRISCOLL	20	CTRL_H2O	x0	μM	C. BRIGGSAE	AF16	2019-02-01	2019-03-08	AF16_DH2O_2_2	50136470	31	1	0		20	31	DS_030819	20	AF16_CTRL_H2O_x0
DRISCOLL	20	CTRL_H2O	x0	μM	C. BRIGGSAE	AF16	2019-02-01	2019-03-08	AF16_DH2O_2_2	50136470	33	1	0		20	33	DS_030819	20	AF16_CTRL_H2O_x0
DRISCOLL	20	CTRL_H2O	x0	μM	C. BRIGGSAE	AF16	2019-02-01	2019-03-08	AF16_DH2O_2_2	50136470	33	1	0		20	33	DS_030819	20	AF16_CTRL_H2O_x0
DRISCOLL	20	CTRL_H2O	x0	μM	C. BRIGGSAE	AF16	2019-02-01	2019-03-08	AF16_DH2O_2_2	50136470	38	1	0		20	38	DS_030819	20	AF16_CTRL_H2O_x0
DRISCOLL	20	METFORMIN	x50000	μM	C. BRIGGSAE	AF16	2019-02-01	2019-03-08	AF16_METFORMIN_50UM_2_2	50136475	12	1	0		20	12	DS_030819	20	AF16_METFORMIN_x50000
DRISCOLL	20	METFORMIN	x50000	μM	C. BRIGGSAE	AF16	2019-02-01	2019-03-08	AF16_METFORMIN_50UM_2_2	50136475	14	1	0		20	14	DS_030819	20	AF16_METFORMIN_x50000
DRISCOLL	20	METFORMIN	x50000	μM	C. BRIGGSAE	AF16	2019-02-01	2019-03-08	AF16_METFORMIN_50UM_2_2	50136475	14	1	0		20	14	DS_030819	20	AF16_METFORMIN_x50000
DRISCOLL	20	METFORMIN	x50000	μM	C. BRIGGSAE	AF16	2019-02-01	2019-03-08	AF16_METFORMIN_50UM_2_2	50136475	14	1	0		20	14	DS_030819	20	AF16_METFORMIN_x50000
DRISCOLL	20	METFORMIN	x50000	μM	C. BRIGGSAE	AF16	2019-02-01	2019-03-08	AF16_METFORMIN_50UM_2_2	50136475	14	1	0		20	14	DS_030819	20	AF16_METFORMIN_x50000
DRISCOLL	20	METFORMIN	x50000	μM	C. BRIGGSAE	AF16	2019-02-01	2019-03-08	AF16_METFORMIN_50UM_2_2	50136475	14	0	1	lost	20		DS_030819	20	AF16_METFORMIN_x50000
DRISCOLL	20	METFORMIN	x50000	μM	C. BRIGGSAE	AF16	2019-02-01	2019-03-08	AF16_METFORMIN_50UM_2_2	50136475	14	0	1	lost	20		DS_030819	20	AF16_METFORMIN_x50000
DRISCOLL	20	METFORMIN	x50000	μM	C. BRIGGSAE	AF16	2019-02-01	2019-03-08	AF16_METFORMIN_50UM_2_2	50136475	14	0	1	lost	20		DS_030819	20	AF16_METFORMIN_x50000
DRISCOLL	20	METFORMIN	x50000	μM	C. BRIGGSAE	AF16	2019-02-01	2019-03-08	AF16_METFORMIN_50UM_2_2	50136475	17	1	0		20	17	DS_030819	20	AF16_METFORMIN_x50000
DRISCOLL	20	METFORMIN	x50000	μM	C. BRIGGSAE	AF16	2019-02-01	2019-03-08	AF16_METFORMIN_50UM_2_2	50136475	17	1	0		20	17	DS_030819	20	AF16_METFORMIN_x50000
DRISCOLL	20	METFORMIN	x50000	μM	C. BRIGGSAE	AF16	2019-02-01	2019-03-08	AF16_METFORMIN_50UM_2_2	50136475	17	1	0		20	17	DS_030819	20	AF16_METFORMIN_x50000
DRISCOLL	20	METFORMIN	x50000	μM	C. BRIGGSAE	AF16	2019-02-01	2019-03-08	AF16_METFORMIN_50UM_2_2	50136475	17	1	0		20	17	DS_030819	20	AF16_METFORMIN_x50000
DRISCOLL	20	METFORMIN	x50000	μM	C. BRIGGSAE	AF16	2019-02-01	2019-03-08	AF16_METFORMIN_50UM_2_2	50136475	17	1	0		20	17	DS_030819	20	AF16_METFORMIN_x50000
DRISCOLL	20	METFORMIN	x50000	μM	C. BRIGGSAE	AF16	2019-02-01	2019-03-08	AF16_METFORMIN_50UM_2_2	50136475	17	1	0		20	17	DS_030819	20	AF16_METFORMIN_x50000
DRISCOLL	20	METFORMIN	x50000	μM	C. BRIGGSAE	AF16	2019-02-01	2019-03-08	AF16_METFORMIN_50UM_2_2	50136475	17	0	1	lost	20		DS_030819	20	AF16_METFORMIN_x50000
DRISCOLL	20	METFORMIN	x50000	μM	C. BRIGGSAE	AF16	2019-02-01	2019-03-08	AF16_METFORMIN_50UM_2_2	50136475	17	0	1	lost	20		DS_030819	20	AF16_METFORMIN_x50000
DRISCOLL	20	METFORMIN	x50000	μM	C. BRIGGSAE	AF16	2019-02-01	2019-03-08	AF16_METFORMIN_50UM_2_2	50136475	17	0	1	lost	20		DS_030819	20	AF16_METFORMIN_x50000
DRISCOLL	20	METFORMIN	x50000	μM	C. BRIGGSAE	AF16	2019-02-01	2019-03-08	AF16_METFORMIN_50UM_2_2	50136475	17	0	1	lost	20		DS_030819	20	AF16_METFORMIN_x50000
DRISCOLL	20	METFORMIN	x50000	μM	C. BRIGGSAE	AF16	2019-02-01	2019-03-08	AF16_METFORMIN_50UM_2_2	50136475	19	1	0		20	19	DS_030819	20	AF16_METFORMIN_x50000
DRISCOLL	20	METFORMIN	x50000	μM	C. BRIGGSAE	AF16	2019-02-01	2019-03-08	AF16_METFORMIN_50UM_2_2	50136475	19	1	0		20	19	DS_030819	20	AF16_METFORMIN_x50000
DRISCOLL	20	METFORMIN	x50000	μM	C. BRIGGSAE	AF16	2019-02-01	2019-03-08	AF16_METFORMIN_50UM_2_2	50136475	19	1	0		20	19	DS_030819	20	AF16_METFORMIN_x50000
DRISCOLL	20	METFORMIN	x50000	μM	C. BRIGGSAE	AF16	2019-02-01	2019-03-08	AF16_METFORMIN_50UM_2_2	50136475	19	1	0		20	19	DS_030819	20	AF16_METFORMIN_x50000
DRISCOLL	20	METFORMIN	x50000	μM	C. BRIGGSAE	AF16	2019-02-01	2019-03-08	AF16_METFORMIN_50UM_2_2	50136475	19	1	0		20	19	DS_030819	20	AF16_METFORMIN_x50000
DRISCOLL	20	METFORMIN	x50000	μM	C. BRIGGSAE	AF16	2019-02-01	2019-03-08	AF16_METFORMIN_50UM_2_2	50136475	19	1	0		20	19	DS_030819	20	AF16_METFORMIN_x50000
DRISCOLL	20	METFORMIN	x50000	μM	C. BRIGGSAE	AF16	2019-02-01	2019-03-08	AF16_METFORMIN_50UM_2_2	50136475	19	1	0		20	19	DS_030819	20	AF16_METFORMIN_x50000
DRISCOLL	20	METFORMIN	x50000	μM	C. BRIGGSAE	AF16	2019-02-01	2019-03-08	AF16_METFORMIN_50UM_2_2	50136475	19	1	0		20	19	DS_030819	20	AF16_METFORMIN_x50000
DRISCOLL	20	METFORMIN	x50000	μM	C. BRIGGSAE	AF16	2019-02-01	2019-03-08	AF16_METFORMIN_50UM_2_2	50136475	19	1	0		20	19	DS_030819	20	AF16_METFORMIN_x50000
DRISCOLL	20	METFORMIN	x50000	μM	C. BRIGGSAE	AF16	2019-02-01	2019-03-08	AF16_METFORMIN_50UM_2_2	50136475	19	1	0		20	19	DS_030819	20	AF16_METFORMIN_x50000
DRISCOLL	20	METFORMIN	x50000	μM	C. BRIGGSAE	AF16	2019-02-01	2019-03-08	AF16_METFORMIN_50UM_2_2	50136475	19	0	1	lost	20		DS_030819	20	AF16_METFORMIN_x50000
DRISCOLL	20	METFORMIN	x50000	μM	C. BRIGGSAE	AF16	2019-02-01	2019-03-08	AF16_METFORMIN_50UM_2_2	50136475	19	0	1	lost	20		DS_030819	20	AF16_METFORMIN_x50000
DRISCOLL	20	METFORMIN	x50000	μM	C. BRIGGSAE	AF16	2019-02-01	2019-03-08	AF16_METFORMIN_50UM_2_2	50136475	19	0	1	lost	20		DS_030819	20	AF16_METFORMIN_x50000
DRISCOLL	20	METFORMIN	x50000	μM	C. BRIGGSAE	AF16	2019-02-01	2019-03-08	AF16_METFORMIN_50UM_2_2	50136475	19	0	1	lost	20		DS_030819	20	AF16_METFORMIN_x50000
DRISCOLL	20	METFORMIN	x50000	μM	C. BRIGGSAE	AF16	2019-02-01	2019-03-08	AF16_METFORMIN_50UM_2_2	50136475	21	1	0		20	21	DS_030819	20	AF16_METFORMIN_x50000
DRISCOLL	20	METFORMIN	x50000	μM	C. BRIGGSAE	AF16	2019-02-01	2019-03-08	AF16_METFORMIN_50UM_2_2	50136475	24	1	0		20	24	DS_030819	20	AF16_METFORMIN_x50000
DRISCOLL	20	METFORMIN	x50000	μM	C. BRIGGSAE	AF16	2019-02-01	2019-03-08	AF16_METFORMIN_50UM_2_2	50136475	24	1	0		20	24	DS_030819	20	AF16_METFORMIN_x50000
DRISCOLL	20	METFORMIN	x50000	μM	C. BRIGGSAE	AF16	2019-02-01	2019-03-08	AF16_METFORMIN_50UM_2_2	50136475	24	1	0		20	24	DS_030819	20	AF16_METFORMIN_x50000
DRISCOLL	20	METFORMIN	x50000	μM	C. BRIGGSAE	AF16	2019-02-01	2019-03-08	AF16_METFORMIN_50UM_2_2	50136475	26	1	0		20	26	DS_030819	20	AF16_METFORMIN_x50000
DRISCOLL	20	METFORMIN	x50000	μM	C. BRIGGSAE	AF16	2019-02-01	2019-03-08	AF16_METFORMIN_50UM_2_2	50136475	26	1	0		20	26	DS_030819	20	AF16_METFORMIN_x50000
DRISCOLL	20	METFORMIN	x50000	μM	C. BRIGGSAE	AF16	2019-02-01	2019-03-08	AF16_METFORMIN_50UM_2_2	50136475	26	1	0		20	26	DS_030819	20	AF16_METFORMIN_x50000
DRISCOLL	20	METFORMIN	x50000	μM	C. BRIGGSAE	AF16	2019-02-01	2019-03-08	AF16_METFORMIN_50UM_2_2	50136475	26	1	0		20	26	DS_030819	20	AF16_METFORMIN_x50000
DRISCOLL	20	METFORMIN	x50000	μM	C. BRIGGSAE	AF16	2019-02-01	2019-03-08	AF16_METFORMIN_50UM_2_2	50136475	28	1	0		20	28	DS_030819	20	AF16_METFORMIN_x50000
DRISCOLL	20	METFORMIN	x50000	μM	C. BRIGGSAE	AF16	2019-02-01	2019-03-08	AF16_METFORMIN_50UM_2_2	50136475	28	1	0		20	28	DS_030819	20	AF16_METFORMIN_x50000
DRISCOLL	20	METFORMIN	x50000	μM	C. BRIGGSAE	AF16	2019-02-01	2019-03-08	AF16_METFORMIN_50UM_2_2	50136475	28	1	0		20	28	DS_030819	20	AF16_METFORMIN_x50000
DRISCOLL	20	METFORMIN	x50000	μM	C. BRIGGSAE	AF16	2019-02-01	2019-03-08	AF16_METFORMIN_50UM_2_2	50136475	28	1	0		20	28	DS_030819	20	AF16_METFORMIN_x50000
DRISCOLL	20	METFORMIN	x50000	μM	C. BRIGGSAE	AF16	2019-02-01	2019-03-08	AF16_METFORMIN_50UM_2_2	50136475	28	1	0		20	28	DS_030819	20	AF16_METFORMIN_x50000
DRISCOLL	20	METFORMIN	x50000	μM	C. BRIGGSAE	AF16	2019-02-01	2019-03-08	AF16_METFORMIN_50UM_2_2	50136475	31	1	0		20	31	DS_030819	20	AF16_METFORMIN_x50000
DRISCOLL	20	METFORMIN	x50000	μM	C. BRIGGSAE	AF16	2019-02-01	2019-03-08	AF16_METFORMIN_50UM_2_2	50136475	31	1	0		20	31	DS_030819	20	AF16_METFORMIN_x50000
DRISCOLL	20	METFORMIN	x50000	μM	C. BRIGGSAE	AF16	2019-02-01	2019-03-08	AF16_METFORMIN_50UM_2_2	50136475	31	1	0		20	31	DS_030819	20	AF16_METFORMIN_x50000
DRISCOLL	20	METFORMIN	x50000	μM	C. BRIGGSAE	AF16	2019-02-01	2019-03-08	AF16_METFORMIN_50UM_2_2	50136475	31	1	0		20	31	DS_030819	20	AF16_METFORMIN_x50000
DRISCOLL	20	METFORMIN	x50000	μM	C. BRIGGSAE	AF16	2019-02-01	2019-03-08	AF16_METFORMIN_50UM_2_2	50136475	31	1	0		20	31	DS_030819	20	AF16_METFORMIN_x50000
DRISCOLL	20	CTRL_H2O	x0	μM	C. BRIGGSAE	ED3092	2019-02-01	2019-03-08	ED3092_DH2O_2_2	50136480	12	0	1	lost	20		DS_030819	20	ED3092_CTRL_H2O_x0
DRISCOLL	20	CTRL_H2O	x0	μM	C. BRIGGSAE	ED3092	2019-02-01	2019-03-08	ED3092_DH2O_2_2	50136480	12	0	1	lost	20		DS_030819	20	ED3092_CTRL_H2O_x0
DRISCOLL	20	CTRL_H2O	x0	μM	C. BRIGGSAE	ED3092	2019-02-01	2019-03-08	ED3092_DH2O_2_2	50136480	12	0	1	lost	20		DS_030819	20	ED3092_CTRL_H2O_x0
DRISCOLL	20	CTRL_H2O	x0	μM	C. BRIGGSAE	ED3092	2019-02-01	2019-03-08	ED3092_DH2O_2_2	50136480	12	0	1	lost	20		DS_030819	20	ED3092_CTRL_H2O_x0
DRISCOLL	20	CTRL_H2O	x0	μM	C. BRIGGSAE	ED3092	2019-02-01	2019-03-08	ED3092_DH2O_2_2	50136480	12	0	1	lost	20		DS_030819	20	ED3092_CTRL_H2O_x0
DRISCOLL	20	CTRL_H2O	x0	μM	C. BRIGGSAE	ED3092	2019-02-01	2019-03-08	ED3092_DH2O_2_2	50136480	12	0	1	lost	20		DS_030819	20	ED3092_CTRL_H2O_x0
DRISCOLL	20	CTRL_H2O	x0	μM	C. BRIGGSAE	ED3092	2019-02-01	2019-03-08	ED3092_DH2O_2_2	50136480	12	0	1	lost	20		DS_030819	20	ED3092_CTRL_H2O_x0
DRISCOLL	20	CTRL_H2O	x0	μM	C. BRIGGSAE	ED3092	2019-02-01	2019-03-08	ED3092_DH2O_2_2	50136480	19	1	0		20	19	DS_030819	20	ED3092_CTRL_H2O_x0
DRISCOLL	20	CTRL_H2O	x0	μM	C. BRIGGSAE	ED3092	2019-02-01	2019-03-08	ED3092_DH2O_2_2	50136480	19	1	0		20	19	DS_030819	20	ED3092_CTRL_H2O_x0
DRISCOLL	20	CTRL_H2O	x0	μM	C. BRIGGSAE	ED3092	2019-02-01	2019-03-08	ED3092_DH2O_2_2	50136480	19	1	0		20	19	DS_030819	20	ED3092_CTRL_H2O_x0
DRISCOLL	20	CTRL_H2O	x0	μM	C. BRIGGSAE	ED3092	2019-02-01	2019-03-08	ED3092_DH2O_2_2	50136480	19	1	0		20	19	DS_030819	20	ED3092_CTRL_H2O_x0
DRISCOLL	20	CTRL_H2O	x0	μM	C. BRIGGSAE	ED3092	2019-02-01	2019-03-08	ED3092_DH2O_2_2	50136480	19	1	0		20	19	DS_030819	20	ED3092_CTRL_H2O_x0
DRISCOLL	20	CTRL_H2O	x0	μM	C. BRIGGSAE	ED3092	2019-02-01	2019-03-08	ED3092_DH2O_2_2	50136480	19	1	0		20	19	DS_030819	20	ED3092_CTRL_H2O_x0
DRISCOLL	20	CTRL_H2O	x0	μM	C. BRIGGSAE	ED3092	2019-02-01	2019-03-08	ED3092_DH2O_2_2	50136480	21	1	0		20	21	DS_030819	20	ED3092_CTRL_H2O_x0
DRISCOLL	20	CTRL_H2O	x0	μM	C. BRIGGSAE	ED3092	2019-02-01	2019-03-08	ED3092_DH2O_2_2	50136480	24	1	0		20	24	DS_030819	20	ED3092_CTRL_H2O_x0
DRISCOLL	20	CTRL_H2O	x0	μM	C. BRIGGSAE	ED3092	2019-02-01	2019-03-08	ED3092_DH2O_2_2	50136480	24	1	0		20	24	DS_030819	20	ED3092_CTRL_H2O_x0
DRISCOLL	20	CTRL_H2O	x0	μM	C. BRIGGSAE	ED3092	2019-02-01	2019-03-08	ED3092_DH2O_2_2	50136480	24	1	0		20	24	DS_030819	20	ED3092_CTRL_H2O_x0
DRISCOLL	20	CTRL_H2O	x0	μM	C. BRIGGSAE	ED3092	2019-02-01	2019-03-08	ED3092_DH2O_2_2	50136480	24	1	0		20	24	DS_030819	20	ED3092_CTRL_H2O_x0
DRISCOLL	20	CTRL_H2O	x0	μM	C. BRIGGSAE	ED3092	2019-02-01	2019-03-08	ED3092_DH2O_2_2	50136480	24	1	0		20	24	DS_030819	20	ED3092_CTRL_H2O_x0
DRISCOLL	20	CTRL_H2O	x0	μM	C. BRIGGSAE	ED3092	2019-02-01	2019-03-08	ED3092_DH2O_2_2	50136480	24	1	0		20	24	DS_030819	20	ED3092_CTRL_H2O_x0
DRISCOLL	20	CTRL_H2O	x0	μM	C. BRIGGSAE	ED3092	2019-02-01	2019-03-08	ED3092_DH2O_2_2	50136480	26	1	0		20	26	DS_030819	20	ED3092_CTRL_H2O_x0
DRISCOLL	20	CTRL_H2O	x0	μM	C. BRIGGSAE	ED3092	2019-02-01	2019-03-08	ED3092_DH2O_2_2	50136480	26	1	0		20	26	DS_030819	20	ED3092_CTRL_H2O_x0
DRISCOLL	20	CTRL_H2O	x0	μM	C. BRIGGSAE	ED3092	2019-02-01	2019-03-08	ED3092_DH2O_2_2	50136480	26	1	0		20	26	DS_030819	20	ED3092_CTRL_H2O_x0
DRISCOLL	20	CTRL_H2O	x0	μM	C. BRIGGSAE	ED3092	2019-02-01	2019-03-08	ED3092_DH2O_2_2	50136480	26	1	0		20	26	DS_030819	20	ED3092_CTRL_H2O_x0
DRISCOLL	20	CTRL_H2O	x0	μM	C. BRIGGSAE	ED3092	2019-02-01	2019-03-08	ED3092_DH2O_2_2	50136480	26	1	0		20	26	DS_030819	20	ED3092_CTRL_H2O_x0
DRISCOLL	20	CTRL_H2O	x0	μM	C. BRIGGSAE	ED3092	2019-02-01	2019-03-08	ED3092_DH2O_2_2	50136480	26	1	0		20	26	DS_030819	20	ED3092_CTRL_H2O_x0
DRISCOLL	20	CTRL_H2O	x0	μM	C. BRIGGSAE	ED3092	2019-02-01	2019-03-08	ED3092_DH2O_2_2	50136480	26	1	0		20	26	DS_030819	20	ED3092_CTRL_H2O_x0
DRISCOLL	20	CTRL_H2O	x0	μM	C. BRIGGSAE	ED3092	2019-02-01	2019-03-08	ED3092_DH2O_2_2	50136480	26	0	1	lost	20		DS_030819	20	ED3092_CTRL_H2O_x0
DRISCOLL	20	CTRL_H2O	x0	μM	C. BRIGGSAE	ED3092	2019-02-01	2019-03-08	ED3092_DH2O_2_2	50136480	28	1	0		20	28	DS_030819	20	ED3092_CTRL_H2O_x0
DRISCOLL	20	CTRL_H2O	x0	μM	C. BRIGGSAE	ED3092	2019-02-01	2019-03-08	ED3092_DH2O_2_2	50136480	28	1	0		20	28	DS_030819	20	ED3092_CTRL_H2O_x0
DRISCOLL	20	CTRL_H2O	x0	μM	C. BRIGGSAE	ED3092	2019-02-01	2019-03-08	ED3092_DH2O_2_2	50136480	28	1	0		20	28	DS_030819	20	ED3092_CTRL_H2O_x0
DRISCOLL	20	CTRL_H2O	x0	μM	C. BRIGGSAE	ED3092	2019-02-01	2019-03-08	ED3092_DH2O_2_2	50136480	28	1	0		20	28	DS_030819	20	ED3092_CTRL_H2O_x0
DRISCOLL	20	CTRL_H2O	x0	μM	C. BRIGGSAE	ED3092	2019-02-01	2019-03-08	ED3092_DH2O_2_2	50136480	28	1	0		20	28	DS_030819	20	ED3092_CTRL_H2O_x0
DRISCOLL	20	CTRL_H2O	x0	μM	C. BRIGGSAE	ED3092	2019-02-01	2019-03-08	ED3092_DH2O_2_2	50136480	28	1	0		20	28	DS_030819	20	ED3092_CTRL_H2O_x0
DRISCOLL	20	CTRL_H2O	x0	μM	C. BRIGGSAE	ED3092	2019-02-01	2019-03-08	ED3092_DH2O_2_2	50136480	28	0	1	lost	20		DS_030819	20	ED3092_CTRL_H2O_x0
DRISCOLL	20	CTRL_H2O	x0	μM	C. BRIGGSAE	ED3092	2019-02-01	2019-03-08	ED3092_DH2O_2_2	50136480	28	0	1	lost	20		DS_030819	20	ED3092_CTRL_H2O_x0
DRISCOLL	20	CTRL_H2O	x0	μM	C. BRIGGSAE	ED3092	2019-02-01	2019-03-08	ED3092_DH2O_2_2	50136480	31	1	0		20	31	DS_030819	20	ED3092_CTRL_H2O_x0
DRISCOLL	20	CTRL_H2O	x0	μM	C. BRIGGSAE	ED3092	2019-02-01	2019-03-08	ED3092_DH2O_2_2	50136480	31	1	0		20	31	DS_030819	20	ED3092_CTRL_H2O_x0
DRISCOLL	20	CTRL_H2O	x0	μM	C. BRIGGSAE	ED3092	2019-02-01	2019-03-08	ED3092_DH2O_2_2	50136480	31	1	0		20	31	DS_030819	20	ED3092_CTRL_H2O_x0
DRISCOLL	20	CTRL_H2O	x0	μM	C. BRIGGSAE	ED3092	2019-02-01	2019-03-08	ED3092_DH2O_2_2	50136480	31	1	0		20	31	DS_030819	20	ED3092_CTRL_H2O_x0
DRISCOLL	20	CTRL_H2O	x0	μM	C. BRIGGSAE	ED3092	2019-02-01	2019-03-08	ED3092_DH2O_2_2	50136480	31	1	0		20	31	DS_030819	20	ED3092_CTRL_H2O_x0
DRISCOLL	20	CTRL_H2O	x0	μM	C. BRIGGSAE	ED3092	2019-02-01	2019-03-08	ED3092_DH2O_2_2	50136480	31	1	0		20	31	DS_030819	20	ED3092_CTRL_H2O_x0
DRISCOLL	20	CTRL_H2O	x0	μM	C. BRIGGSAE	ED3092	2019-02-01	2019-03-08	ED3092_DH2O_2_2	50136480	31	1	0		20	31	DS_030819	20	ED3092_CTRL_H2O_x0
DRISCOLL	20	CTRL_H2O	x0	μM	C. BRIGGSAE	ED3092	2019-02-01	2019-03-08	ED3092_DH2O_2_2	50136480	31	1	0		20	31	DS_030819	20	ED3092_CTRL_H2O_x0
DRISCOLL	20	CTRL_H2O	x0	μM	C. BRIGGSAE	ED3092	2019-02-01	2019-03-08	ED3092_DH2O_2_2	50136480	31	1	0		20	31	DS_030819	20	ED3092_CTRL_H2O_x0
DRISCOLL	20	CTRL_H2O	x0	μM	C. BRIGGSAE	ED3092	2019-02-01	2019-03-08	ED3092_DH2O_2_2	50136480	31	1	0		20	31	DS_030819	20	ED3092_CTRL_H2O_x0
DRISCOLL	20	CTRL_H2O	x0	μM	C. BRIGGSAE	ED3092	2019-02-01	2019-03-08	ED3092_DH2O_2_2	50136480	33	1	0		20	33	DS_030819	20	ED3092_CTRL_H2O_x0
DRISCOLL	20	CTRL_H2O	x0	μM	C. BRIGGSAE	ED3092	2019-02-01	2019-03-08	ED3092_DH2O_2_2	50136480	33	1	0		20	33	DS_030819	20	ED3092_CTRL_H2O_x0
DRISCOLL	20	CTRL_H2O	x0	μM	C. BRIGGSAE	ED3092	2019-02-01	2019-03-08	ED3092_DH2O_2_2	50136480	33	1	0		20	33	DS_030819	20	ED3092_CTRL_H2O_x0
DRISCOLL	20	CTRL_H2O	x0	μM	C. BRIGGSAE	ED3092	2019-02-01	2019-03-08	ED3092_DH2O_2_2	50136480	35	1	0		20	35	DS_030819	20	ED3092_CTRL_H2O_x0
DRISCOLL	20	METFORMIN	x50000	μM	C. BRIGGSAE	ED3092	2019-02-01	2019-03-08	ED3092_METFORMIN_50UM_2_2	50136485	17	1	0		20	17	DS_030819	20	ED3092_METFORMIN_x50000
DRISCOLL	20	METFORMIN	x50000	μM	C. BRIGGSAE	ED3092	2019-02-01	2019-03-08	ED3092_METFORMIN_50UM_2_2	50136485	19	1	0		20	19	DS_030819	20	ED3092_METFORMIN_x50000
DRISCOLL	20	METFORMIN	x50000	μM	C. BRIGGSAE	ED3092	2019-02-01	2019-03-08	ED3092_METFORMIN_50UM_2_2	50136485	19	0	1	lost	20		DS_030819	20	ED3092_METFORMIN_x50000
DRISCOLL	20	METFORMIN	x50000	μM	C. BRIGGSAE	ED3092	2019-02-01	2019-03-08	ED3092_METFORMIN_50UM_2_2	50136485	19	0	1	lost	20		DS_030819	20	ED3092_METFORMIN_x50000
DRISCOLL	20	METFORMIN	x50000	μM	C. BRIGGSAE	ED3092	2019-02-01	2019-03-08	ED3092_METFORMIN_50UM_2_2	50136485	19	0	1	lost	20		DS_030819	20	ED3092_METFORMIN_x50000
DRISCOLL	20	METFORMIN	x50000	μM	C. BRIGGSAE	ED3092	2019-02-01	2019-03-08	ED3092_METFORMIN_50UM_2_2	50136485	19	0	1	lost	20		DS_030819	20	ED3092_METFORMIN_x50000
DRISCOLL	20	METFORMIN	x50000	μM	C. BRIGGSAE	ED3092	2019-02-01	2019-03-08	ED3092_METFORMIN_50UM_2_2	50136485	19	0	1	lost	20		DS_030819	20	ED3092_METFORMIN_x50000
DRISCOLL	20	METFORMIN	x50000	μM	C. BRIGGSAE	ED3092	2019-02-01	2019-03-08	ED3092_METFORMIN_50UM_2_2	50136485	21	1	0		20	21	DS_030819	20	ED3092_METFORMIN_x50000
DRISCOLL	20	METFORMIN	x50000	μM	C. BRIGGSAE	ED3092	2019-02-01	2019-03-08	ED3092_METFORMIN_50UM_2_2	50136485	21	1	0		20	21	DS_030819	20	ED3092_METFORMIN_x50000
DRISCOLL	20	METFORMIN	x50000	μM	C. BRIGGSAE	ED3092	2019-02-01	2019-03-08	ED3092_METFORMIN_50UM_2_2	50136485	21	1	0		20	21	DS_030819	20	ED3092_METFORMIN_x50000
DRISCOLL	20	METFORMIN	x50000	μM	C. BRIGGSAE	ED3092	2019-02-01	2019-03-08	ED3092_METFORMIN_50UM_2_2	50136485	21	1	0		20	21	DS_030819	20	ED3092_METFORMIN_x50000
DRISCOLL	20	METFORMIN	x50000	μM	C. BRIGGSAE	ED3092	2019-02-01	2019-03-08	ED3092_METFORMIN_50UM_2_2	50136485	21	1	0		20	21	DS_030819	20	ED3092_METFORMIN_x50000
DRISCOLL	20	METFORMIN	x50000	μM	C. BRIGGSAE	ED3092	2019-02-01	2019-03-08	ED3092_METFORMIN_50UM_2_2	50136485	21	1	0		20	21	DS_030819	20	ED3092_METFORMIN_x50000
DRISCOLL	20	METFORMIN	x50000	μM	C. BRIGGSAE	ED3092	2019-02-01	2019-03-08	ED3092_METFORMIN_50UM_2_2	50136485	21	1	0		20	21	DS_030819	20	ED3092_METFORMIN_x50000
DRISCOLL	20	METFORMIN	x50000	μM	C. BRIGGSAE	ED3092	2019-02-01	2019-03-08	ED3092_METFORMIN_50UM_2_2	50136485	21	1	0		20	21	DS_030819	20	ED3092_METFORMIN_x50000
DRISCOLL	20	METFORMIN	x50000	μM	C. BRIGGSAE	ED3092	2019-02-01	2019-03-08	ED3092_METFORMIN_50UM_2_2	50136485	21	1	0		20	21	DS_030819	20	ED3092_METFORMIN_x50000
DRISCOLL	20	METFORMIN	x50000	μM	C. BRIGGSAE	ED3092	2019-02-01	2019-03-08	ED3092_METFORMIN_50UM_2_2	50136485	21	1	0		20	21	DS_030819	20	ED3092_METFORMIN_x50000
DRISCOLL	20	METFORMIN	x50000	μM	C. BRIGGSAE	ED3092	2019-02-01	2019-03-08	ED3092_METFORMIN_50UM_2_2	50136485	21	1	0		20	21	DS_030819	20	ED3092_METFORMIN_x50000
DRISCOLL	20	METFORMIN	x50000	μM	C. BRIGGSAE	ED3092	2019-02-01	2019-03-08	ED3092_METFORMIN_50UM_2_2	50136485	21	1	0		20	21	DS_030819	20	ED3092_METFORMIN_x50000
DRISCOLL	20	METFORMIN	x50000	μM	C. BRIGGSAE	ED3092	2019-02-01	2019-03-08	ED3092_METFORMIN_50UM_2_2	50136485	21	1	0		20	21	DS_030819	20	ED3092_METFORMIN_x50000
DRISCOLL	20	METFORMIN	x50000	μM	C. BRIGGSAE	ED3092	2019-02-01	2019-03-08	ED3092_METFORMIN_50UM_2_2	50136485	21	1	0		20	21	DS_030819	20	ED3092_METFORMIN_x50000
DRISCOLL	20	METFORMIN	x50000	μM	C. BRIGGSAE	ED3092	2019-02-01	2019-03-08	ED3092_METFORMIN_50UM_2_2	50136485	21	1	0		20	21	DS_030819	20	ED3092_METFORMIN_x50000
DRISCOLL	20	METFORMIN	x50000	μM	C. BRIGGSAE	ED3092	2019-02-01	2019-03-08	ED3092_METFORMIN_50UM_2_2	50136485	21	1	0		20	21	DS_030819	20	ED3092_METFORMIN_x50000
DRISCOLL	20	METFORMIN	x50000	μM	C. BRIGGSAE	ED3092	2019-02-01	2019-03-08	ED3092_METFORMIN_50UM_2_2	50136485	21	0	1	lost	20		DS_030819	20	ED3092_METFORMIN_x50000
DRISCOLL	20	METFORMIN	x50000	μM	C. BRIGGSAE	ED3092	2019-02-01	2019-03-08	ED3092_METFORMIN_50UM_2_2	50136485	21	0	1	lost	20		DS_030819	20	ED3092_METFORMIN_x50000
DRISCOLL	20	METFORMIN	x50000	μM	C. BRIGGSAE	ED3092	2019-02-01	2019-03-08	ED3092_METFORMIN_50UM_2_2	50136485	24	1	0		20	24	DS_030819	20	ED3092_METFORMIN_x50000
DRISCOLL	20	METFORMIN	x50000	μM	C. BRIGGSAE	ED3092	2019-02-01	2019-03-08	ED3092_METFORMIN_50UM_2_2	50136485	24	1	0		20	24	DS_030819	20	ED3092_METFORMIN_x50000
DRISCOLL	20	METFORMIN	x50000	μM	C. BRIGGSAE	ED3092	2019-02-01	2019-03-08	ED3092_METFORMIN_50UM_2_2	50136485	24	1	0		20	24	DS_030819	20	ED3092_METFORMIN_x50000
DRISCOLL	20	METFORMIN	x50000	μM	C. BRIGGSAE	ED3092	2019-02-01	2019-03-08	ED3092_METFORMIN_50UM_2_2	50136485	24	1	0		20	24	DS_030819	20	ED3092_METFORMIN_x50000
DRISCOLL	20	METFORMIN	x50000	μM	C. BRIGGSAE	ED3092	2019-02-01	2019-03-08	ED3092_METFORMIN_50UM_2_2	50136485	24	1	0		20	24	DS_030819	20	ED3092_METFORMIN_x50000
DRISCOLL	20	METFORMIN	x50000	μM	C. BRIGGSAE	ED3092	2019-02-01	2019-03-08	ED3092_METFORMIN_50UM_2_2	50136485	24	1	0		20	24	DS_030819	20	ED3092_METFORMIN_x50000
DRISCOLL	20	METFORMIN	x50000	μM	C. BRIGGSAE	ED3092	2019-02-01	2019-03-08	ED3092_METFORMIN_50UM_2_2	50136485	24	0	1	lost	20		DS_030819	20	ED3092_METFORMIN_x50000
DRISCOLL	20	METFORMIN	x50000	μM	C. BRIGGSAE	ED3092	2019-02-01	2019-03-08	ED3092_METFORMIN_50UM_2_2	50136485	24	0	1	lost	20		DS_030819	20	ED3092_METFORMIN_x50000
DRISCOLL	20	METFORMIN	x50000	μM	C. BRIGGSAE	ED3092	2019-02-01	2019-03-08	ED3092_METFORMIN_50UM_2_2	50136485	24	0	1	lost	20		DS_030819	20	ED3092_METFORMIN_x50000
DRISCOLL	20	METFORMIN	x50000	μM	C. BRIGGSAE	ED3092	2019-02-01	2019-03-08	ED3092_METFORMIN_50UM_2_2	50136485	24	0	1	lost	20		DS_030819	20	ED3092_METFORMIN_x50000
DRISCOLL	20	METFORMIN	x50000	μM	C. BRIGGSAE	ED3092	2019-02-01	2019-03-08	ED3092_METFORMIN_50UM_2_2	50136485	26	1	0		20	26	DS_030819	20	ED3092_METFORMIN_x50000
DRISCOLL	20	METFORMIN	x50000	μM	C. BRIGGSAE	ED3092	2019-02-01	2019-03-08	ED3092_METFORMIN_50UM_2_2	50136485	26	1	0		20	26	DS_030819	20	ED3092_METFORMIN_x50000
DRISCOLL	20	METFORMIN	x50000	μM	C. BRIGGSAE	ED3092	2019-02-01	2019-03-08	ED3092_METFORMIN_50UM_2_2	50136485	26	1	0		20	26	DS_030819	20	ED3092_METFORMIN_x50000
DRISCOLL	20	METFORMIN	x50000	μM	C. BRIGGSAE	ED3092	2019-02-01	2019-03-08	ED3092_METFORMIN_50UM_2_2	50136485	26	1	0		20	26	DS_030819	20	ED3092_METFORMIN_x50000
DRISCOLL	20	METFORMIN	x50000	μM	C. BRIGGSAE	ED3092	2019-02-01	2019-03-08	ED3092_METFORMIN_50UM_2_2	50136485	26	1	0		20	26	DS_030819	20	ED3092_METFORMIN_x50000
DRISCOLL	20	METFORMIN	x50000	μM	C. BRIGGSAE	ED3092	2019-02-01	2019-03-08	ED3092_METFORMIN_50UM_2_2	50136485	26	1	0		20	26	DS_030819	20	ED3092_METFORMIN_x50000
DRISCOLL	20	METFORMIN	x50000	μM	C. BRIGGSAE	ED3092	2019-02-01	2019-03-08	ED3092_METFORMIN_50UM_2_2	50136485	26	1	0		20	26	DS_030819	20	ED3092_METFORMIN_x50000
DRISCOLL	20	METFORMIN	x50000	μM	C. BRIGGSAE	ED3092	2019-02-01	2019-03-08	ED3092_METFORMIN_50UM_2_2	50136485	26	1	0		20	26	DS_030819	20	ED3092_METFORMIN_x50000
DRISCOLL	20	METFORMIN	x50000	μM	C. BRIGGSAE	ED3092	2019-02-01	2019-03-08	ED3092_METFORMIN_50UM_2_2	50136485	28	1	0		20	28	DS_030819	20	ED3092_METFORMIN_x50000
DRISCOLL	20	METFORMIN	x50000	μM	C. BRIGGSAE	ED3092	2019-02-01	2019-03-08	ED3092_METFORMIN_50UM_2_2	50136485	28	1	0		20	28	DS_030819	20	ED3092_METFORMIN_x50000
DRISCOLL	20	METFORMIN	x50000	μM	C. BRIGGSAE	ED3092	2019-02-01	2019-03-08	ED3092_METFORMIN_50UM_2_2	50136485	28	1	0		20	28	DS_030819	20	ED3092_METFORMIN_x50000
DRISCOLL	20	METFORMIN	x50000	μM	C. BRIGGSAE	ED3092	2019-02-01	2019-03-08	ED3092_METFORMIN_50UM_2_2	50136485	31	1	0		20	31	DS_030819	20	ED3092_METFORMIN_x50000
DRISCOLL	20	METFORMIN	x50000	μM	C. BRIGGSAE	ED3092	2019-02-01	2019-03-08	ED3092_METFORMIN_50UM_2_2	50136485	31	1	0		20	31	DS_030819	20	ED3092_METFORMIN_x50000
DRISCOLL	20	METFORMIN	x50000	μM	C. BRIGGSAE	ED3092	2019-02-01	2019-03-08	ED3092_METFORMIN_50UM_2_2	50136485	31	1	0		20	31	DS_030819	20	ED3092_METFORMIN_x50000
DRISCOLL	20	METFORMIN	x50000	μM	C. BRIGGSAE	ED3092	2019-02-01	2019-03-08	ED3092_METFORMIN_50UM_2_2	50136485	35	1	0		20	35	DS_030819	20	ED3092_METFORMIN_x50000
DRISCOLL	20	CTRL_H2O	x0	μM	C. BRIGGSAE	HK104	2019-02-01	2019-03-08	HK104_DH2O_2_2	50136490	17	1	0		20	17	DS_030819	20	HK104_CTRL_H2O_x0
DRISCOLL	20	CTRL_H2O	x0	μM	C. BRIGGSAE	HK104	2019-02-01	2019-03-08	HK104_DH2O_2_2	50136490	19	1	0		20	19	DS_030819	20	HK104_CTRL_H2O_x0
DRISCOLL	20	CTRL_H2O	x0	μM	C. BRIGGSAE	HK104	2019-02-01	2019-03-08	HK104_DH2O_2_2	50136490	19	1	0		20	19	DS_030819	20	HK104_CTRL_H2O_x0
DRISCOLL	20	CTRL_H2O	x0	μM	C. BRIGGSAE	HK104	2019-02-01	2019-03-08	HK104_DH2O_2_2	50136490	19	0	1	lost	20		DS_030819	20	HK104_CTRL_H2O_x0
DRISCOLL	20	CTRL_H2O	x0	μM	C. BRIGGSAE	HK104	2019-02-01	2019-03-08	HK104_DH2O_2_2	50136490	19	0	1	lost	20		DS_030819	20	HK104_CTRL_H2O_x0
DRISCOLL	20	CTRL_H2O	x0	μM	C. BRIGGSAE	HK104	2019-02-01	2019-03-08	HK104_DH2O_2_2	50136490	19	0	1	lost	20		DS_030819	20	HK104_CTRL_H2O_x0
DRISCOLL	20	CTRL_H2O	x0	μM	C. BRIGGSAE	HK104	2019-02-01	2019-03-08	HK104_DH2O_2_2	50136490	21	1	0		20	21	DS_030819	20	HK104_CTRL_H2O_x0
DRISCOLL	20	CTRL_H2O	x0	μM	C. BRIGGSAE	HK104	2019-02-01	2019-03-08	HK104_DH2O_2_2	50136490	21	1	0		20	21	DS_030819	20	HK104_CTRL_H2O_x0
DRISCOLL	20	CTRL_H2O	x0	μM	C. BRIGGSAE	HK104	2019-02-01	2019-03-08	HK104_DH2O_2_2	50136490	21	1	0		20	21	DS_030819	20	HK104_CTRL_H2O_x0
DRISCOLL	20	CTRL_H2O	x0	μM	C. BRIGGSAE	HK104	2019-02-01	2019-03-08	HK104_DH2O_2_2	50136490	24	1	0		20	24	DS_030819	20	HK104_CTRL_H2O_x0
DRISCOLL	20	CTRL_H2O	x0	μM	C. BRIGGSAE	HK104	2019-02-01	2019-03-08	HK104_DH2O_2_2	50136490	24	0	1	lost	20		DS_030819	20	HK104_CTRL_H2O_x0
DRISCOLL	20	CTRL_H2O	x0	μM	C. BRIGGSAE	HK104	2019-02-01	2019-03-08	HK104_DH2O_2_2	50136490	26	1	0		20	26	DS_030819	20	HK104_CTRL_H2O_x0
DRISCOLL	20	CTRL_H2O	x0	μM	C. BRIGGSAE	HK104	2019-02-01	2019-03-08	HK104_DH2O_2_2	50136490	26	1	0		20	26	DS_030819	20	HK104_CTRL_H2O_x0
DRISCOLL	20	CTRL_H2O	x0	μM	C. BRIGGSAE	HK104	2019-02-01	2019-03-08	HK104_DH2O_2_2	50136490	26	1	0		20	26	DS_030819	20	HK104_CTRL_H2O_x0
DRISCOLL	20	CTRL_H2O	x0	μM	C. BRIGGSAE	HK104	2019-02-01	2019-03-08	HK104_DH2O_2_2	50136490	26	1	0		20	26	DS_030819	20	HK104_CTRL_H2O_x0
DRISCOLL	20	CTRL_H2O	x0	μM	C. BRIGGSAE	HK104	2019-02-01	2019-03-08	HK104_DH2O_2_2	50136490	26	1	0		20	26	DS_030819	20	HK104_CTRL_H2O_x0
DRISCOLL	20	CTRL_H2O	x0	μM	C. BRIGGSAE	HK104	2019-02-01	2019-03-08	HK104_DH2O_2_2	50136490	28	1	0		20	28	DS_030819	20	HK104_CTRL_H2O_x0
DRISCOLL	20	CTRL_H2O	x0	μM	C. BRIGGSAE	HK104	2019-02-01	2019-03-08	HK104_DH2O_2_2	50136490	28	1	0		20	28	DS_030819	20	HK104_CTRL_H2O_x0
DRISCOLL	20	CTRL_H2O	x0	μM	C. BRIGGSAE	HK104	2019-02-01	2019-03-08	HK104_DH2O_2_2	50136490	28	1	0		20	28	DS_030819	20	HK104_CTRL_H2O_x0
DRISCOLL	20	CTRL_H2O	x0	μM	C. BRIGGSAE	HK104	2019-02-01	2019-03-08	HK104_DH2O_2_2	50136490	28	1	0		20	28	DS_030819	20	HK104_CTRL_H2O_x0
DRISCOLL	20	CTRL_H2O	x0	μM	C. BRIGGSAE	HK104	2019-02-01	2019-03-08	HK104_DH2O_2_2	50136490	28	1	0		20	28	DS_030819	20	HK104_CTRL_H2O_x0
DRISCOLL	20	CTRL_H2O	x0	μM	C. BRIGGSAE	HK104	2019-02-01	2019-03-08	HK104_DH2O_2_2	50136490	28	1	0		20	28	DS_030819	20	HK104_CTRL_H2O_x0
DRISCOLL	20	CTRL_H2O	x0	μM	C. BRIGGSAE	HK104	2019-02-01	2019-03-08	HK104_DH2O_2_2	50136490	28	1	0		20	28	DS_030819	20	HK104_CTRL_H2O_x0
DRISCOLL	20	CTRL_H2O	x0	μM	C. BRIGGSAE	HK104	2019-02-01	2019-03-08	HK104_DH2O_2_2	50136490	28	1	0		20	28	DS_030819	20	HK104_CTRL_H2O_x0
DRISCOLL	20	CTRL_H2O	x0	μM	C. BRIGGSAE	HK104	2019-02-01	2019-03-08	HK104_DH2O_2_2	50136490	28	0	1	lost	20		DS_030819	20	HK104_CTRL_H2O_x0
DRISCOLL	20	CTRL_H2O	x0	μM	C. BRIGGSAE	HK104	2019-02-01	2019-03-08	HK104_DH2O_2_2	50136490	28	0	1	lost	20		DS_030819	20	HK104_CTRL_H2O_x0
DRISCOLL	20	CTRL_H2O	x0	μM	C. BRIGGSAE	HK104	2019-02-01	2019-03-08	HK104_DH2O_2_2	50136490	31	1	0		20	31	DS_030819	20	HK104_CTRL_H2O_x0
DRISCOLL	20	CTRL_H2O	x0	μM	C. BRIGGSAE	HK104	2019-02-01	2019-03-08	HK104_DH2O_2_2	50136490	31	1	0		20	31	DS_030819	20	HK104_CTRL_H2O_x0
DRISCOLL	20	CTRL_H2O	x0	μM	C. BRIGGSAE	HK104	2019-02-01	2019-03-08	HK104_DH2O_2_2	50136490	31	1	0		20	31	DS_030819	20	HK104_CTRL_H2O_x0
DRISCOLL	20	CTRL_H2O	x0	μM	C. BRIGGSAE	HK104	2019-02-01	2019-03-08	HK104_DH2O_2_2	50136490	31	1	0		20	31	DS_030819	20	HK104_CTRL_H2O_x0
DRISCOLL	20	CTRL_H2O	x0	μM	C. BRIGGSAE	HK104	2019-02-01	2019-03-08	HK104_DH2O_2_2	50136490	31	1	0		20	31	DS_030819	20	HK104_CTRL_H2O_x0
DRISCOLL	20	CTRL_H2O	x0	μM	C. BRIGGSAE	HK104	2019-02-01	2019-03-08	HK104_DH2O_2_2	50136490	31	1	0		20	31	DS_030819	20	HK104_CTRL_H2O_x0
DRISCOLL	20	CTRL_H2O	x0	μM	C. BRIGGSAE	HK104	2019-02-01	2019-03-08	HK104_DH2O_2_2	50136490	31	1	0		20	31	DS_030819	20	HK104_CTRL_H2O_x0
DRISCOLL	20	CTRL_H2O	x0	μM	C. BRIGGSAE	HK104	2019-02-01	2019-03-08	HK104_DH2O_2_2	50136490	31	1	0		20	31	DS_030819	20	HK104_CTRL_H2O_x0
DRISCOLL	20	CTRL_H2O	x0	μM	C. BRIGGSAE	HK104	2019-02-01	2019-03-08	HK104_DH2O_2_2	50136490	33	1	0		20	33	DS_030819	20	HK104_CTRL_H2O_x0
DRISCOLL	20	CTRL_H2O	x0	μM	C. BRIGGSAE	HK104	2019-02-01	2019-03-08	HK104_DH2O_2_2	50136490	33	1	0		20	33	DS_030819	20	HK104_CTRL_H2O_x0
DRISCOLL	20	CTRL_H2O	x0	μM	C. BRIGGSAE	HK104	2019-02-01	2019-03-08	HK104_DH2O_2_2	50136490	33	1	0		20	33	DS_030819	20	HK104_CTRL_H2O_x0
DRISCOLL	20	CTRL_H2O	x0	μM	C. BRIGGSAE	HK104	2019-02-01	2019-03-08	HK104_DH2O_2_2	50136490	35	1	0		20	35	DS_030819	20	HK104_CTRL_H2O_x0
DRISCOLL	20	CTRL_H2O	x0	μM	C. BRIGGSAE	HK104	2019-02-01	2019-03-08	HK104_DH2O_2_2	50136490	35	1	0		20	35	DS_030819	20	HK104_CTRL_H2O_x0
DRISCOLL	20	CTRL_H2O	x0	μM	C. BRIGGSAE	HK104	2019-02-01	2019-03-08	HK104_DH2O_2_2	50136490	35	1	0		20	35	DS_030819	20	HK104_CTRL_H2O_x0
DRISCOLL	20	CTRL_H2O	x0	μM	C. BRIGGSAE	HK104	2019-02-01	2019-03-08	HK104_DH2O_2_2	50136490	35	1	0		20	35	DS_030819	20	HK104_CTRL_H2O_x0
DRISCOLL	20	CTRL_H2O	x0	μM	C. BRIGGSAE	HK104	2019-02-01	2019-03-08	HK104_DH2O_2_2	50136490	35	1	0		20	35	DS_030819	20	HK104_CTRL_H2O_x0
DRISCOLL	20	CTRL_H2O	x0	μM	C. BRIGGSAE	HK104	2019-02-01	2019-03-08	HK104_DH2O_2_2	50136490	35	1	0		20	35	DS_030819	20	HK104_CTRL_H2O_x0
DRISCOLL	20	CTRL_H2O	x0	μM	C. BRIGGSAE	HK104	2019-02-01	2019-03-08	HK104_DH2O_2_2	50136490	35	1	0		20	35	DS_030819	20	HK104_CTRL_H2O_x0
DRISCOLL	20	CTRL_H2O	x0	μM	C. BRIGGSAE	HK104	2019-02-01	2019-03-08	HK104_DH2O_2_2	50136490	35	1	0		20	35	DS_030819	20	HK104_CTRL_H2O_x0
DRISCOLL	20	CTRL_H2O	x0	μM	C. BRIGGSAE	HK104	2019-02-01	2019-03-08	HK104_DH2O_2_2	50136490	35	1	0		20	35	DS_030819	20	HK104_CTRL_H2O_x0
DRISCOLL	20	CTRL_H2O	x0	μM	C. BRIGGSAE	HK104	2019-02-01	2019-03-08	HK104_DH2O_2_2	50136490	35	1	0		20	35	DS_030819	20	HK104_CTRL_H2O_x0
DRISCOLL	20	CTRL_H2O	x0	μM	C. BRIGGSAE	HK104	2019-02-01	2019-03-08	HK104_DH2O_2_2	50136490	35	1	0		20	35	DS_030819	20	HK104_CTRL_H2O_x0
DRISCOLL	20	CTRL_H2O	x0	μM	C. BRIGGSAE	HK104	2019-02-01	2019-03-08	HK104_DH2O_2_2	50136490	35	1	0		20	35	DS_030819	20	HK104_CTRL_H2O_x0
DRISCOLL	20	CTRL_H2O	x0	μM	C. BRIGGSAE	HK104	2019-02-01	2019-03-08	HK104_DH2O_2_2	50136490	35	1	0		20	35	DS_030819	20	HK104_CTRL_H2O_x0
DRISCOLL	20	METFORMIN	x50000	μM	C. BRIGGSAE	HK104	2019-02-01	2019-03-08	HK104_METFORMIN_50UM_2_2	50136495	10	1	0		20	10	DS_030819	20	HK104_METFORMIN_x50000
DRISCOLL	20	METFORMIN	x50000	μM	C. BRIGGSAE	HK104	2019-02-01	2019-03-08	HK104_METFORMIN_50UM_2_2	50136495	12	1	0		20	12	DS_030819	20	HK104_METFORMIN_x50000
DRISCOLL	20	METFORMIN	x50000	μM	C. BRIGGSAE	HK104	2019-02-01	2019-03-08	HK104_METFORMIN_50UM_2_2	50136495	19	1	0		20	19	DS_030819	20	HK104_METFORMIN_x50000
DRISCOLL	20	METFORMIN	x50000	μM	C. BRIGGSAE	HK104	2019-02-01	2019-03-08	HK104_METFORMIN_50UM_2_2	50136495	21	1	0		20	21	DS_030819	20	HK104_METFORMIN_x50000
DRISCOLL	20	METFORMIN	x50000	μM	C. BRIGGSAE	HK104	2019-02-01	2019-03-08	HK104_METFORMIN_50UM_2_2	50136495	21	1	0		20	21	DS_030819	20	HK104_METFORMIN_x50000
DRISCOLL	20	METFORMIN	x50000	μM	C. BRIGGSAE	HK104	2019-02-01	2019-03-08	HK104_METFORMIN_50UM_2_2	50136495	21	1	0		20	21	DS_030819	20	HK104_METFORMIN_x50000
DRISCOLL	20	METFORMIN	x50000	μM	C. BRIGGSAE	HK104	2019-02-01	2019-03-08	HK104_METFORMIN_50UM_2_2	50136495	21	0	1	lost	20		DS_030819	20	HK104_METFORMIN_x50000
DRISCOLL	20	METFORMIN	x50000	μM	C. BRIGGSAE	HK104	2019-02-01	2019-03-08	HK104_METFORMIN_50UM_2_2	50136495	21	0	1	lost	20		DS_030819	20	HK104_METFORMIN_x50000
DRISCOLL	20	METFORMIN	x50000	μM	C. BRIGGSAE	HK104	2019-02-01	2019-03-08	HK104_METFORMIN_50UM_2_2	50136495	24	1	0		20	24	DS_030819	20	HK104_METFORMIN_x50000
DRISCOLL	20	METFORMIN	x50000	μM	C. BRIGGSAE	HK104	2019-02-01	2019-03-08	HK104_METFORMIN_50UM_2_2	50136495	24	1	0		20	24	DS_030819	20	HK104_METFORMIN_x50000
DRISCOLL	20	METFORMIN	x50000	μM	C. BRIGGSAE	HK104	2019-02-01	2019-03-08	HK104_METFORMIN_50UM_2_2	50136495	24	0	1	lost	20		DS_030819	20	HK104_METFORMIN_x50000
DRISCOLL	20	METFORMIN	x50000	μM	C. BRIGGSAE	HK104	2019-02-01	2019-03-08	HK104_METFORMIN_50UM_2_2	50136495	24	0	1	lost	20		DS_030819	20	HK104_METFORMIN_x50000
DRISCOLL	20	METFORMIN	x50000	μM	C. BRIGGSAE	HK104	2019-02-01	2019-03-08	HK104_METFORMIN_50UM_2_2	50136495	24	0	1	lost	20		DS_030819	20	HK104_METFORMIN_x50000
DRISCOLL	20	METFORMIN	x50000	μM	C. BRIGGSAE	HK104	2019-02-01	2019-03-08	HK104_METFORMIN_50UM_2_2	50136495	24	0	1	lost	20		DS_030819	20	HK104_METFORMIN_x50000
DRISCOLL	20	METFORMIN	x50000	μM	C. BRIGGSAE	HK104	2019-02-01	2019-03-08	HK104_METFORMIN_50UM_2_2	50136495	24	0	1	lost	20		DS_030819	20	HK104_METFORMIN_x50000
DRISCOLL	20	METFORMIN	x50000	μM	C. BRIGGSAE	HK104	2019-02-01	2019-03-08	HK104_METFORMIN_50UM_2_2	50136495	24	0	1	lost	20		DS_030819	20	HK104_METFORMIN_x50000
DRISCOLL	20	METFORMIN	x50000	μM	C. BRIGGSAE	HK104	2019-02-01	2019-03-08	HK104_METFORMIN_50UM_2_2	50136495	24	0	1	lost	20		DS_030819	20	HK104_METFORMIN_x50000
DRISCOLL	20	METFORMIN	x50000	μM	C. BRIGGSAE	HK104	2019-02-01	2019-03-08	HK104_METFORMIN_50UM_2_2	50136495	26	1	0		20	26	DS_030819	20	HK104_METFORMIN_x50000
DRISCOLL	20	METFORMIN	x50000	μM	C. BRIGGSAE	HK104	2019-02-01	2019-03-08	HK104_METFORMIN_50UM_2_2	50136495	26	1	0		20	26	DS_030819	20	HK104_METFORMIN_x50000
DRISCOLL	20	METFORMIN	x50000	μM	C. BRIGGSAE	HK104	2019-02-01	2019-03-08	HK104_METFORMIN_50UM_2_2	50136495	26	1	0		20	26	DS_030819	20	HK104_METFORMIN_x50000
DRISCOLL	20	METFORMIN	x50000	μM	C. BRIGGSAE	HK104	2019-02-01	2019-03-08	HK104_METFORMIN_50UM_2_2	50136495	26	1	0		20	26	DS_030819	20	HK104_METFORMIN_x50000
DRISCOLL	20	METFORMIN	x50000	μM	C. BRIGGSAE	HK104	2019-02-01	2019-03-08	HK104_METFORMIN_50UM_2_2	50136495	26	1	0		20	26	DS_030819	20	HK104_METFORMIN_x50000
DRISCOLL	20	METFORMIN	x50000	μM	C. BRIGGSAE	HK104	2019-02-01	2019-03-08	HK104_METFORMIN_50UM_2_2	50136495	28	1	0		20	28	DS_030819	20	HK104_METFORMIN_x50000
DRISCOLL	20	METFORMIN	x50000	μM	C. BRIGGSAE	HK104	2019-02-01	2019-03-08	HK104_METFORMIN_50UM_2_2	50136495	28	1	0		20	28	DS_030819	20	HK104_METFORMIN_x50000
DRISCOLL	20	METFORMIN	x50000	μM	C. BRIGGSAE	HK104	2019-02-01	2019-03-08	HK104_METFORMIN_50UM_2_2	50136495	28	1	0		20	28	DS_030819	20	HK104_METFORMIN_x50000
DRISCOLL	20	METFORMIN	x50000	μM	C. BRIGGSAE	HK104	2019-02-01	2019-03-08	HK104_METFORMIN_50UM_2_2	50136495	28	1	0		20	28	DS_030819	20	HK104_METFORMIN_x50000
DRISCOLL	20	METFORMIN	x50000	μM	C. BRIGGSAE	HK104	2019-02-01	2019-03-08	HK104_METFORMIN_50UM_2_2	50136495	31	1	0		20	31	DS_030819	20	HK104_METFORMIN_x50000
DRISCOLL	20	METFORMIN	x50000	μM	C. BRIGGSAE	HK104	2019-02-01	2019-03-08	HK104_METFORMIN_50UM_2_2	50136495	31	1	0		20	31	DS_030819	20	HK104_METFORMIN_x50000
DRISCOLL	20	METFORMIN	x50000	μM	C. BRIGGSAE	HK104	2019-02-01	2019-03-08	HK104_METFORMIN_50UM_2_2	50136495	31	1	0		20	31	DS_030819	20	HK104_METFORMIN_x50000
DRISCOLL	20	METFORMIN	x50000	μM	C. BRIGGSAE	HK104	2019-02-01	2019-03-08	HK104_METFORMIN_50UM_2_2	50136495	31	1	0		20	31	DS_030819	20	HK104_METFORMIN_x50000
DRISCOLL	20	METFORMIN	x50000	μM	C. BRIGGSAE	HK104	2019-02-01	2019-03-08	HK104_METFORMIN_50UM_2_2	50136495	31	1	0		20	31	DS_030819	20	HK104_METFORMIN_x50000
DRISCOLL	20	METFORMIN	x50000	μM	C. BRIGGSAE	HK104	2019-02-01	2019-03-08	HK104_METFORMIN_50UM_2_2	50136495	31	1	0		20	31	DS_030819	20	HK104_METFORMIN_x50000
DRISCOLL	20	METFORMIN	x50000	μM	C. BRIGGSAE	HK104	2019-02-01	2019-03-08	HK104_METFORMIN_50UM_2_2	50136495	33	1	0		20	33	DS_030819	20	HK104_METFORMIN_x50000
DRISCOLL	20	METFORMIN	x50000	μM	C. BRIGGSAE	HK104	2019-02-01	2019-03-08	HK104_METFORMIN_50UM_2_2	50136495	33	1	0		20	33	DS_030819	20	HK104_METFORMIN_x50000
DRISCOLL	20	METFORMIN	x50000	μM	C. BRIGGSAE	HK104	2019-02-01	2019-03-08	HK104_METFORMIN_50UM_2_2	50136495	33	1	0		20	33	DS_030819	20	HK104_METFORMIN_x50000
DRISCOLL	20	METFORMIN	x50000	μM	C. BRIGGSAE	HK104	2019-02-01	2019-03-08	HK104_METFORMIN_50UM_2_2	50136495	33	1	0		20	33	DS_030819	20	HK104_METFORMIN_x50000
DRISCOLL	20	METFORMIN	x50000	μM	C. BRIGGSAE	HK104	2019-02-01	2019-03-08	HK104_METFORMIN_50UM_2_2	50136495	33	1	0		20	33	DS_030819	20	HK104_METFORMIN_x50000
DRISCOLL	20	METFORMIN	x50000	μM	C. BRIGGSAE	HK104	2019-02-01	2019-03-08	HK104_METFORMIN_50UM_2_2	50136495	33	1	0		20	33	DS_030819	20	HK104_METFORMIN_x50000
DRISCOLL	20	METFORMIN	x50000	μM	C. BRIGGSAE	HK104	2019-02-01	2019-03-08	HK104_METFORMIN_50UM_2_2	50136495	33	1	0		20	33	DS_030819	20	HK104_METFORMIN_x50000
DRISCOLL	20	METFORMIN	x50000	μM	C. BRIGGSAE	HK104	2019-02-01	2019-03-08	HK104_METFORMIN_50UM_2_2	50136495	33	1	0		20	33	DS_030819	20	HK104_METFORMIN_x50000
DRISCOLL	20	METFORMIN	x50000	μM	C. BRIGGSAE	HK104	2019-02-01	2019-03-08	HK104_METFORMIN_50UM_2_2	50136495	35	1	0		20	35	DS_030819	20	HK104_METFORMIN_x50000
DRISCOLL	20	METFORMIN	x50000	μM	C. BRIGGSAE	HK104	2019-02-01	2019-03-08	HK104_METFORMIN_50UM_2_2	50136495	35	1	0		20	35	DS_030819	20	HK104_METFORMIN_x50000
DRISCOLL	20	METFORMIN	x50000	μM	C. BRIGGSAE	HK104	2019-02-01	2019-03-08	HK104_METFORMIN_50UM_2_2	50136495	35	1	0		20	35	DS_030819	20	HK104_METFORMIN_x50000
DRISCOLL	20	METFORMIN	x50000	μM	C. BRIGGSAE	HK104	2019-02-01	2019-03-08	HK104_METFORMIN_50UM_2_2	50136495	35	1	0		20	35	DS_030819	20	HK104_METFORMIN_x50000
DRISCOLL	20	METFORMIN	x50000	μM	C. BRIGGSAE	HK104	2019-02-01	2019-03-08	HK104_METFORMIN_50UM_2_2	50136495	38	1	0		20	38	DS_030819	20	HK104_METFORMIN_x50000
DRISCOLL	20	METFORMIN	x50000	μM	C. BRIGGSAE	HK104	2019-02-01	2019-03-08	HK104_METFORMIN_50UM_2_2	50136495	38	1	0		20	38	DS_030819	20	HK104_METFORMIN_x50000
DRISCOLL	20	METFORMIN	x50000	μM	C. BRIGGSAE	HK104	2019-02-01	2019-03-08	HK104_METFORMIN_50UM_2_2	50136495	38	1	0		20	38	DS_030819	20	HK104_METFORMIN_x50000
DRISCOLL	20	METFORMIN	x50000	μM	C. BRIGGSAE	HK104	2019-02-01	2019-03-08	HK104_METFORMIN_50UM_2_2	50136495	38	1	0		20	38	DS_030819	20	HK104_METFORMIN_x50000
DRISCOLL	20	METFORMIN	x50000	μM	C. BRIGGSAE	HK104	2019-02-01	2019-03-08	HK104_METFORMIN_50UM_2_2	50136495	40	1	0		20	40	DS_030819	20	HK104_METFORMIN_x50000
DRISCOLL	20	METFORMIN	x50000	μM	C. BRIGGSAE	HK104	2019-02-01	2019-03-08	HK104_METFORMIN_50UM_2_2	50136495	40	1	0		20	40	DS_030819	20	HK104_METFORMIN_x50000
DRISCOLL	20	CTRL_H2O	x0	μM	C. TROPICALIS	JU1373	2019-02-01	2019-03-07	JU1373_DH2O_2_2	50136500	13	1	0		20	13	DS_030819	20	JU1373_CTRL_H2O_x0
DRISCOLL	20	CTRL_H2O	x0	μM	C. TROPICALIS	JU1373	2019-02-01	2019-03-07	JU1373_DH2O_2_2	50136500	15	1	0		20	15	DS_030819	20	JU1373_CTRL_H2O_x0
DRISCOLL	20	CTRL_H2O	x0	μM	C. TROPICALIS	JU1373	2019-02-01	2019-03-07	JU1373_DH2O_2_2	50136500	20	1	0		20	20	DS_030819	20	JU1373_CTRL_H2O_x0
DRISCOLL	20	CTRL_H2O	x0	μM	C. TROPICALIS	JU1373	2019-02-01	2019-03-07	JU1373_DH2O_2_2	50136500	20	1	0		20	20	DS_030819	20	JU1373_CTRL_H2O_x0
DRISCOLL	20	CTRL_H2O	x0	μM	C. TROPICALIS	JU1373	2019-02-01	2019-03-07	JU1373_DH2O_2_2	50136500	20	1	0		20	20	DS_030819	20	JU1373_CTRL_H2O_x0
DRISCOLL	20	CTRL_H2O	x0	μM	C. TROPICALIS	JU1373	2019-02-01	2019-03-07	JU1373_DH2O_2_2	50136500	20	1	0		20	20	DS_030819	20	JU1373_CTRL_H2O_x0
DRISCOLL	20	CTRL_H2O	x0	μM	C. TROPICALIS	JU1373	2019-02-01	2019-03-07	JU1373_DH2O_2_2	50136500	20	1	0		20	20	DS_030819	20	JU1373_CTRL_H2O_x0
DRISCOLL	20	CTRL_H2O	x0	μM	C. TROPICALIS	JU1373	2019-02-01	2019-03-07	JU1373_DH2O_2_2	50136500	20	1	0		20	20	DS_030819	20	JU1373_CTRL_H2O_x0
DRISCOLL	20	CTRL_H2O	x0	μM	C. TROPICALIS	JU1373	2019-02-01	2019-03-07	JU1373_DH2O_2_2	50136500	20	1	0		20	20	DS_030819	20	JU1373_CTRL_H2O_x0
DRISCOLL	20	CTRL_H2O	x0	μM	C. TROPICALIS	JU1373	2019-02-01	2019-03-07	JU1373_DH2O_2_2	50136500	22	1	0		20	22	DS_030819	20	JU1373_CTRL_H2O_x0
DRISCOLL	20	CTRL_H2O	x0	μM	C. TROPICALIS	JU1373	2019-02-01	2019-03-07	JU1373_DH2O_2_2	50136500	22	1	0		20	22	DS_030819	20	JU1373_CTRL_H2O_x0
DRISCOLL	20	CTRL_H2O	x0	μM	C. TROPICALIS	JU1373	2019-02-01	2019-03-07	JU1373_DH2O_2_2	50136500	22	1	0		20	22	DS_030819	20	JU1373_CTRL_H2O_x0
DRISCOLL	20	CTRL_H2O	x0	μM	C. TROPICALIS	JU1373	2019-02-01	2019-03-07	JU1373_DH2O_2_2	50136500	22	0	1	lost	20		DS_030819	20	JU1373_CTRL_H2O_x0
DRISCOLL	20	CTRL_H2O	x0	μM	C. TROPICALIS	JU1373	2019-02-01	2019-03-07	JU1373_DH2O_2_2	50136500	25	1	0		20	25	DS_030819	20	JU1373_CTRL_H2O_x0
DRISCOLL	20	CTRL_H2O	x0	μM	C. TROPICALIS	JU1373	2019-02-01	2019-03-07	JU1373_DH2O_2_2	50136500	25	1	0		20	25	DS_030819	20	JU1373_CTRL_H2O_x0
DRISCOLL	20	CTRL_H2O	x0	μM	C. TROPICALIS	JU1373	2019-02-01	2019-03-07	JU1373_DH2O_2_2	50136500	25	1	0		20	25	DS_030819	20	JU1373_CTRL_H2O_x0
DRISCOLL	20	CTRL_H2O	x0	μM	C. TROPICALIS	JU1373	2019-02-01	2019-03-07	JU1373_DH2O_2_2	50136500	25	1	0		20	25	DS_030819	20	JU1373_CTRL_H2O_x0
DRISCOLL	20	CTRL_H2O	x0	μM	C. TROPICALIS	JU1373	2019-02-01	2019-03-07	JU1373_DH2O_2_2	50136500	25	1	0		20	25	DS_030819	20	JU1373_CTRL_H2O_x0
DRISCOLL	20	CTRL_H2O	x0	μM	C. TROPICALIS	JU1373	2019-02-01	2019-03-07	JU1373_DH2O_2_2	50136500	25	1	0		20	25	DS_030819	20	JU1373_CTRL_H2O_x0
DRISCOLL	20	CTRL_H2O	x0	μM	C. TROPICALIS	JU1373	2019-02-01	2019-03-07	JU1373_DH2O_2_2	50136500	25	1	0		20	25	DS_030819	20	JU1373_CTRL_H2O_x0
DRISCOLL	20	CTRL_H2O	x0	μM	C. TROPICALIS	JU1373	2019-02-01	2019-03-07	JU1373_DH2O_2_2	50136500	25	1	0		20	25	DS_030819	20	JU1373_CTRL_H2O_x0
DRISCOLL	20	CTRL_H2O	x0	μM	C. TROPICALIS	JU1373	2019-02-01	2019-03-07	JU1373_DH2O_2_2	50136500	25	1	0		20	25	DS_030819	20	JU1373_CTRL_H2O_x0
DRISCOLL	20	CTRL_H2O	x0	μM	C. TROPICALIS	JU1373	2019-02-01	2019-03-07	JU1373_DH2O_2_2	50136500	25	1	0		20	25	DS_030819	20	JU1373_CTRL_H2O_x0
DRISCOLL	20	CTRL_H2O	x0	μM	C. TROPICALIS	JU1373	2019-02-01	2019-03-07	JU1373_DH2O_2_2	50136500	25	0	1	lost	20		DS_030819	20	JU1373_CTRL_H2O_x0
DRISCOLL	20	CTRL_H2O	x0	μM	C. TROPICALIS	JU1373	2019-02-01	2019-03-07	JU1373_DH2O_2_2	50136500	25	0	1	lost	20		DS_030819	20	JU1373_CTRL_H2O_x0
DRISCOLL	20	CTRL_H2O	x0	μM	C. TROPICALIS	JU1373	2019-02-01	2019-03-07	JU1373_DH2O_2_2	50136500	25	0	1	lost	20		DS_030819	20	JU1373_CTRL_H2O_x0
DRISCOLL	20	CTRL_H2O	x0	μM	C. TROPICALIS	JU1373	2019-02-01	2019-03-07	JU1373_DH2O_2_2	50136500	27	1	0		20	27	DS_030819	20	JU1373_CTRL_H2O_x0
DRISCOLL	20	CTRL_H2O	x0	μM	C. TROPICALIS	JU1373	2019-02-01	2019-03-07	JU1373_DH2O_2_2	50136500	27	1	0		20	27	DS_030819	20	JU1373_CTRL_H2O_x0
DRISCOLL	20	CTRL_H2O	x0	μM	C. TROPICALIS	JU1373	2019-02-01	2019-03-07	JU1373_DH2O_2_2	50136500	27	1	0		20	27	DS_030819	20	JU1373_CTRL_H2O_x0
DRISCOLL	20	CTRL_H2O	x0	μM	C. TROPICALIS	JU1373	2019-02-01	2019-03-07	JU1373_DH2O_2_2	50136500	27	1	0		20	27	DS_030819	20	JU1373_CTRL_H2O_x0
DRISCOLL	20	CTRL_H2O	x0	μM	C. TROPICALIS	JU1373	2019-02-01	2019-03-07	JU1373_DH2O_2_2	50136500	27	1	0		20	27	DS_030819	20	JU1373_CTRL_H2O_x0
DRISCOLL	20	CTRL_H2O	x0	μM	C. TROPICALIS	JU1373	2019-02-01	2019-03-07	JU1373_DH2O_2_2	50136500	27	1	0		20	27	DS_030819	20	JU1373_CTRL_H2O_x0
DRISCOLL	20	CTRL_H2O	x0	μM	C. TROPICALIS	JU1373	2019-02-01	2019-03-07	JU1373_DH2O_2_2	50136500	27	1	0		20	27	DS_030819	20	JU1373_CTRL_H2O_x0
DRISCOLL	20	CTRL_H2O	x0	μM	C. TROPICALIS	JU1373	2019-02-01	2019-03-07	JU1373_DH2O_2_2	50136500	27	1	0		20	27	DS_030819	20	JU1373_CTRL_H2O_x0
DRISCOLL	20	CTRL_H2O	x0	μM	C. TROPICALIS	JU1373	2019-02-01	2019-03-07	JU1373_DH2O_2_2	50136500	27	1	0		20	27	DS_030819	20	JU1373_CTRL_H2O_x0
DRISCOLL	20	CTRL_H2O	x0	μM	C. TROPICALIS	JU1373	2019-02-01	2019-03-07	JU1373_DH2O_2_2	50136500	27	1	0		20	27	DS_030819	20	JU1373_CTRL_H2O_x0
DRISCOLL	20	CTRL_H2O	x0	μM	C. TROPICALIS	JU1373	2019-02-01	2019-03-07	JU1373_DH2O_2_2	50136500	27	1	0		20	27	DS_030819	20	JU1373_CTRL_H2O_x0
DRISCOLL	20	CTRL_H2O	x0	μM	C. TROPICALIS	JU1373	2019-02-01	2019-03-07	JU1373_DH2O_2_2	50136500	27	1	0		20	27	DS_030819	20	JU1373_CTRL_H2O_x0
DRISCOLL	20	CTRL_H2O	x0	μM	C. TROPICALIS	JU1373	2019-02-01	2019-03-07	JU1373_DH2O_2_2	50136500	27	1	0		20	27	DS_030819	20	JU1373_CTRL_H2O_x0
DRISCOLL	20	CTRL_H2O	x0	μM	C. TROPICALIS	JU1373	2019-02-01	2019-03-07	JU1373_DH2O_2_2	50136500	27	1	0		20	27	DS_030819	20	JU1373_CTRL_H2O_x0
DRISCOLL	20	CTRL_H2O	x0	μM	C. TROPICALIS	JU1373	2019-02-01	2019-03-07	JU1373_DH2O_2_2	50136500	27	1	0		20	27	DS_030819	20	JU1373_CTRL_H2O_x0
DRISCOLL	20	CTRL_H2O	x0	μM	C. TROPICALIS	JU1373	2019-02-01	2019-03-07	JU1373_DH2O_2_2	50136500	27	1	0		20	27	DS_030819	20	JU1373_CTRL_H2O_x0
DRISCOLL	20	CTRL_H2O	x0	μM	C. TROPICALIS	JU1373	2019-02-01	2019-03-07	JU1373_DH2O_2_2	50136500	29	1	0		20	29	DS_030819	20	JU1373_CTRL_H2O_x0
DRISCOLL	20	CTRL_H2O	x0	μM	C. TROPICALIS	JU1373	2019-02-01	2019-03-07	JU1373_DH2O_2_2	50136500	29	1	0		20	29	DS_030819	20	JU1373_CTRL_H2O_x0
DRISCOLL	20	CTRL_H2O	x0	μM	C. TROPICALIS	JU1373	2019-02-01	2019-03-07	JU1373_DH2O_2_2	50136500	29	1	0		20	29	DS_030819	20	JU1373_CTRL_H2O_x0
DRISCOLL	20	CTRL_H2O	x0	μM	C. TROPICALIS	JU1373	2019-02-01	2019-03-07	JU1373_DH2O_2_2	50136500	29	1	0		20	29	DS_030819	20	JU1373_CTRL_H2O_x0
DRISCOLL	20	CTRL_H2O	x0	μM	C. TROPICALIS	JU1373	2019-02-01	2019-03-07	JU1373_DH2O_2_2	50136500	29	1	0		20	29	DS_030819	20	JU1373_CTRL_H2O_x0
DRISCOLL	20	CTRL_H2O	x0	μM	C. TROPICALIS	JU1373	2019-02-01	2019-03-07	JU1373_DH2O_2_2	50136500	29	1	0		20	29	DS_030819	20	JU1373_CTRL_H2O_x0
DRISCOLL	20	CTRL_H2O	x0	μM	C. TROPICALIS	JU1373	2019-02-01	2019-03-07	JU1373_DH2O_2_2	50136500	29	1	0		20	29	DS_030819	20	JU1373_CTRL_H2O_x0
DRISCOLL	20	CTRL_H2O	x0	μM	C. TROPICALIS	JU1373	2019-02-01	2019-03-07	JU1373_DH2O_2_2	50136500	29	1	0		20	29	DS_030819	20	JU1373_CTRL_H2O_x0
DRISCOLL	20	METFORMIN	x50000	μM	C. TROPICALIS	JU1373	2019-02-01	2019-03-07	JU1373_METFORMIN_50UM_2_2	50136505	11	1	0		20	11	DS_030819	20	JU1373_METFORMIN_x50000
DRISCOLL	20	METFORMIN	x50000	μM	C. TROPICALIS	JU1373	2019-02-01	2019-03-07	JU1373_METFORMIN_50UM_2_2	50136505	11	1	0		20	11	DS_030819	20	JU1373_METFORMIN_x50000
DRISCOLL	20	METFORMIN	x50000	μM	C. TROPICALIS	JU1373	2019-02-01	2019-03-07	JU1373_METFORMIN_50UM_2_2	50136505	11	1	0		20	11	DS_030819	20	JU1373_METFORMIN_x50000
DRISCOLL	20	METFORMIN	x50000	μM	C. TROPICALIS	JU1373	2019-02-01	2019-03-07	JU1373_METFORMIN_50UM_2_2	50136505	13	1	0		20	13	DS_030819	20	JU1373_METFORMIN_x50000
DRISCOLL	20	METFORMIN	x50000	μM	C. TROPICALIS	JU1373	2019-02-01	2019-03-07	JU1373_METFORMIN_50UM_2_2	50136505	13	1	0		20	13	DS_030819	20	JU1373_METFORMIN_x50000
DRISCOLL	20	METFORMIN	x50000	μM	C. TROPICALIS	JU1373	2019-02-01	2019-03-07	JU1373_METFORMIN_50UM_2_2	50136505	13	1	0		20	13	DS_030819	20	JU1373_METFORMIN_x50000
DRISCOLL	20	METFORMIN	x50000	μM	C. TROPICALIS	JU1373	2019-02-01	2019-03-07	JU1373_METFORMIN_50UM_2_2	50136505	13	1	0		20	13	DS_030819	20	JU1373_METFORMIN_x50000
DRISCOLL	20	METFORMIN	x50000	μM	C. TROPICALIS	JU1373	2019-02-01	2019-03-07	JU1373_METFORMIN_50UM_2_2	50136505	13	1	0		20	13	DS_030819	20	JU1373_METFORMIN_x50000
DRISCOLL	20	METFORMIN	x50000	μM	C. TROPICALIS	JU1373	2019-02-01	2019-03-07	JU1373_METFORMIN_50UM_2_2	50136505	13	1	0		20	13	DS_030819	20	JU1373_METFORMIN_x50000
DRISCOLL	20	METFORMIN	x50000	μM	C. TROPICALIS	JU1373	2019-02-01	2019-03-07	JU1373_METFORMIN_50UM_2_2	50136505	13	1	0		20	13	DS_030819	20	JU1373_METFORMIN_x50000
DRISCOLL	20	METFORMIN	x50000	μM	C. TROPICALIS	JU1373	2019-02-01	2019-03-07	JU1373_METFORMIN_50UM_2_2	50136505	15	1	0		20	15	DS_030819	20	JU1373_METFORMIN_x50000
DRISCOLL	20	METFORMIN	x50000	μM	C. TROPICALIS	JU1373	2019-02-01	2019-03-07	JU1373_METFORMIN_50UM_2_2	50136505	15	1	0		20	15	DS_030819	20	JU1373_METFORMIN_x50000
DRISCOLL	20	METFORMIN	x50000	μM	C. TROPICALIS	JU1373	2019-02-01	2019-03-07	JU1373_METFORMIN_50UM_2_2	50136505	18	1	0		20	18	DS_030819	20	JU1373_METFORMIN_x50000
DRISCOLL	20	METFORMIN	x50000	μM	C. TROPICALIS	JU1373	2019-02-01	2019-03-07	JU1373_METFORMIN_50UM_2_2	50136505	18	1	0		20	18	DS_030819	20	JU1373_METFORMIN_x50000
DRISCOLL	20	METFORMIN	x50000	μM	C. TROPICALIS	JU1373	2019-02-01	2019-03-07	JU1373_METFORMIN_50UM_2_2	50136505	18	1	0		20	18	DS_030819	20	JU1373_METFORMIN_x50000
DRISCOLL	20	METFORMIN	x50000	μM	C. TROPICALIS	JU1373	2019-02-01	2019-03-07	JU1373_METFORMIN_50UM_2_2	50136505	18	1	0		20	18	DS_030819	20	JU1373_METFORMIN_x50000
DRISCOLL	20	METFORMIN	x50000	μM	C. TROPICALIS	JU1373	2019-02-01	2019-03-07	JU1373_METFORMIN_50UM_2_2	50136505	18	1	0		20	18	DS_030819	20	JU1373_METFORMIN_x50000
DRISCOLL	20	METFORMIN	x50000	μM	C. TROPICALIS	JU1373	2019-02-01	2019-03-07	JU1373_METFORMIN_50UM_2_2	50136505	18	1	0		20	18	DS_030819	20	JU1373_METFORMIN_x50000
DRISCOLL	20	METFORMIN	x50000	μM	C. TROPICALIS	JU1373	2019-02-01	2019-03-07	JU1373_METFORMIN_50UM_2_2	50136505	18	1	0		20	18	DS_030819	20	JU1373_METFORMIN_x50000
DRISCOLL	20	METFORMIN	x50000	μM	C. TROPICALIS	JU1373	2019-02-01	2019-03-07	JU1373_METFORMIN_50UM_2_2	50136505	18	1	0		20	18	DS_030819	20	JU1373_METFORMIN_x50000
DRISCOLL	20	METFORMIN	x50000	μM	C. TROPICALIS	JU1373	2019-02-01	2019-03-07	JU1373_METFORMIN_50UM_2_2	50136505	18	1	0		20	18	DS_030819	20	JU1373_METFORMIN_x50000
DRISCOLL	20	METFORMIN	x50000	μM	C. TROPICALIS	JU1373	2019-02-01	2019-03-07	JU1373_METFORMIN_50UM_2_2	50136505	20	1	0		20	20	DS_030819	20	JU1373_METFORMIN_x50000
DRISCOLL	20	METFORMIN	x50000	μM	C. TROPICALIS	JU1373	2019-02-01	2019-03-07	JU1373_METFORMIN_50UM_2_2	50136505	20	1	0		20	20	DS_030819	20	JU1373_METFORMIN_x50000
DRISCOLL	20	METFORMIN	x50000	μM	C. TROPICALIS	JU1373	2019-02-01	2019-03-07	JU1373_METFORMIN_50UM_2_2	50136505	20	1	0		20	20	DS_030819	20	JU1373_METFORMIN_x50000
DRISCOLL	20	METFORMIN	x50000	μM	C. TROPICALIS	JU1373	2019-02-01	2019-03-07	JU1373_METFORMIN_50UM_2_2	50136505	20	1	0		20	20	DS_030819	20	JU1373_METFORMIN_x50000
DRISCOLL	20	METFORMIN	x50000	μM	C. TROPICALIS	JU1373	2019-02-01	2019-03-07	JU1373_METFORMIN_50UM_2_2	50136505	20	1	0		20	20	DS_030819	20	JU1373_METFORMIN_x50000
DRISCOLL	20	METFORMIN	x50000	μM	C. TROPICALIS	JU1373	2019-02-01	2019-03-07	JU1373_METFORMIN_50UM_2_2	50136505	20	1	0		20	20	DS_030819	20	JU1373_METFORMIN_x50000
DRISCOLL	20	METFORMIN	x50000	μM	C. TROPICALIS	JU1373	2019-02-01	2019-03-07	JU1373_METFORMIN_50UM_2_2	50136505	20	1	0		20	20	DS_030819	20	JU1373_METFORMIN_x50000
DRISCOLL	20	METFORMIN	x50000	μM	C. TROPICALIS	JU1373	2019-02-01	2019-03-07	JU1373_METFORMIN_50UM_2_2	50136505	20	1	0		20	20	DS_030819	20	JU1373_METFORMIN_x50000
DRISCOLL	20	METFORMIN	x50000	μM	C. TROPICALIS	JU1373	2019-02-01	2019-03-07	JU1373_METFORMIN_50UM_2_2	50136505	20	1	0		20	20	DS_030819	20	JU1373_METFORMIN_x50000
DRISCOLL	20	METFORMIN	x50000	μM	C. TROPICALIS	JU1373	2019-02-01	2019-03-07	JU1373_METFORMIN_50UM_2_2	50136505	20	1	0		20	20	DS_030819	20	JU1373_METFORMIN_x50000
DRISCOLL	20	METFORMIN	x50000	μM	C. TROPICALIS	JU1373	2019-02-01	2019-03-07	JU1373_METFORMIN_50UM_2_2	50136505	20	1	0		20	20	DS_030819	20	JU1373_METFORMIN_x50000
DRISCOLL	20	METFORMIN	x50000	μM	C. TROPICALIS	JU1373	2019-02-01	2019-03-07	JU1373_METFORMIN_50UM_2_2	50136505	20	1	0		20	20	DS_030819	20	JU1373_METFORMIN_x50000
DRISCOLL	20	METFORMIN	x50000	μM	C. TROPICALIS	JU1373	2019-02-01	2019-03-07	JU1373_METFORMIN_50UM_2_2	50136505	20	1	0		20	20	DS_030819	20	JU1373_METFORMIN_x50000
DRISCOLL	20	METFORMIN	x50000	μM	C. TROPICALIS	JU1373	2019-02-01	2019-03-07	JU1373_METFORMIN_50UM_2_2	50136505	20	0	1	lost	20		DS_030819	20	JU1373_METFORMIN_x50000
DRISCOLL	20	METFORMIN	x50000	μM	C. TROPICALIS	JU1373	2019-02-01	2019-03-07	JU1373_METFORMIN_50UM_2_2	50136505	20	0	1	lost	20		DS_030819	20	JU1373_METFORMIN_x50000
DRISCOLL	20	METFORMIN	x50000	μM	C. TROPICALIS	JU1373	2019-02-01	2019-03-07	JU1373_METFORMIN_50UM_2_2	50136505	20	0	1	lost	20		DS_030819	20	JU1373_METFORMIN_x50000
DRISCOLL	20	METFORMIN	x50000	μM	C. TROPICALIS	JU1373	2019-02-01	2019-03-07	JU1373_METFORMIN_50UM_2_2	50136505	20	0	1	lost	20		DS_030819	20	JU1373_METFORMIN_x50000
DRISCOLL	20	METFORMIN	x50000	μM	C. TROPICALIS	JU1373	2019-02-01	2019-03-07	JU1373_METFORMIN_50UM_2_2	50136505	20	0	1	lost	20		DS_030819	20	JU1373_METFORMIN_x50000
DRISCOLL	20	METFORMIN	x50000	μM	C. TROPICALIS	JU1373	2019-02-01	2019-03-07	JU1373_METFORMIN_50UM_2_2	50136505	20	0	1	lost	20		DS_030819	20	JU1373_METFORMIN_x50000
DRISCOLL	20	METFORMIN	x50000	μM	C. TROPICALIS	JU1373	2019-02-01	2019-03-07	JU1373_METFORMIN_50UM_2_2	50136505	22	1	0		20	22	DS_030819	20	JU1373_METFORMIN_x50000
DRISCOLL	20	METFORMIN	x50000	μM	C. TROPICALIS	JU1373	2019-02-01	2019-03-07	JU1373_METFORMIN_50UM_2_2	50136505	22	1	0		20	22	DS_030819	20	JU1373_METFORMIN_x50000
DRISCOLL	20	METFORMIN	x50000	μM	C. TROPICALIS	JU1373	2019-02-01	2019-03-07	JU1373_METFORMIN_50UM_2_2	50136505	22	1	0		20	22	DS_030819	20	JU1373_METFORMIN_x50000
DRISCOLL	20	METFORMIN	x50000	μM	C. TROPICALIS	JU1373	2019-02-01	2019-03-07	JU1373_METFORMIN_50UM_2_2	50136505	22	1	0		20	22	DS_030819	20	JU1373_METFORMIN_x50000
DRISCOLL	20	METFORMIN	x50000	μM	C. TROPICALIS	JU1373	2019-02-01	2019-03-07	JU1373_METFORMIN_50UM_2_2	50136505	25	1	0		20	25	DS_030819	20	JU1373_METFORMIN_x50000
DRISCOLL	20	METFORMIN	x50000	μM	C. TROPICALIS	JU1373	2019-02-01	2019-03-07	JU1373_METFORMIN_50UM_2_2	50136505	25	1	0		20	25	DS_030819	20	JU1373_METFORMIN_x50000
DRISCOLL	20	METFORMIN	x50000	μM	C. TROPICALIS	JU1373	2019-02-01	2019-03-07	JU1373_METFORMIN_50UM_2_2	50136505	25	1	0		20	25	DS_030819	20	JU1373_METFORMIN_x50000
DRISCOLL	20	METFORMIN	x50000	μM	C. TROPICALIS	JU1373	2019-02-01	2019-03-07	JU1373_METFORMIN_50UM_2_2	50136505	25	1	0		20	25	DS_030819	20	JU1373_METFORMIN_x50000
DRISCOLL	20	METFORMIN	x50000	μM	C. TROPICALIS	JU1373	2019-02-01	2019-03-07	JU1373_METFORMIN_50UM_2_2	50136505	25	1	0		20	25	DS_030819	20	JU1373_METFORMIN_x50000
DRISCOLL	20	METFORMIN	x50000	μM	C. TROPICALIS	JU1373	2019-02-01	2019-03-07	JU1373_METFORMIN_50UM_2_2	50136505	25	1	0		20	25	DS_030819	20	JU1373_METFORMIN_x50000
DRISCOLL	20	CTRL_H2O	x0	μM	C. TROPICALIS	JU1630	2019-02-01	2019-03-07	JU1630_DH2O_2_2	50136510	15	0	1	lost	20		DS_030819	20	JU1630_CTRL_H2O_x0
DRISCOLL	20	CTRL_H2O	x0	μM	C. TROPICALIS	JU1630	2019-02-01	2019-03-07	JU1630_DH2O_2_2	50136510	18	1	0		20	18	DS_030819	20	JU1630_CTRL_H2O_x0
DRISCOLL	20	CTRL_H2O	x0	μM	C. TROPICALIS	JU1630	2019-02-01	2019-03-07	JU1630_DH2O_2_2	50136510	20	1	0		20	20	DS_030819	20	JU1630_CTRL_H2O_x0
DRISCOLL	20	CTRL_H2O	x0	μM	C. TROPICALIS	JU1630	2019-02-01	2019-03-07	JU1630_DH2O_2_2	50136510	20	1	0		20	20	DS_030819	20	JU1630_CTRL_H2O_x0
DRISCOLL	20	CTRL_H2O	x0	μM	C. TROPICALIS	JU1630	2019-02-01	2019-03-07	JU1630_DH2O_2_2	50136510	20	1	0		20	20	DS_030819	20	JU1630_CTRL_H2O_x0
DRISCOLL	20	CTRL_H2O	x0	μM	C. TROPICALIS	JU1630	2019-02-01	2019-03-07	JU1630_DH2O_2_2	50136510	20	0	1	lost	20		DS_030819	20	JU1630_CTRL_H2O_x0
DRISCOLL	20	CTRL_H2O	x0	μM	C. TROPICALIS	JU1630	2019-02-01	2019-03-07	JU1630_DH2O_2_2	50136510	20	0	1	lost	20		DS_030819	20	JU1630_CTRL_H2O_x0
DRISCOLL	20	CTRL_H2O	x0	μM	C. TROPICALIS	JU1630	2019-02-01	2019-03-07	JU1630_DH2O_2_2	50136510	20	0	1	lost	20		DS_030819	20	JU1630_CTRL_H2O_x0
DRISCOLL	20	CTRL_H2O	x0	μM	C. TROPICALIS	JU1630	2019-02-01	2019-03-07	JU1630_DH2O_2_2	50136510	20	0	1	lost	20		DS_030819	20	JU1630_CTRL_H2O_x0
DRISCOLL	20	CTRL_H2O	x0	μM	C. TROPICALIS	JU1630	2019-02-01	2019-03-07	JU1630_DH2O_2_2	50136510	22	1	0		20	22	DS_030819	20	JU1630_CTRL_H2O_x0
DRISCOLL	20	CTRL_H2O	x0	μM	C. TROPICALIS	JU1630	2019-02-01	2019-03-07	JU1630_DH2O_2_2	50136510	22	1	0		20	22	DS_030819	20	JU1630_CTRL_H2O_x0
DRISCOLL	20	CTRL_H2O	x0	μM	C. TROPICALIS	JU1630	2019-02-01	2019-03-07	JU1630_DH2O_2_2	50136510	22	1	0		20	22	DS_030819	20	JU1630_CTRL_H2O_x0
DRISCOLL	20	CTRL_H2O	x0	μM	C. TROPICALIS	JU1630	2019-02-01	2019-03-07	JU1630_DH2O_2_2	50136510	22	1	0		20	22	DS_030819	20	JU1630_CTRL_H2O_x0
DRISCOLL	20	CTRL_H2O	x0	μM	C. TROPICALIS	JU1630	2019-02-01	2019-03-07	JU1630_DH2O_2_2	50136510	22	1	0		20	22	DS_030819	20	JU1630_CTRL_H2O_x0
DRISCOLL	20	CTRL_H2O	x0	μM	C. TROPICALIS	JU1630	2019-02-01	2019-03-07	JU1630_DH2O_2_2	50136510	22	1	0		20	22	DS_030819	20	JU1630_CTRL_H2O_x0
DRISCOLL	20	CTRL_H2O	x0	μM	C. TROPICALIS	JU1630	2019-02-01	2019-03-07	JU1630_DH2O_2_2	50136510	22	1	0		20	22	DS_030819	20	JU1630_CTRL_H2O_x0
DRISCOLL	20	CTRL_H2O	x0	μM	C. TROPICALIS	JU1630	2019-02-01	2019-03-07	JU1630_DH2O_2_2	50136510	25	1	0		20	25	DS_030819	20	JU1630_CTRL_H2O_x0
DRISCOLL	20	CTRL_H2O	x0	μM	C. TROPICALIS	JU1630	2019-02-01	2019-03-07	JU1630_DH2O_2_2	50136510	25	1	0		20	25	DS_030819	20	JU1630_CTRL_H2O_x0
DRISCOLL	20	CTRL_H2O	x0	μM	C. TROPICALIS	JU1630	2019-02-01	2019-03-07	JU1630_DH2O_2_2	50136510	25	1	0		20	25	DS_030819	20	JU1630_CTRL_H2O_x0
DRISCOLL	20	CTRL_H2O	x0	μM	C. TROPICALIS	JU1630	2019-02-01	2019-03-07	JU1630_DH2O_2_2	50136510	25	1	0		20	25	DS_030819	20	JU1630_CTRL_H2O_x0
DRISCOLL	20	CTRL_H2O	x0	μM	C. TROPICALIS	JU1630	2019-02-01	2019-03-07	JU1630_DH2O_2_2	50136510	25	1	0		20	25	DS_030819	20	JU1630_CTRL_H2O_x0
DRISCOLL	20	CTRL_H2O	x0	μM	C. TROPICALIS	JU1630	2019-02-01	2019-03-07	JU1630_DH2O_2_2	50136510	25	1	0		20	25	DS_030819	20	JU1630_CTRL_H2O_x0
DRISCOLL	20	CTRL_H2O	x0	μM	C. TROPICALIS	JU1630	2019-02-01	2019-03-07	JU1630_DH2O_2_2	50136510	25	1	0		20	25	DS_030819	20	JU1630_CTRL_H2O_x0
DRISCOLL	20	CTRL_H2O	x0	μM	C. TROPICALIS	JU1630	2019-02-01	2019-03-07	JU1630_DH2O_2_2	50136510	25	1	0		20	25	DS_030819	20	JU1630_CTRL_H2O_x0
DRISCOLL	20	CTRL_H2O	x0	μM	C. TROPICALIS	JU1630	2019-02-01	2019-03-07	JU1630_DH2O_2_2	50136510	25	1	0		20	25	DS_030819	20	JU1630_CTRL_H2O_x0
DRISCOLL	20	CTRL_H2O	x0	μM	C. TROPICALIS	JU1630	2019-02-01	2019-03-07	JU1630_DH2O_2_2	50136510	25	1	0		20	25	DS_030819	20	JU1630_CTRL_H2O_x0
DRISCOLL	20	CTRL_H2O	x0	μM	C. TROPICALIS	JU1630	2019-02-01	2019-03-07	JU1630_DH2O_2_2	50136510	25	1	0		20	25	DS_030819	20	JU1630_CTRL_H2O_x0
DRISCOLL	20	CTRL_H2O	x0	μM	C. TROPICALIS	JU1630	2019-02-01	2019-03-07	JU1630_DH2O_2_2	50136510	25	1	0		20	25	DS_030819	20	JU1630_CTRL_H2O_x0
DRISCOLL	20	CTRL_H2O	x0	μM	C. TROPICALIS	JU1630	2019-02-01	2019-03-07	JU1630_DH2O_2_2	50136510	25	1	0		20	25	DS_030819	20	JU1630_CTRL_H2O_x0
DRISCOLL	20	CTRL_H2O	x0	μM	C. TROPICALIS	JU1630	2019-02-01	2019-03-07	JU1630_DH2O_2_2	50136510	25	1	0		20	25	DS_030819	20	JU1630_CTRL_H2O_x0
DRISCOLL	20	CTRL_H2O	x0	μM	C. TROPICALIS	JU1630	2019-02-01	2019-03-07	JU1630_DH2O_2_2	50136510	25	1	0		20	25	DS_030819	20	JU1630_CTRL_H2O_x0
DRISCOLL	20	CTRL_H2O	x0	μM	C. TROPICALIS	JU1630	2019-02-01	2019-03-07	JU1630_DH2O_2_2	50136510	27	1	0		20	27	DS_030819	20	JU1630_CTRL_H2O_x0
DRISCOLL	20	CTRL_H2O	x0	μM	C. TROPICALIS	JU1630	2019-02-01	2019-03-07	JU1630_DH2O_2_2	50136510	27	1	0		20	27	DS_030819	20	JU1630_CTRL_H2O_x0
DRISCOLL	20	CTRL_H2O	x0	μM	C. TROPICALIS	JU1630	2019-02-01	2019-03-07	JU1630_DH2O_2_2	50136510	27	1	0		20	27	DS_030819	20	JU1630_CTRL_H2O_x0
DRISCOLL	20	CTRL_H2O	x0	μM	C. TROPICALIS	JU1630	2019-02-01	2019-03-07	JU1630_DH2O_2_2	50136510	27	1	0		20	27	DS_030819	20	JU1630_CTRL_H2O_x0
DRISCOLL	20	CTRL_H2O	x0	μM	C. TROPICALIS	JU1630	2019-02-01	2019-03-07	JU1630_DH2O_2_2	50136510	27	1	0		20	27	DS_030819	20	JU1630_CTRL_H2O_x0
DRISCOLL	20	CTRL_H2O	x0	μM	C. TROPICALIS	JU1630	2019-02-01	2019-03-07	JU1630_DH2O_2_2	50136510	27	1	0		20	27	DS_030819	20	JU1630_CTRL_H2O_x0
DRISCOLL	20	CTRL_H2O	x0	μM	C. TROPICALIS	JU1630	2019-02-01	2019-03-07	JU1630_DH2O_2_2	50136510	27	1	0		20	27	DS_030819	20	JU1630_CTRL_H2O_x0
DRISCOLL	20	CTRL_H2O	x0	μM	C. TROPICALIS	JU1630	2019-02-01	2019-03-07	JU1630_DH2O_2_2	50136510	27	1	0		20	27	DS_030819	20	JU1630_CTRL_H2O_x0
DRISCOLL	20	CTRL_H2O	x0	μM	C. TROPICALIS	JU1630	2019-02-01	2019-03-07	JU1630_DH2O_2_2	50136510	27	0	1	lost	20		DS_030819	20	JU1630_CTRL_H2O_x0
DRISCOLL	20	CTRL_H2O	x0	μM	C. TROPICALIS	JU1630	2019-02-01	2019-03-07	JU1630_DH2O_2_2	50136510	27	0	1	lost	20		DS_030819	20	JU1630_CTRL_H2O_x0
DRISCOLL	20	CTRL_H2O	x0	μM	C. TROPICALIS	JU1630	2019-02-01	2019-03-07	JU1630_DH2O_2_2	50136510	27	0	1	lost	20		DS_030819	20	JU1630_CTRL_H2O_x0
DRISCOLL	20	CTRL_H2O	x0	μM	C. TROPICALIS	JU1630	2019-02-01	2019-03-07	JU1630_DH2O_2_2	50136510	29	1	0		20	29	DS_030819	20	JU1630_CTRL_H2O_x0
DRISCOLL	20	CTRL_H2O	x0	μM	C. TROPICALIS	JU1630	2019-02-01	2019-03-07	JU1630_DH2O_2_2	50136510	29	1	0		20	29	DS_030819	20	JU1630_CTRL_H2O_x0
DRISCOLL	20	CTRL_H2O	x0	μM	C. TROPICALIS	JU1630	2019-02-01	2019-03-07	JU1630_DH2O_2_2	50136510	29	1	0		20	29	DS_030819	20	JU1630_CTRL_H2O_x0
DRISCOLL	20	CTRL_H2O	x0	μM	C. TROPICALIS	JU1630	2019-02-01	2019-03-07	JU1630_DH2O_2_2	50136510	29	1	0		20	29	DS_030819	20	JU1630_CTRL_H2O_x0
DRISCOLL	20	CTRL_H2O	x0	μM	C. TROPICALIS	JU1630	2019-02-01	2019-03-07	JU1630_DH2O_2_2	50136510	32	1	0		20	32	DS_030819	20	JU1630_CTRL_H2O_x0
DRISCOLL	20	CTRL_H2O	x0	μM	C. TROPICALIS	JU1630	2019-02-01	2019-03-07	JU1630_DH2O_2_2	50136510	32	1	0		20	32	DS_030819	20	JU1630_CTRL_H2O_x0
DRISCOLL	20	CTRL_H2O	x0	μM	C. TROPICALIS	JU1630	2019-02-01	2019-03-07	JU1630_DH2O_2_2	50136510	32	1	0		20	32	DS_030819	20	JU1630_CTRL_H2O_x0
DRISCOLL	20	CTRL_H2O	x0	μM	C. TROPICALIS	JU1630	2019-02-01	2019-03-07	JU1630_DH2O_2_2	50136510	32	1	0		20	32	DS_030819	20	JU1630_CTRL_H2O_x0
DRISCOLL	20	METFORMIN	x50000	μM	C. TROPICALIS	JU1630	2019-02-01	2019-03-07	JU1630_METFORMIN_50UM_2_2	50136515	15	1	0		20	15	DS_030819	20	JU1630_METFORMIN_x50000
DRISCOLL	20	METFORMIN	x50000	μM	C. TROPICALIS	JU1630	2019-02-01	2019-03-07	JU1630_METFORMIN_50UM_2_2	50136515	15	1	0		20	15	DS_030819	20	JU1630_METFORMIN_x50000
DRISCOLL	20	METFORMIN	x50000	μM	C. TROPICALIS	JU1630	2019-02-01	2019-03-07	JU1630_METFORMIN_50UM_2_2	50136515	18	1	0		20	18	DS_030819	20	JU1630_METFORMIN_x50000
DRISCOLL	20	METFORMIN	x50000	μM	C. TROPICALIS	JU1630	2019-02-01	2019-03-07	JU1630_METFORMIN_50UM_2_2	50136515	18	1	0		20	18	DS_030819	20	JU1630_METFORMIN_x50000
DRISCOLL	20	METFORMIN	x50000	μM	C. TROPICALIS	JU1630	2019-02-01	2019-03-07	JU1630_METFORMIN_50UM_2_2	50136515	18	1	0		20	18	DS_030819	20	JU1630_METFORMIN_x50000
DRISCOLL	20	METFORMIN	x50000	μM	C. TROPICALIS	JU1630	2019-02-01	2019-03-07	JU1630_METFORMIN_50UM_2_2	50136515	18	1	0		20	18	DS_030819	20	JU1630_METFORMIN_x50000
DRISCOLL	20	METFORMIN	x50000	μM	C. TROPICALIS	JU1630	2019-02-01	2019-03-07	JU1630_METFORMIN_50UM_2_2	50136515	18	1	0		20	18	DS_030819	20	JU1630_METFORMIN_x50000
DRISCOLL	20	METFORMIN	x50000	μM	C. TROPICALIS	JU1630	2019-02-01	2019-03-07	JU1630_METFORMIN_50UM_2_2	50136515	18	1	0		20	18	DS_030819	20	JU1630_METFORMIN_x50000
DRISCOLL	20	METFORMIN	x50000	μM	C. TROPICALIS	JU1630	2019-02-01	2019-03-07	JU1630_METFORMIN_50UM_2_2	50136515	18	1	0		20	18	DS_030819	20	JU1630_METFORMIN_x50000
DRISCOLL	20	METFORMIN	x50000	μM	C. TROPICALIS	JU1630	2019-02-01	2019-03-07	JU1630_METFORMIN_50UM_2_2	50136515	18	1	0		20	18	DS_030819	20	JU1630_METFORMIN_x50000
DRISCOLL	20	METFORMIN	x50000	μM	C. TROPICALIS	JU1630	2019-02-01	2019-03-07	JU1630_METFORMIN_50UM_2_2	50136515	18	1	0		20	18	DS_030819	20	JU1630_METFORMIN_x50000
DRISCOLL	20	METFORMIN	x50000	μM	C. TROPICALIS	JU1630	2019-02-01	2019-03-07	JU1630_METFORMIN_50UM_2_2	50136515	18	1	0		20	18	DS_030819	20	JU1630_METFORMIN_x50000
DRISCOLL	20	METFORMIN	x50000	μM	C. TROPICALIS	JU1630	2019-02-01	2019-03-07	JU1630_METFORMIN_50UM_2_2	50136515	20	1	0		20	20	DS_030819	20	JU1630_METFORMIN_x50000
DRISCOLL	20	METFORMIN	x50000	μM	C. TROPICALIS	JU1630	2019-02-01	2019-03-07	JU1630_METFORMIN_50UM_2_2	50136515	20	1	0		20	20	DS_030819	20	JU1630_METFORMIN_x50000
DRISCOLL	20	METFORMIN	x50000	μM	C. TROPICALIS	JU1630	2019-02-01	2019-03-07	JU1630_METFORMIN_50UM_2_2	50136515	20	1	0		20	20	DS_030819	20	JU1630_METFORMIN_x50000
DRISCOLL	20	METFORMIN	x50000	μM	C. TROPICALIS	JU1630	2019-02-01	2019-03-07	JU1630_METFORMIN_50UM_2_2	50136515	20	1	0		20	20	DS_030819	20	JU1630_METFORMIN_x50000
DRISCOLL	20	METFORMIN	x50000	μM	C. TROPICALIS	JU1630	2019-02-01	2019-03-07	JU1630_METFORMIN_50UM_2_2	50136515	20	1	0		20	20	DS_030819	20	JU1630_METFORMIN_x50000
DRISCOLL	20	METFORMIN	x50000	μM	C. TROPICALIS	JU1630	2019-02-01	2019-03-07	JU1630_METFORMIN_50UM_2_2	50136515	20	1	0		20	20	DS_030819	20	JU1630_METFORMIN_x50000
DRISCOLL	20	METFORMIN	x50000	μM	C. TROPICALIS	JU1630	2019-02-01	2019-03-07	JU1630_METFORMIN_50UM_2_2	50136515	20	1	0		20	20	DS_030819	20	JU1630_METFORMIN_x50000
DRISCOLL	20	METFORMIN	x50000	μM	C. TROPICALIS	JU1630	2019-02-01	2019-03-07	JU1630_METFORMIN_50UM_2_2	50136515	20	1	0		20	20	DS_030819	20	JU1630_METFORMIN_x50000
DRISCOLL	20	METFORMIN	x50000	μM	C. TROPICALIS	JU1630	2019-02-01	2019-03-07	JU1630_METFORMIN_50UM_2_2	50136515	20	1	0		20	20	DS_030819	20	JU1630_METFORMIN_x50000
DRISCOLL	20	METFORMIN	x50000	μM	C. TROPICALIS	JU1630	2019-02-01	2019-03-07	JU1630_METFORMIN_50UM_2_2	50136515	20	1	0		20	20	DS_030819	20	JU1630_METFORMIN_x50000
DRISCOLL	20	METFORMIN	x50000	μM	C. TROPICALIS	JU1630	2019-02-01	2019-03-07	JU1630_METFORMIN_50UM_2_2	50136515	20	1	0		20	20	DS_030819	20	JU1630_METFORMIN_x50000
DRISCOLL	20	METFORMIN	x50000	μM	C. TROPICALIS	JU1630	2019-02-01	2019-03-07	JU1630_METFORMIN_50UM_2_2	50136515	20	1	0		20	20	DS_030819	20	JU1630_METFORMIN_x50000
DRISCOLL	20	METFORMIN	x50000	μM	C. TROPICALIS	JU1630	2019-02-01	2019-03-07	JU1630_METFORMIN_50UM_2_2	50136515	20	1	0		20	20	DS_030819	20	JU1630_METFORMIN_x50000
DRISCOLL	20	METFORMIN	x50000	μM	C. TROPICALIS	JU1630	2019-02-01	2019-03-07	JU1630_METFORMIN_50UM_2_2	50136515	20	1	0		20	20	DS_030819	20	JU1630_METFORMIN_x50000
DRISCOLL	20	METFORMIN	x50000	μM	C. TROPICALIS	JU1630	2019-02-01	2019-03-07	JU1630_METFORMIN_50UM_2_2	50136515	20	1	0		20	20	DS_030819	20	JU1630_METFORMIN_x50000
DRISCOLL	20	METFORMIN	x50000	μM	C. TROPICALIS	JU1630	2019-02-01	2019-03-07	JU1630_METFORMIN_50UM_2_2	50136515	20	1	0		20	20	DS_030819	20	JU1630_METFORMIN_x50000
DRISCOLL	20	METFORMIN	x50000	μM	C. TROPICALIS	JU1630	2019-02-01	2019-03-07	JU1630_METFORMIN_50UM_2_2	50136515	20	1	0		20	20	DS_030819	20	JU1630_METFORMIN_x50000
DRISCOLL	20	METFORMIN	x50000	μM	C. TROPICALIS	JU1630	2019-02-01	2019-03-07	JU1630_METFORMIN_50UM_2_2	50136515	20	1	0		20	20	DS_030819	20	JU1630_METFORMIN_x50000
DRISCOLL	20	METFORMIN	x50000	μM	C. TROPICALIS	JU1630	2019-02-01	2019-03-07	JU1630_METFORMIN_50UM_2_2	50136515	20	1	0		20	20	DS_030819	20	JU1630_METFORMIN_x50000
DRISCOLL	20	METFORMIN	x50000	μM	C. TROPICALIS	JU1630	2019-02-01	2019-03-07	JU1630_METFORMIN_50UM_2_2	50136515	22	1	0		20	22	DS_030819	20	JU1630_METFORMIN_x50000
DRISCOLL	20	METFORMIN	x50000	μM	C. TROPICALIS	JU1630	2019-02-01	2019-03-07	JU1630_METFORMIN_50UM_2_2	50136515	22	1	0		20	22	DS_030819	20	JU1630_METFORMIN_x50000
DRISCOLL	20	METFORMIN	x50000	μM	C. TROPICALIS	JU1630	2019-02-01	2019-03-07	JU1630_METFORMIN_50UM_2_2	50136515	22	1	0		20	22	DS_030819	20	JU1630_METFORMIN_x50000
DRISCOLL	20	METFORMIN	x50000	μM	C. TROPICALIS	JU1630	2019-02-01	2019-03-07	JU1630_METFORMIN_50UM_2_2	50136515	22	1	0		20	22	DS_030819	20	JU1630_METFORMIN_x50000
DRISCOLL	20	METFORMIN	x50000	μM	C. TROPICALIS	JU1630	2019-02-01	2019-03-07	JU1630_METFORMIN_50UM_2_2	50136515	22	1	0		20	22	DS_030819	20	JU1630_METFORMIN_x50000
DRISCOLL	20	METFORMIN	x50000	μM	C. TROPICALIS	JU1630	2019-02-01	2019-03-07	JU1630_METFORMIN_50UM_2_2	50136515	22	1	0		20	22	DS_030819	20	JU1630_METFORMIN_x50000
DRISCOLL	20	METFORMIN	x50000	μM	C. TROPICALIS	JU1630	2019-02-01	2019-03-07	JU1630_METFORMIN_50UM_2_2	50136515	22	1	0		20	22	DS_030819	20	JU1630_METFORMIN_x50000
DRISCOLL	20	METFORMIN	x50000	μM	C. TROPICALIS	JU1630	2019-02-01	2019-03-07	JU1630_METFORMIN_50UM_2_2	50136515	22	1	0		20	22	DS_030819	20	JU1630_METFORMIN_x50000
DRISCOLL	20	METFORMIN	x50000	μM	C. TROPICALIS	JU1630	2019-02-01	2019-03-07	JU1630_METFORMIN_50UM_2_2	50136515	22	1	0		20	22	DS_030819	20	JU1630_METFORMIN_x50000
DRISCOLL	20	METFORMIN	x50000	μM	C. TROPICALIS	JU1630	2019-02-01	2019-03-07	JU1630_METFORMIN_50UM_2_2	50136515	22	1	0		20	22	DS_030819	20	JU1630_METFORMIN_x50000
DRISCOLL	20	METFORMIN	x50000	μM	C. TROPICALIS	JU1630	2019-02-01	2019-03-07	JU1630_METFORMIN_50UM_2_2	50136515	22	1	0		20	22	DS_030819	20	JU1630_METFORMIN_x50000
DRISCOLL	20	METFORMIN	x50000	μM	C. TROPICALIS	JU1630	2019-02-01	2019-03-07	JU1630_METFORMIN_50UM_2_2	50136515	22	1	0		20	22	DS_030819	20	JU1630_METFORMIN_x50000
DRISCOLL	20	METFORMIN	x50000	μM	C. TROPICALIS	JU1630	2019-02-01	2019-03-07	JU1630_METFORMIN_50UM_2_2	50136515	22	1	0		20	22	DS_030819	20	JU1630_METFORMIN_x50000
DRISCOLL	20	METFORMIN	x50000	μM	C. TROPICALIS	JU1630	2019-02-01	2019-03-07	JU1630_METFORMIN_50UM_2_2	50136515	22	1	0		20	22	DS_030819	20	JU1630_METFORMIN_x50000
DRISCOLL	20	METFORMIN	x50000	μM	C. TROPICALIS	JU1630	2019-02-01	2019-03-07	JU1630_METFORMIN_50UM_2_2	50136515	22	1	0		20	22	DS_030819	20	JU1630_METFORMIN_x50000
DRISCOLL	20	METFORMIN	x50000	μM	C. TROPICALIS	JU1630	2019-02-01	2019-03-07	JU1630_METFORMIN_50UM_2_2	50136515	22	0	1	lost	20		DS_030819	20	JU1630_METFORMIN_x50000
DRISCOLL	20	METFORMIN	x50000	μM	C. TROPICALIS	JU1630	2019-02-01	2019-03-07	JU1630_METFORMIN_50UM_2_2	50136515	25	1	0		20	25	DS_030819	20	JU1630_METFORMIN_x50000
DRISCOLL	20	METFORMIN	x50000	μM	C. TROPICALIS	JU1630	2019-02-01	2019-03-07	JU1630_METFORMIN_50UM_2_2	50136515	25	1	0		20	25	DS_030819	20	JU1630_METFORMIN_x50000
DRISCOLL	20	METFORMIN	x50000	μM	C. TROPICALIS	JU1630	2019-02-01	2019-03-07	JU1630_METFORMIN_50UM_2_2	50136515	25	1	0		20	25	DS_030819	20	JU1630_METFORMIN_x50000
DRISCOLL	20	CTRL_H2O	x0	μM	C. TROPICALIS	QG834	2019-02-01	2019-03-07	QG834_DH2O_2_2	50136520	18	1	0		20	18	DS_030819	20	QG834_CTRL_H2O_x0
DRISCOLL	20	CTRL_H2O	x0	μM	C. TROPICALIS	QG834	2019-02-01	2019-03-07	QG834_DH2O_2_2	50136520	18	1	0		20	18	DS_030819	20	QG834_CTRL_H2O_x0
DRISCOLL	20	CTRL_H2O	x0	μM	C. TROPICALIS	QG834	2019-02-01	2019-03-07	QG834_DH2O_2_2	50136520	18	1	0		20	18	DS_030819	20	QG834_CTRL_H2O_x0
DRISCOLL	20	CTRL_H2O	x0	μM	C. TROPICALIS	QG834	2019-02-01	2019-03-07	QG834_DH2O_2_2	50136520	20	1	0		20	20	DS_030819	20	QG834_CTRL_H2O_x0
DRISCOLL	20	CTRL_H2O	x0	μM	C. TROPICALIS	QG834	2019-02-01	2019-03-07	QG834_DH2O_2_2	50136520	20	1	0		20	20	DS_030819	20	QG834_CTRL_H2O_x0
DRISCOLL	20	CTRL_H2O	x0	μM	C. TROPICALIS	QG834	2019-02-01	2019-03-07	QG834_DH2O_2_2	50136520	20	1	0		20	20	DS_030819	20	QG834_CTRL_H2O_x0
DRISCOLL	20	CTRL_H2O	x0	μM	C. TROPICALIS	QG834	2019-02-01	2019-03-07	QG834_DH2O_2_2	50136520	20	1	0		20	20	DS_030819	20	QG834_CTRL_H2O_x0
DRISCOLL	20	CTRL_H2O	x0	μM	C. TROPICALIS	QG834	2019-02-01	2019-03-07	QG834_DH2O_2_2	50136520	20	1	0		20	20	DS_030819	20	QG834_CTRL_H2O_x0
DRISCOLL	20	CTRL_H2O	x0	μM	C. TROPICALIS	QG834	2019-02-01	2019-03-07	QG834_DH2O_2_2	50136520	20	1	0		20	20	DS_030819	20	QG834_CTRL_H2O_x0
DRISCOLL	20	CTRL_H2O	x0	μM	C. TROPICALIS	QG834	2019-02-01	2019-03-07	QG834_DH2O_2_2	50136520	20	1	0		20	20	DS_030819	20	QG834_CTRL_H2O_x0
DRISCOLL	20	CTRL_H2O	x0	μM	C. TROPICALIS	QG834	2019-02-01	2019-03-07	QG834_DH2O_2_2	50136520	20	0	1	lost	20		DS_030819	20	QG834_CTRL_H2O_x0
DRISCOLL	20	CTRL_H2O	x0	μM	C. TROPICALIS	QG834	2019-02-01	2019-03-07	QG834_DH2O_2_2	50136520	22	1	0		20	22	DS_030819	20	QG834_CTRL_H2O_x0
DRISCOLL	20	CTRL_H2O	x0	μM	C. TROPICALIS	QG834	2019-02-01	2019-03-07	QG834_DH2O_2_2	50136520	22	1	0		20	22	DS_030819	20	QG834_CTRL_H2O_x0
DRISCOLL	20	CTRL_H2O	x0	μM	C. TROPICALIS	QG834	2019-02-01	2019-03-07	QG834_DH2O_2_2	50136520	22	1	0		20	22	DS_030819	20	QG834_CTRL_H2O_x0
DRISCOLL	20	CTRL_H2O	x0	μM	C. TROPICALIS	QG834	2019-02-01	2019-03-07	QG834_DH2O_2_2	50136520	22	1	0		20	22	DS_030819	20	QG834_CTRL_H2O_x0
DRISCOLL	20	CTRL_H2O	x0	μM	C. TROPICALIS	QG834	2019-02-01	2019-03-07	QG834_DH2O_2_2	50136520	25	1	0		20	25	DS_030819	20	QG834_CTRL_H2O_x0
DRISCOLL	20	CTRL_H2O	x0	μM	C. TROPICALIS	QG834	2019-02-01	2019-03-07	QG834_DH2O_2_2	50136520	25	1	0		20	25	DS_030819	20	QG834_CTRL_H2O_x0
DRISCOLL	20	CTRL_H2O	x0	μM	C. TROPICALIS	QG834	2019-02-01	2019-03-07	QG834_DH2O_2_2	50136520	25	1	0		20	25	DS_030819	20	QG834_CTRL_H2O_x0
DRISCOLL	20	CTRL_H2O	x0	μM	C. TROPICALIS	QG834	2019-02-01	2019-03-07	QG834_DH2O_2_2	50136520	25	1	0		20	25	DS_030819	20	QG834_CTRL_H2O_x0
DRISCOLL	20	CTRL_H2O	x0	μM	C. TROPICALIS	QG834	2019-02-01	2019-03-07	QG834_DH2O_2_2	50136520	25	1	0		20	25	DS_030819	20	QG834_CTRL_H2O_x0
DRISCOLL	20	CTRL_H2O	x0	μM	C. TROPICALIS	QG834	2019-02-01	2019-03-07	QG834_DH2O_2_2	50136520	25	1	0		20	25	DS_030819	20	QG834_CTRL_H2O_x0
DRISCOLL	20	CTRL_H2O	x0	μM	C. TROPICALIS	QG834	2019-02-01	2019-03-07	QG834_DH2O_2_2	50136520	27	1	0		20	27	DS_030819	20	QG834_CTRL_H2O_x0
DRISCOLL	20	CTRL_H2O	x0	μM	C. TROPICALIS	QG834	2019-02-01	2019-03-07	QG834_DH2O_2_2	50136520	27	1	0		20	27	DS_030819	20	QG834_CTRL_H2O_x0
DRISCOLL	20	CTRL_H2O	x0	μM	C. TROPICALIS	QG834	2019-02-01	2019-03-07	QG834_DH2O_2_2	50136520	27	1	0		20	27	DS_030819	20	QG834_CTRL_H2O_x0
DRISCOLL	20	CTRL_H2O	x0	μM	C. TROPICALIS	QG834	2019-02-01	2019-03-07	QG834_DH2O_2_2	50136520	27	1	0		20	27	DS_030819	20	QG834_CTRL_H2O_x0
DRISCOLL	20	CTRL_H2O	x0	μM	C. TROPICALIS	QG834	2019-02-01	2019-03-07	QG834_DH2O_2_2	50136520	27	1	0		20	27	DS_030819	20	QG834_CTRL_H2O_x0
DRISCOLL	20	CTRL_H2O	x0	μM	C. TROPICALIS	QG834	2019-02-01	2019-03-07	QG834_DH2O_2_2	50136520	27	1	0		20	27	DS_030819	20	QG834_CTRL_H2O_x0
DRISCOLL	20	CTRL_H2O	x0	μM	C. TROPICALIS	QG834	2019-02-01	2019-03-07	QG834_DH2O_2_2	50136520	27	1	0		20	27	DS_030819	20	QG834_CTRL_H2O_x0
DRISCOLL	20	CTRL_H2O	x0	μM	C. TROPICALIS	QG834	2019-02-01	2019-03-07	QG834_DH2O_2_2	50136520	27	1	0		20	27	DS_030819	20	QG834_CTRL_H2O_x0
DRISCOLL	20	CTRL_H2O	x0	μM	C. TROPICALIS	QG834	2019-02-01	2019-03-07	QG834_DH2O_2_2	50136520	27	1	0		20	27	DS_030819	20	QG834_CTRL_H2O_x0
DRISCOLL	20	CTRL_H2O	x0	μM	C. TROPICALIS	QG834	2019-02-01	2019-03-07	QG834_DH2O_2_2	50136520	27	1	0		20	27	DS_030819	20	QG834_CTRL_H2O_x0
DRISCOLL	20	CTRL_H2O	x0	μM	C. TROPICALIS	QG834	2019-02-01	2019-03-07	QG834_DH2O_2_2	50136520	27	0	1	lost	20		DS_030819	20	QG834_CTRL_H2O_x0
DRISCOLL	20	CTRL_H2O	x0	μM	C. TROPICALIS	QG834	2019-02-01	2019-03-07	QG834_DH2O_2_2	50136520	27	0	1	lost	20		DS_030819	20	QG834_CTRL_H2O_x0
DRISCOLL	20	CTRL_H2O	x0	μM	C. TROPICALIS	QG834	2019-02-01	2019-03-07	QG834_DH2O_2_2	50136520	29	1	0		20	29	DS_030819	20	QG834_CTRL_H2O_x0
DRISCOLL	20	CTRL_H2O	x0	μM	C. TROPICALIS	QG834	2019-02-01	2019-03-07	QG834_DH2O_2_2	50136520	29	1	0		20	29	DS_030819	20	QG834_CTRL_H2O_x0
DRISCOLL	20	CTRL_H2O	x0	μM	C. TROPICALIS	QG834	2019-02-01	2019-03-07	QG834_DH2O_2_2	50136520	29	1	0		20	29	DS_030819	20	QG834_CTRL_H2O_x0
DRISCOLL	20	CTRL_H2O	x0	μM	C. TROPICALIS	QG834	2019-02-01	2019-03-07	QG834_DH2O_2_2	50136520	29	1	0		20	29	DS_030819	20	QG834_CTRL_H2O_x0
DRISCOLL	20	CTRL_H2O	x0	μM	C. TROPICALIS	QG834	2019-02-01	2019-03-07	QG834_DH2O_2_2	50136520	29	1	0		20	29	DS_030819	20	QG834_CTRL_H2O_x0
DRISCOLL	20	CTRL_H2O	x0	μM	C. TROPICALIS	QG834	2019-02-01	2019-03-07	QG834_DH2O_2_2	50136520	29	1	0		20	29	DS_030819	20	QG834_CTRL_H2O_x0
DRISCOLL	20	CTRL_H2O	x0	μM	C. TROPICALIS	QG834	2019-02-01	2019-03-07	QG834_DH2O_2_2	50136520	29	1	0		20	29	DS_030819	20	QG834_CTRL_H2O_x0
DRISCOLL	20	CTRL_H2O	x0	μM	C. TROPICALIS	QG834	2019-02-01	2019-03-07	QG834_DH2O_2_2	50136520	29	1	0		20	29	DS_030819	20	QG834_CTRL_H2O_x0
DRISCOLL	20	CTRL_H2O	x0	μM	C. TROPICALIS	QG834	2019-02-01	2019-03-07	QG834_DH2O_2_2	50136520	29	1	0		20	29	DS_030819	20	QG834_CTRL_H2O_x0
DRISCOLL	20	CTRL_H2O	x0	μM	C. TROPICALIS	QG834	2019-02-01	2019-03-07	QG834_DH2O_2_2	50136520	29	1	0		20	29	DS_030819	20	QG834_CTRL_H2O_x0
DRISCOLL	20	CTRL_H2O	x0	μM	C. TROPICALIS	QG834	2019-02-01	2019-03-07	QG834_DH2O_2_2	50136520	29	1	0		20	29	DS_030819	20	QG834_CTRL_H2O_x0
DRISCOLL	20	CTRL_H2O	x0	μM	C. TROPICALIS	QG834	2019-02-01	2019-03-07	QG834_DH2O_2_2	50136520	29	1	0		20	29	DS_030819	20	QG834_CTRL_H2O_x0
DRISCOLL	20	CTRL_H2O	x0	μM	C. TROPICALIS	QG834	2019-02-01	2019-03-07	QG834_DH2O_2_2	50136520	29	1	0		20	29	DS_030819	20	QG834_CTRL_H2O_x0
DRISCOLL	20	CTRL_H2O	x0	μM	C. TROPICALIS	QG834	2019-02-01	2019-03-07	QG834_DH2O_2_2	50136520	29	1	0		20	29	DS_030819	20	QG834_CTRL_H2O_x0
DRISCOLL	20	CTRL_H2O	x0	μM	C. TROPICALIS	QG834	2019-02-01	2019-03-07	QG834_DH2O_2_2	50136520	29	1	0		20	29	DS_030819	20	QG834_CTRL_H2O_x0
DRISCOLL	20	CTRL_H2O	x0	μM	C. TROPICALIS	QG834	2019-02-01	2019-03-07	QG834_DH2O_2_2	50136520	29	1	0		20	29	DS_030819	20	QG834_CTRL_H2O_x0
DRISCOLL	20	CTRL_H2O	x0	μM	C. TROPICALIS	QG834	2019-02-01	2019-03-07	QG834_DH2O_2_2	50136520	29	1	0		20	29	DS_030819	20	QG834_CTRL_H2O_x0
DRISCOLL	20	METFORMIN	x50000	μM	C. TROPICALIS	QG834	2019-02-01	2019-03-07	QG834_METFORMIN_50UM_2_2	50136525	11	1	0		20	11	DS_030819	20	QG834_METFORMIN_x50000
DRISCOLL	20	METFORMIN	x50000	μM	C. TROPICALIS	QG834	2019-02-01	2019-03-07	QG834_METFORMIN_50UM_2_2	50136525	11	1	0		20	11	DS_030819	20	QG834_METFORMIN_x50000
DRISCOLL	20	METFORMIN	x50000	μM	C. TROPICALIS	QG834	2019-02-01	2019-03-07	QG834_METFORMIN_50UM_2_2	50136525	11	1	0		20	11	DS_030819	20	QG834_METFORMIN_x50000
DRISCOLL	20	METFORMIN	x50000	μM	C. TROPICALIS	QG834	2019-02-01	2019-03-07	QG834_METFORMIN_50UM_2_2	50136525	11	1	0		20	11	DS_030819	20	QG834_METFORMIN_x50000
DRISCOLL	20	METFORMIN	x50000	μM	C. TROPICALIS	QG834	2019-02-01	2019-03-07	QG834_METFORMIN_50UM_2_2	50136525	13	1	0		20	13	DS_030819	20	QG834_METFORMIN_x50000
DRISCOLL	20	METFORMIN	x50000	μM	C. TROPICALIS	QG834	2019-02-01	2019-03-07	QG834_METFORMIN_50UM_2_2	50136525	15	1	0		20	15	DS_030819	20	QG834_METFORMIN_x50000
DRISCOLL	20	METFORMIN	x50000	μM	C. TROPICALIS	QG834	2019-02-01	2019-03-07	QG834_METFORMIN_50UM_2_2	50136525	15	1	0		20	15	DS_030819	20	QG834_METFORMIN_x50000
DRISCOLL	20	METFORMIN	x50000	μM	C. TROPICALIS	QG834	2019-02-01	2019-03-07	QG834_METFORMIN_50UM_2_2	50136525	15	0	1	lost	20		DS_030819	20	QG834_METFORMIN_x50000
DRISCOLL	20	METFORMIN	x50000	μM	C. TROPICALIS	QG834	2019-02-01	2019-03-07	QG834_METFORMIN_50UM_2_2	50136525	18	1	0		20	18	DS_030819	20	QG834_METFORMIN_x50000
DRISCOLL	20	METFORMIN	x50000	μM	C. TROPICALIS	QG834	2019-02-01	2019-03-07	QG834_METFORMIN_50UM_2_2	50136525	18	1	0		20	18	DS_030819	20	QG834_METFORMIN_x50000
DRISCOLL	20	METFORMIN	x50000	μM	C. TROPICALIS	QG834	2019-02-01	2019-03-07	QG834_METFORMIN_50UM_2_2	50136525	18	1	0		20	18	DS_030819	20	QG834_METFORMIN_x50000
DRISCOLL	20	METFORMIN	x50000	μM	C. TROPICALIS	QG834	2019-02-01	2019-03-07	QG834_METFORMIN_50UM_2_2	50136525	18	1	0		20	18	DS_030819	20	QG834_METFORMIN_x50000
DRISCOLL	20	METFORMIN	x50000	μM	C. TROPICALIS	QG834	2019-02-01	2019-03-07	QG834_METFORMIN_50UM_2_2	50136525	18	1	0		20	18	DS_030819	20	QG834_METFORMIN_x50000
DRISCOLL	20	METFORMIN	x50000	μM	C. TROPICALIS	QG834	2019-02-01	2019-03-07	QG834_METFORMIN_50UM_2_2	50136525	18	1	0		20	18	DS_030819	20	QG834_METFORMIN_x50000
DRISCOLL	20	METFORMIN	x50000	μM	C. TROPICALIS	QG834	2019-02-01	2019-03-07	QG834_METFORMIN_50UM_2_2	50136525	20	1	0		20	20	DS_030819	20	QG834_METFORMIN_x50000
DRISCOLL	20	METFORMIN	x50000	μM	C. TROPICALIS	QG834	2019-02-01	2019-03-07	QG834_METFORMIN_50UM_2_2	50136525	20	1	0		20	20	DS_030819	20	QG834_METFORMIN_x50000
DRISCOLL	20	METFORMIN	x50000	μM	C. TROPICALIS	QG834	2019-02-01	2019-03-07	QG834_METFORMIN_50UM_2_2	50136525	20	1	0		20	20	DS_030819	20	QG834_METFORMIN_x50000
DRISCOLL	20	METFORMIN	x50000	μM	C. TROPICALIS	QG834	2019-02-01	2019-03-07	QG834_METFORMIN_50UM_2_2	50136525	20	1	0		20	20	DS_030819	20	QG834_METFORMIN_x50000
DRISCOLL	20	METFORMIN	x50000	μM	C. TROPICALIS	QG834	2019-02-01	2019-03-07	QG834_METFORMIN_50UM_2_2	50136525	20	1	0		20	20	DS_030819	20	QG834_METFORMIN_x50000
DRISCOLL	20	METFORMIN	x50000	μM	C. TROPICALIS	QG834	2019-02-01	2019-03-07	QG834_METFORMIN_50UM_2_2	50136525	20	1	0		20	20	DS_030819	20	QG834_METFORMIN_x50000
DRISCOLL	20	METFORMIN	x50000	μM	C. TROPICALIS	QG834	2019-02-01	2019-03-07	QG834_METFORMIN_50UM_2_2	50136525	20	1	0		20	20	DS_030819	20	QG834_METFORMIN_x50000
DRISCOLL	20	METFORMIN	x50000	μM	C. TROPICALIS	QG834	2019-02-01	2019-03-07	QG834_METFORMIN_50UM_2_2	50136525	20	1	0		20	20	DS_030819	20	QG834_METFORMIN_x50000
DRISCOLL	20	METFORMIN	x50000	μM	C. TROPICALIS	QG834	2019-02-01	2019-03-07	QG834_METFORMIN_50UM_2_2	50136525	20	1	0		20	20	DS_030819	20	QG834_METFORMIN_x50000
DRISCOLL	20	METFORMIN	x50000	μM	C. TROPICALIS	QG834	2019-02-01	2019-03-07	QG834_METFORMIN_50UM_2_2	50136525	20	1	0		20	20	DS_030819	20	QG834_METFORMIN_x50000
DRISCOLL	20	METFORMIN	x50000	μM	C. TROPICALIS	QG834	2019-02-01	2019-03-07	QG834_METFORMIN_50UM_2_2	50136525	20	1	0		20	20	DS_030819	20	QG834_METFORMIN_x50000
DRISCOLL	20	METFORMIN	x50000	μM	C. TROPICALIS	QG834	2019-02-01	2019-03-07	QG834_METFORMIN_50UM_2_2	50136525	20	1	0		20	20	DS_030819	20	QG834_METFORMIN_x50000
DRISCOLL	20	METFORMIN	x50000	μM	C. TROPICALIS	QG834	2019-02-01	2019-03-07	QG834_METFORMIN_50UM_2_2	50136525	20	1	0		20	20	DS_030819	20	QG834_METFORMIN_x50000
DRISCOLL	20	METFORMIN	x50000	μM	C. TROPICALIS	QG834	2019-02-01	2019-03-07	QG834_METFORMIN_50UM_2_2	50136525	20	1	0		20	20	DS_030819	20	QG834_METFORMIN_x50000
DRISCOLL	20	METFORMIN	x50000	μM	C. TROPICALIS	QG834	2019-02-01	2019-03-07	QG834_METFORMIN_50UM_2_2	50136525	20	0	1	lost	20		DS_030819	20	QG834_METFORMIN_x50000
DRISCOLL	20	METFORMIN	x50000	μM	C. TROPICALIS	QG834	2019-02-01	2019-03-07	QG834_METFORMIN_50UM_2_2	50136525	20	0	1	lost	20		DS_030819	20	QG834_METFORMIN_x50000
DRISCOLL	20	METFORMIN	x50000	μM	C. TROPICALIS	QG834	2019-02-01	2019-03-07	QG834_METFORMIN_50UM_2_2	50136525	20	0	1	lost	20		DS_030819	20	QG834_METFORMIN_x50000
DRISCOLL	20	METFORMIN	x50000	μM	C. TROPICALIS	QG834	2019-02-01	2019-03-07	QG834_METFORMIN_50UM_2_2	50136525	20	0	1	lost	20		DS_030819	20	QG834_METFORMIN_x50000
DRISCOLL	20	METFORMIN	x50000	μM	C. TROPICALIS	QG834	2019-02-01	2019-03-07	QG834_METFORMIN_50UM_2_2	50136525	20	0	1	lost	20		DS_030819	20	QG834_METFORMIN_x50000
DRISCOLL	20	METFORMIN	x50000	μM	C. TROPICALIS	QG834	2019-02-01	2019-03-07	QG834_METFORMIN_50UM_2_2	50136525	20	0	1	lost	20		DS_030819	20	QG834_METFORMIN_x50000
DRISCOLL	20	METFORMIN	x50000	μM	C. TROPICALIS	QG834	2019-02-01	2019-03-07	QG834_METFORMIN_50UM_2_2	50136525	22	1	0		20	22	DS_030819	20	QG834_METFORMIN_x50000
DRISCOLL	20	METFORMIN	x50000	μM	C. TROPICALIS	QG834	2019-02-01	2019-03-07	QG834_METFORMIN_50UM_2_2	50136525	22	1	0		20	22	DS_030819	20	QG834_METFORMIN_x50000
DRISCOLL	20	METFORMIN	x50000	μM	C. TROPICALIS	QG834	2019-02-01	2019-03-07	QG834_METFORMIN_50UM_2_2	50136525	22	1	0		20	22	DS_030819	20	QG834_METFORMIN_x50000
DRISCOLL	20	METFORMIN	x50000	μM	C. TROPICALIS	QG834	2019-02-01	2019-03-07	QG834_METFORMIN_50UM_2_2	50136525	22	1	0		20	22	DS_030819	20	QG834_METFORMIN_x50000
DRISCOLL	20	METFORMIN	x50000	μM	C. TROPICALIS	QG834	2019-02-01	2019-03-07	QG834_METFORMIN_50UM_2_2	50136525	22	1	0		20	22	DS_030819	20	QG834_METFORMIN_x50000
DRISCOLL	20	METFORMIN	x50000	μM	C. TROPICALIS	QG834	2019-02-01	2019-03-07	QG834_METFORMIN_50UM_2_2	50136525	22	1	0		20	22	DS_030819	20	QG834_METFORMIN_x50000
DRISCOLL	20	METFORMIN	x50000	μM	C. TROPICALIS	QG834	2019-02-01	2019-03-07	QG834_METFORMIN_50UM_2_2	50136525	25	1	0		20	25	DS_030819	20	QG834_METFORMIN_x50000
DRISCOLL	20	METFORMIN	x50000	μM	C. TROPICALIS	QG834	2019-02-01	2019-03-07	QG834_METFORMIN_50UM_2_2	50136525	25	1	0		20	25	DS_030819	20	QG834_METFORMIN_x50000
DRISCOLL	20	METFORMIN	x50000	μM	C. TROPICALIS	QG834	2019-02-01	2019-03-07	QG834_METFORMIN_50UM_2_2	50136525	25	1	0		20	25	DS_030819	20	QG834_METFORMIN_x50000
DRISCOLL	20	METFORMIN	x50000	μM	C. TROPICALIS	QG834	2019-02-01	2019-03-07	QG834_METFORMIN_50UM_2_2	50136525	25	1	0		20	25	DS_030819	20	QG834_METFORMIN_x50000
DRISCOLL	20	METFORMIN	x50000	μM	C. TROPICALIS	QG834	2019-02-01	2019-03-07	QG834_METFORMIN_50UM_2_2	50136525	25	1	0		20	25	DS_030819	20	QG834_METFORMIN_x50000
DRISCOLL	20	METFORMIN	x50000	μM	C. TROPICALIS	QG834	2019-02-01	2019-03-07	QG834_METFORMIN_50UM_2_2	50136525	25	1	0		20	25	DS_030819	20	QG834_METFORMIN_x50000
DRISCOLL	20	METFORMIN	x50000	μM	C. TROPICALIS	QG834	2019-02-01	2019-03-07	QG834_METFORMIN_50UM_2_2	50136525	27	1	0		20	27	DS_030819	20	QG834_METFORMIN_x50000
DRISCOLL	20	METFORMIN	x50000	μM	C. TROPICALIS	QG834	2019-02-01	2019-03-07	QG834_METFORMIN_50UM_2_2	50136525	27	1	0		20	27	DS_030819	20	QG834_METFORMIN_x50000
DRISCOLL	20	METFORMIN	x50000	μM	C. TROPICALIS	QG834	2019-02-01	2019-03-07	QG834_METFORMIN_50UM_2_2	50136525	27	1	0		20	27	DS_030819	20	QG834_METFORMIN_x50000
DRISCOLL	20	METFORMIN	x50000	μM	C. TROPICALIS	QG834	2019-02-01	2019-03-07	QG834_METFORMIN_50UM_2_2	50136525	27	1	0		20	27	DS_030819	20	QG834_METFORMIN_x50000
DRISCOLL	23	CTRL_H2O	x0	μM	C. BRIGGSAE	AF16	2019-02-01	2019-03-08	AF16_DH2O_2_3	50136605	14	1	0		20	14	DS_030819	23	AF16_CTRL_H2O_x0
DRISCOLL	23	CTRL_H2O	x0	μM	C. BRIGGSAE	AF16	2019-02-01	2019-03-08	AF16_DH2O_2_3	50136605	14	1	0		20	14	DS_030819	23	AF16_CTRL_H2O_x0
DRISCOLL	23	CTRL_H2O	x0	μM	C. BRIGGSAE	AF16	2019-02-01	2019-03-08	AF16_DH2O_2_3	50136605	17	1	0		20	17	DS_030819	23	AF16_CTRL_H2O_x0
DRISCOLL	23	CTRL_H2O	x0	μM	C. BRIGGSAE	AF16	2019-02-01	2019-03-08	AF16_DH2O_2_3	50136605	17	1	0		20	17	DS_030819	23	AF16_CTRL_H2O_x0
DRISCOLL	23	CTRL_H2O	x0	μM	C. BRIGGSAE	AF16	2019-02-01	2019-03-08	AF16_DH2O_2_3	50136605	19	1	0		20	19	DS_030819	23	AF16_CTRL_H2O_x0
DRISCOLL	23	CTRL_H2O	x0	μM	C. BRIGGSAE	AF16	2019-02-01	2019-03-08	AF16_DH2O_2_3	50136605	19	1	0		20	19	DS_030819	23	AF16_CTRL_H2O_x0
DRISCOLL	23	CTRL_H2O	x0	μM	C. BRIGGSAE	AF16	2019-02-01	2019-03-08	AF16_DH2O_2_3	50136605	19	1	0		20	19	DS_030819	23	AF16_CTRL_H2O_x0
DRISCOLL	23	CTRL_H2O	x0	μM	C. BRIGGSAE	AF16	2019-02-01	2019-03-08	AF16_DH2O_2_3	50136605	19	1	0		20	19	DS_030819	23	AF16_CTRL_H2O_x0
DRISCOLL	23	CTRL_H2O	x0	μM	C. BRIGGSAE	AF16	2019-02-01	2019-03-08	AF16_DH2O_2_3	50136605	19	1	0		20	19	DS_030819	23	AF16_CTRL_H2O_x0
DRISCOLL	23	CTRL_H2O	x0	μM	C. BRIGGSAE	AF16	2019-02-01	2019-03-08	AF16_DH2O_2_3	50136605	19	1	0		20	19	DS_030819	23	AF16_CTRL_H2O_x0
DRISCOLL	23	CTRL_H2O	x0	μM	C. BRIGGSAE	AF16	2019-02-01	2019-03-08	AF16_DH2O_2_3	50136605	19	1	0		20	19	DS_030819	23	AF16_CTRL_H2O_x0
DRISCOLL	23	CTRL_H2O	x0	μM	C. BRIGGSAE	AF16	2019-02-01	2019-03-08	AF16_DH2O_2_3	50136605	19	1	0		20	19	DS_030819	23	AF16_CTRL_H2O_x0
DRISCOLL	23	CTRL_H2O	x0	μM	C. BRIGGSAE	AF16	2019-02-01	2019-03-08	AF16_DH2O_2_3	50136605	19	1	0		20	19	DS_030819	23	AF16_CTRL_H2O_x0
DRISCOLL	23	CTRL_H2O	x0	μM	C. BRIGGSAE	AF16	2019-02-01	2019-03-08	AF16_DH2O_2_3	50136605	21	1	0		20	21	DS_030819	23	AF16_CTRL_H2O_x0
DRISCOLL	23	CTRL_H2O	x0	μM	C. BRIGGSAE	AF16	2019-02-01	2019-03-08	AF16_DH2O_2_3	50136605	21	1	0		20	21	DS_030819	23	AF16_CTRL_H2O_x0
DRISCOLL	23	CTRL_H2O	x0	μM	C. BRIGGSAE	AF16	2019-02-01	2019-03-08	AF16_DH2O_2_3	50136605	21	1	0		20	21	DS_030819	23	AF16_CTRL_H2O_x0
DRISCOLL	23	CTRL_H2O	x0	μM	C. BRIGGSAE	AF16	2019-02-01	2019-03-08	AF16_DH2O_2_3	50136605	21	1	0		20	21	DS_030819	23	AF16_CTRL_H2O_x0
DRISCOLL	23	CTRL_H2O	x0	μM	C. BRIGGSAE	AF16	2019-02-01	2019-03-08	AF16_DH2O_2_3	50136605	21	1	0		20	21	DS_030819	23	AF16_CTRL_H2O_x0
DRISCOLL	23	CTRL_H2O	x0	μM	C. BRIGGSAE	AF16	2019-02-01	2019-03-08	AF16_DH2O_2_3	50136605	21	1	0		20	21	DS_030819	23	AF16_CTRL_H2O_x0
DRISCOLL	23	CTRL_H2O	x0	μM	C. BRIGGSAE	AF16	2019-02-01	2019-03-08	AF16_DH2O_2_3	50136605	21	1	0		20	21	DS_030819	23	AF16_CTRL_H2O_x0
DRISCOLL	23	CTRL_H2O	x0	μM	C. BRIGGSAE	AF16	2019-02-01	2019-03-08	AF16_DH2O_2_3	50136605	21	1	0		20	21	DS_030819	23	AF16_CTRL_H2O_x0
DRISCOLL	23	CTRL_H2O	x0	μM	C. BRIGGSAE	AF16	2019-02-01	2019-03-08	AF16_DH2O_2_3	50136605	21	1	0		20	21	DS_030819	23	AF16_CTRL_H2O_x0
DRISCOLL	23	CTRL_H2O	x0	μM	C. BRIGGSAE	AF16	2019-02-01	2019-03-08	AF16_DH2O_2_3	50136605	24	1	0		20	24	DS_030819	23	AF16_CTRL_H2O_x0
DRISCOLL	23	CTRL_H2O	x0	μM	C. BRIGGSAE	AF16	2019-02-01	2019-03-08	AF16_DH2O_2_3	50136605	24	1	0		20	24	DS_030819	23	AF16_CTRL_H2O_x0
DRISCOLL	23	CTRL_H2O	x0	μM	C. BRIGGSAE	AF16	2019-02-01	2019-03-08	AF16_DH2O_2_3	50136605	24	1	0		20	24	DS_030819	23	AF16_CTRL_H2O_x0
DRISCOLL	23	CTRL_H2O	x0	μM	C. BRIGGSAE	AF16	2019-02-01	2019-03-08	AF16_DH2O_2_3	50136605	24	1	0		20	24	DS_030819	23	AF16_CTRL_H2O_x0
DRISCOLL	23	CTRL_H2O	x0	μM	C. BRIGGSAE	AF16	2019-02-01	2019-03-08	AF16_DH2O_2_3	50136605	24	1	0		20	24	DS_030819	23	AF16_CTRL_H2O_x0
DRISCOLL	23	CTRL_H2O	x0	μM	C. BRIGGSAE	AF16	2019-02-01	2019-03-08	AF16_DH2O_2_3	50136605	24	1	0		20	24	DS_030819	23	AF16_CTRL_H2O_x0
DRISCOLL	23	CTRL_H2O	x0	μM	C. BRIGGSAE	AF16	2019-02-01	2019-03-08	AF16_DH2O_2_3	50136605	24	1	0		20	24	DS_030819	23	AF16_CTRL_H2O_x0
DRISCOLL	23	CTRL_H2O	x0	μM	C. BRIGGSAE	AF16	2019-02-01	2019-03-08	AF16_DH2O_2_3	50136605	24	1	0		20	24	DS_030819	23	AF16_CTRL_H2O_x0
DRISCOLL	23	CTRL_H2O	x0	μM	C. BRIGGSAE	AF16	2019-02-01	2019-03-08	AF16_DH2O_2_3	50136605	24	1	0		20	24	DS_030819	23	AF16_CTRL_H2O_x0
DRISCOLL	23	CTRL_H2O	x0	μM	C. BRIGGSAE	AF16	2019-02-01	2019-03-08	AF16_DH2O_2_3	50136605	24	1	0		20	24	DS_030819	23	AF16_CTRL_H2O_x0
DRISCOLL	23	CTRL_H2O	x0	μM	C. BRIGGSAE	AF16	2019-02-01	2019-03-08	AF16_DH2O_2_3	50136605	24	1	0		20	24	DS_030819	23	AF16_CTRL_H2O_x0
DRISCOLL	23	CTRL_H2O	x0	μM	C. BRIGGSAE	AF16	2019-02-01	2019-03-08	AF16_DH2O_2_3	50136605	24	1	0		20	24	DS_030819	23	AF16_CTRL_H2O_x0
DRISCOLL	23	CTRL_H2O	x0	μM	C. BRIGGSAE	AF16	2019-02-01	2019-03-08	AF16_DH2O_2_3	50136605	26	1	0		20	26	DS_030819	23	AF16_CTRL_H2O_x0
DRISCOLL	23	CTRL_H2O	x0	μM	C. BRIGGSAE	AF16	2019-02-01	2019-03-08	AF16_DH2O_2_3	50136605	26	1	0		20	26	DS_030819	23	AF16_CTRL_H2O_x0
DRISCOLL	23	CTRL_H2O	x0	μM	C. BRIGGSAE	AF16	2019-02-01	2019-03-08	AF16_DH2O_2_3	50136605	26	1	0		20	26	DS_030819	23	AF16_CTRL_H2O_x0
DRISCOLL	23	CTRL_H2O	x0	μM	C. BRIGGSAE	AF16	2019-02-01	2019-03-08	AF16_DH2O_2_3	50136605	26	1	0		20	26	DS_030819	23	AF16_CTRL_H2O_x0
DRISCOLL	23	CTRL_H2O	x0	μM	C. BRIGGSAE	AF16	2019-02-01	2019-03-08	AF16_DH2O_2_3	50136605	26	1	0		20	26	DS_030819	23	AF16_CTRL_H2O_x0
DRISCOLL	23	CTRL_H2O	x0	μM	C. BRIGGSAE	AF16	2019-02-01	2019-03-08	AF16_DH2O_2_3	50136605	26	1	0		20	26	DS_030819	23	AF16_CTRL_H2O_x0
DRISCOLL	23	CTRL_H2O	x0	μM	C. BRIGGSAE	AF16	2019-02-01	2019-03-08	AF16_DH2O_2_3	50136605	26	1	0		20	26	DS_030819	23	AF16_CTRL_H2O_x0
DRISCOLL	23	CTRL_H2O	x0	μM	C. BRIGGSAE	AF16	2019-02-01	2019-03-08	AF16_DH2O_2_3	50136605	26	1	0		20	26	DS_030819	23	AF16_CTRL_H2O_x0
DRISCOLL	23	CTRL_H2O	x0	μM	C. BRIGGSAE	AF16	2019-02-01	2019-03-08	AF16_DH2O_2_3	50136605	26	1	0		20	26	DS_030819	23	AF16_CTRL_H2O_x0
DRISCOLL	23	CTRL_H2O	x0	μM	C. BRIGGSAE	AF16	2019-02-01	2019-03-08	AF16_DH2O_2_3	50136605	26	1	0		20	26	DS_030819	23	AF16_CTRL_H2O_x0
DRISCOLL	23	CTRL_H2O	x0	μM	C. BRIGGSAE	AF16	2019-02-01	2019-03-08	AF16_DH2O_2_3	50136605	26	1	0		20	26	DS_030819	23	AF16_CTRL_H2O_x0
DRISCOLL	23	CTRL_H2O	x0	μM	C. BRIGGSAE	AF16	2019-02-01	2019-03-08	AF16_DH2O_2_3	50136605	28	1	0		20	28	DS_030819	23	AF16_CTRL_H2O_x0
DRISCOLL	23	CTRL_H2O	x0	μM	C. BRIGGSAE	AF16	2019-02-01	2019-03-08	AF16_DH2O_2_3	50136605	28	1	0		20	28	DS_030819	23	AF16_CTRL_H2O_x0
DRISCOLL	23	CTRL_H2O	x0	μM	C. BRIGGSAE	AF16	2019-02-01	2019-03-08	AF16_DH2O_2_3	50136605	28	1	0		20	28	DS_030819	23	AF16_CTRL_H2O_x0
DRISCOLL	23	CTRL_H2O	x0	μM	C. BRIGGSAE	AF16	2019-02-01	2019-03-08	AF16_DH2O_2_3	50136605	33	1	0		20	33	DS_030819	23	AF16_CTRL_H2O_x0
DRISCOLL	23	CTRL_H2O	x0	μM	C. BRIGGSAE	AF16	2019-02-01	2019-03-08	AF16_DH2O_2_3	50136605	33	1	0		20	33	DS_030819	23	AF16_CTRL_H2O_x0
DRISCOLL	23	METFORMIN	x50000	μM	C. BRIGGSAE	AF16	2019-02-01	2019-03-08	AF16_METFORMIN_50UM_2_3	50136610	12	1	0		20	12	DS_030819	23	AF16_METFORMIN_x50000
DRISCOLL	23	METFORMIN	x50000	μM	C. BRIGGSAE	AF16	2019-02-01	2019-03-08	AF16_METFORMIN_50UM_2_3	50136610	12	1	0		20	12	DS_030819	23	AF16_METFORMIN_x50000
DRISCOLL	23	METFORMIN	x50000	μM	C. BRIGGSAE	AF16	2019-02-01	2019-03-08	AF16_METFORMIN_50UM_2_3	50136610	12	1	0		20	12	DS_030819	23	AF16_METFORMIN_x50000
DRISCOLL	23	METFORMIN	x50000	μM	C. BRIGGSAE	AF16	2019-02-01	2019-03-08	AF16_METFORMIN_50UM_2_3	50136610	12	1	0		20	12	DS_030819	23	AF16_METFORMIN_x50000
DRISCOLL	23	METFORMIN	x50000	μM	C. BRIGGSAE	AF16	2019-02-01	2019-03-08	AF16_METFORMIN_50UM_2_3	50136610	12	0	1	lost	20		DS_030819	23	AF16_METFORMIN_x50000
DRISCOLL	23	METFORMIN	x50000	μM	C. BRIGGSAE	AF16	2019-02-01	2019-03-08	AF16_METFORMIN_50UM_2_3	50136610	14	1	0		20	14	DS_030819	23	AF16_METFORMIN_x50000
DRISCOLL	23	METFORMIN	x50000	μM	C. BRIGGSAE	AF16	2019-02-01	2019-03-08	AF16_METFORMIN_50UM_2_3	50136610	14	1	0		20	14	DS_030819	23	AF16_METFORMIN_x50000
DRISCOLL	23	METFORMIN	x50000	μM	C. BRIGGSAE	AF16	2019-02-01	2019-03-08	AF16_METFORMIN_50UM_2_3	50136610	14	1	0		20	14	DS_030819	23	AF16_METFORMIN_x50000
DRISCOLL	23	METFORMIN	x50000	μM	C. BRIGGSAE	AF16	2019-02-01	2019-03-08	AF16_METFORMIN_50UM_2_3	50136610	17	1	0		20	17	DS_030819	23	AF16_METFORMIN_x50000
DRISCOLL	23	METFORMIN	x50000	μM	C. BRIGGSAE	AF16	2019-02-01	2019-03-08	AF16_METFORMIN_50UM_2_3	50136610	17	1	0		20	17	DS_030819	23	AF16_METFORMIN_x50000
DRISCOLL	23	METFORMIN	x50000	μM	C. BRIGGSAE	AF16	2019-02-01	2019-03-08	AF16_METFORMIN_50UM_2_3	50136610	17	1	0		20	17	DS_030819	23	AF16_METFORMIN_x50000
DRISCOLL	23	METFORMIN	x50000	μM	C. BRIGGSAE	AF16	2019-02-01	2019-03-08	AF16_METFORMIN_50UM_2_3	50136610	17	1	0		20	17	DS_030819	23	AF16_METFORMIN_x50000
DRISCOLL	23	METFORMIN	x50000	μM	C. BRIGGSAE	AF16	2019-02-01	2019-03-08	AF16_METFORMIN_50UM_2_3	50136610	17	1	0		20	17	DS_030819	23	AF16_METFORMIN_x50000
DRISCOLL	23	METFORMIN	x50000	μM	C. BRIGGSAE	AF16	2019-02-01	2019-03-08	AF16_METFORMIN_50UM_2_3	50136610	17	0	1	lost	20		DS_030819	23	AF16_METFORMIN_x50000
DRISCOLL	23	METFORMIN	x50000	μM	C. BRIGGSAE	AF16	2019-02-01	2019-03-08	AF16_METFORMIN_50UM_2_3	50136610	17	0	1	lost	20		DS_030819	23	AF16_METFORMIN_x50000
DRISCOLL	23	METFORMIN	x50000	μM	C. BRIGGSAE	AF16	2019-02-01	2019-03-08	AF16_METFORMIN_50UM_2_3	50136610	19	1	0		20	19	DS_030819	23	AF16_METFORMIN_x50000
DRISCOLL	23	METFORMIN	x50000	μM	C. BRIGGSAE	AF16	2019-02-01	2019-03-08	AF16_METFORMIN_50UM_2_3	50136610	19	1	0		20	19	DS_030819	23	AF16_METFORMIN_x50000
DRISCOLL	23	METFORMIN	x50000	μM	C. BRIGGSAE	AF16	2019-02-01	2019-03-08	AF16_METFORMIN_50UM_2_3	50136610	19	1	0		20	19	DS_030819	23	AF16_METFORMIN_x50000
DRISCOLL	23	METFORMIN	x50000	μM	C. BRIGGSAE	AF16	2019-02-01	2019-03-08	AF16_METFORMIN_50UM_2_3	50136610	19	1	0		20	19	DS_030819	23	AF16_METFORMIN_x50000
DRISCOLL	23	METFORMIN	x50000	μM	C. BRIGGSAE	AF16	2019-02-01	2019-03-08	AF16_METFORMIN_50UM_2_3	50136610	19	1	0		20	19	DS_030819	23	AF16_METFORMIN_x50000
DRISCOLL	23	METFORMIN	x50000	μM	C. BRIGGSAE	AF16	2019-02-01	2019-03-08	AF16_METFORMIN_50UM_2_3	50136610	19	1	0		20	19	DS_030819	23	AF16_METFORMIN_x50000
DRISCOLL	23	METFORMIN	x50000	μM	C. BRIGGSAE	AF16	2019-02-01	2019-03-08	AF16_METFORMIN_50UM_2_3	50136610	19	1	0		20	19	DS_030819	23	AF16_METFORMIN_x50000
DRISCOLL	23	METFORMIN	x50000	μM	C. BRIGGSAE	AF16	2019-02-01	2019-03-08	AF16_METFORMIN_50UM_2_3	50136610	21	1	0		20	21	DS_030819	23	AF16_METFORMIN_x50000
DRISCOLL	23	METFORMIN	x50000	μM	C. BRIGGSAE	AF16	2019-02-01	2019-03-08	AF16_METFORMIN_50UM_2_3	50136610	21	1	0		20	21	DS_030819	23	AF16_METFORMIN_x50000
DRISCOLL	23	METFORMIN	x50000	μM	C. BRIGGSAE	AF16	2019-02-01	2019-03-08	AF16_METFORMIN_50UM_2_3	50136610	21	1	0		20	21	DS_030819	23	AF16_METFORMIN_x50000
DRISCOLL	23	METFORMIN	x50000	μM	C. BRIGGSAE	AF16	2019-02-01	2019-03-08	AF16_METFORMIN_50UM_2_3	50136610	21	1	0		20	21	DS_030819	23	AF16_METFORMIN_x50000
DRISCOLL	23	METFORMIN	x50000	μM	C. BRIGGSAE	AF16	2019-02-01	2019-03-08	AF16_METFORMIN_50UM_2_3	50136610	24	1	0		20	24	DS_030819	23	AF16_METFORMIN_x50000
DRISCOLL	23	METFORMIN	x50000	μM	C. BRIGGSAE	AF16	2019-02-01	2019-03-08	AF16_METFORMIN_50UM_2_3	50136610	24	1	0		20	24	DS_030819	23	AF16_METFORMIN_x50000
DRISCOLL	23	METFORMIN	x50000	μM	C. BRIGGSAE	AF16	2019-02-01	2019-03-08	AF16_METFORMIN_50UM_2_3	50136610	24	1	0		20	24	DS_030819	23	AF16_METFORMIN_x50000
DRISCOLL	23	METFORMIN	x50000	μM	C. BRIGGSAE	AF16	2019-02-01	2019-03-08	AF16_METFORMIN_50UM_2_3	50136610	24	1	0		20	24	DS_030819	23	AF16_METFORMIN_x50000
DRISCOLL	23	METFORMIN	x50000	μM	C. BRIGGSAE	AF16	2019-02-01	2019-03-08	AF16_METFORMIN_50UM_2_3	50136610	24	1	0		20	24	DS_030819	23	AF16_METFORMIN_x50000
DRISCOLL	23	METFORMIN	x50000	μM	C. BRIGGSAE	AF16	2019-02-01	2019-03-08	AF16_METFORMIN_50UM_2_3	50136610	24	1	0		20	24	DS_030819	23	AF16_METFORMIN_x50000
DRISCOLL	23	METFORMIN	x50000	μM	C. BRIGGSAE	AF16	2019-02-01	2019-03-08	AF16_METFORMIN_50UM_2_3	50136610	24	1	0		20	24	DS_030819	23	AF16_METFORMIN_x50000
DRISCOLL	23	METFORMIN	x50000	μM	C. BRIGGSAE	AF16	2019-02-01	2019-03-08	AF16_METFORMIN_50UM_2_3	50136610	24	1	0		20	24	DS_030819	23	AF16_METFORMIN_x50000
DRISCOLL	23	METFORMIN	x50000	μM	C. BRIGGSAE	AF16	2019-02-01	2019-03-08	AF16_METFORMIN_50UM_2_3	50136610	24	1	0		20	24	DS_030819	23	AF16_METFORMIN_x50000
DRISCOLL	23	METFORMIN	x50000	μM	C. BRIGGSAE	AF16	2019-02-01	2019-03-08	AF16_METFORMIN_50UM_2_3	50136610	24	1	0		20	24	DS_030819	23	AF16_METFORMIN_x50000
DRISCOLL	23	METFORMIN	x50000	μM	C. BRIGGSAE	AF16	2019-02-01	2019-03-08	AF16_METFORMIN_50UM_2_3	50136610	24	1	0		20	24	DS_030819	23	AF16_METFORMIN_x50000
DRISCOLL	23	METFORMIN	x50000	μM	C. BRIGGSAE	AF16	2019-02-01	2019-03-08	AF16_METFORMIN_50UM_2_3	50136610	24	1	0		20	24	DS_030819	23	AF16_METFORMIN_x50000
DRISCOLL	23	METFORMIN	x50000	μM	C. BRIGGSAE	AF16	2019-02-01	2019-03-08	AF16_METFORMIN_50UM_2_3	50136610	24	1	0		20	24	DS_030819	23	AF16_METFORMIN_x50000
DRISCOLL	23	METFORMIN	x50000	μM	C. BRIGGSAE	AF16	2019-02-01	2019-03-08	AF16_METFORMIN_50UM_2_3	50136610	26	1	0		20	26	DS_030819	23	AF16_METFORMIN_x50000
DRISCOLL	23	METFORMIN	x50000	μM	C. BRIGGSAE	AF16	2019-02-01	2019-03-08	AF16_METFORMIN_50UM_2_3	50136610	26	1	0		20	26	DS_030819	23	AF16_METFORMIN_x50000
DRISCOLL	23	METFORMIN	x50000	μM	C. BRIGGSAE	AF16	2019-02-01	2019-03-08	AF16_METFORMIN_50UM_2_3	50136610	26	1	0		20	26	DS_030819	23	AF16_METFORMIN_x50000
DRISCOLL	23	METFORMIN	x50000	μM	C. BRIGGSAE	AF16	2019-02-01	2019-03-08	AF16_METFORMIN_50UM_2_3	50136610	26	1	0		20	26	DS_030819	23	AF16_METFORMIN_x50000
DRISCOLL	23	METFORMIN	x50000	μM	C. BRIGGSAE	AF16	2019-02-01	2019-03-08	AF16_METFORMIN_50UM_2_3	50136610	26	1	0		20	26	DS_030819	23	AF16_METFORMIN_x50000
DRISCOLL	23	METFORMIN	x50000	μM	C. BRIGGSAE	AF16	2019-02-01	2019-03-08	AF16_METFORMIN_50UM_2_3	50136610	26	1	0		20	26	DS_030819	23	AF16_METFORMIN_x50000
DRISCOLL	23	METFORMIN	x50000	μM	C. BRIGGSAE	AF16	2019-02-01	2019-03-08	AF16_METFORMIN_50UM_2_3	50136610	26	1	0		20	26	DS_030819	23	AF16_METFORMIN_x50000
DRISCOLL	23	METFORMIN	x50000	μM	C. BRIGGSAE	AF16	2019-02-01	2019-03-08	AF16_METFORMIN_50UM_2_3	50136610	26	1	0		20	26	DS_030819	23	AF16_METFORMIN_x50000
DRISCOLL	23	METFORMIN	x50000	μM	C. BRIGGSAE	AF16	2019-02-01	2019-03-08	AF16_METFORMIN_50UM_2_3	50136610	28	1	0		20	28	DS_030819	23	AF16_METFORMIN_x50000
DRISCOLL	23	METFORMIN	x50000	μM	C. BRIGGSAE	AF16	2019-02-01	2019-03-08	AF16_METFORMIN_50UM_2_3	50136610	33	1	0		20	33	DS_030819	23	AF16_METFORMIN_x50000
DRISCOLL	23	METFORMIN	x50000	μM	C. BRIGGSAE	AF16	2019-02-01	2019-03-08	AF16_METFORMIN_50UM_2_3	50136610	33	1	0		20	33	DS_030819	23	AF16_METFORMIN_x50000
DRISCOLL	23	CTRL_H2O	x0	μM	C. BRIGGSAE	ED3092	2019-02-01	2019-03-08	ED3092_DH2O_2_3	50136615	17	1	0		20	17	DS_030819	23	ED3092_CTRL_H2O_x0
DRISCOLL	23	CTRL_H2O	x0	μM	C. BRIGGSAE	ED3092	2019-02-01	2019-03-08	ED3092_DH2O_2_3	50136615	19	1	0		20	19	DS_030819	23	ED3092_CTRL_H2O_x0
DRISCOLL	23	CTRL_H2O	x0	μM	C. BRIGGSAE	ED3092	2019-02-01	2019-03-08	ED3092_DH2O_2_3	50136615	19	1	0		20	19	DS_030819	23	ED3092_CTRL_H2O_x0
DRISCOLL	23	CTRL_H2O	x0	μM	C. BRIGGSAE	ED3092	2019-02-01	2019-03-08	ED3092_DH2O_2_3	50136615	19	1	0		20	19	DS_030819	23	ED3092_CTRL_H2O_x0
DRISCOLL	23	CTRL_H2O	x0	μM	C. BRIGGSAE	ED3092	2019-02-01	2019-03-08	ED3092_DH2O_2_3	50136615	21	1	0		20	21	DS_030819	23	ED3092_CTRL_H2O_x0
DRISCOLL	23	CTRL_H2O	x0	μM	C. BRIGGSAE	ED3092	2019-02-01	2019-03-08	ED3092_DH2O_2_3	50136615	21	1	0		20	21	DS_030819	23	ED3092_CTRL_H2O_x0
DRISCOLL	23	CTRL_H2O	x0	μM	C. BRIGGSAE	ED3092	2019-02-01	2019-03-08	ED3092_DH2O_2_3	50136615	21	1	0		20	21	DS_030819	23	ED3092_CTRL_H2O_x0
DRISCOLL	23	CTRL_H2O	x0	μM	C. BRIGGSAE	ED3092	2019-02-01	2019-03-08	ED3092_DH2O_2_3	50136615	21	1	0		20	21	DS_030819	23	ED3092_CTRL_H2O_x0
DRISCOLL	23	CTRL_H2O	x0	μM	C. BRIGGSAE	ED3092	2019-02-01	2019-03-08	ED3092_DH2O_2_3	50136615	21	1	0		20	21	DS_030819	23	ED3092_CTRL_H2O_x0
DRISCOLL	23	CTRL_H2O	x0	μM	C. BRIGGSAE	ED3092	2019-02-01	2019-03-08	ED3092_DH2O_2_3	50136615	21	1	0		20	21	DS_030819	23	ED3092_CTRL_H2O_x0
DRISCOLL	23	CTRL_H2O	x0	μM	C. BRIGGSAE	ED3092	2019-02-01	2019-03-08	ED3092_DH2O_2_3	50136615	21	1	0		20	21	DS_030819	23	ED3092_CTRL_H2O_x0
DRISCOLL	23	CTRL_H2O	x0	μM	C. BRIGGSAE	ED3092	2019-02-01	2019-03-08	ED3092_DH2O_2_3	50136615	21	1	0		20	21	DS_030819	23	ED3092_CTRL_H2O_x0
DRISCOLL	23	CTRL_H2O	x0	μM	C. BRIGGSAE	ED3092	2019-02-01	2019-03-08	ED3092_DH2O_2_3	50136615	24	1	0		20	24	DS_030819	23	ED3092_CTRL_H2O_x0
DRISCOLL	23	CTRL_H2O	x0	μM	C. BRIGGSAE	ED3092	2019-02-01	2019-03-08	ED3092_DH2O_2_3	50136615	24	1	0		20	24	DS_030819	23	ED3092_CTRL_H2O_x0
DRISCOLL	23	CTRL_H2O	x0	μM	C. BRIGGSAE	ED3092	2019-02-01	2019-03-08	ED3092_DH2O_2_3	50136615	24	1	0		20	24	DS_030819	23	ED3092_CTRL_H2O_x0
DRISCOLL	23	CTRL_H2O	x0	μM	C. BRIGGSAE	ED3092	2019-02-01	2019-03-08	ED3092_DH2O_2_3	50136615	24	1	0		20	24	DS_030819	23	ED3092_CTRL_H2O_x0
DRISCOLL	23	CTRL_H2O	x0	μM	C. BRIGGSAE	ED3092	2019-02-01	2019-03-08	ED3092_DH2O_2_3	50136615	24	1	0		20	24	DS_030819	23	ED3092_CTRL_H2O_x0
DRISCOLL	23	CTRL_H2O	x0	μM	C. BRIGGSAE	ED3092	2019-02-01	2019-03-08	ED3092_DH2O_2_3	50136615	24	1	0		20	24	DS_030819	23	ED3092_CTRL_H2O_x0
DRISCOLL	23	CTRL_H2O	x0	μM	C. BRIGGSAE	ED3092	2019-02-01	2019-03-08	ED3092_DH2O_2_3	50136615	24	1	0		20	24	DS_030819	23	ED3092_CTRL_H2O_x0
DRISCOLL	23	CTRL_H2O	x0	μM	C. BRIGGSAE	ED3092	2019-02-01	2019-03-08	ED3092_DH2O_2_3	50136615	26	1	0		20	26	DS_030819	23	ED3092_CTRL_H2O_x0
DRISCOLL	23	CTRL_H2O	x0	μM	C. BRIGGSAE	ED3092	2019-02-01	2019-03-08	ED3092_DH2O_2_3	50136615	26	1	0		20	26	DS_030819	23	ED3092_CTRL_H2O_x0
DRISCOLL	23	CTRL_H2O	x0	μM	C. BRIGGSAE	ED3092	2019-02-01	2019-03-08	ED3092_DH2O_2_3	50136615	26	1	0		20	26	DS_030819	23	ED3092_CTRL_H2O_x0
DRISCOLL	23	CTRL_H2O	x0	μM	C. BRIGGSAE	ED3092	2019-02-01	2019-03-08	ED3092_DH2O_2_3	50136615	26	1	0		20	26	DS_030819	23	ED3092_CTRL_H2O_x0
DRISCOLL	23	CTRL_H2O	x0	μM	C. BRIGGSAE	ED3092	2019-02-01	2019-03-08	ED3092_DH2O_2_3	50136615	26	1	0		20	26	DS_030819	23	ED3092_CTRL_H2O_x0
DRISCOLL	23	CTRL_H2O	x0	μM	C. BRIGGSAE	ED3092	2019-02-01	2019-03-08	ED3092_DH2O_2_3	50136615	26	1	0		20	26	DS_030819	23	ED3092_CTRL_H2O_x0
DRISCOLL	23	CTRL_H2O	x0	μM	C. BRIGGSAE	ED3092	2019-02-01	2019-03-08	ED3092_DH2O_2_3	50136615	26	1	0		20	26	DS_030819	23	ED3092_CTRL_H2O_x0
DRISCOLL	23	CTRL_H2O	x0	μM	C. BRIGGSAE	ED3092	2019-02-01	2019-03-08	ED3092_DH2O_2_3	50136615	26	1	0		20	26	DS_030819	23	ED3092_CTRL_H2O_x0
DRISCOLL	23	CTRL_H2O	x0	μM	C. BRIGGSAE	ED3092	2019-02-01	2019-03-08	ED3092_DH2O_2_3	50136615	26	1	0		20	26	DS_030819	23	ED3092_CTRL_H2O_x0
DRISCOLL	23	CTRL_H2O	x0	μM	C. BRIGGSAE	ED3092	2019-02-01	2019-03-08	ED3092_DH2O_2_3	50136615	26	1	0		20	26	DS_030819	23	ED3092_CTRL_H2O_x0
DRISCOLL	23	CTRL_H2O	x0	μM	C. BRIGGSAE	ED3092	2019-02-01	2019-03-08	ED3092_DH2O_2_3	50136615	26	1	0		20	26	DS_030819	23	ED3092_CTRL_H2O_x0
DRISCOLL	23	CTRL_H2O	x0	μM	C. BRIGGSAE	ED3092	2019-02-01	2019-03-08	ED3092_DH2O_2_3	50136615	26	1	0		20	26	DS_030819	23	ED3092_CTRL_H2O_x0
DRISCOLL	23	CTRL_H2O	x0	μM	C. BRIGGSAE	ED3092	2019-02-01	2019-03-08	ED3092_DH2O_2_3	50136615	26	1	0		20	26	DS_030819	23	ED3092_CTRL_H2O_x0
DRISCOLL	23	CTRL_H2O	x0	μM	C. BRIGGSAE	ED3092	2019-02-01	2019-03-08	ED3092_DH2O_2_3	50136615	26	1	0		20	26	DS_030819	23	ED3092_CTRL_H2O_x0
DRISCOLL	23	CTRL_H2O	x0	μM	C. BRIGGSAE	ED3092	2019-02-01	2019-03-08	ED3092_DH2O_2_3	50136615	28	1	0		20	28	DS_030819	23	ED3092_CTRL_H2O_x0
DRISCOLL	23	CTRL_H2O	x0	μM	C. BRIGGSAE	ED3092	2019-02-01	2019-03-08	ED3092_DH2O_2_3	50136615	28	1	0		20	28	DS_030819	23	ED3092_CTRL_H2O_x0
DRISCOLL	23	CTRL_H2O	x0	μM	C. BRIGGSAE	ED3092	2019-02-01	2019-03-08	ED3092_DH2O_2_3	50136615	28	1	0		20	28	DS_030819	23	ED3092_CTRL_H2O_x0
DRISCOLL	23	CTRL_H2O	x0	μM	C. BRIGGSAE	ED3092	2019-02-01	2019-03-08	ED3092_DH2O_2_3	50136615	28	1	0		20	28	DS_030819	23	ED3092_CTRL_H2O_x0
DRISCOLL	23	CTRL_H2O	x0	μM	C. BRIGGSAE	ED3092	2019-02-01	2019-03-08	ED3092_DH2O_2_3	50136615	28	1	0		20	28	DS_030819	23	ED3092_CTRL_H2O_x0
DRISCOLL	23	CTRL_H2O	x0	μM	C. BRIGGSAE	ED3092	2019-02-01	2019-03-08	ED3092_DH2O_2_3	50136615	28	1	0		20	28	DS_030819	23	ED3092_CTRL_H2O_x0
DRISCOLL	23	CTRL_H2O	x0	μM	C. BRIGGSAE	ED3092	2019-02-01	2019-03-08	ED3092_DH2O_2_3	50136615	28	1	0		20	28	DS_030819	23	ED3092_CTRL_H2O_x0
DRISCOLL	23	CTRL_H2O	x0	μM	C. BRIGGSAE	ED3092	2019-02-01	2019-03-08	ED3092_DH2O_2_3	50136615	28	1	0		20	28	DS_030819	23	ED3092_CTRL_H2O_x0
DRISCOLL	23	CTRL_H2O	x0	μM	C. BRIGGSAE	ED3092	2019-02-01	2019-03-08	ED3092_DH2O_2_3	50136615	28	1	0		20	28	DS_030819	23	ED3092_CTRL_H2O_x0
DRISCOLL	23	CTRL_H2O	x0	μM	C. BRIGGSAE	ED3092	2019-02-01	2019-03-08	ED3092_DH2O_2_3	50136615	33	1	0		20	33	DS_030819	23	ED3092_CTRL_H2O_x0
DRISCOLL	23	CTRL_H2O	x0	μM	C. BRIGGSAE	ED3092	2019-02-01	2019-03-08	ED3092_DH2O_2_3	50136615	33	1	0		20	33	DS_030819	23	ED3092_CTRL_H2O_x0
DRISCOLL	23	CTRL_H2O	x0	μM	C. BRIGGSAE	ED3092	2019-02-01	2019-03-08	ED3092_DH2O_2_3	50136615	33	1	0		20	33	DS_030819	23	ED3092_CTRL_H2O_x0
DRISCOLL	23	CTRL_H2O	x0	μM	C. BRIGGSAE	ED3092	2019-02-01	2019-03-08	ED3092_DH2O_2_3	50136615	33	1	0		20	33	DS_030819	23	ED3092_CTRL_H2O_x0
DRISCOLL	23	CTRL_H2O	x0	μM	C. BRIGGSAE	ED3092	2019-02-01	2019-03-08	ED3092_DH2O_2_3	50136615	33	1	0		20	33	DS_030819	23	ED3092_CTRL_H2O_x0
DRISCOLL	23	CTRL_H2O	x0	μM	C. BRIGGSAE	ED3092	2019-02-01	2019-03-08	ED3092_DH2O_2_3	50136615	33	1	0		20	33	DS_030819	23	ED3092_CTRL_H2O_x0
DRISCOLL	23	CTRL_H2O	x0	μM	C. BRIGGSAE	ED3092	2019-02-01	2019-03-08	ED3092_DH2O_2_3	50136615	35	1	0		20	35	DS_030819	23	ED3092_CTRL_H2O_x0
DRISCOLL	23	CTRL_H2O	x0	μM	C. BRIGGSAE	ED3092	2019-02-01	2019-03-08	ED3092_DH2O_2_3	50136615	45	1	0		20	45	DS_030819	23	ED3092_CTRL_H2O_x0
DRISCOLL	23	METFORMIN	x50000	μM	C. BRIGGSAE	ED3092	2019-02-01	2019-03-08	ED3092_METFORMIN_50UM_2_3	50136620	12	1	0		20	12	DS_030819	23	ED3092_METFORMIN_x50000
DRISCOLL	23	METFORMIN	x50000	μM	C. BRIGGSAE	ED3092	2019-02-01	2019-03-08	ED3092_METFORMIN_50UM_2_3	50136620	17	1	0		20	17	DS_030819	23	ED3092_METFORMIN_x50000
DRISCOLL	23	METFORMIN	x50000	μM	C. BRIGGSAE	ED3092	2019-02-01	2019-03-08	ED3092_METFORMIN_50UM_2_3	50136620	17	1	0		20	17	DS_030819	23	ED3092_METFORMIN_x50000
DRISCOLL	23	METFORMIN	x50000	μM	C. BRIGGSAE	ED3092	2019-02-01	2019-03-08	ED3092_METFORMIN_50UM_2_3	50136620	17	1	0		20	17	DS_030819	23	ED3092_METFORMIN_x50000
DRISCOLL	23	METFORMIN	x50000	μM	C. BRIGGSAE	ED3092	2019-02-01	2019-03-08	ED3092_METFORMIN_50UM_2_3	50136620	17	1	0		20	17	DS_030819	23	ED3092_METFORMIN_x50000
DRISCOLL	23	METFORMIN	x50000	μM	C. BRIGGSAE	ED3092	2019-02-01	2019-03-08	ED3092_METFORMIN_50UM_2_3	50136620	19	1	0		20	19	DS_030819	23	ED3092_METFORMIN_x50000
DRISCOLL	23	METFORMIN	x50000	μM	C. BRIGGSAE	ED3092	2019-02-01	2019-03-08	ED3092_METFORMIN_50UM_2_3	50136620	19	1	0		20	19	DS_030819	23	ED3092_METFORMIN_x50000
DRISCOLL	23	METFORMIN	x50000	μM	C. BRIGGSAE	ED3092	2019-02-01	2019-03-08	ED3092_METFORMIN_50UM_2_3	50136620	19	1	0		20	19	DS_030819	23	ED3092_METFORMIN_x50000
DRISCOLL	23	METFORMIN	x50000	μM	C. BRIGGSAE	ED3092	2019-02-01	2019-03-08	ED3092_METFORMIN_50UM_2_3	50136620	19	1	0		20	19	DS_030819	23	ED3092_METFORMIN_x50000
DRISCOLL	23	METFORMIN	x50000	μM	C. BRIGGSAE	ED3092	2019-02-01	2019-03-08	ED3092_METFORMIN_50UM_2_3	50136620	21	1	0		20	21	DS_030819	23	ED3092_METFORMIN_x50000
DRISCOLL	23	METFORMIN	x50000	μM	C. BRIGGSAE	ED3092	2019-02-01	2019-03-08	ED3092_METFORMIN_50UM_2_3	50136620	21	1	0		20	21	DS_030819	23	ED3092_METFORMIN_x50000
DRISCOLL	23	METFORMIN	x50000	μM	C. BRIGGSAE	ED3092	2019-02-01	2019-03-08	ED3092_METFORMIN_50UM_2_3	50136620	21	1	0		20	21	DS_030819	23	ED3092_METFORMIN_x50000
DRISCOLL	23	METFORMIN	x50000	μM	C. BRIGGSAE	ED3092	2019-02-01	2019-03-08	ED3092_METFORMIN_50UM_2_3	50136620	21	1	0		20	21	DS_030819	23	ED3092_METFORMIN_x50000
DRISCOLL	23	METFORMIN	x50000	μM	C. BRIGGSAE	ED3092	2019-02-01	2019-03-08	ED3092_METFORMIN_50UM_2_3	50136620	21	1	0		20	21	DS_030819	23	ED3092_METFORMIN_x50000
DRISCOLL	23	METFORMIN	x50000	μM	C. BRIGGSAE	ED3092	2019-02-01	2019-03-08	ED3092_METFORMIN_50UM_2_3	50136620	21	1	0		20	21	DS_030819	23	ED3092_METFORMIN_x50000
DRISCOLL	23	METFORMIN	x50000	μM	C. BRIGGSAE	ED3092	2019-02-01	2019-03-08	ED3092_METFORMIN_50UM_2_3	50136620	24	1	0		20	24	DS_030819	23	ED3092_METFORMIN_x50000
DRISCOLL	23	METFORMIN	x50000	μM	C. BRIGGSAE	ED3092	2019-02-01	2019-03-08	ED3092_METFORMIN_50UM_2_3	50136620	24	1	0		20	24	DS_030819	23	ED3092_METFORMIN_x50000
DRISCOLL	23	METFORMIN	x50000	μM	C. BRIGGSAE	ED3092	2019-02-01	2019-03-08	ED3092_METFORMIN_50UM_2_3	50136620	24	1	0		20	24	DS_030819	23	ED3092_METFORMIN_x50000
DRISCOLL	23	METFORMIN	x50000	μM	C. BRIGGSAE	ED3092	2019-02-01	2019-03-08	ED3092_METFORMIN_50UM_2_3	50136620	24	1	0		20	24	DS_030819	23	ED3092_METFORMIN_x50000
DRISCOLL	23	METFORMIN	x50000	μM	C. BRIGGSAE	ED3092	2019-02-01	2019-03-08	ED3092_METFORMIN_50UM_2_3	50136620	24	1	0		20	24	DS_030819	23	ED3092_METFORMIN_x50000
DRISCOLL	23	METFORMIN	x50000	μM	C. BRIGGSAE	ED3092	2019-02-01	2019-03-08	ED3092_METFORMIN_50UM_2_3	50136620	24	1	0		20	24	DS_030819	23	ED3092_METFORMIN_x50000
DRISCOLL	23	METFORMIN	x50000	μM	C. BRIGGSAE	ED3092	2019-02-01	2019-03-08	ED3092_METFORMIN_50UM_2_3	50136620	24	1	0		20	24	DS_030819	23	ED3092_METFORMIN_x50000
DRISCOLL	23	METFORMIN	x50000	μM	C. BRIGGSAE	ED3092	2019-02-01	2019-03-08	ED3092_METFORMIN_50UM_2_3	50136620	24	1	0		20	24	DS_030819	23	ED3092_METFORMIN_x50000
DRISCOLL	23	METFORMIN	x50000	μM	C. BRIGGSAE	ED3092	2019-02-01	2019-03-08	ED3092_METFORMIN_50UM_2_3	50136620	24	1	0		20	24	DS_030819	23	ED3092_METFORMIN_x50000
DRISCOLL	23	METFORMIN	x50000	μM	C. BRIGGSAE	ED3092	2019-02-01	2019-03-08	ED3092_METFORMIN_50UM_2_3	50136620	24	1	0		20	24	DS_030819	23	ED3092_METFORMIN_x50000
DRISCOLL	23	METFORMIN	x50000	μM	C. BRIGGSAE	ED3092	2019-02-01	2019-03-08	ED3092_METFORMIN_50UM_2_3	50136620	24	1	0		20	24	DS_030819	23	ED3092_METFORMIN_x50000
DRISCOLL	23	METFORMIN	x50000	μM	C. BRIGGSAE	ED3092	2019-02-01	2019-03-08	ED3092_METFORMIN_50UM_2_3	50136620	24	1	0		20	24	DS_030819	23	ED3092_METFORMIN_x50000
DRISCOLL	23	METFORMIN	x50000	μM	C. BRIGGSAE	ED3092	2019-02-01	2019-03-08	ED3092_METFORMIN_50UM_2_3	50136620	24	1	0		20	24	DS_030819	23	ED3092_METFORMIN_x50000
DRISCOLL	23	METFORMIN	x50000	μM	C. BRIGGSAE	ED3092	2019-02-01	2019-03-08	ED3092_METFORMIN_50UM_2_3	50136620	24	1	0		20	24	DS_030819	23	ED3092_METFORMIN_x50000
DRISCOLL	23	METFORMIN	x50000	μM	C. BRIGGSAE	ED3092	2019-02-01	2019-03-08	ED3092_METFORMIN_50UM_2_3	50136620	24	1	0		20	24	DS_030819	23	ED3092_METFORMIN_x50000
DRISCOLL	23	METFORMIN	x50000	μM	C. BRIGGSAE	ED3092	2019-02-01	2019-03-08	ED3092_METFORMIN_50UM_2_3	50136620	24	1	0		20	24	DS_030819	23	ED3092_METFORMIN_x50000
DRISCOLL	23	METFORMIN	x50000	μM	C. BRIGGSAE	ED3092	2019-02-01	2019-03-08	ED3092_METFORMIN_50UM_2_3	50136620	26	1	0		20	26	DS_030819	23	ED3092_METFORMIN_x50000
DRISCOLL	23	METFORMIN	x50000	μM	C. BRIGGSAE	ED3092	2019-02-01	2019-03-08	ED3092_METFORMIN_50UM_2_3	50136620	26	1	0		20	26	DS_030819	23	ED3092_METFORMIN_x50000
DRISCOLL	23	METFORMIN	x50000	μM	C. BRIGGSAE	ED3092	2019-02-01	2019-03-08	ED3092_METFORMIN_50UM_2_3	50136620	26	1	0		20	26	DS_030819	23	ED3092_METFORMIN_x50000
DRISCOLL	23	METFORMIN	x50000	μM	C. BRIGGSAE	ED3092	2019-02-01	2019-03-08	ED3092_METFORMIN_50UM_2_3	50136620	26	1	0		20	26	DS_030819	23	ED3092_METFORMIN_x50000
DRISCOLL	23	METFORMIN	x50000	μM	C. BRIGGSAE	ED3092	2019-02-01	2019-03-08	ED3092_METFORMIN_50UM_2_3	50136620	26	1	0		20	26	DS_030819	23	ED3092_METFORMIN_x50000
DRISCOLL	23	METFORMIN	x50000	μM	C. BRIGGSAE	ED3092	2019-02-01	2019-03-08	ED3092_METFORMIN_50UM_2_3	50136620	26	1	0		20	26	DS_030819	23	ED3092_METFORMIN_x50000
DRISCOLL	23	METFORMIN	x50000	μM	C. BRIGGSAE	ED3092	2019-02-01	2019-03-08	ED3092_METFORMIN_50UM_2_3	50136620	26	1	0		20	26	DS_030819	23	ED3092_METFORMIN_x50000
DRISCOLL	23	METFORMIN	x50000	μM	C. BRIGGSAE	ED3092	2019-02-01	2019-03-08	ED3092_METFORMIN_50UM_2_3	50136620	26	1	0		20	26	DS_030819	23	ED3092_METFORMIN_x50000
DRISCOLL	23	METFORMIN	x50000	μM	C. BRIGGSAE	ED3092	2019-02-01	2019-03-08	ED3092_METFORMIN_50UM_2_3	50136620	26	1	0		20	26	DS_030819	23	ED3092_METFORMIN_x50000
DRISCOLL	23	METFORMIN	x50000	μM	C. BRIGGSAE	ED3092	2019-02-01	2019-03-08	ED3092_METFORMIN_50UM_2_3	50136620	26	1	0		20	26	DS_030819	23	ED3092_METFORMIN_x50000
DRISCOLL	23	METFORMIN	x50000	μM	C. BRIGGSAE	ED3092	2019-02-01	2019-03-08	ED3092_METFORMIN_50UM_2_3	50136620	26	1	0		20	26	DS_030819	23	ED3092_METFORMIN_x50000
DRISCOLL	23	METFORMIN	x50000	μM	C. BRIGGSAE	ED3092	2019-02-01	2019-03-08	ED3092_METFORMIN_50UM_2_3	50136620	26	1	0		20	26	DS_030819	23	ED3092_METFORMIN_x50000
DRISCOLL	23	METFORMIN	x50000	μM	C. BRIGGSAE	ED3092	2019-02-01	2019-03-08	ED3092_METFORMIN_50UM_2_3	50136620	26	1	0		20	26	DS_030819	23	ED3092_METFORMIN_x50000
DRISCOLL	23	METFORMIN	x50000	μM	C. BRIGGSAE	ED3092	2019-02-01	2019-03-08	ED3092_METFORMIN_50UM_2_3	50136620	26	1	0		20	26	DS_030819	23	ED3092_METFORMIN_x50000
DRISCOLL	23	METFORMIN	x50000	μM	C. BRIGGSAE	ED3092	2019-02-01	2019-03-08	ED3092_METFORMIN_50UM_2_3	50136620	26	1	0		20	26	DS_030819	23	ED3092_METFORMIN_x50000
DRISCOLL	23	METFORMIN	x50000	μM	C. BRIGGSAE	ED3092	2019-02-01	2019-03-08	ED3092_METFORMIN_50UM_2_3	50136620	28	1	0		20	28	DS_030819	23	ED3092_METFORMIN_x50000
DRISCOLL	23	METFORMIN	x50000	μM	C. BRIGGSAE	ED3092	2019-02-01	2019-03-08	ED3092_METFORMIN_50UM_2_3	50136620	28	1	0		20	28	DS_030819	23	ED3092_METFORMIN_x50000
DRISCOLL	23	METFORMIN	x50000	μM	C. BRIGGSAE	ED3092	2019-02-01	2019-03-08	ED3092_METFORMIN_50UM_2_3	50136620	31	1	0		20	31	DS_030819	23	ED3092_METFORMIN_x50000
DRISCOLL	23	METFORMIN	x50000	μM	C. BRIGGSAE	ED3092	2019-02-01	2019-03-08	ED3092_METFORMIN_50UM_2_3	50136620	31	1	0		20	31	DS_030819	23	ED3092_METFORMIN_x50000
DRISCOLL	23	CTRL_H2O	x0	μM	C. BRIGGSAE	HK104	2019-02-01	2019-03-08	HK104_DH2O_2_3	50136625	19	0	1	lost	20		DS_030819	23	HK104_CTRL_H2O_x0
DRISCOLL	23	CTRL_H2O	x0	μM	C. BRIGGSAE	HK104	2019-02-01	2019-03-08	HK104_DH2O_2_3	50136625	19	0	1	lost	20		DS_030819	23	HK104_CTRL_H2O_x0
DRISCOLL	23	CTRL_H2O	x0	μM	C. BRIGGSAE	HK104	2019-02-01	2019-03-08	HK104_DH2O_2_3	50136625	19	0	1	lost	20		DS_030819	23	HK104_CTRL_H2O_x0
DRISCOLL	23	CTRL_H2O	x0	μM	C. BRIGGSAE	HK104	2019-02-01	2019-03-08	HK104_DH2O_2_3	50136625	21	1	0		20	21	DS_030819	23	HK104_CTRL_H2O_x0
DRISCOLL	23	CTRL_H2O	x0	μM	C. BRIGGSAE	HK104	2019-02-01	2019-03-08	HK104_DH2O_2_3	50136625	21	1	0		20	21	DS_030819	23	HK104_CTRL_H2O_x0
DRISCOLL	23	CTRL_H2O	x0	μM	C. BRIGGSAE	HK104	2019-02-01	2019-03-08	HK104_DH2O_2_3	50136625	21	1	0		20	21	DS_030819	23	HK104_CTRL_H2O_x0
DRISCOLL	23	CTRL_H2O	x0	μM	C. BRIGGSAE	HK104	2019-02-01	2019-03-08	HK104_DH2O_2_3	50136625	24	1	0		20	24	DS_030819	23	HK104_CTRL_H2O_x0
DRISCOLL	23	CTRL_H2O	x0	μM	C. BRIGGSAE	HK104	2019-02-01	2019-03-08	HK104_DH2O_2_3	50136625	24	1	0		20	24	DS_030819	23	HK104_CTRL_H2O_x0
DRISCOLL	23	CTRL_H2O	x0	μM	C. BRIGGSAE	HK104	2019-02-01	2019-03-08	HK104_DH2O_2_3	50136625	24	1	0		20	24	DS_030819	23	HK104_CTRL_H2O_x0
DRISCOLL	23	CTRL_H2O	x0	μM	C. BRIGGSAE	HK104	2019-02-01	2019-03-08	HK104_DH2O_2_3	50136625	24	0	1	lost	20		DS_030819	23	HK104_CTRL_H2O_x0
DRISCOLL	23	CTRL_H2O	x0	μM	C. BRIGGSAE	HK104	2019-02-01	2019-03-08	HK104_DH2O_2_3	50136625	26	1	0		20	26	DS_030819	23	HK104_CTRL_H2O_x0
DRISCOLL	23	CTRL_H2O	x0	μM	C. BRIGGSAE	HK104	2019-02-01	2019-03-08	HK104_DH2O_2_3	50136625	26	1	0		20	26	DS_030819	23	HK104_CTRL_H2O_x0
DRISCOLL	23	CTRL_H2O	x0	μM	C. BRIGGSAE	HK104	2019-02-01	2019-03-08	HK104_DH2O_2_3	50136625	26	1	0		20	26	DS_030819	23	HK104_CTRL_H2O_x0
DRISCOLL	23	CTRL_H2O	x0	μM	C. BRIGGSAE	HK104	2019-02-01	2019-03-08	HK104_DH2O_2_3	50136625	26	1	0		20	26	DS_030819	23	HK104_CTRL_H2O_x0
DRISCOLL	23	CTRL_H2O	x0	μM	C. BRIGGSAE	HK104	2019-02-01	2019-03-08	HK104_DH2O_2_3	50136625	26	1	0		20	26	DS_030819	23	HK104_CTRL_H2O_x0
DRISCOLL	23	CTRL_H2O	x0	μM	C. BRIGGSAE	HK104	2019-02-01	2019-03-08	HK104_DH2O_2_3	50136625	26	1	0		20	26	DS_030819	23	HK104_CTRL_H2O_x0
DRISCOLL	23	CTRL_H2O	x0	μM	C. BRIGGSAE	HK104	2019-02-01	2019-03-08	HK104_DH2O_2_3	50136625	26	1	0		20	26	DS_030819	23	HK104_CTRL_H2O_x0
DRISCOLL	23	CTRL_H2O	x0	μM	C. BRIGGSAE	HK104	2019-02-01	2019-03-08	HK104_DH2O_2_3	50136625	26	1	0		20	26	DS_030819	23	HK104_CTRL_H2O_x0
DRISCOLL	23	CTRL_H2O	x0	μM	C. BRIGGSAE	HK104	2019-02-01	2019-03-08	HK104_DH2O_2_3	50136625	26	1	0		20	26	DS_030819	23	HK104_CTRL_H2O_x0
DRISCOLL	23	CTRL_H2O	x0	μM	C. BRIGGSAE	HK104	2019-02-01	2019-03-08	HK104_DH2O_2_3	50136625	26	1	0		20	26	DS_030819	23	HK104_CTRL_H2O_x0
DRISCOLL	23	CTRL_H2O	x0	μM	C. BRIGGSAE	HK104	2019-02-01	2019-03-08	HK104_DH2O_2_3	50136625	26	1	0		20	26	DS_030819	23	HK104_CTRL_H2O_x0
DRISCOLL	23	CTRL_H2O	x0	μM	C. BRIGGSAE	HK104	2019-02-01	2019-03-08	HK104_DH2O_2_3	50136625	26	1	0		20	26	DS_030819	23	HK104_CTRL_H2O_x0
DRISCOLL	23	CTRL_H2O	x0	μM	C. BRIGGSAE	HK104	2019-02-01	2019-03-08	HK104_DH2O_2_3	50136625	26	1	0		20	26	DS_030819	23	HK104_CTRL_H2O_x0
DRISCOLL	23	CTRL_H2O	x0	μM	C. BRIGGSAE	HK104	2019-02-01	2019-03-08	HK104_DH2O_2_3	50136625	26	1	0		20	26	DS_030819	23	HK104_CTRL_H2O_x0
DRISCOLL	23	CTRL_H2O	x0	μM	C. BRIGGSAE	HK104	2019-02-01	2019-03-08	HK104_DH2O_2_3	50136625	28	1	0		20	28	DS_030819	23	HK104_CTRL_H2O_x0
DRISCOLL	23	CTRL_H2O	x0	μM	C. BRIGGSAE	HK104	2019-02-01	2019-03-08	HK104_DH2O_2_3	50136625	28	1	0		20	28	DS_030819	23	HK104_CTRL_H2O_x0
DRISCOLL	23	CTRL_H2O	x0	μM	C. BRIGGSAE	HK104	2019-02-01	2019-03-08	HK104_DH2O_2_3	50136625	28	1	0		20	28	DS_030819	23	HK104_CTRL_H2O_x0
DRISCOLL	23	CTRL_H2O	x0	μM	C. BRIGGSAE	HK104	2019-02-01	2019-03-08	HK104_DH2O_2_3	50136625	28	1	0		20	28	DS_030819	23	HK104_CTRL_H2O_x0
DRISCOLL	23	CTRL_H2O	x0	μM	C. BRIGGSAE	HK104	2019-02-01	2019-03-08	HK104_DH2O_2_3	50136625	28	1	0		20	28	DS_030819	23	HK104_CTRL_H2O_x0
DRISCOLL	23	CTRL_H2O	x0	μM	C. BRIGGSAE	HK104	2019-02-01	2019-03-08	HK104_DH2O_2_3	50136625	28	0	1	lost	20		DS_030819	23	HK104_CTRL_H2O_x0
DRISCOLL	23	CTRL_H2O	x0	μM	C. BRIGGSAE	HK104	2019-02-01	2019-03-08	HK104_DH2O_2_3	50136625	31	1	0		20	31	DS_030819	23	HK104_CTRL_H2O_x0
DRISCOLL	23	CTRL_H2O	x0	μM	C. BRIGGSAE	HK104	2019-02-01	2019-03-08	HK104_DH2O_2_3	50136625	31	1	0		20	31	DS_030819	23	HK104_CTRL_H2O_x0
DRISCOLL	23	CTRL_H2O	x0	μM	C. BRIGGSAE	HK104	2019-02-01	2019-03-08	HK104_DH2O_2_3	50136625	33	1	0		20	33	DS_030819	23	HK104_CTRL_H2O_x0
DRISCOLL	23	CTRL_H2O	x0	μM	C. BRIGGSAE	HK104	2019-02-01	2019-03-08	HK104_DH2O_2_3	50136625	33	1	0		20	33	DS_030819	23	HK104_CTRL_H2O_x0
DRISCOLL	23	CTRL_H2O	x0	μM	C. BRIGGSAE	HK104	2019-02-01	2019-03-08	HK104_DH2O_2_3	50136625	33	1	0		20	33	DS_030819	23	HK104_CTRL_H2O_x0
DRISCOLL	23	CTRL_H2O	x0	μM	C. BRIGGSAE	HK104	2019-02-01	2019-03-08	HK104_DH2O_2_3	50136625	33	1	0		20	33	DS_030819	23	HK104_CTRL_H2O_x0
DRISCOLL	23	CTRL_H2O	x0	μM	C. BRIGGSAE	HK104	2019-02-01	2019-03-08	HK104_DH2O_2_3	50136625	33	1	0		20	33	DS_030819	23	HK104_CTRL_H2O_x0
DRISCOLL	23	CTRL_H2O	x0	μM	C. BRIGGSAE	HK104	2019-02-01	2019-03-08	HK104_DH2O_2_3	50136625	33	1	0		20	33	DS_030819	23	HK104_CTRL_H2O_x0
DRISCOLL	23	CTRL_H2O	x0	μM	C. BRIGGSAE	HK104	2019-02-01	2019-03-08	HK104_DH2O_2_3	50136625	33	1	0		20	33	DS_030819	23	HK104_CTRL_H2O_x0
DRISCOLL	23	CTRL_H2O	x0	μM	C. BRIGGSAE	HK104	2019-02-01	2019-03-08	HK104_DH2O_2_3	50136625	33	1	0		20	33	DS_030819	23	HK104_CTRL_H2O_x0
DRISCOLL	23	CTRL_H2O	x0	μM	C. BRIGGSAE	HK104	2019-02-01	2019-03-08	HK104_DH2O_2_3	50136625	33	1	0		20	33	DS_030819	23	HK104_CTRL_H2O_x0
DRISCOLL	23	CTRL_H2O	x0	μM	C. BRIGGSAE	HK104	2019-02-01	2019-03-08	HK104_DH2O_2_3	50136625	33	1	0		20	33	DS_030819	23	HK104_CTRL_H2O_x0
DRISCOLL	23	CTRL_H2O	x0	μM	C. BRIGGSAE	HK104	2019-02-01	2019-03-08	HK104_DH2O_2_3	50136625	33	1	0		20	33	DS_030819	23	HK104_CTRL_H2O_x0
DRISCOLL	23	CTRL_H2O	x0	μM	C. BRIGGSAE	HK104	2019-02-01	2019-03-08	HK104_DH2O_2_3	50136625	33	1	0		20	33	DS_030819	23	HK104_CTRL_H2O_x0
DRISCOLL	23	CTRL_H2O	x0	μM	C. BRIGGSAE	HK104	2019-02-01	2019-03-08	HK104_DH2O_2_3	50136625	33	1	0		20	33	DS_030819	23	HK104_CTRL_H2O_x0
DRISCOLL	23	CTRL_H2O	x0	μM	C. BRIGGSAE	HK104	2019-02-01	2019-03-08	HK104_DH2O_2_3	50136625	33	1	0		20	33	DS_030819	23	HK104_CTRL_H2O_x0
DRISCOLL	23	CTRL_H2O	x0	μM	C. BRIGGSAE	HK104	2019-02-01	2019-03-08	HK104_DH2O_2_3	50136625	35	1	0		20	35	DS_030819	23	HK104_CTRL_H2O_x0
DRISCOLL	23	CTRL_H2O	x0	μM	C. BRIGGSAE	HK104	2019-02-01	2019-03-08	HK104_DH2O_2_3	50136625	35	1	0		20	35	DS_030819	23	HK104_CTRL_H2O_x0
DRISCOLL	23	CTRL_H2O	x0	μM	C. BRIGGSAE	HK104	2019-02-01	2019-03-08	HK104_DH2O_2_3	50136625	38	1	0		20	38	DS_030819	23	HK104_CTRL_H2O_x0
DRISCOLL	23	CTRL_H2O	x0	μM	C. BRIGGSAE	HK104	2019-02-01	2019-03-08	HK104_DH2O_2_3	50136625	42	1	0		20	42	DS_030819	23	HK104_CTRL_H2O_x0
DRISCOLL	23	METFORMIN	x50000	μM	C. BRIGGSAE	HK104	2019-02-01	2019-03-08	HK104_METFORMIN_50UM_2_3	50136630	12	1	0		20	12	DS_030819	23	HK104_METFORMIN_x50000
DRISCOLL	23	METFORMIN	x50000	μM	C. BRIGGSAE	HK104	2019-02-01	2019-03-08	HK104_METFORMIN_50UM_2_3	50136630	14	1	0		20	14	DS_030819	23	HK104_METFORMIN_x50000
DRISCOLL	23	METFORMIN	x50000	μM	C. BRIGGSAE	HK104	2019-02-01	2019-03-08	HK104_METFORMIN_50UM_2_3	50136630	19	1	0		20	19	DS_030819	23	HK104_METFORMIN_x50000
DRISCOLL	23	METFORMIN	x50000	μM	C. BRIGGSAE	HK104	2019-02-01	2019-03-08	HK104_METFORMIN_50UM_2_3	50136630	19	1	0		20	19	DS_030819	23	HK104_METFORMIN_x50000
DRISCOLL	23	METFORMIN	x50000	μM	C. BRIGGSAE	HK104	2019-02-01	2019-03-08	HK104_METFORMIN_50UM_2_3	50136630	21	1	0		20	21	DS_030819	23	HK104_METFORMIN_x50000
DRISCOLL	23	METFORMIN	x50000	μM	C. BRIGGSAE	HK104	2019-02-01	2019-03-08	HK104_METFORMIN_50UM_2_3	50136630	21	1	0		20	21	DS_030819	23	HK104_METFORMIN_x50000
DRISCOLL	23	METFORMIN	x50000	μM	C. BRIGGSAE	HK104	2019-02-01	2019-03-08	HK104_METFORMIN_50UM_2_3	50136630	24	1	0		20	24	DS_030819	23	HK104_METFORMIN_x50000
DRISCOLL	23	METFORMIN	x50000	μM	C. BRIGGSAE	HK104	2019-02-01	2019-03-08	HK104_METFORMIN_50UM_2_3	50136630	24	1	0		20	24	DS_030819	23	HK104_METFORMIN_x50000
DRISCOLL	23	METFORMIN	x50000	μM	C. BRIGGSAE	HK104	2019-02-01	2019-03-08	HK104_METFORMIN_50UM_2_3	50136630	24	1	0		20	24	DS_030819	23	HK104_METFORMIN_x50000
DRISCOLL	23	METFORMIN	x50000	μM	C. BRIGGSAE	HK104	2019-02-01	2019-03-08	HK104_METFORMIN_50UM_2_3	50136630	26	1	0		20	26	DS_030819	23	HK104_METFORMIN_x50000
DRISCOLL	23	METFORMIN	x50000	μM	C. BRIGGSAE	HK104	2019-02-01	2019-03-08	HK104_METFORMIN_50UM_2_3	50136630	26	1	0		20	26	DS_030819	23	HK104_METFORMIN_x50000
DRISCOLL	23	METFORMIN	x50000	μM	C. BRIGGSAE	HK104	2019-02-01	2019-03-08	HK104_METFORMIN_50UM_2_3	50136630	26	1	0		20	26	DS_030819	23	HK104_METFORMIN_x50000
DRISCOLL	23	METFORMIN	x50000	μM	C. BRIGGSAE	HK104	2019-02-01	2019-03-08	HK104_METFORMIN_50UM_2_3	50136630	26	1	0		20	26	DS_030819	23	HK104_METFORMIN_x50000
DRISCOLL	23	METFORMIN	x50000	μM	C. BRIGGSAE	HK104	2019-02-01	2019-03-08	HK104_METFORMIN_50UM_2_3	50136630	26	1	0		20	26	DS_030819	23	HK104_METFORMIN_x50000
DRISCOLL	23	METFORMIN	x50000	μM	C. BRIGGSAE	HK104	2019-02-01	2019-03-08	HK104_METFORMIN_50UM_2_3	50136630	26	1	0		20	26	DS_030819	23	HK104_METFORMIN_x50000
DRISCOLL	23	METFORMIN	x50000	μM	C. BRIGGSAE	HK104	2019-02-01	2019-03-08	HK104_METFORMIN_50UM_2_3	50136630	26	1	0		20	26	DS_030819	23	HK104_METFORMIN_x50000
DRISCOLL	23	METFORMIN	x50000	μM	C. BRIGGSAE	HK104	2019-02-01	2019-03-08	HK104_METFORMIN_50UM_2_3	50136630	26	1	0		20	26	DS_030819	23	HK104_METFORMIN_x50000
DRISCOLL	23	METFORMIN	x50000	μM	C. BRIGGSAE	HK104	2019-02-01	2019-03-08	HK104_METFORMIN_50UM_2_3	50136630	26	1	0		20	26	DS_030819	23	HK104_METFORMIN_x50000
DRISCOLL	23	METFORMIN	x50000	μM	C. BRIGGSAE	HK104	2019-02-01	2019-03-08	HK104_METFORMIN_50UM_2_3	50136630	28	1	0		20	28	DS_030819	23	HK104_METFORMIN_x50000
DRISCOLL	23	METFORMIN	x50000	μM	C. BRIGGSAE	HK104	2019-02-01	2019-03-08	HK104_METFORMIN_50UM_2_3	50136630	28	1	0		20	28	DS_030819	23	HK104_METFORMIN_x50000
DRISCOLL	23	METFORMIN	x50000	μM	C. BRIGGSAE	HK104	2019-02-01	2019-03-08	HK104_METFORMIN_50UM_2_3	50136630	28	1	0		20	28	DS_030819	23	HK104_METFORMIN_x50000
DRISCOLL	23	METFORMIN	x50000	μM	C. BRIGGSAE	HK104	2019-02-01	2019-03-08	HK104_METFORMIN_50UM_2_3	50136630	28	1	0		20	28	DS_030819	23	HK104_METFORMIN_x50000
DRISCOLL	23	METFORMIN	x50000	μM	C. BRIGGSAE	HK104	2019-02-01	2019-03-08	HK104_METFORMIN_50UM_2_3	50136630	31	1	0		20	31	DS_030819	23	HK104_METFORMIN_x50000
DRISCOLL	23	METFORMIN	x50000	μM	C. BRIGGSAE	HK104	2019-02-01	2019-03-08	HK104_METFORMIN_50UM_2_3	50136630	31	1	0		20	31	DS_030819	23	HK104_METFORMIN_x50000
DRISCOLL	23	METFORMIN	x50000	μM	C. BRIGGSAE	HK104	2019-02-01	2019-03-08	HK104_METFORMIN_50UM_2_3	50136630	31	1	0		20	31	DS_030819	23	HK104_METFORMIN_x50000
DRISCOLL	23	METFORMIN	x50000	μM	C. BRIGGSAE	HK104	2019-02-01	2019-03-08	HK104_METFORMIN_50UM_2_3	50136630	31	1	0		20	31	DS_030819	23	HK104_METFORMIN_x50000
DRISCOLL	23	METFORMIN	x50000	μM	C. BRIGGSAE	HK104	2019-02-01	2019-03-08	HK104_METFORMIN_50UM_2_3	50136630	31	1	0		20	31	DS_030819	23	HK104_METFORMIN_x50000
DRISCOLL	23	METFORMIN	x50000	μM	C. BRIGGSAE	HK104	2019-02-01	2019-03-08	HK104_METFORMIN_50UM_2_3	50136630	31	1	0		20	31	DS_030819	23	HK104_METFORMIN_x50000
DRISCOLL	23	METFORMIN	x50000	μM	C. BRIGGSAE	HK104	2019-02-01	2019-03-08	HK104_METFORMIN_50UM_2_3	50136630	31	1	0		20	31	DS_030819	23	HK104_METFORMIN_x50000
DRISCOLL	23	METFORMIN	x50000	μM	C. BRIGGSAE	HK104	2019-02-01	2019-03-08	HK104_METFORMIN_50UM_2_3	50136630	31	1	0		20	31	DS_030819	23	HK104_METFORMIN_x50000
DRISCOLL	23	METFORMIN	x50000	μM	C. BRIGGSAE	HK104	2019-02-01	2019-03-08	HK104_METFORMIN_50UM_2_3	50136630	31	1	0		20	31	DS_030819	23	HK104_METFORMIN_x50000
DRISCOLL	23	METFORMIN	x50000	μM	C. BRIGGSAE	HK104	2019-02-01	2019-03-08	HK104_METFORMIN_50UM_2_3	50136630	31	1	0		20	31	DS_030819	23	HK104_METFORMIN_x50000
DRISCOLL	23	METFORMIN	x50000	μM	C. BRIGGSAE	HK104	2019-02-01	2019-03-08	HK104_METFORMIN_50UM_2_3	50136630	33	1	0		20	33	DS_030819	23	HK104_METFORMIN_x50000
DRISCOLL	23	METFORMIN	x50000	μM	C. BRIGGSAE	HK104	2019-02-01	2019-03-08	HK104_METFORMIN_50UM_2_3	50136630	33	1	0		20	33	DS_030819	23	HK104_METFORMIN_x50000
DRISCOLL	23	METFORMIN	x50000	μM	C. BRIGGSAE	HK104	2019-02-01	2019-03-08	HK104_METFORMIN_50UM_2_3	50136630	33	1	0		20	33	DS_030819	23	HK104_METFORMIN_x50000
DRISCOLL	23	METFORMIN	x50000	μM	C. BRIGGSAE	HK104	2019-02-01	2019-03-08	HK104_METFORMIN_50UM_2_3	50136630	33	1	0		20	33	DS_030819	23	HK104_METFORMIN_x50000
DRISCOLL	23	METFORMIN	x50000	μM	C. BRIGGSAE	HK104	2019-02-01	2019-03-08	HK104_METFORMIN_50UM_2_3	50136630	33	1	0		20	33	DS_030819	23	HK104_METFORMIN_x50000
DRISCOLL	23	METFORMIN	x50000	μM	C. BRIGGSAE	HK104	2019-02-01	2019-03-08	HK104_METFORMIN_50UM_2_3	50136630	33	1	0		20	33	DS_030819	23	HK104_METFORMIN_x50000
DRISCOLL	23	METFORMIN	x50000	μM	C. BRIGGSAE	HK104	2019-02-01	2019-03-08	HK104_METFORMIN_50UM_2_3	50136630	33	1	0		20	33	DS_030819	23	HK104_METFORMIN_x50000
DRISCOLL	23	METFORMIN	x50000	μM	C. BRIGGSAE	HK104	2019-02-01	2019-03-08	HK104_METFORMIN_50UM_2_3	50136630	33	1	0		20	33	DS_030819	23	HK104_METFORMIN_x50000
DRISCOLL	23	METFORMIN	x50000	μM	C. BRIGGSAE	HK104	2019-02-01	2019-03-08	HK104_METFORMIN_50UM_2_3	50136630	35	1	0		20	35	DS_030819	23	HK104_METFORMIN_x50000
DRISCOLL	23	METFORMIN	x50000	μM	C. BRIGGSAE	HK104	2019-02-01	2019-03-08	HK104_METFORMIN_50UM_2_3	50136630	35	1	0		20	35	DS_030819	23	HK104_METFORMIN_x50000
DRISCOLL	23	METFORMIN	x50000	μM	C. BRIGGSAE	HK104	2019-02-01	2019-03-08	HK104_METFORMIN_50UM_2_3	50136630	35	1	0		20	35	DS_030819	23	HK104_METFORMIN_x50000
DRISCOLL	23	METFORMIN	x50000	μM	C. BRIGGSAE	HK104	2019-02-01	2019-03-08	HK104_METFORMIN_50UM_2_3	50136630	35	1	0		20	35	DS_030819	23	HK104_METFORMIN_x50000
DRISCOLL	23	METFORMIN	x50000	μM	C. BRIGGSAE	HK104	2019-02-01	2019-03-08	HK104_METFORMIN_50UM_2_3	50136630	35	1	0		20	35	DS_030819	23	HK104_METFORMIN_x50000
DRISCOLL	23	METFORMIN	x50000	μM	C. BRIGGSAE	HK104	2019-02-01	2019-03-08	HK104_METFORMIN_50UM_2_3	50136630	35	1	0		20	35	DS_030819	23	HK104_METFORMIN_x50000
DRISCOLL	23	METFORMIN	x50000	μM	C. BRIGGSAE	HK104	2019-02-01	2019-03-08	HK104_METFORMIN_50UM_2_3	50136630	35	1	0		20	35	DS_030819	23	HK104_METFORMIN_x50000
DRISCOLL	23	METFORMIN	x50000	μM	C. BRIGGSAE	HK104	2019-02-01	2019-03-08	HK104_METFORMIN_50UM_2_3	50136630	38	1	0		20	38	DS_030819	23	HK104_METFORMIN_x50000
DRISCOLL	23	METFORMIN	x50000	μM	C. BRIGGSAE	HK104	2019-02-01	2019-03-08	HK104_METFORMIN_50UM_2_3	50136630	38	1	0		20	38	DS_030819	23	HK104_METFORMIN_x50000
DRISCOLL	23	METFORMIN	x50000	μM	C. BRIGGSAE	HK104	2019-02-01	2019-03-08	HK104_METFORMIN_50UM_2_3	50136630	40	1	0		20	40	DS_030819	23	HK104_METFORMIN_x50000
DRISCOLL	23	CTRL_H2O	x0	μM	C. TROPICALIS	JU1373	2019-02-01	2019-03-07	JU1373_DH2O_2_3	50136635	13	1	0		20	13	DS_030819	23	JU1373_CTRL_H2O_x0
DRISCOLL	23	CTRL_H2O	x0	μM	C. TROPICALIS	JU1373	2019-02-01	2019-03-07	JU1373_DH2O_2_3	50136635	15	1	0		20	15	DS_030819	23	JU1373_CTRL_H2O_x0
DRISCOLL	23	CTRL_H2O	x0	μM	C. TROPICALIS	JU1373	2019-02-01	2019-03-07	JU1373_DH2O_2_3	50136635	18	1	0		20	18	DS_030819	23	JU1373_CTRL_H2O_x0
DRISCOLL	23	CTRL_H2O	x0	μM	C. TROPICALIS	JU1373	2019-02-01	2019-03-07	JU1373_DH2O_2_3	50136635	18	1	0		20	18	DS_030819	23	JU1373_CTRL_H2O_x0
DRISCOLL	23	CTRL_H2O	x0	μM	C. TROPICALIS	JU1373	2019-02-01	2019-03-07	JU1373_DH2O_2_3	50136635	18	1	0		20	18	DS_030819	23	JU1373_CTRL_H2O_x0
DRISCOLL	23	CTRL_H2O	x0	μM	C. TROPICALIS	JU1373	2019-02-01	2019-03-07	JU1373_DH2O_2_3	50136635	18	1	0		20	18	DS_030819	23	JU1373_CTRL_H2O_x0
DRISCOLL	23	CTRL_H2O	x0	μM	C. TROPICALIS	JU1373	2019-02-01	2019-03-07	JU1373_DH2O_2_3	50136635	18	1	0		20	18	DS_030819	23	JU1373_CTRL_H2O_x0
DRISCOLL	23	CTRL_H2O	x0	μM	C. TROPICALIS	JU1373	2019-02-01	2019-03-07	JU1373_DH2O_2_3	50136635	18	1	0		20	18	DS_030819	23	JU1373_CTRL_H2O_x0
DRISCOLL	23	CTRL_H2O	x0	μM	C. TROPICALIS	JU1373	2019-02-01	2019-03-07	JU1373_DH2O_2_3	50136635	18	1	0		20	18	DS_030819	23	JU1373_CTRL_H2O_x0
DRISCOLL	23	CTRL_H2O	x0	μM	C. TROPICALIS	JU1373	2019-02-01	2019-03-07	JU1373_DH2O_2_3	50136635	20	1	0		20	20	DS_030819	23	JU1373_CTRL_H2O_x0
DRISCOLL	23	CTRL_H2O	x0	μM	C. TROPICALIS	JU1373	2019-02-01	2019-03-07	JU1373_DH2O_2_3	50136635	20	1	0		20	20	DS_030819	23	JU1373_CTRL_H2O_x0
DRISCOLL	23	CTRL_H2O	x0	μM	C. TROPICALIS	JU1373	2019-02-01	2019-03-07	JU1373_DH2O_2_3	50136635	20	1	0		20	20	DS_030819	23	JU1373_CTRL_H2O_x0
DRISCOLL	23	CTRL_H2O	x0	μM	C. TROPICALIS	JU1373	2019-02-01	2019-03-07	JU1373_DH2O_2_3	50136635	20	1	0		20	20	DS_030819	23	JU1373_CTRL_H2O_x0
DRISCOLL	23	CTRL_H2O	x0	μM	C. TROPICALIS	JU1373	2019-02-01	2019-03-07	JU1373_DH2O_2_3	50136635	22	1	0		20	22	DS_030819	23	JU1373_CTRL_H2O_x0
DRISCOLL	23	CTRL_H2O	x0	μM	C. TROPICALIS	JU1373	2019-02-01	2019-03-07	JU1373_DH2O_2_3	50136635	22	1	0		20	22	DS_030819	23	JU1373_CTRL_H2O_x0
DRISCOLL	23	CTRL_H2O	x0	μM	C. TROPICALIS	JU1373	2019-02-01	2019-03-07	JU1373_DH2O_2_3	50136635	22	1	0		20	22	DS_030819	23	JU1373_CTRL_H2O_x0
DRISCOLL	23	CTRL_H2O	x0	μM	C. TROPICALIS	JU1373	2019-02-01	2019-03-07	JU1373_DH2O_2_3	50136635	22	1	0		20	22	DS_030819	23	JU1373_CTRL_H2O_x0
DRISCOLL	23	CTRL_H2O	x0	μM	C. TROPICALIS	JU1373	2019-02-01	2019-03-07	JU1373_DH2O_2_3	50136635	22	1	0		20	22	DS_030819	23	JU1373_CTRL_H2O_x0
DRISCOLL	23	CTRL_H2O	x0	μM	C. TROPICALIS	JU1373	2019-02-01	2019-03-07	JU1373_DH2O_2_3	50136635	22	1	0		20	22	DS_030819	23	JU1373_CTRL_H2O_x0
DRISCOLL	23	CTRL_H2O	x0	μM	C. TROPICALIS	JU1373	2019-02-01	2019-03-07	JU1373_DH2O_2_3	50136635	25	1	0		20	25	DS_030819	23	JU1373_CTRL_H2O_x0
DRISCOLL	23	CTRL_H2O	x0	μM	C. TROPICALIS	JU1373	2019-02-01	2019-03-07	JU1373_DH2O_2_3	50136635	25	1	0		20	25	DS_030819	23	JU1373_CTRL_H2O_x0
DRISCOLL	23	CTRL_H2O	x0	μM	C. TROPICALIS	JU1373	2019-02-01	2019-03-07	JU1373_DH2O_2_3	50136635	25	1	0		20	25	DS_030819	23	JU1373_CTRL_H2O_x0
DRISCOLL	23	CTRL_H2O	x0	μM	C. TROPICALIS	JU1373	2019-02-01	2019-03-07	JU1373_DH2O_2_3	50136635	25	1	0		20	25	DS_030819	23	JU1373_CTRL_H2O_x0
DRISCOLL	23	CTRL_H2O	x0	μM	C. TROPICALIS	JU1373	2019-02-01	2019-03-07	JU1373_DH2O_2_3	50136635	25	1	0		20	25	DS_030819	23	JU1373_CTRL_H2O_x0
DRISCOLL	23	CTRL_H2O	x0	μM	C. TROPICALIS	JU1373	2019-02-01	2019-03-07	JU1373_DH2O_2_3	50136635	25	1	0		20	25	DS_030819	23	JU1373_CTRL_H2O_x0
DRISCOLL	23	CTRL_H2O	x0	μM	C. TROPICALIS	JU1373	2019-02-01	2019-03-07	JU1373_DH2O_2_3	50136635	25	1	0		20	25	DS_030819	23	JU1373_CTRL_H2O_x0
DRISCOLL	23	CTRL_H2O	x0	μM	C. TROPICALIS	JU1373	2019-02-01	2019-03-07	JU1373_DH2O_2_3	50136635	25	1	0		20	25	DS_030819	23	JU1373_CTRL_H2O_x0
DRISCOLL	23	CTRL_H2O	x0	μM	C. TROPICALIS	JU1373	2019-02-01	2019-03-07	JU1373_DH2O_2_3	50136635	25	1	0		20	25	DS_030819	23	JU1373_CTRL_H2O_x0
DRISCOLL	23	CTRL_H2O	x0	μM	C. TROPICALIS	JU1373	2019-02-01	2019-03-07	JU1373_DH2O_2_3	50136635	25	1	0		20	25	DS_030819	23	JU1373_CTRL_H2O_x0
DRISCOLL	23	CTRL_H2O	x0	μM	C. TROPICALIS	JU1373	2019-02-01	2019-03-07	JU1373_DH2O_2_3	50136635	25	1	0		20	25	DS_030819	23	JU1373_CTRL_H2O_x0
DRISCOLL	23	CTRL_H2O	x0	μM	C. TROPICALIS	JU1373	2019-02-01	2019-03-07	JU1373_DH2O_2_3	50136635	25	1	0		20	25	DS_030819	23	JU1373_CTRL_H2O_x0
DRISCOLL	23	CTRL_H2O	x0	μM	C. TROPICALIS	JU1373	2019-02-01	2019-03-07	JU1373_DH2O_2_3	50136635	25	1	0		20	25	DS_030819	23	JU1373_CTRL_H2O_x0
DRISCOLL	23	CTRL_H2O	x0	μM	C. TROPICALIS	JU1373	2019-02-01	2019-03-07	JU1373_DH2O_2_3	50136635	25	1	0		20	25	DS_030819	23	JU1373_CTRL_H2O_x0
DRISCOLL	23	CTRL_H2O	x0	μM	C. TROPICALIS	JU1373	2019-02-01	2019-03-07	JU1373_DH2O_2_3	50136635	25	1	0		20	25	DS_030819	23	JU1373_CTRL_H2O_x0
DRISCOLL	23	CTRL_H2O	x0	μM	C. TROPICALIS	JU1373	2019-02-01	2019-03-07	JU1373_DH2O_2_3	50136635	25	1	0		20	25	DS_030819	23	JU1373_CTRL_H2O_x0
DRISCOLL	23	CTRL_H2O	x0	μM	C. TROPICALIS	JU1373	2019-02-01	2019-03-07	JU1373_DH2O_2_3	50136635	25	1	0		20	25	DS_030819	23	JU1373_CTRL_H2O_x0
DRISCOLL	23	CTRL_H2O	x0	μM	C. TROPICALIS	JU1373	2019-02-01	2019-03-07	JU1373_DH2O_2_3	50136635	25	1	0		20	25	DS_030819	23	JU1373_CTRL_H2O_x0
DRISCOLL	23	CTRL_H2O	x0	μM	C. TROPICALIS	JU1373	2019-02-01	2019-03-07	JU1373_DH2O_2_3	50136635	25	1	0		20	25	DS_030819	23	JU1373_CTRL_H2O_x0
DRISCOLL	23	CTRL_H2O	x0	μM	C. TROPICALIS	JU1373	2019-02-01	2019-03-07	JU1373_DH2O_2_3	50136635	25	1	0		20	25	DS_030819	23	JU1373_CTRL_H2O_x0
DRISCOLL	23	CTRL_H2O	x0	μM	C. TROPICALIS	JU1373	2019-02-01	2019-03-07	JU1373_DH2O_2_3	50136635	25	1	0		20	25	DS_030819	23	JU1373_CTRL_H2O_x0
DRISCOLL	23	CTRL_H2O	x0	μM	C. TROPICALIS	JU1373	2019-02-01	2019-03-07	JU1373_DH2O_2_3	50136635	27	1	0		20	27	DS_030819	23	JU1373_CTRL_H2O_x0
DRISCOLL	23	CTRL_H2O	x0	μM	C. TROPICALIS	JU1373	2019-02-01	2019-03-07	JU1373_DH2O_2_3	50136635	27	1	0		20	27	DS_030819	23	JU1373_CTRL_H2O_x0
DRISCOLL	23	CTRL_H2O	x0	μM	C. TROPICALIS	JU1373	2019-02-01	2019-03-07	JU1373_DH2O_2_3	50136635	27	1	0		20	27	DS_030819	23	JU1373_CTRL_H2O_x0
DRISCOLL	23	CTRL_H2O	x0	μM	C. TROPICALIS	JU1373	2019-02-01	2019-03-07	JU1373_DH2O_2_3	50136635	27	1	0		20	27	DS_030819	23	JU1373_CTRL_H2O_x0
DRISCOLL	23	CTRL_H2O	x0	μM	C. TROPICALIS	JU1373	2019-02-01	2019-03-07	JU1373_DH2O_2_3	50136635	27	1	0		20	27	DS_030819	23	JU1373_CTRL_H2O_x0
DRISCOLL	23	CTRL_H2O	x0	μM	C. TROPICALIS	JU1373	2019-02-01	2019-03-07	JU1373_DH2O_2_3	50136635	27	1	0		20	27	DS_030819	23	JU1373_CTRL_H2O_x0
DRISCOLL	23	CTRL_H2O	x0	μM	C. TROPICALIS	JU1373	2019-02-01	2019-03-07	JU1373_DH2O_2_3	50136635	27	1	0		20	27	DS_030819	23	JU1373_CTRL_H2O_x0
DRISCOLL	23	CTRL_H2O	x0	μM	C. TROPICALIS	JU1373	2019-02-01	2019-03-07	JU1373_DH2O_2_3	50136635	27	1	0		20	27	DS_030819	23	JU1373_CTRL_H2O_x0
DRISCOLL	23	CTRL_H2O	x0	μM	C. TROPICALIS	JU1373	2019-02-01	2019-03-07	JU1373_DH2O_2_3	50136635	27	1	0		20	27	DS_030819	23	JU1373_CTRL_H2O_x0
DRISCOLL	23	CTRL_H2O	x0	μM	C. TROPICALIS	JU1373	2019-02-01	2019-03-07	JU1373_DH2O_2_3	50136635	27	1	0		20	27	DS_030819	23	JU1373_CTRL_H2O_x0
DRISCOLL	23	METFORMIN	x50000	μM	C. TROPICALIS	JU1373	2019-02-01	2019-03-07	JU1373_METFORMIN_50UM_2_3	50136640	11	1	0		20	11	DS_030819	23	JU1373_METFORMIN_x50000
DRISCOLL	23	METFORMIN	x50000	μM	C. TROPICALIS	JU1373	2019-02-01	2019-03-07	JU1373_METFORMIN_50UM_2_3	50136640	11	1	0		20	11	DS_030819	23	JU1373_METFORMIN_x50000
DRISCOLL	23	METFORMIN	x50000	μM	C. TROPICALIS	JU1373	2019-02-01	2019-03-07	JU1373_METFORMIN_50UM_2_3	50136640	11	1	0		20	11	DS_030819	23	JU1373_METFORMIN_x50000
DRISCOLL	23	METFORMIN	x50000	μM	C. TROPICALIS	JU1373	2019-02-01	2019-03-07	JU1373_METFORMIN_50UM_2_3	50136640	11	1	0		20	11	DS_030819	23	JU1373_METFORMIN_x50000
DRISCOLL	23	METFORMIN	x50000	μM	C. TROPICALIS	JU1373	2019-02-01	2019-03-07	JU1373_METFORMIN_50UM_2_3	50136640	13	1	0		20	13	DS_030819	23	JU1373_METFORMIN_x50000
DRISCOLL	23	METFORMIN	x50000	μM	C. TROPICALIS	JU1373	2019-02-01	2019-03-07	JU1373_METFORMIN_50UM_2_3	50136640	13	1	0		20	13	DS_030819	23	JU1373_METFORMIN_x50000
DRISCOLL	23	METFORMIN	x50000	μM	C. TROPICALIS	JU1373	2019-02-01	2019-03-07	JU1373_METFORMIN_50UM_2_3	50136640	13	1	0		20	13	DS_030819	23	JU1373_METFORMIN_x50000
DRISCOLL	23	METFORMIN	x50000	μM	C. TROPICALIS	JU1373	2019-02-01	2019-03-07	JU1373_METFORMIN_50UM_2_3	50136640	13	1	0		20	13	DS_030819	23	JU1373_METFORMIN_x50000
DRISCOLL	23	METFORMIN	x50000	μM	C. TROPICALIS	JU1373	2019-02-01	2019-03-07	JU1373_METFORMIN_50UM_2_3	50136640	15	1	0		20	15	DS_030819	23	JU1373_METFORMIN_x50000
DRISCOLL	23	METFORMIN	x50000	μM	C. TROPICALIS	JU1373	2019-02-01	2019-03-07	JU1373_METFORMIN_50UM_2_3	50136640	15	1	0		20	15	DS_030819	23	JU1373_METFORMIN_x50000
DRISCOLL	23	METFORMIN	x50000	μM	C. TROPICALIS	JU1373	2019-02-01	2019-03-07	JU1373_METFORMIN_50UM_2_3	50136640	15	1	0		20	15	DS_030819	23	JU1373_METFORMIN_x50000
DRISCOLL	23	METFORMIN	x50000	μM	C. TROPICALIS	JU1373	2019-02-01	2019-03-07	JU1373_METFORMIN_50UM_2_3	50136640	15	1	0		20	15	DS_030819	23	JU1373_METFORMIN_x50000
DRISCOLL	23	METFORMIN	x50000	μM	C. TROPICALIS	JU1373	2019-02-01	2019-03-07	JU1373_METFORMIN_50UM_2_3	50136640	18	1	0		20	18	DS_030819	23	JU1373_METFORMIN_x50000
DRISCOLL	23	METFORMIN	x50000	μM	C. TROPICALIS	JU1373	2019-02-01	2019-03-07	JU1373_METFORMIN_50UM_2_3	50136640	18	1	0		20	18	DS_030819	23	JU1373_METFORMIN_x50000
DRISCOLL	23	METFORMIN	x50000	μM	C. TROPICALIS	JU1373	2019-02-01	2019-03-07	JU1373_METFORMIN_50UM_2_3	50136640	18	1	0		20	18	DS_030819	23	JU1373_METFORMIN_x50000
DRISCOLL	23	METFORMIN	x50000	μM	C. TROPICALIS	JU1373	2019-02-01	2019-03-07	JU1373_METFORMIN_50UM_2_3	50136640	18	1	0		20	18	DS_030819	23	JU1373_METFORMIN_x50000
DRISCOLL	23	METFORMIN	x50000	μM	C. TROPICALIS	JU1373	2019-02-01	2019-03-07	JU1373_METFORMIN_50UM_2_3	50136640	18	1	0		20	18	DS_030819	23	JU1373_METFORMIN_x50000
DRISCOLL	23	METFORMIN	x50000	μM	C. TROPICALIS	JU1373	2019-02-01	2019-03-07	JU1373_METFORMIN_50UM_2_3	50136640	18	1	0		20	18	DS_030819	23	JU1373_METFORMIN_x50000
DRISCOLL	23	METFORMIN	x50000	μM	C. TROPICALIS	JU1373	2019-02-01	2019-03-07	JU1373_METFORMIN_50UM_2_3	50136640	18	1	0		20	18	DS_030819	23	JU1373_METFORMIN_x50000
DRISCOLL	23	METFORMIN	x50000	μM	C. TROPICALIS	JU1373	2019-02-01	2019-03-07	JU1373_METFORMIN_50UM_2_3	50136640	18	1	0		20	18	DS_030819	23	JU1373_METFORMIN_x50000
DRISCOLL	23	METFORMIN	x50000	μM	C. TROPICALIS	JU1373	2019-02-01	2019-03-07	JU1373_METFORMIN_50UM_2_3	50136640	18	1	0		20	18	DS_030819	23	JU1373_METFORMIN_x50000
DRISCOLL	23	METFORMIN	x50000	μM	C. TROPICALIS	JU1373	2019-02-01	2019-03-07	JU1373_METFORMIN_50UM_2_3	50136640	18	1	0		20	18	DS_030819	23	JU1373_METFORMIN_x50000
DRISCOLL	23	METFORMIN	x50000	μM	C. TROPICALIS	JU1373	2019-02-01	2019-03-07	JU1373_METFORMIN_50UM_2_3	50136640	18	1	0		20	18	DS_030819	23	JU1373_METFORMIN_x50000
DRISCOLL	23	METFORMIN	x50000	μM	C. TROPICALIS	JU1373	2019-02-01	2019-03-07	JU1373_METFORMIN_50UM_2_3	50136640	20	1	0		20	20	DS_030819	23	JU1373_METFORMIN_x50000
DRISCOLL	23	METFORMIN	x50000	μM	C. TROPICALIS	JU1373	2019-02-01	2019-03-07	JU1373_METFORMIN_50UM_2_3	50136640	20	1	0		20	20	DS_030819	23	JU1373_METFORMIN_x50000
DRISCOLL	23	METFORMIN	x50000	μM	C. TROPICALIS	JU1373	2019-02-01	2019-03-07	JU1373_METFORMIN_50UM_2_3	50136640	20	1	0		20	20	DS_030819	23	JU1373_METFORMIN_x50000
DRISCOLL	23	METFORMIN	x50000	μM	C. TROPICALIS	JU1373	2019-02-01	2019-03-07	JU1373_METFORMIN_50UM_2_3	50136640	20	1	0		20	20	DS_030819	23	JU1373_METFORMIN_x50000
DRISCOLL	23	METFORMIN	x50000	μM	C. TROPICALIS	JU1373	2019-02-01	2019-03-07	JU1373_METFORMIN_50UM_2_3	50136640	20	1	0		20	20	DS_030819	23	JU1373_METFORMIN_x50000
DRISCOLL	23	METFORMIN	x50000	μM	C. TROPICALIS	JU1373	2019-02-01	2019-03-07	JU1373_METFORMIN_50UM_2_3	50136640	20	1	0		20	20	DS_030819	23	JU1373_METFORMIN_x50000
DRISCOLL	23	METFORMIN	x50000	μM	C. TROPICALIS	JU1373	2019-02-01	2019-03-07	JU1373_METFORMIN_50UM_2_3	50136640	20	1	0		20	20	DS_030819	23	JU1373_METFORMIN_x50000
DRISCOLL	23	METFORMIN	x50000	μM	C. TROPICALIS	JU1373	2019-02-01	2019-03-07	JU1373_METFORMIN_50UM_2_3	50136640	20	1	0		20	20	DS_030819	23	JU1373_METFORMIN_x50000
DRISCOLL	23	METFORMIN	x50000	μM	C. TROPICALIS	JU1373	2019-02-01	2019-03-07	JU1373_METFORMIN_50UM_2_3	50136640	20	1	0		20	20	DS_030819	23	JU1373_METFORMIN_x50000
DRISCOLL	23	METFORMIN	x50000	μM	C. TROPICALIS	JU1373	2019-02-01	2019-03-07	JU1373_METFORMIN_50UM_2_3	50136640	20	1	0		20	20	DS_030819	23	JU1373_METFORMIN_x50000
DRISCOLL	23	METFORMIN	x50000	μM	C. TROPICALIS	JU1373	2019-02-01	2019-03-07	JU1373_METFORMIN_50UM_2_3	50136640	20	1	0		20	20	DS_030819	23	JU1373_METFORMIN_x50000
DRISCOLL	23	METFORMIN	x50000	μM	C. TROPICALIS	JU1373	2019-02-01	2019-03-07	JU1373_METFORMIN_50UM_2_3	50136640	20	1	0		20	20	DS_030819	23	JU1373_METFORMIN_x50000
DRISCOLL	23	METFORMIN	x50000	μM	C. TROPICALIS	JU1373	2019-02-01	2019-03-07	JU1373_METFORMIN_50UM_2_3	50136640	20	1	0		20	20	DS_030819	23	JU1373_METFORMIN_x50000
DRISCOLL	23	METFORMIN	x50000	μM	C. TROPICALIS	JU1373	2019-02-01	2019-03-07	JU1373_METFORMIN_50UM_2_3	50136640	20	1	0		20	20	DS_030819	23	JU1373_METFORMIN_x50000
DRISCOLL	23	METFORMIN	x50000	μM	C. TROPICALIS	JU1373	2019-02-01	2019-03-07	JU1373_METFORMIN_50UM_2_3	50136640	20	1	0		20	20	DS_030819	23	JU1373_METFORMIN_x50000
DRISCOLL	23	METFORMIN	x50000	μM	C. TROPICALIS	JU1373	2019-02-01	2019-03-07	JU1373_METFORMIN_50UM_2_3	50136640	20	1	0		20	20	DS_030819	23	JU1373_METFORMIN_x50000
DRISCOLL	23	METFORMIN	x50000	μM	C. TROPICALIS	JU1373	2019-02-01	2019-03-07	JU1373_METFORMIN_50UM_2_3	50136640	20	1	0		20	20	DS_030819	23	JU1373_METFORMIN_x50000
DRISCOLL	23	METFORMIN	x50000	μM	C. TROPICALIS	JU1373	2019-02-01	2019-03-07	JU1373_METFORMIN_50UM_2_3	50136640	20	1	0		20	20	DS_030819	23	JU1373_METFORMIN_x50000
DRISCOLL	23	METFORMIN	x50000	μM	C. TROPICALIS	JU1373	2019-02-01	2019-03-07	JU1373_METFORMIN_50UM_2_3	50136640	20	1	0		20	20	DS_030819	23	JU1373_METFORMIN_x50000
DRISCOLL	23	METFORMIN	x50000	μM	C. TROPICALIS	JU1373	2019-02-01	2019-03-07	JU1373_METFORMIN_50UM_2_3	50136640	22	1	0		20	22	DS_030819	23	JU1373_METFORMIN_x50000
DRISCOLL	23	METFORMIN	x50000	μM	C. TROPICALIS	JU1373	2019-02-01	2019-03-07	JU1373_METFORMIN_50UM_2_3	50136640	22	1	0		20	22	DS_030819	23	JU1373_METFORMIN_x50000
DRISCOLL	23	METFORMIN	x50000	μM	C. TROPICALIS	JU1373	2019-02-01	2019-03-07	JU1373_METFORMIN_50UM_2_3	50136640	22	1	0		20	22	DS_030819	23	JU1373_METFORMIN_x50000
DRISCOLL	23	METFORMIN	x50000	μM	C. TROPICALIS	JU1373	2019-02-01	2019-03-07	JU1373_METFORMIN_50UM_2_3	50136640	25	1	0		20	25	DS_030819	23	JU1373_METFORMIN_x50000
DRISCOLL	23	METFORMIN	x50000	μM	C. TROPICALIS	JU1373	2019-02-01	2019-03-07	JU1373_METFORMIN_50UM_2_3	50136640	25	1	0		20	25	DS_030819	23	JU1373_METFORMIN_x50000
DRISCOLL	23	METFORMIN	x50000	μM	C. TROPICALIS	JU1373	2019-02-01	2019-03-07	JU1373_METFORMIN_50UM_2_3	50136640	25	1	0		20	25	DS_030819	23	JU1373_METFORMIN_x50000
DRISCOLL	23	METFORMIN	x50000	μM	C. TROPICALIS	JU1373	2019-02-01	2019-03-07	JU1373_METFORMIN_50UM_2_3	50136640	25	1	0		20	25	DS_030819	23	JU1373_METFORMIN_x50000
DRISCOLL	23	METFORMIN	x50000	μM	C. TROPICALIS	JU1373	2019-02-01	2019-03-07	JU1373_METFORMIN_50UM_2_3	50136640	27	1	0		20	27	DS_030819	23	JU1373_METFORMIN_x50000
DRISCOLL	23	CTRL_H2O	x0	μM	C. TROPICALIS	JU1630	2019-02-01	2019-03-07	JU1630_DH2O_2_3	50136645	13	1	0		20	13	DS_030819	23	JU1630_CTRL_H2O_x0
DRISCOLL	23	CTRL_H2O	x0	μM	C. TROPICALIS	JU1630	2019-02-01	2019-03-07	JU1630_DH2O_2_3	50136645	15	1	0		20	15	DS_030819	23	JU1630_CTRL_H2O_x0
DRISCOLL	23	CTRL_H2O	x0	μM	C. TROPICALIS	JU1630	2019-02-01	2019-03-07	JU1630_DH2O_2_3	50136645	20	1	0		20	20	DS_030819	23	JU1630_CTRL_H2O_x0
DRISCOLL	23	CTRL_H2O	x0	μM	C. TROPICALIS	JU1630	2019-02-01	2019-03-07	JU1630_DH2O_2_3	50136645	25	1	0		20	25	DS_030819	23	JU1630_CTRL_H2O_x0
DRISCOLL	23	CTRL_H2O	x0	μM	C. TROPICALIS	JU1630	2019-02-01	2019-03-07	JU1630_DH2O_2_3	50136645	25	1	0		20	25	DS_030819	23	JU1630_CTRL_H2O_x0
DRISCOLL	23	CTRL_H2O	x0	μM	C. TROPICALIS	JU1630	2019-02-01	2019-03-07	JU1630_DH2O_2_3	50136645	25	1	0		20	25	DS_030819	23	JU1630_CTRL_H2O_x0
DRISCOLL	23	CTRL_H2O	x0	μM	C. TROPICALIS	JU1630	2019-02-01	2019-03-07	JU1630_DH2O_2_3	50136645	25	1	0		20	25	DS_030819	23	JU1630_CTRL_H2O_x0
DRISCOLL	23	CTRL_H2O	x0	μM	C. TROPICALIS	JU1630	2019-02-01	2019-03-07	JU1630_DH2O_2_3	50136645	25	1	0		20	25	DS_030819	23	JU1630_CTRL_H2O_x0
DRISCOLL	23	CTRL_H2O	x0	μM	C. TROPICALIS	JU1630	2019-02-01	2019-03-07	JU1630_DH2O_2_3	50136645	25	1	0		20	25	DS_030819	23	JU1630_CTRL_H2O_x0
DRISCOLL	23	CTRL_H2O	x0	μM	C. TROPICALIS	JU1630	2019-02-01	2019-03-07	JU1630_DH2O_2_3	50136645	25	1	0		20	25	DS_030819	23	JU1630_CTRL_H2O_x0
DRISCOLL	23	CTRL_H2O	x0	μM	C. TROPICALIS	JU1630	2019-02-01	2019-03-07	JU1630_DH2O_2_3	50136645	25	1	0		20	25	DS_030819	23	JU1630_CTRL_H2O_x0
DRISCOLL	23	CTRL_H2O	x0	μM	C. TROPICALIS	JU1630	2019-02-01	2019-03-07	JU1630_DH2O_2_3	50136645	25	1	0		20	25	DS_030819	23	JU1630_CTRL_H2O_x0
DRISCOLL	23	CTRL_H2O	x0	μM	C. TROPICALIS	JU1630	2019-02-01	2019-03-07	JU1630_DH2O_2_3	50136645	25	1	0		20	25	DS_030819	23	JU1630_CTRL_H2O_x0
DRISCOLL	23	CTRL_H2O	x0	μM	C. TROPICALIS	JU1630	2019-02-01	2019-03-07	JU1630_DH2O_2_3	50136645	27	1	0		20	27	DS_030819	23	JU1630_CTRL_H2O_x0
DRISCOLL	23	CTRL_H2O	x0	μM	C. TROPICALIS	JU1630	2019-02-01	2019-03-07	JU1630_DH2O_2_3	50136645	27	1	0		20	27	DS_030819	23	JU1630_CTRL_H2O_x0
DRISCOLL	23	CTRL_H2O	x0	μM	C. TROPICALIS	JU1630	2019-02-01	2019-03-07	JU1630_DH2O_2_3	50136645	27	1	0		20	27	DS_030819	23	JU1630_CTRL_H2O_x0
DRISCOLL	23	CTRL_H2O	x0	μM	C. TROPICALIS	JU1630	2019-02-01	2019-03-07	JU1630_DH2O_2_3	50136645	27	1	0		20	27	DS_030819	23	JU1630_CTRL_H2O_x0
DRISCOLL	23	CTRL_H2O	x0	μM	C. TROPICALIS	JU1630	2019-02-01	2019-03-07	JU1630_DH2O_2_3	50136645	27	1	0		20	27	DS_030819	23	JU1630_CTRL_H2O_x0
DRISCOLL	23	CTRL_H2O	x0	μM	C. TROPICALIS	JU1630	2019-02-01	2019-03-07	JU1630_DH2O_2_3	50136645	27	1	0		20	27	DS_030819	23	JU1630_CTRL_H2O_x0
DRISCOLL	23	CTRL_H2O	x0	μM	C. TROPICALIS	JU1630	2019-02-01	2019-03-07	JU1630_DH2O_2_3	50136645	27	1	0		20	27	DS_030819	23	JU1630_CTRL_H2O_x0
DRISCOLL	23	CTRL_H2O	x0	μM	C. TROPICALIS	JU1630	2019-02-01	2019-03-07	JU1630_DH2O_2_3	50136645	27	1	0		20	27	DS_030819	23	JU1630_CTRL_H2O_x0
DRISCOLL	23	CTRL_H2O	x0	μM	C. TROPICALIS	JU1630	2019-02-01	2019-03-07	JU1630_DH2O_2_3	50136645	27	1	0		20	27	DS_030819	23	JU1630_CTRL_H2O_x0
DRISCOLL	23	CTRL_H2O	x0	μM	C. TROPICALIS	JU1630	2019-02-01	2019-03-07	JU1630_DH2O_2_3	50136645	27	1	0		20	27	DS_030819	23	JU1630_CTRL_H2O_x0
DRISCOLL	23	CTRL_H2O	x0	μM	C. TROPICALIS	JU1630	2019-02-01	2019-03-07	JU1630_DH2O_2_3	50136645	27	1	0		20	27	DS_030819	23	JU1630_CTRL_H2O_x0
DRISCOLL	23	CTRL_H2O	x0	μM	C. TROPICALIS	JU1630	2019-02-01	2019-03-07	JU1630_DH2O_2_3	50136645	27	1	0		20	27	DS_030819	23	JU1630_CTRL_H2O_x0
DRISCOLL	23	CTRL_H2O	x0	μM	C. TROPICALIS	JU1630	2019-02-01	2019-03-07	JU1630_DH2O_2_3	50136645	27	1	0		20	27	DS_030819	23	JU1630_CTRL_H2O_x0
DRISCOLL	23	CTRL_H2O	x0	μM	C. TROPICALIS	JU1630	2019-02-01	2019-03-07	JU1630_DH2O_2_3	50136645	27	1	0		20	27	DS_030819	23	JU1630_CTRL_H2O_x0
DRISCOLL	23	CTRL_H2O	x0	μM	C. TROPICALIS	JU1630	2019-02-01	2019-03-07	JU1630_DH2O_2_3	50136645	27	1	0		20	27	DS_030819	23	JU1630_CTRL_H2O_x0
DRISCOLL	23	CTRL_H2O	x0	μM	C. TROPICALIS	JU1630	2019-02-01	2019-03-07	JU1630_DH2O_2_3	50136645	27	1	0		20	27	DS_030819	23	JU1630_CTRL_H2O_x0
DRISCOLL	23	CTRL_H2O	x0	μM	C. TROPICALIS	JU1630	2019-02-01	2019-03-07	JU1630_DH2O_2_3	50136645	27	1	0		20	27	DS_030819	23	JU1630_CTRL_H2O_x0
DRISCOLL	23	CTRL_H2O	x0	μM	C. TROPICALIS	JU1630	2019-02-01	2019-03-07	JU1630_DH2O_2_3	50136645	29	1	0		20	29	DS_030819	23	JU1630_CTRL_H2O_x0
DRISCOLL	23	CTRL_H2O	x0	μM	C. TROPICALIS	JU1630	2019-02-01	2019-03-07	JU1630_DH2O_2_3	50136645	29	1	0		20	29	DS_030819	23	JU1630_CTRL_H2O_x0
DRISCOLL	23	CTRL_H2O	x0	μM	C. TROPICALIS	JU1630	2019-02-01	2019-03-07	JU1630_DH2O_2_3	50136645	29	1	0		20	29	DS_030819	23	JU1630_CTRL_H2O_x0
DRISCOLL	23	CTRL_H2O	x0	μM	C. TROPICALIS	JU1630	2019-02-01	2019-03-07	JU1630_DH2O_2_3	50136645	29	1	0		20	29	DS_030819	23	JU1630_CTRL_H2O_x0
DRISCOLL	23	CTRL_H2O	x0	μM	C. TROPICALIS	JU1630	2019-02-01	2019-03-07	JU1630_DH2O_2_3	50136645	29	1	0		20	29	DS_030819	23	JU1630_CTRL_H2O_x0
DRISCOLL	23	CTRL_H2O	x0	μM	C. TROPICALIS	JU1630	2019-02-01	2019-03-07	JU1630_DH2O_2_3	50136645	29	1	0		20	29	DS_030819	23	JU1630_CTRL_H2O_x0
DRISCOLL	23	CTRL_H2O	x0	μM	C. TROPICALIS	JU1630	2019-02-01	2019-03-07	JU1630_DH2O_2_3	50136645	29	1	0		20	29	DS_030819	23	JU1630_CTRL_H2O_x0
DRISCOLL	23	CTRL_H2O	x0	μM	C. TROPICALIS	JU1630	2019-02-01	2019-03-07	JU1630_DH2O_2_3	50136645	29	1	0		20	29	DS_030819	23	JU1630_CTRL_H2O_x0
DRISCOLL	23	CTRL_H2O	x0	μM	C. TROPICALIS	JU1630	2019-02-01	2019-03-07	JU1630_DH2O_2_3	50136645	29	1	0		20	29	DS_030819	23	JU1630_CTRL_H2O_x0
DRISCOLL	23	CTRL_H2O	x0	μM	C. TROPICALIS	JU1630	2019-02-01	2019-03-07	JU1630_DH2O_2_3	50136645	29	1	0		20	29	DS_030819	23	JU1630_CTRL_H2O_x0
DRISCOLL	23	CTRL_H2O	x0	μM	C. TROPICALIS	JU1630	2019-02-01	2019-03-07	JU1630_DH2O_2_3	50136645	29	1	0		20	29	DS_030819	23	JU1630_CTRL_H2O_x0
DRISCOLL	23	CTRL_H2O	x0	μM	C. TROPICALIS	JU1630	2019-02-01	2019-03-07	JU1630_DH2O_2_3	50136645	29	1	0		20	29	DS_030819	23	JU1630_CTRL_H2O_x0
DRISCOLL	23	CTRL_H2O	x0	μM	C. TROPICALIS	JU1630	2019-02-01	2019-03-07	JU1630_DH2O_2_3	50136645	29	1	0		20	29	DS_030819	23	JU1630_CTRL_H2O_x0
DRISCOLL	23	CTRL_H2O	x0	μM	C. TROPICALIS	JU1630	2019-02-01	2019-03-07	JU1630_DH2O_2_3	50136645	29	1	0		20	29	DS_030819	23	JU1630_CTRL_H2O_x0
DRISCOLL	23	CTRL_H2O	x0	μM	C. TROPICALIS	JU1630	2019-02-01	2019-03-07	JU1630_DH2O_2_3	50136645	29	1	0		20	29	DS_030819	23	JU1630_CTRL_H2O_x0
DRISCOLL	23	CTRL_H2O	x0	μM	C. TROPICALIS	JU1630	2019-02-01	2019-03-07	JU1630_DH2O_2_3	50136645	29	1	0		20	29	DS_030819	23	JU1630_CTRL_H2O_x0
DRISCOLL	23	CTRL_H2O	x0	μM	C. TROPICALIS	JU1630	2019-02-01	2019-03-07	JU1630_DH2O_2_3	50136645	29	1	0		20	29	DS_030819	23	JU1630_CTRL_H2O_x0
DRISCOLL	23	CTRL_H2O	x0	μM	C. TROPICALIS	JU1630	2019-02-01	2019-03-07	JU1630_DH2O_2_3	50136645	29	1	0		20	29	DS_030819	23	JU1630_CTRL_H2O_x0
DRISCOLL	23	CTRL_H2O	x0	μM	C. TROPICALIS	JU1630	2019-02-01	2019-03-07	JU1630_DH2O_2_3	50136645	32	1	0		20	32	DS_030819	23	JU1630_CTRL_H2O_x0
DRISCOLL	23	CTRL_H2O	x0	μM	C. TROPICALIS	JU1630	2019-02-01	2019-03-07	JU1630_DH2O_2_3	50136645	32	1	0		20	32	DS_030819	23	JU1630_CTRL_H2O_x0
DRISCOLL	23	METFORMIN	x50000	μM	C. TROPICALIS	JU1630	2019-02-01	2019-03-07	JU1630_METOFMRIN_50UM_2_3	50136650	15	1	0		20	15	DS_030819	23	JU1630_METFORMIN_x50000
DRISCOLL	23	METFORMIN	x50000	μM	C. TROPICALIS	JU1630	2019-02-01	2019-03-07	JU1630_METOFMRIN_50UM_2_3	50136650	15	1	0		20	15	DS_030819	23	JU1630_METFORMIN_x50000
DRISCOLL	23	METFORMIN	x50000	μM	C. TROPICALIS	JU1630	2019-02-01	2019-03-07	JU1630_METOFMRIN_50UM_2_3	50136650	15	1	0		20	15	DS_030819	23	JU1630_METFORMIN_x50000
DRISCOLL	23	METFORMIN	x50000	μM	C. TROPICALIS	JU1630	2019-02-01	2019-03-07	JU1630_METOFMRIN_50UM_2_3	50136650	15	1	0		20	15	DS_030819	23	JU1630_METFORMIN_x50000
DRISCOLL	23	METFORMIN	x50000	μM	C. TROPICALIS	JU1630	2019-02-01	2019-03-07	JU1630_METOFMRIN_50UM_2_3	50136650	15	1	0		20	15	DS_030819	23	JU1630_METFORMIN_x50000
DRISCOLL	23	METFORMIN	x50000	μM	C. TROPICALIS	JU1630	2019-02-01	2019-03-07	JU1630_METOFMRIN_50UM_2_3	50136650	15	1	0		20	15	DS_030819	23	JU1630_METFORMIN_x50000
DRISCOLL	23	METFORMIN	x50000	μM	C. TROPICALIS	JU1630	2019-02-01	2019-03-07	JU1630_METOFMRIN_50UM_2_3	50136650	15	1	0		20	15	DS_030819	23	JU1630_METFORMIN_x50000
DRISCOLL	23	METFORMIN	x50000	μM	C. TROPICALIS	JU1630	2019-02-01	2019-03-07	JU1630_METOFMRIN_50UM_2_3	50136650	15	1	0		20	15	DS_030819	23	JU1630_METFORMIN_x50000
DRISCOLL	23	METFORMIN	x50000	μM	C. TROPICALIS	JU1630	2019-02-01	2019-03-07	JU1630_METOFMRIN_50UM_2_3	50136650	15	1	0		20	15	DS_030819	23	JU1630_METFORMIN_x50000
DRISCOLL	23	METFORMIN	x50000	μM	C. TROPICALIS	JU1630	2019-02-01	2019-03-07	JU1630_METOFMRIN_50UM_2_3	50136650	15	1	0		20	15	DS_030819	23	JU1630_METFORMIN_x50000
DRISCOLL	23	METFORMIN	x50000	μM	C. TROPICALIS	JU1630	2019-02-01	2019-03-07	JU1630_METOFMRIN_50UM_2_3	50136650	15	1	0		20	15	DS_030819	23	JU1630_METFORMIN_x50000
DRISCOLL	23	METFORMIN	x50000	μM	C. TROPICALIS	JU1630	2019-02-01	2019-03-07	JU1630_METOFMRIN_50UM_2_3	50136650	15	1	0		20	15	DS_030819	23	JU1630_METFORMIN_x50000
DRISCOLL	23	METFORMIN	x50000	μM	C. TROPICALIS	JU1630	2019-02-01	2019-03-07	JU1630_METOFMRIN_50UM_2_3	50136650	18	1	0		20	18	DS_030819	23	JU1630_METFORMIN_x50000
DRISCOLL	23	METFORMIN	x50000	μM	C. TROPICALIS	JU1630	2019-02-01	2019-03-07	JU1630_METOFMRIN_50UM_2_3	50136650	18	1	0		20	18	DS_030819	23	JU1630_METFORMIN_x50000
DRISCOLL	23	METFORMIN	x50000	μM	C. TROPICALIS	JU1630	2019-02-01	2019-03-07	JU1630_METOFMRIN_50UM_2_3	50136650	18	1	0		20	18	DS_030819	23	JU1630_METFORMIN_x50000
DRISCOLL	23	METFORMIN	x50000	μM	C. TROPICALIS	JU1630	2019-02-01	2019-03-07	JU1630_METOFMRIN_50UM_2_3	50136650	18	1	0		20	18	DS_030819	23	JU1630_METFORMIN_x50000
DRISCOLL	23	METFORMIN	x50000	μM	C. TROPICALIS	JU1630	2019-02-01	2019-03-07	JU1630_METOFMRIN_50UM_2_3	50136650	18	1	0		20	18	DS_030819	23	JU1630_METFORMIN_x50000
DRISCOLL	23	METFORMIN	x50000	μM	C. TROPICALIS	JU1630	2019-02-01	2019-03-07	JU1630_METOFMRIN_50UM_2_3	50136650	18	1	0		20	18	DS_030819	23	JU1630_METFORMIN_x50000
DRISCOLL	23	METFORMIN	x50000	μM	C. TROPICALIS	JU1630	2019-02-01	2019-03-07	JU1630_METOFMRIN_50UM_2_3	50136650	18	1	0		20	18	DS_030819	23	JU1630_METFORMIN_x50000
DRISCOLL	23	METFORMIN	x50000	μM	C. TROPICALIS	JU1630	2019-02-01	2019-03-07	JU1630_METOFMRIN_50UM_2_3	50136650	20	1	0		20	20	DS_030819	23	JU1630_METFORMIN_x50000
DRISCOLL	23	METFORMIN	x50000	μM	C. TROPICALIS	JU1630	2019-02-01	2019-03-07	JU1630_METOFMRIN_50UM_2_3	50136650	20	1	0		20	20	DS_030819	23	JU1630_METFORMIN_x50000
DRISCOLL	23	METFORMIN	x50000	μM	C. TROPICALIS	JU1630	2019-02-01	2019-03-07	JU1630_METOFMRIN_50UM_2_3	50136650	20	1	0		20	20	DS_030819	23	JU1630_METFORMIN_x50000
DRISCOLL	23	METFORMIN	x50000	μM	C. TROPICALIS	JU1630	2019-02-01	2019-03-07	JU1630_METOFMRIN_50UM_2_3	50136650	20	1	0		20	20	DS_030819	23	JU1630_METFORMIN_x50000
DRISCOLL	23	METFORMIN	x50000	μM	C. TROPICALIS	JU1630	2019-02-01	2019-03-07	JU1630_METOFMRIN_50UM_2_3	50136650	20	1	0		20	20	DS_030819	23	JU1630_METFORMIN_x50000
DRISCOLL	23	METFORMIN	x50000	μM	C. TROPICALIS	JU1630	2019-02-01	2019-03-07	JU1630_METOFMRIN_50UM_2_3	50136650	20	1	0		20	20	DS_030819	23	JU1630_METFORMIN_x50000
DRISCOLL	23	METFORMIN	x50000	μM	C. TROPICALIS	JU1630	2019-02-01	2019-03-07	JU1630_METOFMRIN_50UM_2_3	50136650	20	1	0		20	20	DS_030819	23	JU1630_METFORMIN_x50000
DRISCOLL	23	METFORMIN	x50000	μM	C. TROPICALIS	JU1630	2019-02-01	2019-03-07	JU1630_METOFMRIN_50UM_2_3	50136650	20	1	0		20	20	DS_030819	23	JU1630_METFORMIN_x50000
DRISCOLL	23	METFORMIN	x50000	μM	C. TROPICALIS	JU1630	2019-02-01	2019-03-07	JU1630_METOFMRIN_50UM_2_3	50136650	20	1	0		20	20	DS_030819	23	JU1630_METFORMIN_x50000
DRISCOLL	23	METFORMIN	x50000	μM	C. TROPICALIS	JU1630	2019-02-01	2019-03-07	JU1630_METOFMRIN_50UM_2_3	50136650	20	1	0		20	20	DS_030819	23	JU1630_METFORMIN_x50000
DRISCOLL	23	METFORMIN	x50000	μM	C. TROPICALIS	JU1630	2019-02-01	2019-03-07	JU1630_METOFMRIN_50UM_2_3	50136650	20	1	0		20	20	DS_030819	23	JU1630_METFORMIN_x50000
DRISCOLL	23	METFORMIN	x50000	μM	C. TROPICALIS	JU1630	2019-02-01	2019-03-07	JU1630_METOFMRIN_50UM_2_3	50136650	20	1	0		20	20	DS_030819	23	JU1630_METFORMIN_x50000
DRISCOLL	23	METFORMIN	x50000	μM	C. TROPICALIS	JU1630	2019-02-01	2019-03-07	JU1630_METOFMRIN_50UM_2_3	50136650	20	1	0		20	20	DS_030819	23	JU1630_METFORMIN_x50000
DRISCOLL	23	METFORMIN	x50000	μM	C. TROPICALIS	JU1630	2019-02-01	2019-03-07	JU1630_METOFMRIN_50UM_2_3	50136650	20	1	0		20	20	DS_030819	23	JU1630_METFORMIN_x50000
DRISCOLL	23	METFORMIN	x50000	μM	C. TROPICALIS	JU1630	2019-02-01	2019-03-07	JU1630_METOFMRIN_50UM_2_3	50136650	20	1	0		20	20	DS_030819	23	JU1630_METFORMIN_x50000
DRISCOLL	23	METFORMIN	x50000	μM	C. TROPICALIS	JU1630	2019-02-01	2019-03-07	JU1630_METOFMRIN_50UM_2_3	50136650	20	1	0		20	20	DS_030819	23	JU1630_METFORMIN_x50000
DRISCOLL	23	METFORMIN	x50000	μM	C. TROPICALIS	JU1630	2019-02-01	2019-03-07	JU1630_METOFMRIN_50UM_2_3	50136650	20	1	0		20	20	DS_030819	23	JU1630_METFORMIN_x50000
DRISCOLL	23	METFORMIN	x50000	μM	C. TROPICALIS	JU1630	2019-02-01	2019-03-07	JU1630_METOFMRIN_50UM_2_3	50136650	20	1	0		20	20	DS_030819	23	JU1630_METFORMIN_x50000
DRISCOLL	23	METFORMIN	x50000	μM	C. TROPICALIS	JU1630	2019-02-01	2019-03-07	JU1630_METOFMRIN_50UM_2_3	50136650	20	1	0		20	20	DS_030819	23	JU1630_METFORMIN_x50000
DRISCOLL	23	METFORMIN	x50000	μM	C. TROPICALIS	JU1630	2019-02-01	2019-03-07	JU1630_METOFMRIN_50UM_2_3	50136650	20	1	0		20	20	DS_030819	23	JU1630_METFORMIN_x50000
DRISCOLL	23	METFORMIN	x50000	μM	C. TROPICALIS	JU1630	2019-02-01	2019-03-07	JU1630_METOFMRIN_50UM_2_3	50136650	20	1	0		20	20	DS_030819	23	JU1630_METFORMIN_x50000
DRISCOLL	23	METFORMIN	x50000	μM	C. TROPICALIS	JU1630	2019-02-01	2019-03-07	JU1630_METOFMRIN_50UM_2_3	50136650	20	1	0		20	20	DS_030819	23	JU1630_METFORMIN_x50000
DRISCOLL	23	METFORMIN	x50000	μM	C. TROPICALIS	JU1630	2019-02-01	2019-03-07	JU1630_METOFMRIN_50UM_2_3	50136650	20	1	0		20	20	DS_030819	23	JU1630_METFORMIN_x50000
DRISCOLL	23	METFORMIN	x50000	μM	C. TROPICALIS	JU1630	2019-02-01	2019-03-07	JU1630_METOFMRIN_50UM_2_3	50136650	22	1	0		20	22	DS_030819	23	JU1630_METFORMIN_x50000
DRISCOLL	23	METFORMIN	x50000	μM	C. TROPICALIS	JU1630	2019-02-01	2019-03-07	JU1630_METOFMRIN_50UM_2_3	50136650	22	1	0		20	22	DS_030819	23	JU1630_METFORMIN_x50000
DRISCOLL	23	METFORMIN	x50000	μM	C. TROPICALIS	JU1630	2019-02-01	2019-03-07	JU1630_METOFMRIN_50UM_2_3	50136650	22	1	0		20	22	DS_030819	23	JU1630_METFORMIN_x50000
DRISCOLL	23	METFORMIN	x50000	μM	C. TROPICALIS	JU1630	2019-02-01	2019-03-07	JU1630_METOFMRIN_50UM_2_3	50136650	22	1	0		20	22	DS_030819	23	JU1630_METFORMIN_x50000
DRISCOLL	23	METFORMIN	x50000	μM	C. TROPICALIS	JU1630	2019-02-01	2019-03-07	JU1630_METOFMRIN_50UM_2_3	50136650	25	1	0		20	25	DS_030819	23	JU1630_METFORMIN_x50000
DRISCOLL	23	METFORMIN	x50000	μM	C. TROPICALIS	JU1630	2019-02-01	2019-03-07	JU1630_METOFMRIN_50UM_2_3	50136650	25	1	0		20	25	DS_030819	23	JU1630_METFORMIN_x50000
DRISCOLL	23	METFORMIN	x50000	μM	C. TROPICALIS	JU1630	2019-02-01	2019-03-07	JU1630_METOFMRIN_50UM_2_3	50136650	25	1	0		20	25	DS_030819	23	JU1630_METFORMIN_x50000
DRISCOLL	23	METFORMIN	x50000	μM	C. TROPICALIS	JU1630	2019-02-01	2019-03-07	JU1630_METOFMRIN_50UM_2_3	50136650	25	1	0		20	25	DS_030819	23	JU1630_METFORMIN_x50000
DRISCOLL	23	CTRL_H2O	x0	μM	C. TROPICALIS	QG834	2019-02-01	2019-03-07	QG834_DH2O_2_3	50136655	13	1	0		20	13	DS_030819	23	QG834_CTRL_H2O_x0
DRISCOLL	23	CTRL_H2O	x0	μM	C. TROPICALIS	QG834	2019-02-01	2019-03-07	QG834_DH2O_2_3	50136655	13	1	0		20	13	DS_030819	23	QG834_CTRL_H2O_x0
DRISCOLL	23	CTRL_H2O	x0	μM	C. TROPICALIS	QG834	2019-02-01	2019-03-07	QG834_DH2O_2_3	50136655	13	1	0		20	13	DS_030819	23	QG834_CTRL_H2O_x0
DRISCOLL	23	CTRL_H2O	x0	μM	C. TROPICALIS	QG834	2019-02-01	2019-03-07	QG834_DH2O_2_3	50136655	15	1	0		20	15	DS_030819	23	QG834_CTRL_H2O_x0
DRISCOLL	23	CTRL_H2O	x0	μM	C. TROPICALIS	QG834	2019-02-01	2019-03-07	QG834_DH2O_2_3	50136655	15	1	0		20	15	DS_030819	23	QG834_CTRL_H2O_x0
DRISCOLL	23	CTRL_H2O	x0	μM	C. TROPICALIS	QG834	2019-02-01	2019-03-07	QG834_DH2O_2_3	50136655	18	1	0		20	18	DS_030819	23	QG834_CTRL_H2O_x0
DRISCOLL	23	CTRL_H2O	x0	μM	C. TROPICALIS	QG834	2019-02-01	2019-03-07	QG834_DH2O_2_3	50136655	18	1	0		20	18	DS_030819	23	QG834_CTRL_H2O_x0
DRISCOLL	23	CTRL_H2O	x0	μM	C. TROPICALIS	QG834	2019-02-01	2019-03-07	QG834_DH2O_2_3	50136655	18	1	0		20	18	DS_030819	23	QG834_CTRL_H2O_x0
DRISCOLL	23	CTRL_H2O	x0	μM	C. TROPICALIS	QG834	2019-02-01	2019-03-07	QG834_DH2O_2_3	50136655	18	1	0		20	18	DS_030819	23	QG834_CTRL_H2O_x0
DRISCOLL	23	CTRL_H2O	x0	μM	C. TROPICALIS	QG834	2019-02-01	2019-03-07	QG834_DH2O_2_3	50136655	18	1	0		20	18	DS_030819	23	QG834_CTRL_H2O_x0
DRISCOLL	23	CTRL_H2O	x0	μM	C. TROPICALIS	QG834	2019-02-01	2019-03-07	QG834_DH2O_2_3	50136655	18	1	0		20	18	DS_030819	23	QG834_CTRL_H2O_x0
DRISCOLL	23	CTRL_H2O	x0	μM	C. TROPICALIS	QG834	2019-02-01	2019-03-07	QG834_DH2O_2_3	50136655	18	1	0		20	18	DS_030819	23	QG834_CTRL_H2O_x0
DRISCOLL	23	CTRL_H2O	x0	μM	C. TROPICALIS	QG834	2019-02-01	2019-03-07	QG834_DH2O_2_3	50136655	18	1	0		20	18	DS_030819	23	QG834_CTRL_H2O_x0
DRISCOLL	23	CTRL_H2O	x0	μM	C. TROPICALIS	QG834	2019-02-01	2019-03-07	QG834_DH2O_2_3	50136655	20	1	0		20	20	DS_030819	23	QG834_CTRL_H2O_x0
DRISCOLL	23	CTRL_H2O	x0	μM	C. TROPICALIS	QG834	2019-02-01	2019-03-07	QG834_DH2O_2_3	50136655	20	1	0		20	20	DS_030819	23	QG834_CTRL_H2O_x0
DRISCOLL	23	CTRL_H2O	x0	μM	C. TROPICALIS	QG834	2019-02-01	2019-03-07	QG834_DH2O_2_3	50136655	20	1	0		20	20	DS_030819	23	QG834_CTRL_H2O_x0
DRISCOLL	23	CTRL_H2O	x0	μM	C. TROPICALIS	QG834	2019-02-01	2019-03-07	QG834_DH2O_2_3	50136655	22	1	0		20	22	DS_030819	23	QG834_CTRL_H2O_x0
DRISCOLL	23	CTRL_H2O	x0	μM	C. TROPICALIS	QG834	2019-02-01	2019-03-07	QG834_DH2O_2_3	50136655	22	1	0		20	22	DS_030819	23	QG834_CTRL_H2O_x0
DRISCOLL	23	CTRL_H2O	x0	μM	C. TROPICALIS	QG834	2019-02-01	2019-03-07	QG834_DH2O_2_3	50136655	25	1	0		20	25	DS_030819	23	QG834_CTRL_H2O_x0
DRISCOLL	23	CTRL_H2O	x0	μM	C. TROPICALIS	QG834	2019-02-01	2019-03-07	QG834_DH2O_2_3	50136655	25	1	0		20	25	DS_030819	23	QG834_CTRL_H2O_x0
DRISCOLL	23	CTRL_H2O	x0	μM	C. TROPICALIS	QG834	2019-02-01	2019-03-07	QG834_DH2O_2_3	50136655	25	1	0		20	25	DS_030819	23	QG834_CTRL_H2O_x0
DRISCOLL	23	CTRL_H2O	x0	μM	C. TROPICALIS	QG834	2019-02-01	2019-03-07	QG834_DH2O_2_3	50136655	25	1	0		20	25	DS_030819	23	QG834_CTRL_H2O_x0
DRISCOLL	23	CTRL_H2O	x0	μM	C. TROPICALIS	QG834	2019-02-01	2019-03-07	QG834_DH2O_2_3	50136655	25	1	0		20	25	DS_030819	23	QG834_CTRL_H2O_x0
DRISCOLL	23	CTRL_H2O	x0	μM	C. TROPICALIS	QG834	2019-02-01	2019-03-07	QG834_DH2O_2_3	50136655	25	1	0		20	25	DS_030819	23	QG834_CTRL_H2O_x0
DRISCOLL	23	CTRL_H2O	x0	μM	C. TROPICALIS	QG834	2019-02-01	2019-03-07	QG834_DH2O_2_3	50136655	25	1	0		20	25	DS_030819	23	QG834_CTRL_H2O_x0
DRISCOLL	23	CTRL_H2O	x0	μM	C. TROPICALIS	QG834	2019-02-01	2019-03-07	QG834_DH2O_2_3	50136655	25	1	0		20	25	DS_030819	23	QG834_CTRL_H2O_x0
DRISCOLL	23	CTRL_H2O	x0	μM	C. TROPICALIS	QG834	2019-02-01	2019-03-07	QG834_DH2O_2_3	50136655	25	1	0		20	25	DS_030819	23	QG834_CTRL_H2O_x0
DRISCOLL	23	CTRL_H2O	x0	μM	C. TROPICALIS	QG834	2019-02-01	2019-03-07	QG834_DH2O_2_3	50136655	25	1	0		20	25	DS_030819	23	QG834_CTRL_H2O_x0
DRISCOLL	23	CTRL_H2O	x0	μM	C. TROPICALIS	QG834	2019-02-01	2019-03-07	QG834_DH2O_2_3	50136655	25	1	0		20	25	DS_030819	23	QG834_CTRL_H2O_x0
DRISCOLL	23	CTRL_H2O	x0	μM	C. TROPICALIS	QG834	2019-02-01	2019-03-07	QG834_DH2O_2_3	50136655	25	1	0		20	25	DS_030819	23	QG834_CTRL_H2O_x0
DRISCOLL	23	CTRL_H2O	x0	μM	C. TROPICALIS	QG834	2019-02-01	2019-03-07	QG834_DH2O_2_3	50136655	25	1	0		20	25	DS_030819	23	QG834_CTRL_H2O_x0
DRISCOLL	23	CTRL_H2O	x0	μM	C. TROPICALIS	QG834	2019-02-01	2019-03-07	QG834_DH2O_2_3	50136655	25	1	0		20	25	DS_030819	23	QG834_CTRL_H2O_x0
DRISCOLL	23	CTRL_H2O	x0	μM	C. TROPICALIS	QG834	2019-02-01	2019-03-07	QG834_DH2O_2_3	50136655	25	1	0		20	25	DS_030819	23	QG834_CTRL_H2O_x0
DRISCOLL	23	CTRL_H2O	x0	μM	C. TROPICALIS	QG834	2019-02-01	2019-03-07	QG834_DH2O_2_3	50136655	25	1	0		20	25	DS_030819	23	QG834_CTRL_H2O_x0
DRISCOLL	23	CTRL_H2O	x0	μM	C. TROPICALIS	QG834	2019-02-01	2019-03-07	QG834_DH2O_2_3	50136655	25	1	0		20	25	DS_030819	23	QG834_CTRL_H2O_x0
DRISCOLL	23	CTRL_H2O	x0	μM	C. TROPICALIS	QG834	2019-02-01	2019-03-07	QG834_DH2O_2_3	50136655	25	1	0		20	25	DS_030819	23	QG834_CTRL_H2O_x0
DRISCOLL	23	CTRL_H2O	x0	μM	C. TROPICALIS	QG834	2019-02-01	2019-03-07	QG834_DH2O_2_3	50136655	25	1	0		20	25	DS_030819	23	QG834_CTRL_H2O_x0
DRISCOLL	23	CTRL_H2O	x0	μM	C. TROPICALIS	QG834	2019-02-01	2019-03-07	QG834_DH2O_2_3	50136655	25	1	0		20	25	DS_030819	23	QG834_CTRL_H2O_x0
DRISCOLL	23	CTRL_H2O	x0	μM	C. TROPICALIS	QG834	2019-02-01	2019-03-07	QG834_DH2O_2_3	50136655	25	1	0		20	25	DS_030819	23	QG834_CTRL_H2O_x0
DRISCOLL	23	CTRL_H2O	x0	μM	C. TROPICALIS	QG834	2019-02-01	2019-03-07	QG834_DH2O_2_3	50136655	25	1	0		20	25	DS_030819	23	QG834_CTRL_H2O_x0
DRISCOLL	23	CTRL_H2O	x0	μM	C. TROPICALIS	QG834	2019-02-01	2019-03-07	QG834_DH2O_2_3	50136655	25	1	0		20	25	DS_030819	23	QG834_CTRL_H2O_x0
DRISCOLL	23	CTRL_H2O	x0	μM	C. TROPICALIS	QG834	2019-02-01	2019-03-07	QG834_DH2O_2_3	50136655	25	1	0		20	25	DS_030819	23	QG834_CTRL_H2O_x0
DRISCOLL	23	CTRL_H2O	x0	μM	C. TROPICALIS	QG834	2019-02-01	2019-03-07	QG834_DH2O_2_3	50136655	25	1	0		20	25	DS_030819	23	QG834_CTRL_H2O_x0
DRISCOLL	23	CTRL_H2O	x0	μM	C. TROPICALIS	QG834	2019-02-01	2019-03-07	QG834_DH2O_2_3	50136655	27	1	0		20	27	DS_030819	23	QG834_CTRL_H2O_x0
DRISCOLL	23	CTRL_H2O	x0	μM	C. TROPICALIS	QG834	2019-02-01	2019-03-07	QG834_DH2O_2_3	50136655	27	1	0		20	27	DS_030819	23	QG834_CTRL_H2O_x0
DRISCOLL	23	CTRL_H2O	x0	μM	C. TROPICALIS	QG834	2019-02-01	2019-03-07	QG834_DH2O_2_3	50136655	27	1	0		20	27	DS_030819	23	QG834_CTRL_H2O_x0
DRISCOLL	23	CTRL_H2O	x0	μM	C. TROPICALIS	QG834	2019-02-01	2019-03-07	QG834_DH2O_2_3	50136655	27	1	0		20	27	DS_030819	23	QG834_CTRL_H2O_x0
DRISCOLL	23	CTRL_H2O	x0	μM	C. TROPICALIS	QG834	2019-02-01	2019-03-07	QG834_DH2O_2_3	50136655	27	1	0		20	27	DS_030819	23	QG834_CTRL_H2O_x0
DRISCOLL	23	CTRL_H2O	x0	μM	C. TROPICALIS	QG834	2019-02-01	2019-03-07	QG834_DH2O_2_3	50136655	27	1	0		20	27	DS_030819	23	QG834_CTRL_H2O_x0
DRISCOLL	23	CTRL_H2O	x0	μM	C. TROPICALIS	QG834	2019-02-01	2019-03-07	QG834_DH2O_2_3	50136655	29	1	0		20	29	DS_030819	23	QG834_CTRL_H2O_x0
DRISCOLL	23	METFORMIN	x50000	μM	C. TROPICALIS	QG834	2019-02-01	2019-03-07	QG834_METFORMIN_50UM_2_3	50136660	11	1	0		20	11	DS_030819	23	QG834_METFORMIN_x50000
DRISCOLL	23	METFORMIN	x50000	μM	C. TROPICALIS	QG834	2019-02-01	2019-03-07	QG834_METFORMIN_50UM_2_3	50136660	11	1	0		20	11	DS_030819	23	QG834_METFORMIN_x50000
DRISCOLL	23	METFORMIN	x50000	μM	C. TROPICALIS	QG834	2019-02-01	2019-03-07	QG834_METFORMIN_50UM_2_3	50136660	11	0	1	lost	20		DS_030819	23	QG834_METFORMIN_x50000
DRISCOLL	23	METFORMIN	x50000	μM	C. TROPICALIS	QG834	2019-02-01	2019-03-07	QG834_METFORMIN_50UM_2_3	50136660	13	1	0		20	13	DS_030819	23	QG834_METFORMIN_x50000
DRISCOLL	23	METFORMIN	x50000	μM	C. TROPICALIS	QG834	2019-02-01	2019-03-07	QG834_METFORMIN_50UM_2_3	50136660	13	1	0		20	13	DS_030819	23	QG834_METFORMIN_x50000
DRISCOLL	23	METFORMIN	x50000	μM	C. TROPICALIS	QG834	2019-02-01	2019-03-07	QG834_METFORMIN_50UM_2_3	50136660	13	1	0		20	13	DS_030819	23	QG834_METFORMIN_x50000
DRISCOLL	23	METFORMIN	x50000	μM	C. TROPICALIS	QG834	2019-02-01	2019-03-07	QG834_METFORMIN_50UM_2_3	50136660	13	0	1	lost	20		DS_030819	23	QG834_METFORMIN_x50000
DRISCOLL	23	METFORMIN	x50000	μM	C. TROPICALIS	QG834	2019-02-01	2019-03-07	QG834_METFORMIN_50UM_2_3	50136660	13	0	1	lost	20		DS_030819	23	QG834_METFORMIN_x50000
DRISCOLL	23	METFORMIN	x50000	μM	C. TROPICALIS	QG834	2019-02-01	2019-03-07	QG834_METFORMIN_50UM_2_3	50136660	13	0	1	lost	20		DS_030819	23	QG834_METFORMIN_x50000
DRISCOLL	23	METFORMIN	x50000	μM	C. TROPICALIS	QG834	2019-02-01	2019-03-07	QG834_METFORMIN_50UM_2_3	50136660	13	0	1	lost	20		DS_030819	23	QG834_METFORMIN_x50000
DRISCOLL	23	METFORMIN	x50000	μM	C. TROPICALIS	QG834	2019-02-01	2019-03-07	QG834_METFORMIN_50UM_2_3	50136660	15	1	0		20	15	DS_030819	23	QG834_METFORMIN_x50000
DRISCOLL	23	METFORMIN	x50000	μM	C. TROPICALIS	QG834	2019-02-01	2019-03-07	QG834_METFORMIN_50UM_2_3	50136660	15	1	0		20	15	DS_030819	23	QG834_METFORMIN_x50000
DRISCOLL	23	METFORMIN	x50000	μM	C. TROPICALIS	QG834	2019-02-01	2019-03-07	QG834_METFORMIN_50UM_2_3	50136660	15	1	0		20	15	DS_030819	23	QG834_METFORMIN_x50000
DRISCOLL	23	METFORMIN	x50000	μM	C. TROPICALIS	QG834	2019-02-01	2019-03-07	QG834_METFORMIN_50UM_2_3	50136660	15	1	0		20	15	DS_030819	23	QG834_METFORMIN_x50000
DRISCOLL	23	METFORMIN	x50000	μM	C. TROPICALIS	QG834	2019-02-01	2019-03-07	QG834_METFORMIN_50UM_2_3	50136660	15	1	0		20	15	DS_030819	23	QG834_METFORMIN_x50000
DRISCOLL	23	METFORMIN	x50000	μM	C. TROPICALIS	QG834	2019-02-01	2019-03-07	QG834_METFORMIN_50UM_2_3	50136660	18	1	0		20	18	DS_030819	23	QG834_METFORMIN_x50000
DRISCOLL	23	METFORMIN	x50000	μM	C. TROPICALIS	QG834	2019-02-01	2019-03-07	QG834_METFORMIN_50UM_2_3	50136660	18	1	0		20	18	DS_030819	23	QG834_METFORMIN_x50000
DRISCOLL	23	METFORMIN	x50000	μM	C. TROPICALIS	QG834	2019-02-01	2019-03-07	QG834_METFORMIN_50UM_2_3	50136660	20	1	0		20	20	DS_030819	23	QG834_METFORMIN_x50000
DRISCOLL	23	METFORMIN	x50000	μM	C. TROPICALIS	QG834	2019-02-01	2019-03-07	QG834_METFORMIN_50UM_2_3	50136660	20	1	0		20	20	DS_030819	23	QG834_METFORMIN_x50000
DRISCOLL	23	METFORMIN	x50000	μM	C. TROPICALIS	QG834	2019-02-01	2019-03-07	QG834_METFORMIN_50UM_2_3	50136660	20	1	0		20	20	DS_030819	23	QG834_METFORMIN_x50000
DRISCOLL	23	METFORMIN	x50000	μM	C. TROPICALIS	QG834	2019-02-01	2019-03-07	QG834_METFORMIN_50UM_2_3	50136660	20	1	0		20	20	DS_030819	23	QG834_METFORMIN_x50000
DRISCOLL	23	METFORMIN	x50000	μM	C. TROPICALIS	QG834	2019-02-01	2019-03-07	QG834_METFORMIN_50UM_2_3	50136660	20	1	0		20	20	DS_030819	23	QG834_METFORMIN_x50000
DRISCOLL	23	METFORMIN	x50000	μM	C. TROPICALIS	QG834	2019-02-01	2019-03-07	QG834_METFORMIN_50UM_2_3	50136660	20	1	0		20	20	DS_030819	23	QG834_METFORMIN_x50000
DRISCOLL	23	METFORMIN	x50000	μM	C. TROPICALIS	QG834	2019-02-01	2019-03-07	QG834_METFORMIN_50UM_2_3	50136660	20	1	0		20	20	DS_030819	23	QG834_METFORMIN_x50000
DRISCOLL	23	METFORMIN	x50000	μM	C. TROPICALIS	QG834	2019-02-01	2019-03-07	QG834_METFORMIN_50UM_2_3	50136660	20	1	0		20	20	DS_030819	23	QG834_METFORMIN_x50000
DRISCOLL	23	METFORMIN	x50000	μM	C. TROPICALIS	QG834	2019-02-01	2019-03-07	QG834_METFORMIN_50UM_2_3	50136660	20	1	0		20	20	DS_030819	23	QG834_METFORMIN_x50000
DRISCOLL	23	METFORMIN	x50000	μM	C. TROPICALIS	QG834	2019-02-01	2019-03-07	QG834_METFORMIN_50UM_2_3	50136660	20	1	0		20	20	DS_030819	23	QG834_METFORMIN_x50000
DRISCOLL	23	METFORMIN	x50000	μM	C. TROPICALIS	QG834	2019-02-01	2019-03-07	QG834_METFORMIN_50UM_2_3	50136660	20	1	0		20	20	DS_030819	23	QG834_METFORMIN_x50000
DRISCOLL	23	METFORMIN	x50000	μM	C. TROPICALIS	QG834	2019-02-01	2019-03-07	QG834_METFORMIN_50UM_2_3	50136660	20	1	0		20	20	DS_030819	23	QG834_METFORMIN_x50000
DRISCOLL	23	METFORMIN	x50000	μM	C. TROPICALIS	QG834	2019-02-01	2019-03-07	QG834_METFORMIN_50UM_2_3	50136660	20	1	0		20	20	DS_030819	23	QG834_METFORMIN_x50000
DRISCOLL	23	METFORMIN	x50000	μM	C. TROPICALIS	QG834	2019-02-01	2019-03-07	QG834_METFORMIN_50UM_2_3	50136660	20	1	0		20	20	DS_030819	23	QG834_METFORMIN_x50000
DRISCOLL	23	METFORMIN	x50000	μM	C. TROPICALIS	QG834	2019-02-01	2019-03-07	QG834_METFORMIN_50UM_2_3	50136660	20	1	0		20	20	DS_030819	23	QG834_METFORMIN_x50000
DRISCOLL	23	METFORMIN	x50000	μM	C. TROPICALIS	QG834	2019-02-01	2019-03-07	QG834_METFORMIN_50UM_2_3	50136660	22	1	0		20	22	DS_030819	23	QG834_METFORMIN_x50000
DRISCOLL	23	METFORMIN	x50000	μM	C. TROPICALIS	QG834	2019-02-01	2019-03-07	QG834_METFORMIN_50UM_2_3	50136660	22	1	0		20	22	DS_030819	23	QG834_METFORMIN_x50000
DRISCOLL	23	METFORMIN	x50000	μM	C. TROPICALIS	QG834	2019-02-01	2019-03-07	QG834_METFORMIN_50UM_2_3	50136660	22	1	0		20	22	DS_030819	23	QG834_METFORMIN_x50000
DRISCOLL	23	METFORMIN	x50000	μM	C. TROPICALIS	QG834	2019-02-01	2019-03-07	QG834_METFORMIN_50UM_2_3	50136660	22	1	0		20	22	DS_030819	23	QG834_METFORMIN_x50000
DRISCOLL	23	METFORMIN	x50000	μM	C. TROPICALIS	QG834	2019-02-01	2019-03-07	QG834_METFORMIN_50UM_2_3	50136660	22	1	0		20	22	DS_030819	23	QG834_METFORMIN_x50000
DRISCOLL	23	METFORMIN	x50000	μM	C. TROPICALIS	QG834	2019-02-01	2019-03-07	QG834_METFORMIN_50UM_2_3	50136660	22	1	0		20	22	DS_030819	23	QG834_METFORMIN_x50000
DRISCOLL	23	METFORMIN	x50000	μM	C. TROPICALIS	QG834	2019-02-01	2019-03-07	QG834_METFORMIN_50UM_2_3	50136660	22	1	0		20	22	DS_030819	23	QG834_METFORMIN_x50000
DRISCOLL	23	METFORMIN	x50000	μM	C. TROPICALIS	QG834	2019-02-01	2019-03-07	QG834_METFORMIN_50UM_2_3	50136660	22	1	0		20	22	DS_030819	23	QG834_METFORMIN_x50000
DRISCOLL	23	METFORMIN	x50000	μM	C. TROPICALIS	QG834	2019-02-01	2019-03-07	QG834_METFORMIN_50UM_2_3	50136660	22	1	0		20	22	DS_030819	23	QG834_METFORMIN_x50000
DRISCOLL	23	METFORMIN	x50000	μM	C. TROPICALIS	QG834	2019-02-01	2019-03-07	QG834_METFORMIN_50UM_2_3	50136660	22	1	0		20	22	DS_030819	23	QG834_METFORMIN_x50000
DRISCOLL	23	METFORMIN	x50000	μM	C. TROPICALIS	QG834	2019-02-01	2019-03-07	QG834_METFORMIN_50UM_2_3	50136660	22	1	0		20	22	DS_030819	23	QG834_METFORMIN_x50000
DRISCOLL	23	METFORMIN	x50000	μM	C. TROPICALIS	QG834	2019-02-01	2019-03-07	QG834_METFORMIN_50UM_2_3	50136660	25	1	0		20	25	DS_030819	23	QG834_METFORMIN_x50000
DRISCOLL	23	METFORMIN	x50000	μM	C. TROPICALIS	QG834	2019-02-01	2019-03-07	QG834_METFORMIN_50UM_2_3	50136660	25	1	0		20	25	DS_030819	23	QG834_METFORMIN_x50000
DRISCOLL	23	METFORMIN	x50000	μM	C. TROPICALIS	QG834	2019-02-01	2019-03-07	QG834_METFORMIN_50UM_2_3	50136660	25	1	0		20	25	DS_030819	23	QG834_METFORMIN_x50000
DRISCOLL	23	METFORMIN	x50000	μM	C. TROPICALIS	QG834	2019-02-01	2019-03-07	QG834_METFORMIN_50UM_2_3	50136660	25	1	0		20	25	DS_030819	23	QG834_METFORMIN_x50000
DRISCOLL	23	METFORMIN	x50000	μM	C. TROPICALIS	QG834	2019-02-01	2019-03-07	QG834_METFORMIN_50UM_2_3	50136660	25	1	0		20	25	DS_030819	23	QG834_METFORMIN_x50000
DRISCOLL	23	METFORMIN	x50000	μM	C. TROPICALIS	QG834	2019-02-01	2019-03-07	QG834_METFORMIN_50UM_2_3	50136660	25	1	0		20	25	DS_030819	23	QG834_METFORMIN_x50000
DRISCOLL	23	METFORMIN	x50000	μM	C. TROPICALIS	QG834	2019-02-01	2019-03-07	QG834_METFORMIN_50UM_2_3	50136660	27	1	0		20	27	DS_030819	23	QG834_METFORMIN_x50000
DRISCOLL	23	CTRL_H2O	x0	μM	C. TROPICALIS	QG834	2018-03-01	2018-04-02	QG834_METFORMIN_1	50127910	16	1	0		20	16	DS_040218	23	QG834_CTRL_H2O_x0
DRISCOLL	23	CTRL_H2O	x0	μM	C. TROPICALIS	QG834	2018-03-01	2018-04-02	QG834_METFORMIN_1	50127910	18	1	0		20	18	DS_040218	23	QG834_CTRL_H2O_x0
DRISCOLL	23	CTRL_H2O	x0	μM	C. TROPICALIS	QG834	2018-03-01	2018-04-02	QG834_METFORMIN_1	50127910	18	1	0		20	18	DS_040218	23	QG834_CTRL_H2O_x0
DRISCOLL	23	CTRL_H2O	x0	μM	C. TROPICALIS	QG834	2018-03-01	2018-04-02	QG834_METFORMIN_1	50127910	21	1	0		20	21	DS_040218	23	QG834_CTRL_H2O_x0
DRISCOLL	23	CTRL_H2O	x0	μM	C. TROPICALIS	QG834	2018-03-01	2018-04-02	QG834_METFORMIN_1	50127910	21	1	0		20	21	DS_040218	23	QG834_CTRL_H2O_x0
DRISCOLL	23	CTRL_H2O	x0	μM	C. TROPICALIS	QG834	2018-03-01	2018-04-02	QG834_METFORMIN_1	50127910	21	1	0		20	21	DS_040218	23	QG834_CTRL_H2O_x0
DRISCOLL	23	CTRL_H2O	x0	μM	C. TROPICALIS	QG834	2018-03-01	2018-04-02	QG834_METFORMIN_1	50127910	21	1	0		20	21	DS_040218	23	QG834_CTRL_H2O_x0
DRISCOLL	23	CTRL_H2O	x0	μM	C. TROPICALIS	QG834	2018-03-01	2018-04-02	QG834_METFORMIN_1	50127910	21	1	0		20	21	DS_040218	23	QG834_CTRL_H2O_x0
DRISCOLL	23	CTRL_H2O	x0	μM	C. TROPICALIS	QG834	2018-03-01	2018-04-02	QG834_METFORMIN_1	50127910	21	1	0		20	21	DS_040218	23	QG834_CTRL_H2O_x0
DRISCOLL	23	CTRL_H2O	x0	μM	C. TROPICALIS	QG834	2018-03-01	2018-04-02	QG834_METFORMIN_1	50127910	23	1	0		20	23	DS_040218	23	QG834_CTRL_H2O_x0
DRISCOLL	23	CTRL_H2O	x0	μM	C. TROPICALIS	QG834	2018-03-01	2018-04-02	QG834_METFORMIN_1	50127910	23	1	0		20	23	DS_040218	23	QG834_CTRL_H2O_x0
DRISCOLL	23	CTRL_H2O	x0	μM	C. TROPICALIS	QG834	2018-03-01	2018-04-02	QG834_METFORMIN_1	50127910	23	1	0		20	23	DS_040218	23	QG834_CTRL_H2O_x0
DRISCOLL	23	CTRL_H2O	x0	μM	C. TROPICALIS	QG834	2018-03-01	2018-04-02	QG834_METFORMIN_1	50127910	23	1	0		20	23	DS_040218	23	QG834_CTRL_H2O_x0
DRISCOLL	23	CTRL_H2O	x0	μM	C. TROPICALIS	QG834	2018-03-01	2018-04-02	QG834_METFORMIN_1	50127910	25	1	0		20	25	DS_040218	23	QG834_CTRL_H2O_x0
DRISCOLL	23	CTRL_H2O	x0	μM	C. TROPICALIS	QG834	2018-03-01	2018-04-02	QG834_METFORMIN_1	50127910	25	1	0		20	25	DS_040218	23	QG834_CTRL_H2O_x0
DRISCOLL	23	CTRL_H2O	x0	μM	C. TROPICALIS	QG834	2018-03-01	2018-04-02	QG834_METFORMIN_1	50127910	25	1	0		20	25	DS_040218	23	QG834_CTRL_H2O_x0
DRISCOLL	23	CTRL_H2O	x0	μM	C. TROPICALIS	QG834	2018-03-01	2018-04-02	QG834_METFORMIN_1	50127910	25	1	0		20	25	DS_040218	23	QG834_CTRL_H2O_x0
DRISCOLL	23	CTRL_H2O	x0	μM	C. TROPICALIS	QG834	2018-03-01	2018-04-02	QG834_METFORMIN_1	50127910	25	1	0		20	25	DS_040218	23	QG834_CTRL_H2O_x0
DRISCOLL	23	CTRL_H2O	x0	μM	C. TROPICALIS	QG834	2018-03-01	2018-04-02	QG834_METFORMIN_1	50127910	25	1	0		20	25	DS_040218	23	QG834_CTRL_H2O_x0
DRISCOLL	23	CTRL_H2O	x0	μM	C. TROPICALIS	QG834	2018-03-01	2018-04-02	QG834_METFORMIN_1	50127910	25	1	0		20	25	DS_040218	23	QG834_CTRL_H2O_x0
DRISCOLL	23	CTRL_H2O	x0	μM	C. TROPICALIS	QG834	2018-03-01	2018-04-02	QG834_METFORMIN_1	50127910	25	1	0		20	25	DS_040218	23	QG834_CTRL_H2O_x0
DRISCOLL	23	CTRL_H2O	x0	μM	C. TROPICALIS	QG834	2018-03-01	2018-04-02	QG834_METFORMIN_1	50127910	28	1	0		20	28	DS_040218	23	QG834_CTRL_H2O_x0
DRISCOLL	23	CTRL_H2O	x0	μM	C. TROPICALIS	QG834	2018-03-01	2018-04-02	QG834_METFORMIN_1	50127910	28	1	0		20	28	DS_040218	23	QG834_CTRL_H2O_x0
DRISCOLL	23	CTRL_H2O	x0	μM	C. TROPICALIS	QG834	2018-03-01	2018-04-02	QG834_METFORMIN_1	50127910	28	1	0		20	28	DS_040218	23	QG834_CTRL_H2O_x0
DRISCOLL	23	CTRL_H2O	x0	μM	C. TROPICALIS	QG834	2018-03-01	2018-04-02	QG834_METFORMIN_1	50127910	28	1	0		20	28	DS_040218	23	QG834_CTRL_H2O_x0
DRISCOLL	23	CTRL_H2O	x0	μM	C. TROPICALIS	QG834	2018-03-01	2018-04-02	QG834_METFORMIN_1	50127910	28	1	0		20	28	DS_040218	23	QG834_CTRL_H2O_x0
DRISCOLL	23	CTRL_H2O	x0	μM	C. TROPICALIS	QG834	2018-03-01	2018-04-02	QG834_METFORMIN_1	50127910	28	1	0		20	28	DS_040218	23	QG834_CTRL_H2O_x0
DRISCOLL	23	CTRL_H2O	x0	μM	C. TROPICALIS	QG834	2018-03-01	2018-04-02	QG834_METFORMIN_1	50127910	28	1	0		20	28	DS_040218	23	QG834_CTRL_H2O_x0
DRISCOLL	23	CTRL_H2O	x0	μM	C. TROPICALIS	QG834	2018-03-01	2018-04-02	QG834_METFORMIN_1	50127910	28	1	0		20	28	DS_040218	23	QG834_CTRL_H2O_x0
DRISCOLL	23	CTRL_H2O	x0	μM	C. TROPICALIS	QG834	2018-03-01	2018-04-02	QG834_METFORMIN_1	50127910	28	1	0		20	28	DS_040218	23	QG834_CTRL_H2O_x0
DRISCOLL	23	CTRL_H2O	x0	μM	C. TROPICALIS	QG834	2018-03-01	2018-04-02	QG834_METFORMIN_1	50127910	28	1	0		20	28	DS_040218	23	QG834_CTRL_H2O_x0
DRISCOLL	23	CTRL_H2O	x0	μM	C. TROPICALIS	QG834	2018-03-01	2018-04-02	QG834_METFORMIN_1	50127910	28	1	0		20	28	DS_040218	23	QG834_CTRL_H2O_x0
DRISCOLL	23	CTRL_H2O	x0	μM	C. TROPICALIS	QG834	2018-03-01	2018-04-02	QG834_METFORMIN_1	50127910	28	1	0		20	28	DS_040218	23	QG834_CTRL_H2O_x0
DRISCOLL	23	CTRL_H2O	x0	μM	C. TROPICALIS	QG834	2018-03-01	2018-04-02	QG834_METFORMIN_1	50127910	30	1	0		20	30	DS_040218	23	QG834_CTRL_H2O_x0
DRISCOLL	23	CTRL_H2O	x0	μM	C. TROPICALIS	QG834	2018-03-01	2018-04-02	QG834_METFORMIN_1	50127910	30	1	0		20	30	DS_040218	23	QG834_CTRL_H2O_x0
DRISCOLL	23	METFORMIN	x100	μM	C. TROPICALIS	QG834	2018-03-01	2018-04-02	QG834_METFORMIN_1	50127915	16	1	0		20	16	DS_040218	23	QG834_METFORMIN_x100
DRISCOLL	23	METFORMIN	x100	μM	C. TROPICALIS	QG834	2018-03-01	2018-04-02	QG834_METFORMIN_1	50127915	16	1	0		20	16	DS_040218	23	QG834_METFORMIN_x100
DRISCOLL	23	METFORMIN	x100	μM	C. TROPICALIS	QG834	2018-03-01	2018-04-02	QG834_METFORMIN_1	50127915	16	1	0		20	16	DS_040218	23	QG834_METFORMIN_x100
DRISCOLL	23	METFORMIN	x100	μM	C. TROPICALIS	QG834	2018-03-01	2018-04-02	QG834_METFORMIN_1	50127915	16	1	0		20	16	DS_040218	23	QG834_METFORMIN_x100
DRISCOLL	23	METFORMIN	x100	μM	C. TROPICALIS	QG834	2018-03-01	2018-04-02	QG834_METFORMIN_1	50127915	16	1	0		20	16	DS_040218	23	QG834_METFORMIN_x100
DRISCOLL	23	METFORMIN	x100	μM	C. TROPICALIS	QG834	2018-03-01	2018-04-02	QG834_METFORMIN_1	50127915	18	1	0		20	18	DS_040218	23	QG834_METFORMIN_x100
DRISCOLL	23	METFORMIN	x100	μM	C. TROPICALIS	QG834	2018-03-01	2018-04-02	QG834_METFORMIN_1	50127915	18	1	0		20	18	DS_040218	23	QG834_METFORMIN_x100
DRISCOLL	23	METFORMIN	x100	μM	C. TROPICALIS	QG834	2018-03-01	2018-04-02	QG834_METFORMIN_1	50127915	21	1	0		20	21	DS_040218	23	QG834_METFORMIN_x100
DRISCOLL	23	METFORMIN	x100	μM	C. TROPICALIS	QG834	2018-03-01	2018-04-02	QG834_METFORMIN_1	50127915	21	1	0		20	21	DS_040218	23	QG834_METFORMIN_x100
DRISCOLL	23	METFORMIN	x100	μM	C. TROPICALIS	QG834	2018-03-01	2018-04-02	QG834_METFORMIN_1	50127915	21	1	0		20	21	DS_040218	23	QG834_METFORMIN_x100
DRISCOLL	23	METFORMIN	x100	μM	C. TROPICALIS	QG834	2018-03-01	2018-04-02	QG834_METFORMIN_1	50127915	21	1	0		20	21	DS_040218	23	QG834_METFORMIN_x100
DRISCOLL	23	METFORMIN	x100	μM	C. TROPICALIS	QG834	2018-03-01	2018-04-02	QG834_METFORMIN_1	50127915	21	1	0		20	21	DS_040218	23	QG834_METFORMIN_x100
DRISCOLL	23	METFORMIN	x100	μM	C. TROPICALIS	QG834	2018-03-01	2018-04-02	QG834_METFORMIN_1	50127915	21	1	0		20	21	DS_040218	23	QG834_METFORMIN_x100
DRISCOLL	23	METFORMIN	x100	μM	C. TROPICALIS	QG834	2018-03-01	2018-04-02	QG834_METFORMIN_1	50127915	21	1	0		20	21	DS_040218	23	QG834_METFORMIN_x100
DRISCOLL	23	METFORMIN	x100	μM	C. TROPICALIS	QG834	2018-03-01	2018-04-02	QG834_METFORMIN_1	50127915	21	1	0		20	21	DS_040218	23	QG834_METFORMIN_x100
DRISCOLL	23	METFORMIN	x100	μM	C. TROPICALIS	QG834	2018-03-01	2018-04-02	QG834_METFORMIN_1	50127915	21	1	0		20	21	DS_040218	23	QG834_METFORMIN_x100
DRISCOLL	23	METFORMIN	x100	μM	C. TROPICALIS	QG834	2018-03-01	2018-04-02	QG834_METFORMIN_1	50127915	21	1	0		20	21	DS_040218	23	QG834_METFORMIN_x100
DRISCOLL	23	METFORMIN	x100	μM	C. TROPICALIS	QG834	2018-03-01	2018-04-02	QG834_METFORMIN_1	50127915	21	1	0		20	21	DS_040218	23	QG834_METFORMIN_x100
DRISCOLL	23	METFORMIN	x100	μM	C. TROPICALIS	QG834	2018-03-01	2018-04-02	QG834_METFORMIN_1	50127915	21	1	0		20	21	DS_040218	23	QG834_METFORMIN_x100
DRISCOLL	23	METFORMIN	x100	μM	C. TROPICALIS	QG834	2018-03-01	2018-04-02	QG834_METFORMIN_1	50127915	21	1	0		20	21	DS_040218	23	QG834_METFORMIN_x100
DRISCOLL	23	METFORMIN	x100	μM	C. TROPICALIS	QG834	2018-03-01	2018-04-02	QG834_METFORMIN_1	50127915	21	1	0		20	21	DS_040218	23	QG834_METFORMIN_x100
DRISCOLL	23	METFORMIN	x100	μM	C. TROPICALIS	QG834	2018-03-01	2018-04-02	QG834_METFORMIN_1	50127915	21	1	0		20	21	DS_040218	23	QG834_METFORMIN_x100
DRISCOLL	23	METFORMIN	x100	μM	C. TROPICALIS	QG834	2018-03-01	2018-04-02	QG834_METFORMIN_1	50127915	21	1	0		20	21	DS_040218	23	QG834_METFORMIN_x100
DRISCOLL	23	METFORMIN	x100	μM	C. TROPICALIS	QG834	2018-03-01	2018-04-02	QG834_METFORMIN_1	50127915	23	1	0		20	23	DS_040218	23	QG834_METFORMIN_x100
DRISCOLL	23	METFORMIN	x100	μM	C. TROPICALIS	QG834	2018-03-01	2018-04-02	QG834_METFORMIN_1	50127915	23	1	0		20	23	DS_040218	23	QG834_METFORMIN_x100
DRISCOLL	23	METFORMIN	x100	μM	C. TROPICALIS	QG834	2018-03-01	2018-04-02	QG834_METFORMIN_1	50127915	23	1	0		20	23	DS_040218	23	QG834_METFORMIN_x100
DRISCOLL	23	METFORMIN	x100	μM	C. TROPICALIS	QG834	2018-03-01	2018-04-02	QG834_METFORMIN_1	50127915	23	1	0		20	23	DS_040218	23	QG834_METFORMIN_x100
DRISCOLL	23	METFORMIN	x100	μM	C. TROPICALIS	QG834	2018-03-01	2018-04-02	QG834_METFORMIN_1	50127915	23	1	0		20	23	DS_040218	23	QG834_METFORMIN_x100
DRISCOLL	23	METFORMIN	x100	μM	C. TROPICALIS	QG834	2018-03-01	2018-04-02	QG834_METFORMIN_1	50127915	23	1	0		20	23	DS_040218	23	QG834_METFORMIN_x100
DRISCOLL	23	METFORMIN	x100	μM	C. TROPICALIS	QG834	2018-03-01	2018-04-02	QG834_METFORMIN_1	50127915	25	1	0		20	25	DS_040218	23	QG834_METFORMIN_x100
DRISCOLL	23	METFORMIN	x100	μM	C. TROPICALIS	QG834	2018-03-01	2018-04-02	QG834_METFORMIN_1	50127915	25	1	0		20	25	DS_040218	23	QG834_METFORMIN_x100
DRISCOLL	23	METFORMIN	x100	μM	C. TROPICALIS	QG834	2018-03-01	2018-04-02	QG834_METFORMIN_1	50127915	25	1	0		20	25	DS_040218	23	QG834_METFORMIN_x100
DRISCOLL	23	METFORMIN	x100	μM	C. TROPICALIS	QG834	2018-03-01	2018-04-02	QG834_METFORMIN_1	50127915	25	1	0		20	25	DS_040218	23	QG834_METFORMIN_x100
DRISCOLL	23	METFORMIN	x100	μM	C. TROPICALIS	QG834	2018-03-01	2018-04-02	QG834_METFORMIN_1	50127915	25	1	0		20	25	DS_040218	23	QG834_METFORMIN_x100
DRISCOLL	23	METFORMIN	x100	μM	C. TROPICALIS	QG834	2018-03-01	2018-04-02	QG834_METFORMIN_1	50127915	28	1	0		20	28	DS_040218	23	QG834_METFORMIN_x100
DRISCOLL	23	METFORMIN	x1000	μM	C. TROPICALIS	QG834	2018-03-01	2018-04-02	QG834_METFORMIN_1	50127920	16	1	0		20	16	DS_040218	23	QG834_METFORMIN_x1000
DRISCOLL	23	METFORMIN	x1000	μM	C. TROPICALIS	QG834	2018-03-01	2018-04-02	QG834_METFORMIN_1	50127920	16	1	0		20	16	DS_040218	23	QG834_METFORMIN_x1000
DRISCOLL	23	METFORMIN	x1000	μM	C. TROPICALIS	QG834	2018-03-01	2018-04-02	QG834_METFORMIN_1	50127920	21	1	0		20	21	DS_040218	23	QG834_METFORMIN_x1000
DRISCOLL	23	METFORMIN	x1000	μM	C. TROPICALIS	QG834	2018-03-01	2018-04-02	QG834_METFORMIN_1	50127920	21	1	0		20	21	DS_040218	23	QG834_METFORMIN_x1000
DRISCOLL	23	METFORMIN	x1000	μM	C. TROPICALIS	QG834	2018-03-01	2018-04-02	QG834_METFORMIN_1	50127920	21	1	0		20	21	DS_040218	23	QG834_METFORMIN_x1000
DRISCOLL	23	METFORMIN	x1000	μM	C. TROPICALIS	QG834	2018-03-01	2018-04-02	QG834_METFORMIN_1	50127920	21	1	0		20	21	DS_040218	23	QG834_METFORMIN_x1000
DRISCOLL	23	METFORMIN	x1000	μM	C. TROPICALIS	QG834	2018-03-01	2018-04-02	QG834_METFORMIN_1	50127920	21	1	0		20	21	DS_040218	23	QG834_METFORMIN_x1000
DRISCOLL	23	METFORMIN	x1000	μM	C. TROPICALIS	QG834	2018-03-01	2018-04-02	QG834_METFORMIN_1	50127920	21	1	0		20	21	DS_040218	23	QG834_METFORMIN_x1000
DRISCOLL	23	METFORMIN	x1000	μM	C. TROPICALIS	QG834	2018-03-01	2018-04-02	QG834_METFORMIN_1	50127920	21	1	0		20	21	DS_040218	23	QG834_METFORMIN_x1000
DRISCOLL	23	METFORMIN	x1000	μM	C. TROPICALIS	QG834	2018-03-01	2018-04-02	QG834_METFORMIN_1	50127920	21	1	0		20	21	DS_040218	23	QG834_METFORMIN_x1000
DRISCOLL	23	METFORMIN	x1000	μM	C. TROPICALIS	QG834	2018-03-01	2018-04-02	QG834_METFORMIN_1	50127920	21	1	0		20	21	DS_040218	23	QG834_METFORMIN_x1000
DRISCOLL	23	METFORMIN	x1000	μM	C. TROPICALIS	QG834	2018-03-01	2018-04-02	QG834_METFORMIN_1	50127920	21	1	0		20	21	DS_040218	23	QG834_METFORMIN_x1000
DRISCOLL	23	METFORMIN	x1000	μM	C. TROPICALIS	QG834	2018-03-01	2018-04-02	QG834_METFORMIN_1	50127920	21	1	0		20	21	DS_040218	23	QG834_METFORMIN_x1000
DRISCOLL	23	METFORMIN	x1000	μM	C. TROPICALIS	QG834	2018-03-01	2018-04-02	QG834_METFORMIN_1	50127920	21	1	0		20	21	DS_040218	23	QG834_METFORMIN_x1000
DRISCOLL	23	METFORMIN	x1000	μM	C. TROPICALIS	QG834	2018-03-01	2018-04-02	QG834_METFORMIN_1	50127920	21	1	0		20	21	DS_040218	23	QG834_METFORMIN_x1000
DRISCOLL	23	METFORMIN	x1000	μM	C. TROPICALIS	QG834	2018-03-01	2018-04-02	QG834_METFORMIN_1	50127920	21	1	0		20	21	DS_040218	23	QG834_METFORMIN_x1000
DRISCOLL	23	METFORMIN	x1000	μM	C. TROPICALIS	QG834	2018-03-01	2018-04-02	QG834_METFORMIN_1	50127920	23	1	0		20	23	DS_040218	23	QG834_METFORMIN_x1000
DRISCOLL	23	METFORMIN	x1000	μM	C. TROPICALIS	QG834	2018-03-01	2018-04-02	QG834_METFORMIN_1	50127920	23	1	0		20	23	DS_040218	23	QG834_METFORMIN_x1000
DRISCOLL	23	METFORMIN	x1000	μM	C. TROPICALIS	QG834	2018-03-01	2018-04-02	QG834_METFORMIN_1	50127920	23	1	0		20	23	DS_040218	23	QG834_METFORMIN_x1000
DRISCOLL	23	METFORMIN	x1000	μM	C. TROPICALIS	QG834	2018-03-01	2018-04-02	QG834_METFORMIN_1	50127920	23	1	0		20	23	DS_040218	23	QG834_METFORMIN_x1000
DRISCOLL	23	METFORMIN	x1000	μM	C. TROPICALIS	QG834	2018-03-01	2018-04-02	QG834_METFORMIN_1	50127920	23	1	0		20	23	DS_040218	23	QG834_METFORMIN_x1000
DRISCOLL	23	METFORMIN	x1000	μM	C. TROPICALIS	QG834	2018-03-01	2018-04-02	QG834_METFORMIN_1	50127920	23	1	0		20	23	DS_040218	23	QG834_METFORMIN_x1000
DRISCOLL	23	METFORMIN	x1000	μM	C. TROPICALIS	QG834	2018-03-01	2018-04-02	QG834_METFORMIN_1	50127920	23	1	0		20	23	DS_040218	23	QG834_METFORMIN_x1000
DRISCOLL	23	METFORMIN	x1000	μM	C. TROPICALIS	QG834	2018-03-01	2018-04-02	QG834_METFORMIN_1	50127920	23	1	0		20	23	DS_040218	23	QG834_METFORMIN_x1000
DRISCOLL	23	METFORMIN	x1000	μM	C. TROPICALIS	QG834	2018-03-01	2018-04-02	QG834_METFORMIN_1	50127920	23	1	0		20	23	DS_040218	23	QG834_METFORMIN_x1000
DRISCOLL	23	METFORMIN	x1000	μM	C. TROPICALIS	QG834	2018-03-01	2018-04-02	QG834_METFORMIN_1	50127920	25	1	0		20	25	DS_040218	23	QG834_METFORMIN_x1000
DRISCOLL	23	METFORMIN	x1000	μM	C. TROPICALIS	QG834	2018-03-01	2018-04-02	QG834_METFORMIN_1	50127920	25	1	0		20	25	DS_040218	23	QG834_METFORMIN_x1000
DRISCOLL	23	METFORMIN	x1000	μM	C. TROPICALIS	QG834	2018-03-01	2018-04-02	QG834_METFORMIN_1	50127920	25	1	0		20	25	DS_040218	23	QG834_METFORMIN_x1000
DRISCOLL	23	METFORMIN	x1000	μM	C. TROPICALIS	QG834	2018-03-01	2018-04-02	QG834_METFORMIN_1	50127920	28	1	0		20	28	DS_040218	23	QG834_METFORMIN_x1000
DRISCOLL	23	METFORMIN	x1000	μM	C. TROPICALIS	QG834	2018-03-01	2018-04-02	QG834_METFORMIN_1	50127920	28	1	0		20	28	DS_040218	23	QG834_METFORMIN_x1000
DRISCOLL	23	METFORMIN	x1000	μM	C. TROPICALIS	QG834	2018-03-01	2018-04-02	QG834_METFORMIN_1	50127920	28	1	0		20	28	DS_040218	23	QG834_METFORMIN_x1000
DRISCOLL	23	METFORMIN	x1000	μM	C. TROPICALIS	QG834	2018-03-01	2018-04-02	QG834_METFORMIN_1	50127920	28	1	0		20	28	DS_040218	23	QG834_METFORMIN_x1000
DRISCOLL	23	METFORMIN	x1000	μM	C. TROPICALIS	QG834	2018-03-01	2018-04-02	QG834_METFORMIN_1	50127920	28	1	0		20	28	DS_040218	23	QG834_METFORMIN_x1000
DRISCOLL	23	METFORMIN	x1000	μM	C. TROPICALIS	QG834	2018-03-01	2018-04-02	QG834_METFORMIN_1	50127920	28	1	0		20	28	DS_040218	23	QG834_METFORMIN_x1000
DRISCOLL	23	METFORMIN	x1000	μM	C. TROPICALIS	QG834	2018-03-01	2018-04-02	QG834_METFORMIN_1	50127920	30	1	0		20	30	DS_040218	23	QG834_METFORMIN_x1000
DRISCOLL	23	METFORMIN	x5000	μM	C. TROPICALIS	QG834	2018-03-01	2018-04-02	QG834_METFORMIN_1	50127925	16	1	0		20	16	DS_040218	23	QG834_METFORMIN_x5000
DRISCOLL	23	METFORMIN	x5000	μM	C. TROPICALIS	QG834	2018-03-01	2018-04-02	QG834_METFORMIN_1	50127925	16	1	0		20	16	DS_040218	23	QG834_METFORMIN_x5000
DRISCOLL	23	METFORMIN	x5000	μM	C. TROPICALIS	QG834	2018-03-01	2018-04-02	QG834_METFORMIN_1	50127925	16	1	0		20	16	DS_040218	23	QG834_METFORMIN_x5000
DRISCOLL	23	METFORMIN	x5000	μM	C. TROPICALIS	QG834	2018-03-01	2018-04-02	QG834_METFORMIN_1	50127925	16	1	0		20	16	DS_040218	23	QG834_METFORMIN_x5000
DRISCOLL	23	METFORMIN	x5000	μM	C. TROPICALIS	QG834	2018-03-01	2018-04-02	QG834_METFORMIN_1	50127925	16	1	0		20	16	DS_040218	23	QG834_METFORMIN_x5000
DRISCOLL	23	METFORMIN	x5000	μM	C. TROPICALIS	QG834	2018-03-01	2018-04-02	QG834_METFORMIN_1	50127925	16	1	0		20	16	DS_040218	23	QG834_METFORMIN_x5000
DRISCOLL	23	METFORMIN	x5000	μM	C. TROPICALIS	QG834	2018-03-01	2018-04-02	QG834_METFORMIN_1	50127925	16	1	0		20	16	DS_040218	23	QG834_METFORMIN_x5000
DRISCOLL	23	METFORMIN	x5000	μM	C. TROPICALIS	QG834	2018-03-01	2018-04-02	QG834_METFORMIN_1	50127925	16	1	0		20	16	DS_040218	23	QG834_METFORMIN_x5000
DRISCOLL	23	METFORMIN	x5000	μM	C. TROPICALIS	QG834	2018-03-01	2018-04-02	QG834_METFORMIN_1	50127925	16	1	0		20	16	DS_040218	23	QG834_METFORMIN_x5000
DRISCOLL	23	METFORMIN	x5000	μM	C. TROPICALIS	QG834	2018-03-01	2018-04-02	QG834_METFORMIN_1	50127925	16	1	0		20	16	DS_040218	23	QG834_METFORMIN_x5000
DRISCOLL	23	METFORMIN	x5000	μM	C. TROPICALIS	QG834	2018-03-01	2018-04-02	QG834_METFORMIN_1	50127925	18	1	0		20	18	DS_040218	23	QG834_METFORMIN_x5000
DRISCOLL	23	METFORMIN	x5000	μM	C. TROPICALIS	QG834	2018-03-01	2018-04-02	QG834_METFORMIN_1	50127925	18	1	0		20	18	DS_040218	23	QG834_METFORMIN_x5000
DRISCOLL	23	METFORMIN	x5000	μM	C. TROPICALIS	QG834	2018-03-01	2018-04-02	QG834_METFORMIN_1	50127925	21	1	0		20	21	DS_040218	23	QG834_METFORMIN_x5000
DRISCOLL	23	METFORMIN	x5000	μM	C. TROPICALIS	QG834	2018-03-01	2018-04-02	QG834_METFORMIN_1	50127925	21	1	0		20	21	DS_040218	23	QG834_METFORMIN_x5000
DRISCOLL	23	METFORMIN	x5000	μM	C. TROPICALIS	QG834	2018-03-01	2018-04-02	QG834_METFORMIN_1	50127925	21	1	0		20	21	DS_040218	23	QG834_METFORMIN_x5000
DRISCOLL	23	METFORMIN	x5000	μM	C. TROPICALIS	QG834	2018-03-01	2018-04-02	QG834_METFORMIN_1	50127925	21	1	0		20	21	DS_040218	23	QG834_METFORMIN_x5000
DRISCOLL	23	METFORMIN	x5000	μM	C. TROPICALIS	QG834	2018-03-01	2018-04-02	QG834_METFORMIN_1	50127925	21	1	0		20	21	DS_040218	23	QG834_METFORMIN_x5000
DRISCOLL	23	METFORMIN	x5000	μM	C. TROPICALIS	QG834	2018-03-01	2018-04-02	QG834_METFORMIN_1	50127925	21	1	0		20	21	DS_040218	23	QG834_METFORMIN_x5000
DRISCOLL	23	METFORMIN	x5000	μM	C. TROPICALIS	QG834	2018-03-01	2018-04-02	QG834_METFORMIN_1	50127925	21	1	0		20	21	DS_040218	23	QG834_METFORMIN_x5000
DRISCOLL	23	METFORMIN	x5000	μM	C. TROPICALIS	QG834	2018-03-01	2018-04-02	QG834_METFORMIN_1	50127925	21	1	0		20	21	DS_040218	23	QG834_METFORMIN_x5000
DRISCOLL	23	METFORMIN	x5000	μM	C. TROPICALIS	QG834	2018-03-01	2018-04-02	QG834_METFORMIN_1	50127925	21	1	0		20	21	DS_040218	23	QG834_METFORMIN_x5000
DRISCOLL	23	METFORMIN	x5000	μM	C. TROPICALIS	QG834	2018-03-01	2018-04-02	QG834_METFORMIN_1	50127925	21	1	0		20	21	DS_040218	23	QG834_METFORMIN_x5000
DRISCOLL	23	METFORMIN	x5000	μM	C. TROPICALIS	QG834	2018-03-01	2018-04-02	QG834_METFORMIN_1	50127925	23	1	0		20	23	DS_040218	23	QG834_METFORMIN_x5000
DRISCOLL	23	METFORMIN	x5000	μM	C. TROPICALIS	QG834	2018-03-01	2018-04-02	QG834_METFORMIN_1	50127925	23	1	0		20	23	DS_040218	23	QG834_METFORMIN_x5000
DRISCOLL	23	METFORMIN	x5000	μM	C. TROPICALIS	QG834	2018-03-01	2018-04-02	QG834_METFORMIN_1	50127925	23	1	0		20	23	DS_040218	23	QG834_METFORMIN_x5000
DRISCOLL	23	METFORMIN	x5000	μM	C. TROPICALIS	QG834	2018-03-01	2018-04-02	QG834_METFORMIN_1	50127925	23	1	0		20	23	DS_040218	23	QG834_METFORMIN_x5000
DRISCOLL	23	METFORMIN	x5000	μM	C. TROPICALIS	QG834	2018-03-01	2018-04-02	QG834_METFORMIN_1	50127925	23	1	0		20	23	DS_040218	23	QG834_METFORMIN_x5000
DRISCOLL	23	METFORMIN	x5000	μM	C. TROPICALIS	QG834	2018-03-01	2018-04-02	QG834_METFORMIN_1	50127925	23	1	0		20	23	DS_040218	23	QG834_METFORMIN_x5000
DRISCOLL	23	METFORMIN	x5000	μM	C. TROPICALIS	QG834	2018-03-01	2018-04-02	QG834_METFORMIN_1	50127925	23	1	0		20	23	DS_040218	23	QG834_METFORMIN_x5000
DRISCOLL	23	METFORMIN	x5000	μM	C. TROPICALIS	QG834	2018-03-01	2018-04-02	QG834_METFORMIN_1	50127925	23	1	0		20	23	DS_040218	23	QG834_METFORMIN_x5000
DRISCOLL	23	METFORMIN	x5000	μM	C. TROPICALIS	QG834	2018-03-01	2018-04-02	QG834_METFORMIN_1	50127925	23	1	0		20	23	DS_040218	23	QG834_METFORMIN_x5000
DRISCOLL	23	METFORMIN	x5000	μM	C. TROPICALIS	QG834	2018-03-01	2018-04-02	QG834_METFORMIN_1	50127925	25	1	0		20	25	DS_040218	23	QG834_METFORMIN_x5000
DRISCOLL	23	METFORMIN	x5000	μM	C. TROPICALIS	QG834	2018-03-01	2018-04-02	QG834_METFORMIN_1	50127925	25	1	0		20	25	DS_040218	23	QG834_METFORMIN_x5000
DRISCOLL	23	METFORMIN	x5000	μM	C. TROPICALIS	QG834	2018-03-01	2018-04-02	QG834_METFORMIN_1	50127925	25	1	0		20	25	DS_040218	23	QG834_METFORMIN_x5000
DRISCOLL	23	METFORMIN	x5000	μM	C. TROPICALIS	QG834	2018-03-01	2018-04-02	QG834_METFORMIN_1	50127925	28	1	0		20	28	DS_040218	23	QG834_METFORMIN_x5000
DRISCOLL	23	METFORMIN	x10000	μM	C. TROPICALIS	QG834	2018-03-01	2018-04-02	QG834_METFORMIN_1	50127930	16	1	0		20	16	DS_040218	23	QG834_METFORMIN_x10000
DRISCOLL	23	METFORMIN	x10000	μM	C. TROPICALIS	QG834	2018-03-01	2018-04-02	QG834_METFORMIN_1	50127930	16	1	0		20	16	DS_040218	23	QG834_METFORMIN_x10000
DRISCOLL	23	METFORMIN	x10000	μM	C. TROPICALIS	QG834	2018-03-01	2018-04-02	QG834_METFORMIN_1	50127930	16	1	0		20	16	DS_040218	23	QG834_METFORMIN_x10000
DRISCOLL	23	METFORMIN	x10000	μM	C. TROPICALIS	QG834	2018-03-01	2018-04-02	QG834_METFORMIN_1	50127930	16	1	0		20	16	DS_040218	23	QG834_METFORMIN_x10000
DRISCOLL	23	METFORMIN	x10000	μM	C. TROPICALIS	QG834	2018-03-01	2018-04-02	QG834_METFORMIN_1	50127930	16	1	0		20	16	DS_040218	23	QG834_METFORMIN_x10000
DRISCOLL	23	METFORMIN	x10000	μM	C. TROPICALIS	QG834	2018-03-01	2018-04-02	QG834_METFORMIN_1	50127930	18	1	0		20	18	DS_040218	23	QG834_METFORMIN_x10000
DRISCOLL	23	METFORMIN	x10000	μM	C. TROPICALIS	QG834	2018-03-01	2018-04-02	QG834_METFORMIN_1	50127930	18	1	0		20	18	DS_040218	23	QG834_METFORMIN_x10000
DRISCOLL	23	METFORMIN	x10000	μM	C. TROPICALIS	QG834	2018-03-01	2018-04-02	QG834_METFORMIN_1	50127930	21	1	0		20	21	DS_040218	23	QG834_METFORMIN_x10000
DRISCOLL	23	METFORMIN	x10000	μM	C. TROPICALIS	QG834	2018-03-01	2018-04-02	QG834_METFORMIN_1	50127930	21	1	0		20	21	DS_040218	23	QG834_METFORMIN_x10000
DRISCOLL	23	METFORMIN	x10000	μM	C. TROPICALIS	QG834	2018-03-01	2018-04-02	QG834_METFORMIN_1	50127930	21	1	0		20	21	DS_040218	23	QG834_METFORMIN_x10000
DRISCOLL	23	METFORMIN	x10000	μM	C. TROPICALIS	QG834	2018-03-01	2018-04-02	QG834_METFORMIN_1	50127930	21	1	0		20	21	DS_040218	23	QG834_METFORMIN_x10000
DRISCOLL	23	METFORMIN	x10000	μM	C. TROPICALIS	QG834	2018-03-01	2018-04-02	QG834_METFORMIN_1	50127930	21	1	0		20	21	DS_040218	23	QG834_METFORMIN_x10000
DRISCOLL	23	METFORMIN	x10000	μM	C. TROPICALIS	QG834	2018-03-01	2018-04-02	QG834_METFORMIN_1	50127930	21	1	0		20	21	DS_040218	23	QG834_METFORMIN_x10000
DRISCOLL	23	METFORMIN	x10000	μM	C. TROPICALIS	QG834	2018-03-01	2018-04-02	QG834_METFORMIN_1	50127930	21	1	0		20	21	DS_040218	23	QG834_METFORMIN_x10000
DRISCOLL	23	METFORMIN	x10000	μM	C. TROPICALIS	QG834	2018-03-01	2018-04-02	QG834_METFORMIN_1	50127930	23	1	0		20	23	DS_040218	23	QG834_METFORMIN_x10000
DRISCOLL	23	METFORMIN	x10000	μM	C. TROPICALIS	QG834	2018-03-01	2018-04-02	QG834_METFORMIN_1	50127930	23	1	0		20	23	DS_040218	23	QG834_METFORMIN_x10000
DRISCOLL	23	METFORMIN	x10000	μM	C. TROPICALIS	QG834	2018-03-01	2018-04-02	QG834_METFORMIN_1	50127930	23	1	0		20	23	DS_040218	23	QG834_METFORMIN_x10000
DRISCOLL	23	METFORMIN	x10000	μM	C. TROPICALIS	QG834	2018-03-01	2018-04-02	QG834_METFORMIN_1	50127930	23	1	0		20	23	DS_040218	23	QG834_METFORMIN_x10000
DRISCOLL	23	METFORMIN	x10000	μM	C. TROPICALIS	QG834	2018-03-01	2018-04-02	QG834_METFORMIN_1	50127930	23	1	0		20	23	DS_040218	23	QG834_METFORMIN_x10000
DRISCOLL	23	METFORMIN	x10000	μM	C. TROPICALIS	QG834	2018-03-01	2018-04-02	QG834_METFORMIN_1	50127930	23	1	0		20	23	DS_040218	23	QG834_METFORMIN_x10000
DRISCOLL	23	METFORMIN	x10000	μM	C. TROPICALIS	QG834	2018-03-01	2018-04-02	QG834_METFORMIN_1	50127930	23	1	0		20	23	DS_040218	23	QG834_METFORMIN_x10000
DRISCOLL	23	METFORMIN	x10000	μM	C. TROPICALIS	QG834	2018-03-01	2018-04-02	QG834_METFORMIN_1	50127930	23	1	0		20	23	DS_040218	23	QG834_METFORMIN_x10000
DRISCOLL	23	METFORMIN	x10000	μM	C. TROPICALIS	QG834	2018-03-01	2018-04-02	QG834_METFORMIN_1	50127930	23	1	0		20	23	DS_040218	23	QG834_METFORMIN_x10000
DRISCOLL	23	METFORMIN	x10000	μM	C. TROPICALIS	QG834	2018-03-01	2018-04-02	QG834_METFORMIN_1	50127930	23	1	0		20	23	DS_040218	23	QG834_METFORMIN_x10000
DRISCOLL	23	METFORMIN	x10000	μM	C. TROPICALIS	QG834	2018-03-01	2018-04-02	QG834_METFORMIN_1	50127930	23	1	0		20	23	DS_040218	23	QG834_METFORMIN_x10000
DRISCOLL	23	METFORMIN	x10000	μM	C. TROPICALIS	QG834	2018-03-01	2018-04-02	QG834_METFORMIN_1	50127930	23	0	1	lost	20		DS_040218	23	QG834_METFORMIN_x10000
DRISCOLL	23	METFORMIN	x10000	μM	C. TROPICALIS	QG834	2018-03-01	2018-04-02	QG834_METFORMIN_1	50127930	23	0	1	lost	20		DS_040218	23	QG834_METFORMIN_x10000
DRISCOLL	23	METFORMIN	x10000	μM	C. TROPICALIS	QG834	2018-03-01	2018-04-02	QG834_METFORMIN_1	50127930	25	1	0		20	25	DS_040218	23	QG834_METFORMIN_x10000
DRISCOLL	23	METFORMIN	x10000	μM	C. TROPICALIS	QG834	2018-03-01	2018-04-02	QG834_METFORMIN_1	50127930	25	1	0		20	25	DS_040218	23	QG834_METFORMIN_x10000
DRISCOLL	23	METFORMIN	x10000	μM	C. TROPICALIS	QG834	2018-03-01	2018-04-02	QG834_METFORMIN_1	50127930	25	1	0		20	25	DS_040218	23	QG834_METFORMIN_x10000
DRISCOLL	23	METFORMIN	x10000	μM	C. TROPICALIS	QG834	2018-03-01	2018-04-02	QG834_METFORMIN_1	50127930	25	1	0		20	25	DS_040218	23	QG834_METFORMIN_x10000
DRISCOLL	23	METFORMIN	x10000	μM	C. TROPICALIS	QG834	2018-03-01	2018-04-02	QG834_METFORMIN_1	50127930	25	1	0		20	25	DS_040218	23	QG834_METFORMIN_x10000
DRISCOLL	23	METFORMIN	x10000	μM	C. TROPICALIS	QG834	2018-03-01	2018-04-02	QG834_METFORMIN_1	50127930	25	1	0		20	25	DS_040218	23	QG834_METFORMIN_x10000
DRISCOLL	23	METFORMIN	x10000	μM	C. TROPICALIS	QG834	2018-03-01	2018-04-02	QG834_METFORMIN_1	50127930	25	1	0		20	25	DS_040218	23	QG834_METFORMIN_x10000
DRISCOLL	23	METFORMIN	x10000	μM	C. TROPICALIS	QG834	2018-03-01	2018-04-02	QG834_METFORMIN_1	50127930	25	1	0		20	25	DS_040218	23	QG834_METFORMIN_x10000
DRISCOLL	20	CTRL_H2O	x0	μM	C. TROPICALIS	QG834	2018-03-01	2018-04-02	QG834_METFORMIN_2	50127935	16	1	0		20	16	DS_040218	20	QG834_CTRL_H2O_x0
DRISCOLL	20	CTRL_H2O	x0	μM	C. TROPICALIS	QG834	2018-03-01	2018-04-02	QG834_METFORMIN_2	50127935	16	1	0		20	16	DS_040218	20	QG834_CTRL_H2O_x0
DRISCOLL	20	CTRL_H2O	x0	μM	C. TROPICALIS	QG834	2018-03-01	2018-04-02	QG834_METFORMIN_2	50127935	16	1	0		20	16	DS_040218	20	QG834_CTRL_H2O_x0
DRISCOLL	20	CTRL_H2O	x0	μM	C. TROPICALIS	QG834	2018-03-01	2018-04-02	QG834_METFORMIN_2	50127935	16	1	0		20	16	DS_040218	20	QG834_CTRL_H2O_x0
DRISCOLL	20	CTRL_H2O	x0	μM	C. TROPICALIS	QG834	2018-03-01	2018-04-02	QG834_METFORMIN_2	50127935	16	1	0		20	16	DS_040218	20	QG834_CTRL_H2O_x0
DRISCOLL	20	CTRL_H2O	x0	μM	C. TROPICALIS	QG834	2018-03-01	2018-04-02	QG834_METFORMIN_2	50127935	16	1	0		20	16	DS_040218	20	QG834_CTRL_H2O_x0
DRISCOLL	20	CTRL_H2O	x0	μM	C. TROPICALIS	QG834	2018-03-01	2018-04-02	QG834_METFORMIN_2	50127935	16	1	0		20	16	DS_040218	20	QG834_CTRL_H2O_x0
DRISCOLL	20	CTRL_H2O	x0	μM	C. TROPICALIS	QG834	2018-03-01	2018-04-02	QG834_METFORMIN_2	50127935	16	1	0		20	16	DS_040218	20	QG834_CTRL_H2O_x0
DRISCOLL	20	CTRL_H2O	x0	μM	C. TROPICALIS	QG834	2018-03-01	2018-04-02	QG834_METFORMIN_2	50127935	18	1	0		20	18	DS_040218	20	QG834_CTRL_H2O_x0
DRISCOLL	20	CTRL_H2O	x0	μM	C. TROPICALIS	QG834	2018-03-01	2018-04-02	QG834_METFORMIN_2	50127935	18	1	0		20	18	DS_040218	20	QG834_CTRL_H2O_x0
DRISCOLL	20	CTRL_H2O	x0	μM	C. TROPICALIS	QG834	2018-03-01	2018-04-02	QG834_METFORMIN_2	50127935	18	1	0		20	18	DS_040218	20	QG834_CTRL_H2O_x0
DRISCOLL	20	CTRL_H2O	x0	μM	C. TROPICALIS	QG834	2018-03-01	2018-04-02	QG834_METFORMIN_2	50127935	18	1	0		20	18	DS_040218	20	QG834_CTRL_H2O_x0
DRISCOLL	20	CTRL_H2O	x0	μM	C. TROPICALIS	QG834	2018-03-01	2018-04-02	QG834_METFORMIN_2	50127935	21	1	0		20	21	DS_040218	20	QG834_CTRL_H2O_x0
DRISCOLL	20	CTRL_H2O	x0	μM	C. TROPICALIS	QG834	2018-03-01	2018-04-02	QG834_METFORMIN_2	50127935	21	0	1	lost	20		DS_040218	20	QG834_CTRL_H2O_x0
DRISCOLL	20	CTRL_H2O	x0	μM	C. TROPICALIS	QG834	2018-03-01	2018-04-02	QG834_METFORMIN_2	50127935	23	1	0		20	23	DS_040218	20	QG834_CTRL_H2O_x0
DRISCOLL	20	CTRL_H2O	x0	μM	C. TROPICALIS	QG834	2018-03-01	2018-04-02	QG834_METFORMIN_2	50127935	23	1	0		20	23	DS_040218	20	QG834_CTRL_H2O_x0
DRISCOLL	20	CTRL_H2O	x0	μM	C. TROPICALIS	QG834	2018-03-01	2018-04-02	QG834_METFORMIN_2	50127935	23	0	1	lost	20		DS_040218	20	QG834_CTRL_H2O_x0
DRISCOLL	20	CTRL_H2O	x0	μM	C. TROPICALIS	QG834	2018-03-01	2018-04-02	QG834_METFORMIN_2	50127935	25	1	0		20	25	DS_040218	20	QG834_CTRL_H2O_x0
DRISCOLL	20	CTRL_H2O	x0	μM	C. TROPICALIS	QG834	2018-03-01	2018-04-02	QG834_METFORMIN_2	50127935	25	1	0		20	25	DS_040218	20	QG834_CTRL_H2O_x0
DRISCOLL	20	CTRL_H2O	x0	μM	C. TROPICALIS	QG834	2018-03-01	2018-04-02	QG834_METFORMIN_2	50127935	25	1	0		20	25	DS_040218	20	QG834_CTRL_H2O_x0
DRISCOLL	20	CTRL_H2O	x0	μM	C. TROPICALIS	QG834	2018-03-01	2018-04-02	QG834_METFORMIN_2	50127935	25	1	0		20	25	DS_040218	20	QG834_CTRL_H2O_x0
DRISCOLL	20	CTRL_H2O	x0	μM	C. TROPICALIS	QG834	2018-03-01	2018-04-02	QG834_METFORMIN_2	50127935	28	1	0		20	28	DS_040218	20	QG834_CTRL_H2O_x0
DRISCOLL	20	CTRL_H2O	x0	μM	C. TROPICALIS	QG834	2018-03-01	2018-04-02	QG834_METFORMIN_2	50127935	28	1	0		20	28	DS_040218	20	QG834_CTRL_H2O_x0
DRISCOLL	20	CTRL_H2O	x0	μM	C. TROPICALIS	QG834	2018-03-01	2018-04-02	QG834_METFORMIN_2	50127935	28	1	0		20	28	DS_040218	20	QG834_CTRL_H2O_x0
[truncated: 29,289 more rows]

## Sheet: antidiab_lifespan
Experiment	Dead	Censor	DeathAge	DeathNoCen	ObsDate	ObsReason	StartDate	ObsNote	Plate	Strain	Species	Tech	Lab	Rep	Compound	Concentration	Units	Condition	expcomplete	expvalid	obsvalid	platevalid	death_id	observation_id	plate_id	experiment_id
PS_010320	1	0	26	26	2020-01-29	0 lost, 0 bag, 0 ext.	2020-01-03		N2_PD1073_DMSO_0UM_1	N2_PD1073	C_elegans	5	Phillips	1	CTRL_DMSO	0	uM	standard	0	0	1	0	500051820	500010500	50000810	50000220
PS_010320	1	0	24	24	2020-01-27	0 lost, 0 bag, 0 ext.	2020-01-03		N2_PD1073_DMSO_0UM_1	N2_PD1073	C_elegans	5	Phillips	1	CTRL_DMSO	0	uM	standard	0	0	1	0	500051790	500010510	50000810	50000220
PS_010320	1	0	24	24	2020-01-27	0 lost, 0 bag, 0 ext.	2020-01-03		N2_PD1073_DMSO_0UM_1	N2_PD1073	C_elegans	5	Phillips	1	CTRL_DMSO	0	uM	standard	0	0	1	0	500051800	500010510	50000810	50000220
PS_010320	1	0	24	24	2020-01-27	0 lost, 0 bag, 0 ext.	2020-01-03		N2_PD1073_DMSO_0UM_1	N2_PD1073	C_elegans	5	Phillips	1	CTRL_DMSO	0	uM	standard	0	0	1	0	500051810	500010510	50000810	50000220
PS_010320	1	0	21	21	2020-01-24	0 lost, 0 bag, 0 ext.	2020-01-03		N2_PD1073_DMSO_0UM_1	N2_PD1073	C_elegans	5	Phillips	1	CTRL_DMSO	0	uM	standard	0	0	1	0	500051780	500010520	50000810	50000220
PS_010320	1	0	19	19	2020-01-22	1 lost, 0 bag, 0 ext.	2020-01-03	1 wall	N2_PD1073_DMSO_0UM_1	N2_PD1073	C_elegans	5	Phillips	1	CTRL_DMSO	0	uM	standard	0	0	1	0	500051680	500010530	50000810	50000220
PS_010320	1	0	19	19	2020-01-22	1 lost, 0 bag, 0 ext.	2020-01-03	1 wall	N2_PD1073_DMSO_0UM_1	N2_PD1073	C_elegans	5	Phillips	1	CTRL_DMSO	0	uM	standard	0	0	1	0	500051690	500010530	50000810	50000220
PS_010320	1	0	19	19	2020-01-22	1 lost, 0 bag, 0 ext.	2020-01-03	1 wall	N2_PD1073_DMSO_0UM_1	N2_PD1073	C_elegans	5	Phillips	1	CTRL_DMSO	0	uM	standard	0	0	1	0	500051700	500010530	50000810	50000220
PS_010320	1	0	19	19	2020-01-22	1 lost, 0 bag, 0 ext.	2020-01-03	1 wall	N2_PD1073_DMSO_0UM_1	N2_PD1073	C_elegans	5	Phillips	1	CTRL_DMSO	0	uM	standard	0	0	1	0	500051710	500010530	50000810	50000220
PS_010320	1	0	19	19	2020-01-22	1 lost, 0 bag, 0 ext.	2020-01-03	1 wall	N2_PD1073_DMSO_0UM_1	N2_PD1073	C_elegans	5	Phillips	1	CTRL_DMSO	0	uM	standard	0	0	1	0	500051720	500010530	50000810	50000220
PS_010320	1	0	19	19	2020-01-22	1 lost, 0 bag, 0 ext.	2020-01-03	1 wall	N2_PD1073_DMSO_0UM_1	N2_PD1073	C_elegans	5	Phillips	1	CTRL_DMSO	0	uM	standard	0	0	1	0	500051730	500010530	50000810	50000220
PS_010320	1	0	19	19	2020-01-22	1 lost, 0 bag, 0 ext.	2020-01-03	1 wall	N2_PD1073_DMSO_0UM_1	N2_PD1073	C_elegans	5	Phillips	1	CTRL_DMSO	0	uM	standard	0	0	1	0	500051740	500010530	50000810	50000220
PS_010320	1	0	19	19	2020-01-22	1 lost, 0 bag, 0 ext.	2020-01-03	1 wall	N2_PD1073_DMSO_0UM_1	N2_PD1073	C_elegans	5	Phillips	1	CTRL_DMSO	0	uM	standard	0	0	1	0	500051750	500010530	50000810	50000220
PS_010320	1	0	19	19	2020-01-22	1 lost, 0 bag, 0 ext.	2020-01-03	1 wall	N2_PD1073_DMSO_0UM_1	N2_PD1073	C_elegans	5	Phillips	1	CTRL_DMSO	0	uM	standard	0	0	1	0	500051760	500010530	50000810	50000220
PS_010320	0	1	19		2020-01-22	1 lost, 0 bag, 0 ext.	2020-01-03	1 wall	N2_PD1073_DMSO_0UM_1	N2_PD1073	C_elegans	5	Phillips	1	CTRL_DMSO	0	uM	standard	0	0	1	0	500051770	500010530	50000810	50000220
PS_010320	1	0	17	17	2020-01-20	1 lost, 0 bag, 1 ext.	2020-01-03	1 miss	N2_PD1073_DMSO_0UM_1	N2_PD1073	C_elegans	5	Phillips	1	CTRL_DMSO	0	uM	standard	0	0	1	0	500051500	500010540	50000810	50000220
PS_010320	1	0	17	17	2020-01-20	1 lost, 0 bag, 1 ext.	2020-01-03	1 miss	N2_PD1073_DMSO_0UM_1	N2_PD1073	C_elegans	5	Phillips	1	CTRL_DMSO	0	uM	standard	0	0	1	0	500051510	500010540	50000810	50000220
PS_010320	1	0	17	17	2020-01-20	1 lost, 0 bag, 1 ext.	2020-01-03	1 miss	N2_PD1073_DMSO_0UM_1	N2_PD1073	C_elegans	5	Phillips	1	CTRL_DMSO	0	uM	standard	0	0	1	0	500051520	500010540	50000810	50000220
PS_010320	1	0	17	17	2020-01-20	1 lost, 0 bag, 1 ext.	2020-01-03	1 miss	N2_PD1073_DMSO_0UM_1	N2_PD1073	C_elegans	5	Phillips	1	CTRL_DMSO	0	uM	standard	0	0	1	0	500051530	500010540	50000810	50000220
PS_010320	1	0	17	17	2020-01-20	1 lost, 0 bag, 1 ext.	2020-01-03	1 miss	N2_PD1073_DMSO_0UM_1	N2_PD1073	C_elegans	5	Phillips	1	CTRL_DMSO	0	uM	standard	0	0	1	0	500051540	500010540	50000810	50000220
PS_010320	1	0	17	17	2020-01-20	1 lost, 0 bag, 1 ext.	2020-01-03	1 miss	N2_PD1073_DMSO_0UM_1	N2_PD1073	C_elegans	5	Phillips	1	CTRL_DMSO	0	uM	standard	0	0	1	0	500051550	500010540	50000810	50000220
PS_010320	1	0	17	17	2020-01-20	1 lost, 0 bag, 1 ext.	2020-01-03	1 miss	N2_PD1073_DMSO_0UM_1	N2_PD1073	C_elegans	5	Phillips	1	CTRL_DMSO	0	uM	standard	0	0	1	0	500051560	500010540	50000810	50000220
PS_010320	1	0	17	17	2020-01-20	1 lost, 0 bag, 1 ext.	2020-01-03	1 miss	N2_PD1073_DMSO_0UM_1	N2_PD1073	C_elegans	5	Phillips	1	CTRL_DMSO	0	uM	standard	0	0	1	0	500051570	500010540	50000810	50000220
PS_010320	1	0	17	17	2020-01-20	1 lost, 0 bag, 1 ext.	2020-01-03	1 miss	N2_PD1073_DMSO_0UM_1	N2_PD1073	C_elegans	5	Phillips	1	CTRL_DMSO	0	uM	standard	0	0	1	0	500051580	500010540	50000810	50000220
PS_010320	1	0	17	17	2020-01-20	1 lost, 0 bag, 1 ext.	2020-01-03	1 miss	N2_PD1073_DMSO_0UM_1	N2_PD1073	C_elegans	5	Phillips	1	CTRL_DMSO	0	uM	standard	0	0	1	0	500051590	500010540	50000810	50000220
PS_010320	1	0	17	17	2020-01-20	1 lost, 0 bag, 1 ext.	2020-01-03	1 miss	N2_PD1073_DMSO_0UM_1	N2_PD1073	C_elegans	5	Phillips	1	CTRL_DMSO	0	uM	standard	0	0	1	0	500051600	500010540	50000810	50000220
PS_010320	1	0	17	17	2020-01-20	1 lost, 0 bag, 1 ext.	2020-01-03	1 miss	N2_PD1073_DMSO_0UM_1	N2_PD1073	C_elegans	5	Phillips	1	CTRL_DMSO	0	uM	standard	0	0	1	0	500051610	500010540	50000810	50000220
PS_010320	1	0	17	17	2020-01-20	1 lost, 0 bag, 1 ext.	2020-01-03	1 miss	N2_PD1073_DMSO_0UM_1	N2_PD1073	C_elegans	5	Phillips	1	CTRL_DMSO	0	uM	standard	0	0	1	0	500051620	500010540	50000810	50000220
PS_010320	1	0	17	17	2020-01-20	1 lost, 0 bag, 1 ext.	2020-01-03	1 miss	N2_PD1073_DMSO_0UM_1	N2_PD1073	C_elegans	5	Phillips	1	CTRL_DMSO	0	uM	standard	0	0	1	0	500051630	500010540	50000810	50000220
PS_010320	1	0	17	17	2020-01-20	1 lost, 0 bag, 1 ext.	2020-01-03	1 miss	N2_PD1073_DMSO_0UM_1	N2_PD1073	C_elegans	5	Phillips	1	CTRL_DMSO	0	uM	standard	0	0	1	0	500051640	500010540	50000810	50000220
PS_010320	0	1	17		2020-01-20	1 lost, 0 bag, 1 ext.	2020-01-03	1 miss	N2_PD1073_DMSO_0UM_1	N2_PD1073	C_elegans	5	Phillips	1	CTRL_DMSO	0	uM	standard	0	0	1	0	500051660	500010540	50000810	50000220
PS_010320	0	1	17		2020-01-20	1 lost, 0 bag, 1 ext.	2020-01-03	1 miss	N2_PD1073_DMSO_0UM_1	N2_PD1073	C_elegans	5	Phillips	1	CTRL_DMSO	0	uM	standard	0	0	1	0	500051670	500010540	50000810	50000220
PS_010320	1	0	14	14	2020-01-17	0 lost, 0 bag, 0 ext.	2020-01-03		N2_PD1073_DMSO_0UM_1	N2_PD1073	C_elegans	5	Phillips	1	CTRL_DMSO	0	uM	standard	0	0	1	0	500051470	500010550	50000810	50000220
PS_010320	1	0	14	14	2020-01-17	0 lost, 0 bag, 0 ext.	2020-01-03		N2_PD1073_DMSO_0UM_1	N2_PD1073	C_elegans	5	Phillips	1	CTRL_DMSO	0	uM	standard	0	0	1	0	500051480	500010550	50000810	50000220
PS_010320	1	0	14	14	2020-01-17	0 lost, 0 bag, 0 ext.	2020-01-03		N2_PD1073_DMSO_0UM_1	N2_PD1073	C_elegans	5	Phillips	1	CTRL_DMSO	0	uM	standard	0	0	1	0	500051490	500010550	50000810	50000220
PS_010320	1	0	12	12	2020-01-15	0 lost, 0 bag, 0 ext.	2020-01-03		N2_PD1073_DMSO_0UM_1	N2_PD1073	C_elegans	5	Phillips	1	CTRL_DMSO	0	uM	standard	0	0	1	0	500051450	500010560	50000810	50000220
PS_010320	1	0	12	12	2020-01-15	0 lost, 0 bag, 0 ext.	2020-01-03		N2_PD1073_DMSO_0UM_1	N2_PD1073	C_elegans	5	Phillips	1	CTRL_DMSO	0	uM	standard	0	0	1	0	500051460	500010560	50000810	50000220
PS_010320	1	0	10	10	2020-01-13	1 lost, 0 bag, 1 ext.	2020-01-03	1 down side	N2_PD1073_DMSO_0UM_1	N2_PD1073	C_elegans	5	Phillips	1	CTRL_DMSO	0	uM	standard	0	0	1	0	500051410	500010570	50000810	50000220
PS_010320	0	1	10		2020-01-13	1 lost, 0 bag, 1 ext.	2020-01-03	1 down side	N2_PD1073_DMSO_0UM_1	N2_PD1073	C_elegans	5	Phillips	1	CTRL_DMSO	0	uM	standard	0	0	1	0	500051430	500010570	50000810	50000220
PS_010320	0	1	10		2020-01-13	1 lost, 0 bag, 1 ext.	2020-01-03	1 down side	N2_PD1073_DMSO_0UM_1	N2_PD1073	C_elegans	5	Phillips	1	CTRL_DMSO	0	uM	standard	0	0	1	0	500051440	500010570	50000810	50000220
PS_010320	0	1	7		2020-01-10	9 lost, 0 bag, 0 ext.	2020-01-03	9 burrowed	N2_PD1073_DMSO_0UM_1	N2_PD1073	C_elegans	5	Phillips	1	CTRL_DMSO	0	uM	standard	0	0	1	0	500047610	500010580	50000810	50000220
PS_010320	0	1	7		2020-01-10	9 lost, 0 bag, 0 ext.	2020-01-03	9 burrowed	N2_PD1073_DMSO_0UM_1	N2_PD1073	C_elegans	5	Phillips	1	CTRL_DMSO	0	uM	standard	0	0	1	0	500047620	500010580	50000810	50000220
PS_010320	0	1	7		2020-01-10	9 lost, 0 bag, 0 ext.	2020-01-03	9 burrowed	N2_PD1073_DMSO_0UM_1	N2_PD1073	C_elegans	5	Phillips	1	CTRL_DMSO	0	uM	standard	0	0	1	0	500047630	500010580	50000810	50000220
PS_010320	0	1	7		2020-01-10	9 lost, 0 bag, 0 ext.	2020-01-03	9 burrowed	N2_PD1073_DMSO_0UM_1	N2_PD1073	C_elegans	5	Phillips	1	CTRL_DMSO	0	uM	standard	0	0	1	0	500047640	500010580	50000810	50000220
PS_010320	0	1	7		2020-01-10	9 lost, 0 bag, 0 ext.	2020-01-03	9 burrowed	N2_PD1073_DMSO_0UM_1	N2_PD1073	C_elegans	5	Phillips	1	CTRL_DMSO	0	uM	standard	0	0	1	0	500047650	500010580	50000810	50000220
PS_010320	0	1	7		2020-01-10	9 lost, 0 bag, 0 ext.	2020-01-03	9 burrowed	N2_PD1073_DMSO_0UM_1	N2_PD1073	C_elegans	5	Phillips	1	CTRL_DMSO	0	uM	standard	0	0	1	0	500047660	500010580	50000810	50000220
PS_010320	0	1	7		2020-01-10	9 lost, 0 bag, 0 ext.	2020-01-03	9 burrowed	N2_PD1073_DMSO_0UM_1	N2_PD1073	C_elegans	5	Phillips	1	CTRL_DMSO	0	uM	standard	0	0	1	0	500047670	500010580	50000810	50000220
PS_010320	0	1	7		2020-01-10	9 lost, 0 bag, 0 ext.	2020-01-03	9 burrowed	N2_PD1073_DMSO_0UM_1	N2_PD1073	C_elegans	5	Phillips	1	CTRL_DMSO	0	uM	standard	0	0	1	0	500047680	500010580	50000810	50000220
PS_010320	0	1	7		2020-01-10	9 lost, 0 bag, 0 ext.	2020-01-03	9 burrowed	N2_PD1073_DMSO_0UM_1	N2_PD1073	C_elegans	5	Phillips	1	CTRL_DMSO	0	uM	standard	0	0	1	0	500047690	500010580	50000810	50000220
PS_010320	1	0	21	21	2020-01-24	0 lost, 0 bag, 0 ext.	2020-01-03		N2_PD1073_DMSO_0UM_2	N2_PD1073	C_elegans	9	Phillips	2	CTRL_DMSO	0	uM	standard	0	0	1	0	500099300	500013600	50000820	50000220
PS_010320	1	0	21	21	2020-01-24	0 lost, 0 bag, 0 ext.	2020-01-03		N2_PD1073_DMSO_0UM_2	N2_PD1073	C_elegans	9	Phillips	2	CTRL_DMSO	0	uM	standard	0	0	1	0	500099310	500013600	50000820	50000220
PS_010320	1	0	21	21	2020-01-24	0 lost, 0 bag, 0 ext.	2020-01-03		N2_PD1073_DMSO_0UM_2	N2_PD1073	C_elegans	9	Phillips	2	CTRL_DMSO	0	uM	standard	0	0	1	0	500099320	500013600	50000820	50000220
PS_010320	1	0	21	21	2020-01-24	0 lost, 0 bag, 0 ext.	2020-01-03		N2_PD1073_DMSO_0UM_2	N2_PD1073	C_elegans	9	Phillips	2	CTRL_DMSO	0	uM	standard	0	0	1	0	500099330	500013600	50000820	50000220
PS_010320	1	0	21	21	2020-01-24	0 lost, 0 bag, 0 ext.	2020-01-03		N2_PD1073_DMSO_0UM_2	N2_PD1073	C_elegans	9	Phillips	2	CTRL_DMSO	0	uM	standard	0	0	1	0	500099340	500013600	50000820	50000220
PS_010320	1	0	21	21	2020-01-24	0 lost, 0 bag, 0 ext.	2020-01-03		N2_PD1073_DMSO_0UM_2	N2_PD1073	C_elegans	9	Phillips	2	CTRL_DMSO	0	uM	standard	0	0	1	0	500099350	500013600	50000820	50000220
PS_010320	1	0	21	21	2020-01-24	0 lost, 0 bag, 0 ext.	2020-01-03		N2_PD1073_DMSO_0UM_2	N2_PD1073	C_elegans	9	Phillips	2	CTRL_DMSO	0	uM	standard	0	0	1	0	500099360	500013600	50000820	50000220
PS_010320	1	0	19	19	2020-01-22	0 lost, 0 bag, 0 ext.	2020-01-03		N2_PD1073_DMSO_0UM_2	N2_PD1073	C_elegans	9	Phillips	2	CTRL_DMSO	0	uM	standard	0	0	1	0	500099240	500013610	50000820	50000220
PS_010320	1	0	19	19	2020-01-22	0 lost, 0 bag, 0 ext.	2020-01-03		N2_PD1073_DMSO_0UM_2	N2_PD1073	C_elegans	9	Phillips	2	CTRL_DMSO	0	uM	standard	0	0	1	0	500099250	500013610	50000820	50000220
PS_010320	1	0	19	19	2020-01-22	0 lost, 0 bag, 0 ext.	2020-01-03		N2_PD1073_DMSO_0UM_2	N2_PD1073	C_elegans	9	Phillips	2	CTRL_DMSO	0	uM	standard	0	0	1	0	500099260	500013610	50000820	50000220
PS_010320	1	0	19	19	2020-01-22	0 lost, 0 bag, 0 ext.	2020-01-03		N2_PD1073_DMSO_0UM_2	N2_PD1073	C_elegans	9	Phillips	2	CTRL_DMSO	0	uM	standard	0	0	1	0	500099270	500013610	50000820	50000220
PS_010320	1	0	19	19	2020-01-22	0 lost, 0 bag, 0 ext.	2020-01-03		N2_PD1073_DMSO_0UM_2	N2_PD1073	C_elegans	9	Phillips	2	CTRL_DMSO	0	uM	standard	0	0	1	0	500099280	500013610	50000820	50000220
PS_010320	1	0	19	19	2020-01-22	0 lost, 0 bag, 0 ext.	2020-01-03		N2_PD1073_DMSO_0UM_2	N2_PD1073	C_elegans	9	Phillips	2	CTRL_DMSO	0	uM	standard	0	0	1	0	500099290	500013610	50000820	50000220
PS_010320	1	0	17	17	2020-01-20	0 lost, 0 bag, 0 ext.	2020-01-03		N2_PD1073_DMSO_0UM_2	N2_PD1073	C_elegans	9	Phillips	2	CTRL_DMSO	0	uM	standard	0	0	1	0	500098950	500013620	50000820	50000220
PS_010320	1	0	17	17	2020-01-20	0 lost, 0 bag, 0 ext.	2020-01-03		N2_PD1073_DMSO_0UM_2	N2_PD1073	C_elegans	9	Phillips	2	CTRL_DMSO	0	uM	standard	0	0	1	0	500098960	500013620	50000820	50000220
PS_010320	1	0	17	17	2020-01-20	0 lost, 0 bag, 0 ext.	2020-01-03		N2_PD1073_DMSO_0UM_2	N2_PD1073	C_elegans	9	Phillips	2	CTRL_DMSO	0	uM	standard	0	0	1	0	500098970	500013620	50000820	50000220
PS_010320	1	0	17	17	2020-01-20	0 lost, 0 bag, 0 ext.	2020-01-03		N2_PD1073_DMSO_0UM_2	N2_PD1073	C_elegans	9	Phillips	2	CTRL_DMSO	0	uM	standard	0	0	1	0	500098980	500013620	50000820	50000220
PS_010320	1	0	17	17	2020-01-20	0 lost, 0 bag, 0 ext.	2020-01-03		N2_PD1073_DMSO_0UM_2	N2_PD1073	C_elegans	9	Phillips	2	CTRL_DMSO	0	uM	standard	0	0	1	0	500098990	500013620	50000820	50000220
PS_010320	1	0	17	17	2020-01-20	0 lost, 0 bag, 0 ext.	2020-01-03		N2_PD1073_DMSO_0UM_2	N2_PD1073	C_elegans	9	Phillips	2	CTRL_DMSO	0	uM	standard	0	0	1	0	500099000	500013620	50000820	50000220
PS_010320	1	0	17	17	2020-01-20	0 lost, 0 bag, 0 ext.	2020-01-03		N2_PD1073_DMSO_0UM_2	N2_PD1073	C_elegans	9	Phillips	2	CTRL_DMSO	0	uM	standard	0	0	1	0	500099010	500013620	50000820	50000220
PS_010320	1	0	17	17	2020-01-20	0 lost, 0 bag, 0 ext.	2020-01-03		N2_PD1073_DMSO_0UM_2	N2_PD1073	C_elegans	9	Phillips	2	CTRL_DMSO	0	uM	standard	0	0	1	0	500099020	500013620	50000820	50000220
PS_010320	1	0	17	17	2020-01-20	0 lost, 0 bag, 0 ext.	2020-01-03		N2_PD1073_DMSO_0UM_2	N2_PD1073	C_elegans	9	Phillips	2	CTRL_DMSO	0	uM	standard	0	0	1	0	500099030	500013620	50000820	50000220
PS_010320	1	0	17	17	2020-01-20	0 lost, 0 bag, 0 ext.	2020-01-03		N2_PD1073_DMSO_0UM_2	N2_PD1073	C_elegans	9	Phillips	2	CTRL_DMSO	0	uM	standard	0	0	1	0	500099040	500013620	50000820	50000220
PS_010320	1	0	17	17	2020-01-20	0 lost, 0 bag, 0 ext.	2020-01-03		N2_PD1073_DMSO_0UM_2	N2_PD1073	C_elegans	9	Phillips	2	CTRL_DMSO	0	uM	standard	0	0	1	0	500099050	500013620	50000820	50000220
PS_010320	1	0	17	17	2020-01-20	0 lost, 0 bag, 0 ext.	2020-01-03		N2_PD1073_DMSO_0UM_2	N2_PD1073	C_elegans	9	Phillips	2	CTRL_DMSO	0	uM	standard	0	0	1	0	500099060	500013620	50000820	50000220
PS_010320	1	0	17	17	2020-01-20	0 lost, 0 bag, 0 ext.	2020-01-03		N2_PD1073_DMSO_0UM_2	N2_PD1073	C_elegans	9	Phillips	2	CTRL_DMSO	0	uM	standard	0	0	1	0	500099070	500013620	50000820	50000220
PS_010320	1	0	17	17	2020-01-20	0 lost, 0 bag, 0 ext.	2020-01-03		N2_PD1073_DMSO_0UM_2	N2_PD1073	C_elegans	9	Phillips	2	CTRL_DMSO	0	uM	standard	0	0	1	0	500099080	500013620	50000820	50000220
PS_010320	1	0	17	17	2020-01-20	0 lost, 0 bag, 0 ext.	2020-01-03		N2_PD1073_DMSO_0UM_2	N2_PD1073	C_elegans	9	Phillips	2	CTRL_DMSO	0	uM	standard	0	0	1	0	500099090	500013620	50000820	50000220
PS_010320	1	0	17	17	2020-01-20	0 lost, 0 bag, 0 ext.	2020-01-03		N2_PD1073_DMSO_0UM_2	N2_PD1073	C_elegans	9	Phillips	2	CTRL_DMSO	0	uM	standard	0	0	1	0	500099100	500013620	50000820	50000220
PS_010320	1	0	17	17	2020-01-20	0 lost, 0 bag, 0 ext.	2020-01-03		N2_PD1073_DMSO_0UM_2	N2_PD1073	C_elegans	9	Phillips	2	CTRL_DMSO	0	uM	standard	0	0	1	0	500099110	500013620	50000820	50000220
PS_010320	1	0	17	17	2020-01-20	0 lost, 0 bag, 0 ext.	2020-01-03		N2_PD1073_DMSO_0UM_2	N2_PD1073	C_elegans	9	Phillips	2	CTRL_DMSO	0	uM	standard	0	0	1	0	500099120	500013620	50000820	50000220
PS_010320	1	0	17	17	2020-01-20	0 lost, 0 bag, 0 ext.	2020-01-03		N2_PD1073_DMSO_0UM_2	N2_PD1073	C_elegans	9	Phillips	2	CTRL_DMSO	0	uM	standard	0	0	1	0	500099130	500013620	50000820	50000220
PS_010320	1	0	17	17	2020-01-20	0 lost, 0 bag, 0 ext.	2020-01-03		N2_PD1073_DMSO_0UM_2	N2_PD1073	C_elegans	9	Phillips	2	CTRL_DMSO	0	uM	standard	0	0	1	0	500099140	500013620	50000820	50000220
PS_010320	1	0	17	17	2020-01-20	0 lost, 0 bag, 0 ext.	2020-01-03		N2_PD1073_DMSO_0UM_2	N2_PD1073	C_elegans	9	Phillips	2	CTRL_DMSO	0	uM	standard	0	0	1	0	500099150	500013620	50000820	50000220
PS_010320	1	0	17	17	2020-01-20	0 lost, 0 bag, 0 ext.	2020-01-03		N2_PD1073_DMSO_0UM_2	N2_PD1073	C_elegans	9	Phillips	2	CTRL_DMSO	0	uM	standard	0	0	1	0	500099160	500013620	50000820	50000220
PS_010320	1	0	17	17	2020-01-20	0 lost, 0 bag, 0 ext.	2020-01-03		N2_PD1073_DMSO_0UM_2	N2_PD1073	C_elegans	9	Phillips	2	CTRL_DMSO	0	uM	standard	0	0	1	0	500099170	500013620	50000820	50000220
PS_010320	1	0	17	17	2020-01-20	0 lost, 0 bag, 0 ext.	2020-01-03		N2_PD1073_DMSO_0UM_2	N2_PD1073	C_elegans	9	Phillips	2	CTRL_DMSO	0	uM	standard	0	0	1	0	500099180	500013620	50000820	50000220
PS_010320	1	0	17	17	2020-01-20	0 lost, 0 bag, 0 ext.	2020-01-03		N2_PD1073_DMSO_0UM_2	N2_PD1073	C_elegans	9	Phillips	2	CTRL_DMSO	0	uM	standard	0	0	1	0	500099190	500013620	50000820	50000220
PS_010320	1	0	17	17	2020-01-20	0 lost, 0 bag, 0 ext.	2020-01-03		N2_PD1073_DMSO_0UM_2	N2_PD1073	C_elegans	9	Phillips	2	CTRL_DMSO	0	uM	standard	0	0	1	0	500099200	500013620	50000820	50000220
PS_010320	1	0	17	17	2020-01-20	0 lost, 0 bag, 0 ext.	2020-01-03		N2_PD1073_DMSO_0UM_2	N2_PD1073	C_elegans	9	Phillips	2	CTRL_DMSO	0	uM	standard	0	0	1	0	500099210	500013620	50000820	50000220
PS_010320	1	0	17	17	2020-01-20	0 lost, 0 bag, 0 ext.	2020-01-03		N2_PD1073_DMSO_0UM_2	N2_PD1073	C_elegans	9	Phillips	2	CTRL_DMSO	0	uM	standard	0	0	1	0	500099220	500013620	50000820	50000220
PS_010320	1	0	17	17	2020-01-20	0 lost, 0 bag, 0 ext.	2020-01-03		N2_PD1073_DMSO_0UM_2	N2_PD1073	C_elegans	9	Phillips	2	CTRL_DMSO	0	uM	standard	0	0	1	0	500099230	500013620	50000820	50000220
PS_010320	1	0	14	14	2020-01-17	0 lost, 0 bag, 1 ext.	2020-01-03		N2_PD1073_DMSO_0UM_2	N2_PD1073	C_elegans	9	Phillips	2	CTRL_DMSO	0	uM	standard	0	0	1	0	500098920	500013630	50000820	50000220
PS_010320	1	0	14	14	2020-01-17	0 lost, 0 bag, 1 ext.	2020-01-03		N2_PD1073_DMSO_0UM_2	N2_PD1073	C_elegans	9	Phillips	2	CTRL_DMSO	0	uM	standard	0	0	1	0	500098930	500013630	50000820	50000220
PS_010320	0	1	14		2020-01-17	0 lost, 0 bag, 1 ext.	2020-01-03		N2_PD1073_DMSO_0UM_2	N2_PD1073	C_elegans	9	Phillips	2	CTRL_DMSO	0	uM	standard	0	0	1	0	500098940	500013630	50000820	50000220
PS_010320	1	0	12	12	2020-01-15	0 lost, 0 bag, 0 ext.	2020-01-03		N2_PD1073_DMSO_0UM_2	N2_PD1073	C_elegans	9	Phillips	2	CTRL_DMSO	0	uM	standard	0	0	1	0	500098880	500013640	50000820	50000220
PS_010320	1	0	12	12	2020-01-15	0 lost, 0 bag, 0 ext.	2020-01-03		N2_PD1073_DMSO_0UM_2	N2_PD1073	C_elegans	9	Phillips	2	CTRL_DMSO	0	uM	standard	0	0	1	0	500098890	500013640	50000820	50000220
PS_010320	1	0	12	12	2020-01-15	0 lost, 0 bag, 0 ext.	2020-01-03		N2_PD1073_DMSO_0UM_2	N2_PD1073	C_elegans	9	Phillips	2	CTRL_DMSO	0	uM	standard	0	0	1	0	500098900	500013640	50000820	50000220
PS_010320	1	0	12	12	2020-01-15	0 lost, 0 bag, 0 ext.	2020-01-03		N2_PD1073_DMSO_0UM_2	N2_PD1073	C_elegans	9	Phillips	2	CTRL_DMSO	0	uM	standard	0	0	1	0	500098910	500013640	50000820	50000220
PS_010320	0	1	7		2020-01-10	1 lost, 0 bag, 0 ext.	2020-01-03	missing	N2_PD1073_DMSO_0UM_2	N2_PD1073	C_elegans	9	Phillips	2	CTRL_DMSO	0	uM	standard	0	0	1	0	500098870	500013660	50000820	50000220
PS_010320	1	0	26	26	2020-01-29	0 lost, 0 bag, 0 ext.	2020-01-03		N2_PD1073_DMSO_0UM_3	N2_PD1073	C_elegans	2	Phillips	3	CTRL_DMSO	0	uM	standard	0	0	1	0	500079330	500014320	50000830	50000220
PS_010320	1	0	24	24	2020-01-27	0 lost, 0 bag, 0 ext.	2020-01-03		N2_PD1073_DMSO_0UM_3	N2_PD1073	C_elegans	2	Phillips	3	CTRL_DMSO	0	uM	standard	0	0	1	0	500079310	500014330	50000830	50000220
PS_010320	1	0	24	24	2020-01-27	0 lost, 0 bag, 0 ext.	2020-01-03		N2_PD1073_DMSO_0UM_3	N2_PD1073	C_elegans	2	Phillips	3	CTRL_DMSO	0	uM	standard	0	0	1	0	500079320	500014330	50000830	50000220
PS_010320	1	0	21	21	2020-01-24	0 lost, 0 bag, 0 ext.	2020-01-03		N2_PD1073_DMSO_0UM_3	N2_PD1073	C_elegans	2	Phillips	3	CTRL_DMSO	0	uM	standard	0	0	1	0	500079300	500014340	50000830	50000220
PS_010320	1	0	19	19	2020-01-22	1 lost, 0 bag, 0 ext.	2020-01-03	walled	N2_PD1073_DMSO_0UM_3	N2_PD1073	C_elegans	2	Phillips	3	CTRL_DMSO	0	uM	standard	0	0	1	0	500079200	500014350	50000830	50000220
PS_010320	1	0	19	19	2020-01-22	1 lost, 0 bag, 0 ext.	2020-01-03	walled	N2_PD1073_DMSO_0UM_3	N2_PD1073	C_elegans	2	Phillips	3	CTRL_DMSO	0	uM	standard	0	0	1	0	500079210	500014350	50000830	50000220
PS_010320	1	0	19	19	2020-01-22	1 lost, 0 bag, 0 ext.	2020-01-03	walled	N2_PD1073_DMSO_0UM_3	N2_PD1073	C_elegans	2	Phillips	3	CTRL_DMSO	0	uM	standard	0	0	1	0	500079220	500014350	50000830	50000220
PS_010320	1	0	19	19	2020-01-22	1 lost, 0 bag, 0 ext.	2020-01-03	walled	N2_PD1073_DMSO_0UM_3	N2_PD1073	C_elegans	2	Phillips	3	CTRL_DMSO	0	uM	standard	0	0	1	0	500079230	500014350	50000830	50000220
PS_010320	1	0	19	19	2020-01-22	1 lost, 0 bag, 0 ext.	2020-01-03	walled	N2_PD1073_DMSO_0UM_3	N2_PD1073	C_elegans	2	Phillips	3	CTRL_DMSO	0	uM	standard	0	0	1	0	500079240	500014350	50000830	50000220
PS_010320	1	0	19	19	2020-01-22	1 lost, 0 bag, 0 ext.	2020-01-03	walled	N2_PD1073_DMSO_0UM_3	N2_PD1073	C_elegans	2	Phillips	3	CTRL_DMSO	0	uM	standard	0	0	1	0	500079250	500014350	50000830	50000220
PS_010320	1	0	19	19	2020-01-22	1 lost, 0 bag, 0 ext.	2020-01-03	walled	N2_PD1073_DMSO_0UM_3	N2_PD1073	C_elegans	2	Phillips	3	CTRL_DMSO	0	uM	standard	0	0	1	0	500079260	500014350	50000830	50000220
PS_010320	1	0	19	19	2020-01-22	1 lost, 0 bag, 0 ext.	2020-01-03	walled	N2_PD1073_DMSO_0UM_3	N2_PD1073	C_elegans	2	Phillips	3	CTRL_DMSO	0	uM	standard	0	0	1	0	500079270	500014350	50000830	50000220
PS_010320	1	0	19	19	2020-01-22	1 lost, 0 bag, 0 ext.	2020-01-03	walled	N2_PD1073_DMSO_0UM_3	N2_PD1073	C_elegans	2	Phillips	3	CTRL_DMSO	0	uM	standard	0	0	1	0	500079280	500014350	50000830	50000220
PS_010320	0	1	19		2020-01-22	1 lost, 0 bag, 0 ext.	2020-01-03	walled	N2_PD1073_DMSO_0UM_3	N2_PD1073	C_elegans	2	Phillips	3	CTRL_DMSO	0	uM	standard	0	0	1	0	500079290	500014350	50000830	50000220
PS_010320	1	0	17	17	2020-01-20	2 lost, 0 bag, 0 ext.	2020-01-03	walled	N2_PD1073_DMSO_0UM_3	N2_PD1073	C_elegans	2	Phillips	3	CTRL_DMSO	0	uM	standard	0	0	1	0	500078930	500014360	50000830	50000220
PS_010320	1	0	17	17	2020-01-20	2 lost, 0 bag, 0 ext.	2020-01-03	walled	N2_PD1073_DMSO_0UM_3	N2_PD1073	C_elegans	2	Phillips	3	CTRL_DMSO	0	uM	standard	0	0	1	0	500078940	500014360	50000830	50000220
PS_010320	1	0	17	17	2020-01-20	2 lost, 0 bag, 0 ext.	2020-01-03	walled	N2_PD1073_DMSO_0UM_3	N2_PD1073	C_elegans	2	Phillips	3	CTRL_DMSO	0	uM	standard	0	0	1	0	500078950	500014360	50000830	50000220
PS_010320	1	0	17	17	2020-01-20	2 lost, 0 bag, 0 ext.	2020-01-03	walled	N2_PD1073_DMSO_0UM_3	N2_PD1073	C_elegans	2	Phillips	3	CTRL_DMSO	0	uM	standard	0	0	1	0	500078960	500014360	50000830	50000220
PS_010320	1	0	17	17	2020-01-20	2 lost, 0 bag, 0 ext.	2020-01-03	walled	N2_PD1073_DMSO_0UM_3	N2_PD1073	C_elegans	2	Phillips	3	CTRL_DMSO	0	uM	standard	0	0	1	0	500078970	500014360	50000830	50000220
PS_010320	1	0	17	17	2020-01-20	2 lost, 0 bag, 0 ext.	2020-01-03	walled	N2_PD1073_DMSO_0UM_3	N2_PD1073	C_elegans	2	Phillips	3	CTRL_DMSO	0	uM	standard	0	0	1	0	500078980	500014360	50000830	50000220
PS_010320	1	0	17	17	2020-01-20	2 lost, 0 bag, 0 ext.	2020-01-03	walled	N2_PD1073_DMSO_0UM_3	N2_PD1073	C_elegans	2	Phillips	3	CTRL_DMSO	0	uM	standard	0	0	1	0	500078990	500014360	50000830	50000220
PS_010320	1	0	17	17	2020-01-20	2 lost, 0 bag, 0 ext.	2020-01-03	walled	N2_PD1073_DMSO_0UM_3	N2_PD1073	C_elegans	2	Phillips	3	CTRL_DMSO	0	uM	standard	0	0	1	0	500079000	500014360	50000830	50000220
PS_010320	1	0	17	17	2020-01-20	2 lost, 0 bag, 0 ext.	2020-01-03	walled	N2_PD1073_DMSO_0UM_3	N2_PD1073	C_elegans	2	Phillips	3	CTRL_DMSO	0	uM	standard	0	0	1	0	500079010	500014360	50000830	50000220
PS_010320	1	0	17	17	2020-01-20	2 lost, 0 bag, 0 ext.	2020-01-03	walled	N2_PD1073_DMSO_0UM_3	N2_PD1073	C_elegans	2	Phillips	3	CTRL_DMSO	0	uM	standard	0	0	1	0	500079020	500014360	50000830	50000220
PS_010320	1	0	17	17	2020-01-20	2 lost, 0 bag, 0 ext.	2020-01-03	walled	N2_PD1073_DMSO_0UM_3	N2_PD1073	C_elegans	2	Phillips	3	CTRL_DMSO	0	uM	standard	0	0	1	0	500079030	500014360	50000830	50000220
PS_010320	1	0	17	17	2020-01-20	2 lost, 0 bag, 0 ext.	2020-01-03	walled	N2_PD1073_DMSO_0UM_3	N2_PD1073	C_elegans	2	Phillips	3	CTRL_DMSO	0	uM	standard	0	0	1	0	500079040	500014360	50000830	50000220
PS_010320	1	0	17	17	2020-01-20	2 lost, 0 bag, 0 ext.	2020-01-03	walled	N2_PD1073_DMSO_0UM_3	N2_PD1073	C_elegans	2	Phillips	3	CTRL_DMSO	0	uM	standard	0	0	1	0	500079050	500014360	50000830	50000220
PS_010320	1	0	17	17	2020-01-20	2 lost, 0 bag, 0 ext.	2020-01-03	walled	N2_PD1073_DMSO_0UM_3	N2_PD1073	C_elegans	2	Phillips	3	CTRL_DMSO	0	uM	standard	0	0	1	0	500079060	500014360	50000830	50000220
PS_010320	1	0	17	17	2020-01-20	2 lost, 0 bag, 0 ext.	2020-01-03	walled	N2_PD1073_DMSO_0UM_3	N2_PD1073	C_elegans	2	Phillips	3	CTRL_DMSO	0	uM	standard	0	0	1	0	500079070	500014360	50000830	50000220
PS_010320	1	0	17	17	2020-01-20	2 lost, 0 bag, 0 ext.	2020-01-03	walled	N2_PD1073_DMSO_0UM_3	N2_PD1073	C_elegans	2	Phillips	3	CTRL_DMSO	0	uM	standard	0	0	1	0	500079080	500014360	50000830	50000220
PS_010320	1	0	17	17	2020-01-20	2 lost, 0 bag, 0 ext.	2020-01-03	walled	N2_PD1073_DMSO_0UM_3	N2_PD1073	C_elegans	2	Phillips	3	CTRL_DMSO	0	uM	standard	0	0	1	0	500079090	500014360	50000830	50000220
PS_010320	1	0	17	17	2020-01-20	2 lost, 0 bag, 0 ext.	2020-01-03	walled	N2_PD1073_DMSO_0UM_3	N2_PD1073	C_elegans	2	Phillips	3	CTRL_DMSO	0	uM	standard	0	0	1	0	500079100	500014360	50000830	50000220
PS_010320	1	0	17	17	2020-01-20	2 lost, 0 bag, 0 ext.	2020-01-03	walled	N2_PD1073_DMSO_0UM_3	N2_PD1073	C_elegans	2	Phillips	3	CTRL_DMSO	0	uM	standard	0	0	1	0	500079110	500014360	50000830	50000220
PS_010320	1	0	17	17	2020-01-20	2 lost, 0 bag, 0 ext.	2020-01-03	walled	N2_PD1073_DMSO_0UM_3	N2_PD1073	C_elegans	2	Phillips	3	CTRL_DMSO	0	uM	standard	0	0	1	0	500079120	500014360	50000830	50000220
PS_010320	1	0	17	17	2020-01-20	2 lost, 0 bag, 0 ext.	2020-01-03	walled	N2_PD1073_DMSO_0UM_3	N2_PD1073	C_elegans	2	Phillips	3	CTRL_DMSO	0	uM	standard	0	0	1	0	500079130	500014360	50000830	50000220
PS_010320	1	0	17	17	2020-01-20	2 lost, 0 bag, 0 ext.	2020-01-03	walled	N2_PD1073_DMSO_0UM_3	N2_PD1073	C_elegans	2	Phillips	3	CTRL_DMSO	0	uM	standard	0	0	1	0	500079140	500014360	50000830	50000220
PS_010320	1	0	17	17	2020-01-20	2 lost, 0 bag, 0 ext.	2020-01-03	walled	N2_PD1073_DMSO_0UM_3	N2_PD1073	C_elegans	2	Phillips	3	CTRL_DMSO	0	uM	standard	0	0	1	0	500079150	500014360	50000830	50000220
PS_010320	1	0	17	17	2020-01-20	2 lost, 0 bag, 0 ext.	2020-01-03	walled	N2_PD1073_DMSO_0UM_3	N2_PD1073	C_elegans	2	Phillips	3	CTRL_DMSO	0	uM	standard	0	0	1	0	500079160	500014360	50000830	50000220
PS_010320	1	0	17	17	2020-01-20	2 lost, 0 bag, 0 ext.	2020-01-03	walled	N2_PD1073_DMSO_0UM_3	N2_PD1073	C_elegans	2	Phillips	3	CTRL_DMSO	0	uM	standard	0	0	1	0	500079170	500014360	50000830	50000220
PS_010320	0	1	17		2020-01-20	2 lost, 0 bag, 0 ext.	2020-01-03	walled	N2_PD1073_DMSO_0UM_3	N2_PD1073	C_elegans	2	Phillips	3	CTRL_DMSO	0	uM	standard	0	0	1	0	500079180	500014360	50000830	50000220
PS_010320	0	1	17		2020-01-20	2 lost, 0 bag, 0 ext.	2020-01-03	walled	N2_PD1073_DMSO_0UM_3	N2_PD1073	C_elegans	2	Phillips	3	CTRL_DMSO	0	uM	standard	0	0	1	0	500079190	500014360	50000830	50000220
PS_010320	1	0	14	14	2020-01-17	0 lost, 0 bag, 1 ext.	2020-01-03		N2_PD1073_DMSO_0UM_3	N2_PD1073	C_elegans	2	Phillips	3	CTRL_DMSO	0	uM	standard	0	0	1	0	500078890	500014370	50000830	50000220
PS_010320	1	0	14	14	2020-01-17	0 lost, 0 bag, 1 ext.	2020-01-03		N2_PD1073_DMSO_0UM_3	N2_PD1073	C_elegans	2	Phillips	3	CTRL_DMSO	0	uM	standard	0	0	1	0	500078900	500014370	50000830	50000220
PS_010320	1	0	14	14	2020-01-17	0 lost, 0 bag, 1 ext.	2020-01-03		N2_PD1073_DMSO_0UM_3	N2_PD1073	C_elegans	2	Phillips	3	CTRL_DMSO	0	uM	standard	0	0	1	0	500078910	500014370	50000830	50000220
PS_010320	0	1	14		2020-01-17	0 lost, 0 bag, 1 ext.	2020-01-03		N2_PD1073_DMSO_0UM_3	N2_PD1073	C_elegans	2	Phillips	3	CTRL_DMSO	0	uM	standard	0	0	1	0	500078920	500014370	50000830	50000220
PS_010320	1	0	12	12	2020-01-15	0 lost, 0 bag, 0 ext.	2020-01-03		N2_PD1073_DMSO_0UM_3	N2_PD1073	C_elegans	2	Phillips	3	CTRL_DMSO	0	uM	standard	0	0	1	0	500078870	500014380	50000830	50000220
PS_010320	1	0	12	12	2020-01-15	0 lost, 0 bag, 0 ext.	2020-01-03		N2_PD1073_DMSO_0UM_3	N2_PD1073	C_elegans	2	Phillips	3	CTRL_DMSO	0	uM	standard	0	0	1	0	500078880	500014380	50000830	50000220
PS_010320	0	1	7		2020-01-10	3 lost, 0 bag, 0 ext.	2020-01-03	walled and missing	N2_PD1073_DMSO_0UM_3	N2_PD1073	C_elegans	2	Phillips	3	CTRL_DMSO	0	uM	standard	0	0	1	0	500078840	500014410	50000830	50000220
PS_010320	0	1	7		2020-01-10	3 lost, 0 bag, 0 ext.	2020-01-03	walled and missing	N2_PD1073_DMSO_0UM_3	N2_PD1073	C_elegans	2	Phillips	3	CTRL_DMSO	0	uM	standard	0	0	1	0	500078850	500014410	50000830	50000220
PS_010320	0	1	7		2020-01-10	3 lost, 0 bag, 0 ext.	2020-01-03	walled and missing	N2_PD1073_DMSO_0UM_3	N2_PD1073	C_elegans	2	Phillips	3	CTRL_DMSO	0	uM	standard	0	0	1	0	500078860	500014410	50000830	50000220
PS_010320	1	0	31	31	2020-02-03	0 lost, 0 bag, 0 ext.	2020-01-03		N2_PD1073_DMSO_0UM_3	N2_PD1073	C_elegans	2	Phillips	3	CTRL_DMSO	0	uM	standard	0	0	1	0	500093960	500019780	50000830	50000220
PS_010320	1	0	26	26	2020-01-29	0 lost, 0 bag, 0 ext.	2020-01-03		N2_PD1073_DMSO_0UM_4	N2_PD1073	C_elegans	5	Phillips	4	CTRL_DMSO	0	uM	standard	0	0	1	0	500056840	500010600	50000840	50000220
PS_010320	1	0	24	24	2020-01-27	0 lost, 0 bag, 0 ext.	2020-01-03		N2_PD1073_DMSO_0UM_4	N2_PD1073	C_elegans	5	Phillips	4	CTRL_DMSO	0	uM	standard	0	0	1	0	500056820	500010610	50000840	50000220
PS_010320	1	0	24	24	2020-01-27	0 lost, 0 bag, 0 ext.	2020-01-03		N2_PD1073_DMSO_0UM_4	N2_PD1073	C_elegans	5	Phillips	4	CTRL_DMSO	0	uM	standard	0	0	1	0	500056830	500010610	50000840	50000220
PS_010320	1	0	21	21	2020-01-24	0 lost, 0 bag, 0 ext.	2020-01-03		N2_PD1073_DMSO_0UM_4	N2_PD1073	C_elegans	5	Phillips	4	CTRL_DMSO	0	uM	standard	0	0	1	0	500056780	500010620	50000840	50000220
PS_010320	1	0	21	21	2020-01-24	0 lost, 0 bag, 0 ext.	2020-01-03		N2_PD1073_DMSO_0UM_4	N2_PD1073	C_elegans	5	Phillips	4	CTRL_DMSO	0	uM	standard	0	0	1	0	500056790	500010620	50000840	50000220
PS_010320	1	0	21	21	2020-01-24	0 lost, 0 bag, 0 ext.	2020-01-03		N2_PD1073_DMSO_0UM_4	N2_PD1073	C_elegans	5	Phillips	4	CTRL_DMSO	0	uM	standard	0	0	1	0	500056800	500010620	50000840	50000220
PS_010320	1	0	21	21	2020-01-24	0 lost, 0 bag, 0 ext.	2020-01-03		N2_PD1073_DMSO_0UM_4	N2_PD1073	C_elegans	5	Phillips	4	CTRL_DMSO	0	uM	standard	0	0	1	0	500056810	500010620	50000840	50000220
PS_010320	1	0	19	19	2020-01-22	0 lost, 0 bag, 0 ext.	2020-01-03		N2_PD1073_DMSO_0UM_4	N2_PD1073	C_elegans	5	Phillips	4	CTRL_DMSO	0	uM	standard	0	0	1	0	500056710	500010630	50000840	50000220
PS_010320	1	0	19	19	2020-01-22	0 lost, 0 bag, 0 ext.	2020-01-03		N2_PD1073_DMSO_0UM_4	N2_PD1073	C_elegans	5	Phillips	4	CTRL_DMSO	0	uM	standard	0	0	1	0	500056720	500010630	50000840	50000220
PS_010320	1	0	19	19	2020-01-22	0 lost, 0 bag, 0 ext.	2020-01-03		N2_PD1073_DMSO_0UM_4	N2_PD1073	C_elegans	5	Phillips	4	CTRL_DMSO	0	uM	standard	0	0	1	0	500056730	500010630	50000840	50000220
PS_010320	1	0	19	19	2020-01-22	0 lost, 0 bag, 0 ext.	2020-01-03		N2_PD1073_DMSO_0UM_4	N2_PD1073	C_elegans	5	Phillips	4	CTRL_DMSO	0	uM	standard	0	0	1	0	500056740	500010630	50000840	50000220
PS_010320	1	0	19	19	2020-01-22	0 lost, 0 bag, 0 ext.	2020-01-03		N2_PD1073_DMSO_0UM_4	N2_PD1073	C_elegans	5	Phillips	4	CTRL_DMSO	0	uM	standard	0	0	1	0	500056750	500010630	50000840	50000220
PS_010320	1	0	19	19	2020-01-22	0 lost, 0 bag, 0 ext.	2020-01-03		N2_PD1073_DMSO_0UM_4	N2_PD1073	C_elegans	5	Phillips	4	CTRL_DMSO	0	uM	standard	0	0	1	0	500056760	500010630	50000840	50000220
PS_010320	1	0	19	19	2020-01-22	0 lost, 0 bag, 0 ext.	2020-01-03		N2_PD1073_DMSO_0UM_4	N2_PD1073	C_elegans	5	Phillips	4	CTRL_DMSO	0	uM	standard	0	0	1	0	500056770	500010630	50000840	50000220
PS_010320	1	0	17	17	2020-01-20	0 lost, 0 bag, 0 ext.	2020-01-03		N2_PD1073_DMSO_0UM_4	N2_PD1073	C_elegans	5	Phillips	4	CTRL_DMSO	0	uM	standard	0	0	1	0	500056500	500010640	50000840	50000220
PS_010320	1	0	17	17	2020-01-20	0 lost, 0 bag, 0 ext.	2020-01-03		N2_PD1073_DMSO_0UM_4	N2_PD1073	C_elegans	5	Phillips	4	CTRL_DMSO	0	uM	standard	0	0	1	0	500056510	500010640	50000840	50000220
PS_010320	1	0	17	17	2020-01-20	0 lost, 0 bag, 0 ext.	2020-01-03		N2_PD1073_DMSO_0UM_4	N2_PD1073	C_elegans	5	Phillips	4	CTRL_DMSO	0	uM	standard	0	0	1	0	500056520	500010640	50000840	50000220
PS_010320	1	0	17	17	2020-01-20	0 lost, 0 bag, 0 ext.	2020-01-03		N2_PD1073_DMSO_0UM_4	N2_PD1073	C_elegans	5	Phillips	4	CTRL_DMSO	0	uM	standard	0	0	1	0	500056530	500010640	50000840	50000220
PS_010320	1	0	17	17	2020-01-20	0 lost, 0 bag, 0 ext.	2020-01-03		N2_PD1073_DMSO_0UM_4	N2_PD1073	C_elegans	5	Phillips	4	CTRL_DMSO	0	uM	standard	0	0	1	0	500056540	500010640	50000840	50000220
PS_010320	1	0	17	17	2020-01-20	0 lost, 0 bag, 0 ext.	2020-01-03		N2_PD1073_DMSO_0UM_4	N2_PD1073	C_elegans	5	Phillips	4	CTRL_DMSO	0	uM	standard	0	0	1	0	500056550	500010640	50000840	50000220
PS_010320	1	0	17	17	2020-01-20	0 lost, 0 bag, 0 ext.	2020-01-03		N2_PD1073_DMSO_0UM_4	N2_PD1073	C_elegans	5	Phillips	4	CTRL_DMSO	0	uM	standard	0	0	1	0	500056560	500010640	50000840	50000220
PS_010320	1	0	17	17	2020-01-20	0 lost, 0 bag, 0 ext.	2020-01-03		N2_PD1073_DMSO_0UM_4	N2_PD1073	C_elegans	5	Phillips	4	CTRL_DMSO	0	uM	standard	0	0	1	0	500056570	500010640	50000840	50000220
PS_010320	1	0	17	17	2020-01-20	0 lost, 0 bag, 0 ext.	2020-01-03		N2_PD1073_DMSO_0UM_4	N2_PD1073	C_elegans	5	Phillips	4	CTRL_DMSO	0	uM	standard	0	0	1	0	500056580	500010640	50000840	50000220
PS_010320	1	0	17	17	2020-01-20	0 lost, 0 bag, 0 ext.	2020-01-03		N2_PD1073_DMSO_0UM_4	N2_PD1073	C_elegans	5	Phillips	4	CTRL_DMSO	0	uM	standard	0	0	1	0	500056590	500010640	50000840	50000220
PS_010320	1	0	17	17	2020-01-20	0 lost, 0 bag, 0 ext.	2020-01-03		N2_PD1073_DMSO_0UM_4	N2_PD1073	C_elegans	5	Phillips	4	CTRL_DMSO	0	uM	standard	0	0	1	0	500056600	500010640	50000840	50000220
PS_010320	1	0	17	17	2020-01-20	0 lost, 0 bag, 0 ext.	2020-01-03		N2_PD1073_DMSO_0UM_4	N2_PD1073	C_elegans	5	Phillips	4	CTRL_DMSO	0	uM	standard	0	0	1	0	500056610	500010640	50000840	50000220
PS_010320	1	0	17	17	2020-01-20	0 lost, 0 bag, 0 ext.	2020-01-03		N2_PD1073_DMSO_0UM_4	N2_PD1073	C_elegans	5	Phillips	4	CTRL_DMSO	0	uM	standard	0	0	1	0	500056620	500010640	50000840	50000220
PS_010320	1	0	17	17	2020-01-20	0 lost, 0 bag, 0 ext.	2020-01-03		N2_PD1073_DMSO_0UM_4	N2_PD1073	C_elegans	5	Phillips	4	CTRL_DMSO	0	uM	standard	0	0	1	0	500056630	500010640	50000840	50000220
PS_010320	1	0	17	17	2020-01-20	0 lost, 0 bag, 0 ext.	2020-01-03		N2_PD1073_DMSO_0UM_4	N2_PD1073	C_elegans	5	Phillips	4	CTRL_DMSO	0	uM	standard	0	0	1	0	500056640	500010640	50000840	50000220
PS_010320	1	0	17	17	2020-01-20	0 lost, 0 bag, 0 ext.	2020-01-03		N2_PD1073_DMSO_0UM_4	N2_PD1073	C_elegans	5	Phillips	4	CTRL_DMSO	0	uM	standard	0	0	1	0	500056650	500010640	50000840	50000220
PS_010320	1	0	17	17	2020-01-20	0 lost, 0 bag, 0 ext.	2020-01-03		N2_PD1073_DMSO_0UM_4	N2_PD1073	C_elegans	5	Phillips	4	CTRL_DMSO	0	uM	standard	0	0	1	0	500056660	500010640	50000840	50000220
PS_010320	1	0	17	17	2020-01-20	0 lost, 0 bag, 0 ext.	2020-01-03		N2_PD1073_DMSO_0UM_4	N2_PD1073	C_elegans	5	Phillips	4	CTRL_DMSO	0	uM	standard	0	0	1	0	500056670	500010640	50000840	50000220
PS_010320	1	0	17	17	2020-01-20	0 lost, 0 bag, 0 ext.	2020-01-03		N2_PD1073_DMSO_0UM_4	N2_PD1073	C_elegans	5	Phillips	4	CTRL_DMSO	0	uM	standard	0	0	1	0	500056680	500010640	50000840	50000220
PS_010320	1	0	17	17	2020-01-20	0 lost, 0 bag, 0 ext.	2020-01-03		N2_PD1073_DMSO_0UM_4	N2_PD1073	C_elegans	5	Phillips	4	CTRL_DMSO	0	uM	standard	0	0	1	0	500056690	500010640	50000840	50000220
PS_010320	1	0	17	17	2020-01-20	0 lost, 0 bag, 0 ext.	2020-01-03		N2_PD1073_DMSO_0UM_4	N2_PD1073	C_elegans	5	Phillips	4	CTRL_DMSO	0	uM	standard	0	0	1	0	500056700	500010640	50000840	50000220
PS_010320	1	0	14	14	2020-01-17	0 lost, 0 bag, 0 ext.	2020-01-03		N2_PD1073_DMSO_0UM_4	N2_PD1073	C_elegans	5	Phillips	4	CTRL_DMSO	0	uM	standard	0	0	1	0	500056370	500010650	50000840	50000220
PS_010320	1	0	14	14	2020-01-17	0 lost, 0 bag, 0 ext.	2020-01-03		N2_PD1073_DMSO_0UM_4	N2_PD1073	C_elegans	5	Phillips	4	CTRL_DMSO	0	uM	standard	0	0	1	0	500056380	500010650	50000840	50000220
PS_010320	1	0	14	14	2020-01-17	0 lost, 0 bag, 0 ext.	2020-01-03		N2_PD1073_DMSO_0UM_4	N2_PD1073	C_elegans	5	Phillips	4	CTRL_DMSO	0	uM	standard	0	0	1	0	500056390	500010650	50000840	50000220
PS_010320	1	0	14	14	2020-01-17	0 lost, 0 bag, 0 ext.	2020-01-03		N2_PD1073_DMSO_0UM_4	N2_PD1073	C_elegans	5	Phillips	4	CTRL_DMSO	0	uM	standard	0	0	1	0	500056400	500010650	50000840	50000220
PS_010320	1	0	14	14	2020-01-17	0 lost, 0 bag, 0 ext.	2020-01-03		N2_PD1073_DMSO_0UM_4	N2_PD1073	C_elegans	5	Phillips	4	CTRL_DMSO	0	uM	standard	0	0	1	0	500056410	500010650	50000840	50000220
PS_010320	1	0	14	14	2020-01-17	0 lost, 0 bag, 0 ext.	2020-01-03		N2_PD1073_DMSO_0UM_4	N2_PD1073	C_elegans	5	Phillips	4	CTRL_DMSO	0	uM	standard	0	0	1	0	500056420	500010650	50000840	50000220
PS_010320	1	0	14	14	2020-01-17	0 lost, 0 bag, 0 ext.	2020-01-03		N2_PD1073_DMSO_0UM_4	N2_PD1073	C_elegans	5	Phillips	4	CTRL_DMSO	0	uM	standard	0	0	1	0	500056430	500010650	50000840	50000220
PS_010320	1	0	12	12	2020-01-15	0 lost, 0 bag, 0 ext.	2020-01-03		N2_PD1073_DMSO_0UM_4	N2_PD1073	C_elegans	5	Phillips	4	CTRL_DMSO	0	uM	standard	0	0	1	0	500056340	500010660	50000840	50000220
PS_010320	1	0	12	12	2020-01-15	0 lost, 0 bag, 0 ext.	2020-01-03		N2_PD1073_DMSO_0UM_4	N2_PD1073	C_elegans	5	Phillips	4	CTRL_DMSO	0	uM	standard	0	0	1	0	500056350	500010660	50000840	50000220
PS_010320	1	0	12	12	2020-01-15	0 lost, 0 bag, 0 ext.	2020-01-03		N2_PD1073_DMSO_0UM_4	N2_PD1073	C_elegans	5	Phillips	4	CTRL_DMSO	0	uM	standard	0	0	1	0	500056360	500010660	50000840	50000220
PS_010320	0	1	10		2020-01-13	1 lost, 0 bag, 0 ext.	2020-01-03	1 missing	N2_PD1073_DMSO_0UM_4	N2_PD1073	C_elegans	5	Phillips	4	CTRL_DMSO	0	uM	standard	0	0	1	0	500051830	500010670	50000840	50000220
PS_010320	1	0	31	31	2020-02-03	0 lost, 0 bag, 0 ext.	2020-01-03		N2_PD1073_DMSO_0UM_4	N2_PD1073	C_elegans	5	Phillips	4	CTRL_DMSO	0	uM	standard	0	0	1	0	500090240	500019410	50000840	50000220
PS_010320	1	0	31	31	2020-02-03	0 lost, 0 bag, 0 ext.	2020-01-03		N2_PD1073_DMSO_0UM_4	N2_PD1073	C_elegans	5	Phillips	4	CTRL_DMSO	0	uM	standard	0	0	1	0	500090250	500019410	50000840	50000220
PS_010320	1	0	31	31	2020-02-03	0 lost, 0 bag, 0 ext.	2020-01-03		N2_PD1073_DMSO_0UM_4	N2_PD1073	C_elegans	5	Phillips	4	CTRL_DMSO	0	uM	standard	0	0	1	0	500090260	500019410	50000840	50000220
PS_010320	1	0	24	24	2020-01-27	0 lost, 0 bag, 0 ext.	2020-01-03		N2_PD1073_DMSO_0UM_5	N2_PD1073	C_elegans	9	Phillips	5	CTRL_DMSO	0	uM	standard	0	0	1	0	500099830	500016920	50000850	50000220
PS_010320	1	0	24	24	2020-01-27	0 lost, 0 bag, 0 ext.	2020-01-03		N2_PD1073_DMSO_0UM_5	N2_PD1073	C_elegans	9	Phillips	5	CTRL_DMSO	0	uM	standard	0	0	1	0	500099840	500016920	50000850	50000220
PS_010320	1	0	24	24	2020-01-27	0 lost, 0 bag, 0 ext.	2020-01-03		N2_PD1073_DMSO_0UM_5	N2_PD1073	C_elegans	9	Phillips	5	CTRL_DMSO	0	uM	standard	0	0	1	0	500099850	500016920	50000850	50000220
PS_010320	1	0	24	24	2020-01-27	0 lost, 0 bag, 0 ext.	2020-01-03		N2_PD1073_DMSO_0UM_5	N2_PD1073	C_elegans	9	Phillips	5	CTRL_DMSO	0	uM	standard	0	0	1	0	500099860	500016920	50000850	50000220
PS_010320	1	0	21	21	2020-01-24	0 lost, 0 bag, 0 ext.	2020-01-03		N2_PD1073_DMSO_0UM_5	N2_PD1073	C_elegans	9	Phillips	5	CTRL_DMSO	0	uM	standard	0	0	1	0	500099750	500016930	50000850	50000220
PS_010320	1	0	21	21	2020-01-24	0 lost, 0 bag, 0 ext.	2020-01-03		N2_PD1073_DMSO_0UM_5	N2_PD1073	C_elegans	9	Phillips	5	CTRL_DMSO	0	uM	standard	0	0	1	0	500099760	500016930	50000850	50000220
PS_010320	1	0	21	21	2020-01-24	0 lost, 0 bag, 0 ext.	2020-01-03		N2_PD1073_DMSO_0UM_5	N2_PD1073	C_elegans	9	Phillips	5	CTRL_DMSO	0	uM	standard	0	0	1	0	500099770	500016930	50000850	50000220
PS_010320	1	0	21	21	2020-01-24	0 lost, 0 bag, 0 ext.	2020-01-03		N2_PD1073_DMSO_0UM_5	N2_PD1073	C_elegans	9	Phillips	5	CTRL_DMSO	0	uM	standard	0	0	1	0	500099780	500016930	50000850	50000220
PS_010320	1	0	21	21	2020-01-24	0 lost, 0 bag, 0 ext.	2020-01-03		N2_PD1073_DMSO_0UM_5	N2_PD1073	C_elegans	9	Phillips	5	CTRL_DMSO	0	uM	standard	0	0	1	0	500099790	500016930	50000850	50000220
PS_010320	1	0	21	21	2020-01-24	0 lost, 0 bag, 0 ext.	2020-01-03		N2_PD1073_DMSO_0UM_5	N2_PD1073	C_elegans	9	Phillips	5	CTRL_DMSO	0	uM	standard	0	0	1	0	500099800	500016930	50000850	50000220
PS_010320	1	0	21	21	2020-01-24	0 lost, 0 bag, 0 ext.	2020-01-03		N2_PD1073_DMSO_0UM_5	N2_PD1073	C_elegans	9	Phillips	5	CTRL_DMSO	0	uM	standard	0	0	1	0	500099810	500016930	50000850	50000220
PS_010320	1	0	21	21	2020-01-24	0 lost, 0 bag, 0 ext.	2020-01-03		N2_PD1073_DMSO_0UM_5	N2_PD1073	C_elegans	9	Phillips	5	CTRL_DMSO	0	uM	standard	0	0	1	0	500099820	500016930	50000850	50000220
PS_010320	1	0	19	19	2020-01-22	1 lost, 0 bag, 0 ext.	2020-01-03	walled	N2_PD1073_DMSO_0UM_5	N2_PD1073	C_elegans	9	Phillips	5	CTRL_DMSO	0	uM	standard	0	0	1	0	500099700	500016940	50000850	50000220
PS_010320	1	0	19	19	2020-01-22	1 lost, 0 bag, 0 ext.	2020-01-03	walled	N2_PD1073_DMSO_0UM_5	N2_PD1073	C_elegans	9	Phillips	5	CTRL_DMSO	0	uM	standard	0	0	1	0	500099710	500016940	50000850	50000220
PS_010320	1	0	19	19	2020-01-22	1 lost, 0 bag, 0 ext.	2020-01-03	walled	N2_PD1073_DMSO_0UM_5	N2_PD1073	C_elegans	9	Phillips	5	CTRL_DMSO	0	uM	standard	0	0	1	0	500099720	500016940	50000850	50000220
PS_010320	1	0	19	19	2020-01-22	1 lost, 0 bag, 0 ext.	2020-01-03	walled	N2_PD1073_DMSO_0UM_5	N2_PD1073	C_elegans	9	Phillips	5	CTRL_DMSO	0	uM	standard	0	0	1	0	500099730	500016940	50000850	50000220
PS_010320	0	1	19		2020-01-22	1 lost, 0 bag, 0 ext.	2020-01-03	walled	N2_PD1073_DMSO_0UM_5	N2_PD1073	C_elegans	9	Phillips	5	CTRL_DMSO	0	uM	standard	0	0	1	0	500099740	500016940	50000850	50000220
PS_010320	1	0	17	17	2020-01-20	0 lost, 0 bag, 0 ext.	2020-01-03		N2_PD1073_DMSO_0UM_5	N2_PD1073	C_elegans	9	Phillips	5	CTRL_DMSO	0	uM	standard	0	0	1	0	500099500	500016950	50000850	50000220
PS_010320	1	0	17	17	2020-01-20	0 lost, 0 bag, 0 ext.	2020-01-03		N2_PD1073_DMSO_0UM_5	N2_PD1073	C_elegans	9	Phillips	5	CTRL_DMSO	0	uM	standard	0	0	1	0	500099510	500016950	50000850	50000220
PS_010320	1	0	17	17	2020-01-20	0 lost, 0 bag, 0 ext.	2020-01-03		N2_PD1073_DMSO_0UM_5	N2_PD1073	C_elegans	9	Phillips	5	CTRL_DMSO	0	uM	standard	0	0	1	0	500099520	500016950	50000850	50000220
PS_010320	1	0	17	17	2020-01-20	0 lost, 0 bag, 0 ext.	2020-01-03		N2_PD1073_DMSO_0UM_5	N2_PD1073	C_elegans	9	Phillips	5	CTRL_DMSO	0	uM	standard	0	0	1	0	500099530	500016950	50000850	50000220
PS_010320	1	0	17	17	2020-01-20	0 lost, 0 bag, 0 ext.	2020-01-03		N2_PD1073_DMSO_0UM_5	N2_PD1073	C_elegans	9	Phillips	5	CTRL_DMSO	0	uM	standard	0	0	1	0	500099540	500016950	50000850	50000220
PS_010320	1	0	17	17	2020-01-20	0 lost, 0 bag, 0 ext.	2020-01-03		N2_PD1073_DMSO_0UM_5	N2_PD1073	C_elegans	9	Phillips	5	CTRL_DMSO	0	uM	standard	0	0	1	0	500099550	500016950	50000850	50000220
PS_010320	1	0	17	17	2020-01-20	0 lost, 0 bag, 0 ext.	2020-01-03		N2_PD1073_DMSO_0UM_5	N2_PD1073	C_elegans	9	Phillips	5	CTRL_DMSO	0	uM	standard	0	0	1	0	500099560	500016950	50000850	50000220
PS_010320	1	0	17	17	2020-01-20	0 lost, 0 bag, 0 ext.	2020-01-03		N2_PD1073_DMSO_0UM_5	N2_PD1073	C_elegans	9	Phillips	5	CTRL_DMSO	0	uM	standard	0	0	1	0	500099570	500016950	50000850	50000220
PS_010320	1	0	17	17	2020-01-20	0 lost, 0 bag, 0 ext.	2020-01-03		N2_PD1073_DMSO_0UM_5	N2_PD1073	C_elegans	9	Phillips	5	CTRL_DMSO	0	uM	standard	0	0	1	0	500099580	500016950	50000850	50000220
PS_010320	1	0	17	17	2020-01-20	0 lost, 0 bag, 0 ext.	2020-01-03		N2_PD1073_DMSO_0UM_5	N2_PD1073	C_elegans	9	Phillips	5	CTRL_DMSO	0	uM	standard	0	0	1	0	500099590	500016950	50000850	50000220
PS_010320	1	0	17	17	2020-01-20	0 lost, 0 bag, 0 ext.	2020-01-03		N2_PD1073_DMSO_0UM_5	N2_PD1073	C_elegans	9	Phillips	5	CTRL_DMSO	0	uM	standard	0	0	1	0	500099600	500016950	50000850	50000220
PS_010320	1	0	17	17	2020-01-20	0 lost, 0 bag, 0 ext.	2020-01-03		N2_PD1073_DMSO_0UM_5	N2_PD1073	C_elegans	9	Phillips	5	CTRL_DMSO	0	uM	standard	0	0	1	0	500099610	500016950	50000850	50000220
PS_010320	1	0	17	17	2020-01-20	0 lost, 0 bag, 0 ext.	2020-01-03		N2_PD1073_DMSO_0UM_5	N2_PD1073	C_elegans	9	Phillips	5	CTRL_DMSO	0	uM	standard	0	0	1	0	500099620	500016950	50000850	50000220
PS_010320	1	0	17	17	2020-01-20	0 lost, 0 bag, 0 ext.	2020-01-03		N2_PD1073_DMSO_0UM_5	N2_PD1073	C_elegans	9	Phillips	5	CTRL_DMSO	0	uM	standard	0	0	1	0	500099630	500016950	50000850	50000220
PS_010320	1	0	17	17	2020-01-20	0 lost, 0 bag, 0 ext.	2020-01-03		N2_PD1073_DMSO_0UM_5	N2_PD1073	C_elegans	9	Phillips	5	CTRL_DMSO	0	uM	standard	0	0	1	0	500099640	500016950	50000850	50000220
PS_010320	1	0	17	17	2020-01-20	0 lost, 0 bag, 0 ext.	2020-01-03		N2_PD1073_DMSO_0UM_5	N2_PD1073	C_elegans	9	Phillips	5	CTRL_DMSO	0	uM	standard	0	0	1	0	500099650	500016950	50000850	50000220
PS_010320	1	0	17	17	2020-01-20	0 lost, 0 bag, 0 ext.	2020-01-03		N2_PD1073_DMSO_0UM_5	N2_PD1073	C_elegans	9	Phillips	5	CTRL_DMSO	0	uM	standard	0	0	1	0	500099660	500016950	50000850	50000220
PS_010320	1	0	17	17	2020-01-20	0 lost, 0 bag, 0 ext.	2020-01-03		N2_PD1073_DMSO_0UM_5	N2_PD1073	C_elegans	9	Phillips	5	CTRL_DMSO	0	uM	standard	0	0	1	0	500099670	500016950	50000850	50000220
PS_010320	1	0	17	17	2020-01-20	0 lost, 0 bag, 0 ext.	2020-01-03		N2_PD1073_DMSO_0UM_5	N2_PD1073	C_elegans	9	Phillips	5	CTRL_DMSO	0	uM	standard	0	0	1	0	500099680	500016950	50000850	50000220
PS_010320	1	0	17	17	2020-01-20	0 lost, 0 bag, 0 ext.	2020-01-03		N2_PD1073_DMSO_0UM_5	N2_PD1073	C_elegans	9	Phillips	5	CTRL_DMSO	0	uM	standard	0	0	1	0	500099690	500016950	50000850	50000220
PS_010320	1	0	14	14	2020-01-17	1 lost, 0 bag, 1 ext.	2020-01-03		N2_PD1073_DMSO_0UM_5	N2_PD1073	C_elegans	9	Phillips	5	CTRL_DMSO	0	uM	standard	0	0	1	0	500099420	500016960	50000850	50000220
PS_010320	1	0	14	14	2020-01-17	1 lost, 0 bag, 1 ext.	2020-01-03		N2_PD1073_DMSO_0UM_5	N2_PD1073	C_elegans	9	Phillips	5	CTRL_DMSO	0	uM	standard	0	0	1	0	500099430	500016960	50000850	50000220
PS_010320	1	0	14	14	2020-01-17	1 lost, 0 bag, 1 ext.	2020-01-03		N2_PD1073_DMSO_0UM_5	N2_PD1073	C_elegans	9	Phillips	5	CTRL_DMSO	0	uM	standard	0	0	1	0	500099440	500016960	50000850	50000220
PS_010320	1	0	14	14	2020-01-17	1 lost, 0 bag, 1 ext.	2020-01-03		N2_PD1073_DMSO_0UM_5	N2_PD1073	C_elegans	9	Phillips	5	CTRL_DMSO	0	uM	standard	0	0	1	0	500099450	500016960	50000850	50000220
PS_010320	1	0	14	14	2020-01-17	1 lost, 0 bag, 1 ext.	2020-01-03		N2_PD1073_DMSO_0UM_5	N2_PD1073	C_elegans	9	Phillips	5	CTRL_DMSO	0	uM	standard	0	0	1	0	500099460	500016960	50000850	50000220
PS_010320	1	0	14	14	2020-01-17	1 lost, 0 bag, 1 ext.	2020-01-03		N2_PD1073_DMSO_0UM_5	N2_PD1073	C_elegans	9	Phillips	5	CTRL_DMSO	0	uM	standard	0	0	1	0	500099470	500016960	50000850	50000220
PS_010320	1	0	14	14	2020-01-17	1 lost, 0 bag, 1 ext.	2020-01-03		N2_PD1073_DMSO_0UM_5	N2_PD1073	C_elegans	9	Phillips	5	CTRL_DMSO	0	uM	standard	0	0	1	0	500099480	500016960	50000850	50000220
PS_010320	0	1	14		2020-01-17	1 lost, 0 bag, 1 ext.	2020-01-03		N2_PD1073_DMSO_0UM_5	N2_PD1073	C_elegans	9	Phillips	5	CTRL_DMSO	0	uM	standard	0	0	1	0	500119540	500016960	50000850	50000220
PS_010320	0	1	14		2020-01-17	1 lost, 0 bag, 1 ext.	2020-01-03		N2_PD1073_DMSO_0UM_5	N2_PD1073	C_elegans	9	Phillips	5	CTRL_DMSO	0	uM	standard	0	0	1	0	500119550	500016960	50000850	50000220
PS_010320	1	0	12	12	2020-01-15	0 lost, 0 bag, 0 ext.	2020-01-03		N2_PD1073_DMSO_0UM_5	N2_PD1073	C_elegans	9	Phillips	5	CTRL_DMSO	0	uM	standard	0	0	1	0	500099370	500016970	50000850	50000220
PS_010320	1	0	12	12	2020-01-15	0 lost, 0 bag, 0 ext.	2020-01-03		N2_PD1073_DMSO_0UM_5	N2_PD1073	C_elegans	9	Phillips	5	CTRL_DMSO	0	uM	standard	0	0	1	0	500099380	500016970	50000850	50000220
PS_010320	1	0	12	12	2020-01-15	0 lost, 0 bag, 0 ext.	2020-01-03		N2_PD1073_DMSO_0UM_5	N2_PD1073	C_elegans	9	Phillips	5	CTRL_DMSO	0	uM	standard	0	0	1	0	500099390	500016970	50000850	50000220
PS_010320	1	0	12	12	2020-01-15	0 lost, 0 bag, 0 ext.	2020-01-03		N2_PD1073_DMSO_0UM_5	N2_PD1073	C_elegans	9	Phillips	5	CTRL_DMSO	0	uM	standard	0	0	1	0	500099400	500016970	50000850	50000220
PS_010320	1	0	12	12	2020-01-15	0 lost, 0 bag, 0 ext.	2020-01-03		N2_PD1073_DMSO_0UM_5	N2_PD1073	C_elegans	9	Phillips	5	CTRL_DMSO	0	uM	standard	0	0	1	0	500099410	500016970	50000850	50000220
PS_010320	1	0	26	26	2020-01-29	0 lost, 0 bag, 0 ext.	2020-01-03		N2_PD1073_DMSO_0UM_6	N2_PD1073	C_elegans	2	Phillips	6	CTRL_DMSO	0	uM	standard	0	0	1	0	500079820	500014430	50000860	50000220
PS_010320	1	0	24	24	2020-01-27	0 lost, 0 bag, 0 ext.	2020-01-03		N2_PD1073_DMSO_0UM_6	N2_PD1073	C_elegans	2	Phillips	6	CTRL_DMSO	0	uM	standard	0	0	1	0	500079790	500014440	50000860	50000220
PS_010320	1	0	24	24	2020-01-27	0 lost, 0 bag, 0 ext.	2020-01-03		N2_PD1073_DMSO_0UM_6	N2_PD1073	C_elegans	2	Phillips	6	CTRL_DMSO	0	uM	standard	0	0	1	0	500079800	500014440	50000860	50000220
PS_010320	1	0	24	24	2020-01-27	0 lost, 0 bag, 0 ext.	2020-01-03		N2_PD1073_DMSO_0UM_6	N2_PD1073	C_elegans	2	Phillips	6	CTRL_DMSO	0	uM	standard	0	0	1	0	500079810	500014440	50000860	50000220
PS_010320	1	0	21	21	2020-01-24	0 lost, 0 bag, 0 ext.	2020-01-03		N2_PD1073_DMSO_0UM_6	N2_PD1073	C_elegans	2	Phillips	6	CTRL_DMSO	0	uM	standard	0	0	1	0	500079760	500014450	50000860	50000220
PS_010320	1	0	21	21	2020-01-24	0 lost, 0 bag, 0 ext.	2020-01-03		N2_PD1073_DMSO_0UM_6	N2_PD1073	C_elegans	2	Phillips	6	CTRL_DMSO	0	uM	standard	0	0	1	0	500079770	500014450	50000860	50000220
PS_010320	1	0	21	21	2020-01-24	0 lost, 0 bag, 0 ext.	2020-01-03		N2_PD1073_DMSO_0UM_6	N2_PD1073	C_elegans	2	Phillips	6	CTRL_DMSO	0	uM	standard	0	0	1	0	500079780	500014450	50000860	50000220
PS_010320	1	0	19	19	2020-01-22	0 lost, 0 bag, 0 ext.	2020-01-03		N2_PD1073_DMSO_0UM_6	N2_PD1073	C_elegans	2	Phillips	6	CTRL_DMSO	0	uM	standard	0	0	1	0	500079720	500014460	50000860	50000220
PS_010320	1	0	19	19	2020-01-22	0 lost, 0 bag, 0 ext.	2020-01-03		N2_PD1073_DMSO_0UM_6	N2_PD1073	C_elegans	2	Phillips	6	CTRL_DMSO	0	uM	standard	0	0	1	0	500079730	500014460	50000860	50000220
PS_010320	1	0	19	19	2020-01-22	0 lost, 0 bag, 0 ext.	2020-01-03		N2_PD1073_DMSO_0UM_6	N2_PD1073	C_elegans	2	Phillips	6	CTRL_DMSO	0	uM	standard	0	0	1	0	500079740	500014460	50000860	50000220
PS_010320	1	0	19	19	2020-01-22	0 lost, 0 bag, 0 ext.	2020-01-03		N2_PD1073_DMSO_0UM_6	N2_PD1073	C_elegans	2	Phillips	6	CTRL_DMSO	0	uM	standard	0	0	1	0	500079750	500014460	50000860	50000220
PS_010320	1	0	17	17	2020-01-20	2 lost, 0 bag, 0 ext.	2020-01-03	fungal	N2_PD1073_DMSO_0UM_6	N2_PD1073	C_elegans	2	Phillips	6	CTRL_DMSO	0	uM	standard	0	0	1	0	500079540	500014470	50000860	50000220
PS_010320	1	0	17	17	2020-01-20	2 lost, 0 bag, 0 ext.	2020-01-03	fungal	N2_PD1073_DMSO_0UM_6	N2_PD1073	C_elegans	2	Phillips	6	CTRL_DMSO	0	uM	standard	0	0	1	0	500079550	500014470	50000860	50000220
PS_010320	1	0	17	17	2020-01-20	2 lost, 0 bag, 0 ext.	2020-01-03	fungal	N2_PD1073_DMSO_0UM_6	N2_PD1073	C_elegans	2	Phillips	6	CTRL_DMSO	0	uM	standard	0	0	1	0	500079560	500014470	50000860	50000220
PS_010320	1	0	17	17	2020-01-20	2 lost, 0 bag, 0 ext.	2020-01-03	fungal	N2_PD1073_DMSO_0UM_6	N2_PD1073	C_elegans	2	Phillips	6	CTRL_DMSO	0	uM	standard	0	0	1	0	500079570	500014470	50000860	50000220
PS_010320	1	0	17	17	2020-01-20	2 lost, 0 bag, 0 ext.	2020-01-03	fungal	N2_PD1073_DMSO_0UM_6	N2_PD1073	C_elegans	2	Phillips	6	CTRL_DMSO	0	uM	standard	0	0	1	0	500079580	500014470	50000860	50000220
PS_010320	1	0	17	17	2020-01-20	2 lost, 0 bag, 0 ext.	2020-01-03	fungal	N2_PD1073_DMSO_0UM_6	N2_PD1073	C_elegans	2	Phillips	6	CTRL_DMSO	0	uM	standard	0	0	1	0	500079590	500014470	50000860	50000220
PS_010320	1	0	17	17	2020-01-20	2 lost, 0 bag, 0 ext.	2020-01-03	fungal	N2_PD1073_DMSO_0UM_6	N2_PD1073	C_elegans	2	Phillips	6	CTRL_DMSO	0	uM	standard	0	0	1	0	500079600	500014470	50000860	50000220
PS_010320	1	0	17	17	2020-01-20	2 lost, 0 bag, 0 ext.	2020-01-03	fungal	N2_PD1073_DMSO_0UM_6	N2_PD1073	C_elegans	2	Phillips	6	CTRL_DMSO	0	uM	standard	0	0	1	0	500079610	500014470	50000860	50000220
PS_010320	1	0	17	17	2020-01-20	2 lost, 0 bag, 0 ext.	2020-01-03	fungal	N2_PD1073_DMSO_0UM_6	N2_PD1073	C_elegans	2	Phillips	6	CTRL_DMSO	0	uM	standard	0	0	1	0	500079620	500014470	50000860	50000220
PS_010320	1	0	17	17	2020-01-20	2 lost, 0 bag, 0 ext.	2020-01-03	fungal	N2_PD1073_DMSO_0UM_6	N2_PD1073	C_elegans	2	Phillips	6	CTRL_DMSO	0	uM	standard	0	0	1	0	500079630	500014470	50000860	50000220
PS_010320	1	0	17	17	2020-01-20	2 lost, 0 bag, 0 ext.	2020-01-03	fungal	N2_PD1073_DMSO_0UM_6	N2_PD1073	C_elegans	2	Phillips	6	CTRL_DMSO	0	uM	standard	0	0	1	0	500079640	500014470	50000860	50000220
PS_010320	1	0	17	17	2020-01-20	2 lost, 0 bag, 0 ext.	2020-01-03	fungal	N2_PD1073_DMSO_0UM_6	N2_PD1073	C_elegans	2	Phillips	6	CTRL_DMSO	0	uM	standard	0	0	1	0	500079650	500014470	50000860	50000220
PS_010320	1	0	17	17	2020-01-20	2 lost, 0 bag, 0 ext.	2020-01-03	fungal	N2_PD1073_DMSO_0UM_6	N2_PD1073	C_elegans	2	Phillips	6	CTRL_DMSO	0	uM	standard	0	0	1	0	500079660	500014470	50000860	50000220
PS_010320	1	0	17	17	2020-01-20	2 lost, 0 bag, 0 ext.	2020-01-03	fungal	N2_PD1073_DMSO_0UM_6	N2_PD1073	C_elegans	2	Phillips	6	CTRL_DMSO	0	uM	standard	0	0	1	0	500079670	500014470	50000860	50000220
PS_010320	1	0	17	17	2020-01-20	2 lost, 0 bag, 0 ext.	2020-01-03	fungal	N2_PD1073_DMSO_0UM_6	N2_PD1073	C_elegans	2	Phillips	6	CTRL_DMSO	0	uM	standard	0	0	1	0	500079680	500014470	50000860	50000220
PS_010320	1	0	17	17	2020-01-20	2 lost, 0 bag, 0 ext.	2020-01-03	fungal	N2_PD1073_DMSO_0UM_6	N2_PD1073	C_elegans	2	Phillips	6	CTRL_DMSO	0	uM	standard	0	0	1	0	500079690	500014470	50000860	50000220
PS_010320	0	1	17		2020-01-20	2 lost, 0 bag, 0 ext.	2020-01-03	fungal	N2_PD1073_DMSO_0UM_6	N2_PD1073	C_elegans	2	Phillips	6	CTRL_DMSO	0	uM	standard	0	0	1	0	500079700	500014470	50000860	50000220
PS_010320	0	1	17		2020-01-20	2 lost, 0 bag, 0 ext.	2020-01-03	fungal	N2_PD1073_DMSO_0UM_6	N2_PD1073	C_elegans	2	Phillips	6	CTRL_DMSO	0	uM	standard	0	0	1	0	500079710	500014470	50000860	50000220
PS_010320	1	0	14	14	2020-01-17	2 lost, 0 bag, 0 ext.	2020-01-03	walled	N2_PD1073_DMSO_0UM_6	N2_PD1073	C_elegans	2	Phillips	6	CTRL_DMSO	0	uM	standard	0	0	1	0	500079390	500014480	50000860	50000220
PS_010320	1	0	14	14	2020-01-17	2 lost, 0 bag, 0 ext.	2020-01-03	walled	N2_PD1073_DMSO_0UM_6	N2_PD1073	C_elegans	2	Phillips	6	CTRL_DMSO	0	uM	standard	0	0	1	0	500079400	500014480	50000860	50000220
PS_010320	1	0	14	14	2020-01-17	2 lost, 0 bag, 0 ext.	2020-01-03	walled	N2_PD1073_DMSO_0UM_6	N2_PD1073	C_elegans	2	Phillips	6	CTRL_DMSO	0	uM	standard	0	0	1	0	500079410	500014480	50000860	50000220
PS_010320	1	0	14	14	2020-01-17	2 lost, 0 bag, 0 ext.	2020-01-03	walled	N2_PD1073_DMSO_0UM_6	N2_PD1073	C_elegans	2	Phillips	6	CTRL_DMSO	0	uM	standard	0	0	1	0	500079420	500014480	50000860	50000220
PS_010320	1	0	14	14	2020-01-17	2 lost, 0 bag, 0 ext.	2020-01-03	walled	N2_PD1073_DMSO_0UM_6	N2_PD1073	C_elegans	2	Phillips	6	CTRL_DMSO	0	uM	standard	0	0	1	0	500079430	500014480	50000860	50000220
PS_010320	1	0	14	14	2020-01-17	2 lost, 0 bag, 0 ext.	2020-01-03	walled	N2_PD1073_DMSO_0UM_6	N2_PD1073	C_elegans	2	Phillips	6	CTRL_DMSO	0	uM	standard	0	0	1	0	500079440	500014480	50000860	50000220
PS_010320	1	0	14	14	2020-01-17	2 lost, 0 bag, 0 ext.	2020-01-03	walled	N2_PD1073_DMSO_0UM_6	N2_PD1073	C_elegans	2	Phillips	6	CTRL_DMSO	0	uM	standard	0	0	1	0	500079450	500014480	50000860	50000220
PS_010320	1	0	14	14	2020-01-17	2 lost, 0 bag, 0 ext.	2020-01-03	walled	N2_PD1073_DMSO_0UM_6	N2_PD1073	C_elegans	2	Phillips	6	CTRL_DMSO	0	uM	standard	0	0	1	0	500079460	500014480	50000860	50000220
PS_010320	1	0	14	14	2020-01-17	2 lost, 0 bag, 0 ext.	2020-01-03	walled	N2_PD1073_DMSO_0UM_6	N2_PD1073	C_elegans	2	Phillips	6	CTRL_DMSO	0	uM	standard	0	0	1	0	500079470	500014480	50000860	50000220
PS_010320	1	0	14	14	2020-01-17	2 lost, 0 bag, 0 ext.	2020-01-03	walled	N2_PD1073_DMSO_0UM_6	N2_PD1073	C_elegans	2	Phillips	6	CTRL_DMSO	0	uM	standard	0	0	1	0	500079480	500014480	50000860	50000220
PS_010320	1	0	14	14	2020-01-17	2 lost, 0 bag, 0 ext.	2020-01-03	walled	N2_PD1073_DMSO_0UM_6	N2_PD1073	C_elegans	2	Phillips	6	CTRL_DMSO	0	uM	standard	0	0	1	0	500079490	500014480	50000860	50000220
PS_010320	1	0	14	14	2020-01-17	2 lost, 0 bag, 0 ext.	2020-01-03	walled	N2_PD1073_DMSO_0UM_6	N2_PD1073	C_elegans	2	Phillips	6	CTRL_DMSO	0	uM	standard	0	0	1	0	500079500	500014480	50000860	50000220
PS_010320	1	0	14	14	2020-01-17	2 lost, 0 bag, 0 ext.	2020-01-03	walled	N2_PD1073_DMSO_0UM_6	N2_PD1073	C_elegans	2	Phillips	6	CTRL_DMSO	0	uM	standard	0	0	1	0	500079510	500014480	50000860	50000220
PS_010320	0	1	14		2020-01-17	2 lost, 0 bag, 0 ext.	2020-01-03	walled	N2_PD1073_DMSO_0UM_6	N2_PD1073	C_elegans	2	Phillips	6	CTRL_DMSO	0	uM	standard	0	0	1	0	500079520	500014480	50000860	50000220
PS_010320	0	1	14		2020-01-17	2 lost, 0 bag, 0 ext.	2020-01-03	walled	N2_PD1073_DMSO_0UM_6	N2_PD1073	C_elegans	2	Phillips	6	CTRL_DMSO	0	uM	standard	0	0	1	0	500079530	500014480	50000860	50000220
PS_010320	1	0	12	12	2020-01-15	1 lost, 0 bag, 0 ext.	2020-01-03	walled	N2_PD1073_DMSO_0UM_6	N2_PD1073	C_elegans	2	Phillips	6	CTRL_DMSO	0	uM	standard	0	0	1	0	500079350	500014490	50000860	50000220
PS_010320	1	0	12	12	2020-01-15	1 lost, 0 bag, 0 ext.	2020-01-03	walled	N2_PD1073_DMSO_0UM_6	N2_PD1073	C_elegans	2	Phillips	6	CTRL_DMSO	0	uM	standard	0	0	1	0	500079360	500014490	50000860	50000220
PS_010320	1	0	12	12	2020-01-15	1 lost, 0 bag, 0 ext.	2020-01-03	walled	N2_PD1073_DMSO_0UM_6	N2_PD1073	C_elegans	2	Phillips	6	CTRL_DMSO	0	uM	standard	0	0	1	0	500079370	500014490	50000860	50000220
PS_010320	0	1	12		2020-01-15	1 lost, 0 bag, 0 ext.	2020-01-03	walled	N2_PD1073_DMSO_0UM_6	N2_PD1073	C_elegans	2	Phillips	6	CTRL_DMSO	0	uM	standard	0	0	1	0	500079380	500014490	50000860	50000220
PS_010320	0	1	7		2020-01-10	1 lost, 0 bag, 0 ext.	2020-01-03	missing	N2_PD1073_DMSO_0UM_6	N2_PD1073	C_elegans	2	Phillips	6	CTRL_DMSO	0	uM	standard	0	0	1	0	500079340	500014510	50000860	50000220
PS_010320	1	0	33	33	2020-02-05	0 lost, 0 bag, 0 ext.	2020-01-03		N2_PD1073_DMSO_0UM_6	N2_PD1073	C_elegans	2	Phillips	6	CTRL_DMSO	0	uM	standard	0	0	1	0	500109570	500020390	50000860	50000220
PS_010320	1	0	26	26	2020-01-29	0 lost, 0 bag, 0 ext.	2020-01-03		N2_PD1073_BROMO_10UM_1	N2_PD1073	C_elegans	5	Phillips	1	bromocriptine	10	uM	standard	0	0	1	0	500057710	500010700	50000870	50000220
PS_010320	1	0	24	24	2020-01-27	0 lost, 0 bag, 0 ext.	2020-01-03		N2_PD1073_BROMO_10UM_1	N2_PD1073	C_elegans	5	Phillips	1	bromocriptine	10	uM	standard	0	0	1	0	500057610	500010710	50000870	50000220
PS_010320	1	0	21	21	2020-01-24	0 lost, 0 bag, 0 ext.	2020-01-03		N2_PD1073_BROMO_10UM_1	N2_PD1073	C_elegans	5	Phillips	1	bromocriptine	10	uM	standard	0	0	1	0	500057620	500010720	50000870	50000220
PS_010320	1	0	21	21	2020-01-24	0 lost, 0 bag, 0 ext.	2020-01-03		N2_PD1073_BROMO_10UM_1	N2_PD1073	C_elegans	5	Phillips	1	bromocriptine	10	uM	standard	0	0	1	0	500057630	500010720	50000870	50000220
PS_010320	1	0	21	21	2020-01-24	0 lost, 0 bag, 0 ext.	2020-01-03		N2_PD1073_BROMO_10UM_1	N2_PD1073	C_elegans	5	Phillips	1	bromocriptine	10	uM	standard	0	0	1	0	500057640	500010720	50000870	50000220
PS_010320	1	0	21	21	2020-01-24	0 lost, 0 bag, 0 ext.	2020-01-03		N2_PD1073_BROMO_10UM_1	N2_PD1073	C_elegans	5	Phillips	1	bromocriptine	10	uM	standard	0	0	1	0	500057650	500010720	50000870	50000220
PS_010320	1	0	21	21	2020-01-24	0 lost, 0 bag, 0 ext.	2020-01-03		N2_PD1073_BROMO_10UM_1	N2_PD1073	C_elegans	5	Phillips	1	bromocriptine	10	uM	standard	0	0	1	0	500057660	500010720	50000870	50000220
PS_010320	1	0	21	21	2020-01-24	0 lost, 0 bag, 0 ext.	2020-01-03		N2_PD1073_BROMO_10UM_1	N2_PD1073	C_elegans	5	Phillips	1	bromocriptine	10	uM	standard	0	0	1	0	500057670	500010720	50000870	50000220
PS_010320	1	0	21	21	2020-01-24	0 lost, 0 bag, 0 ext.	2020-01-03		N2_PD1073_BROMO_10UM_1	N2_PD1073	C_elegans	5	Phillips	1	bromocriptine	10	uM	standard	0	0	1	0	500057680	500010720	50000870	50000220
PS_010320	1	0	21	21	2020-01-24	0 lost, 0 bag, 0 ext.	2020-01-03		N2_PD1073_BROMO_10UM_1	N2_PD1073	C_elegans	5	Phillips	1	bromocriptine	10	uM	standard	0	0	1	0	500057690	500010720	50000870	50000220
PS_010320	1	0	21	21	2020-01-24	0 lost, 0 bag, 0 ext.	2020-01-03		N2_PD1073_BROMO_10UM_1	N2_PD1073	C_elegans	5	Phillips	1	bromocriptine	10	uM	standard	0	0	1	0	500057700	500010720	50000870	50000220
PS_010320	1	0	19	19	2020-01-22	0 lost, 0 bag, 0 ext.	2020-01-03		N2_PD1073_BROMO_10UM_1	N2_PD1073	C_elegans	5	Phillips	1	bromocriptine	10	uM	standard	0	0	1	0	500057530	500010730	50000870	50000220
PS_010320	1	0	19	19	2020-01-22	0 lost, 0 bag, 0 ext.	2020-01-03		N2_PD1073_BROMO_10UM_1	N2_PD1073	C_elegans	5	Phillips	1	bromocriptine	10	uM	standard	0	0	1	0	500057540	500010730	50000870	50000220
PS_010320	1	0	19	19	2020-01-22	0 lost, 0 bag, 0 ext.	2020-01-03		N2_PD1073_BROMO_10UM_1	N2_PD1073	C_elegans	5	Phillips	1	bromocriptine	10	uM	standard	0	0	1	0	500057550	500010730	50000870	50000220
PS_010320	1	0	19	19	2020-01-22	0 lost, 0 bag, 0 ext.	2020-01-03		N2_PD1073_BROMO_10UM_1	N2_PD1073	C_elegans	5	Phillips	1	bromocriptine	10	uM	standard	0	0	1	0	500057560	500010730	50000870	50000220
PS_010320	1	0	19	19	2020-01-22	0 lost, 0 bag, 0 ext.	2020-01-03		N2_PD1073_BROMO_10UM_1	N2_PD1073	C_elegans	5	Phillips	1	bromocriptine	10	uM	standard	0	0	1	0	500057570	500010730	50000870	50000220
PS_010320	1	0	17	17	2020-01-20	0 lost, 0 bag, 3 ext.	2020-01-03		N2_PD1073_BROMO_10UM_1	N2_PD1073	C_elegans	5	Phillips	1	bromocriptine	10	uM	standard	0	0	1	0	500057270	500010740	50000870	50000220
PS_010320	1	0	17	17	2020-01-20	0 lost, 0 bag, 3 ext.	2020-01-03		N2_PD1073_BROMO_10UM_1	N2_PD1073	C_elegans	5	Phillips	1	bromocriptine	10	uM	standard	0	0	1	0	500057280	500010740	50000870	50000220
PS_010320	1	0	17	17	2020-01-20	0 lost, 0 bag, 3 ext.	2020-01-03		N2_PD1073_BROMO_10UM_1	N2_PD1073	C_elegans	5	Phillips	1	bromocriptine	10	uM	standard	0	0	1	0	500057290	500010740	50000870	50000220
PS_010320	1	0	17	17	2020-01-20	0 lost, 0 bag, 3 ext.	2020-01-03		N2_PD1073_BROMO_10UM_1	N2_PD1073	C_elegans	5	Phillips	1	bromocriptine	10	uM	standard	0	0	1	0	500057300	500010740	50000870	50000220
PS_010320	1	0	17	17	2020-01-20	0 lost, 0 bag, 3 ext.	2020-01-03		N2_PD1073_BROMO_10UM_1	N2_PD1073	C_elegans	5	Phillips	1	bromocriptine	10	uM	standard	0	0	1	0	500057310	500010740	50000870	50000220
PS_010320	1	0	17	17	2020-01-20	0 lost, 0 bag, 3 ext.	2020-01-03		N2_PD1073_BROMO_10UM_1	N2_PD1073	C_elegans	5	Phillips	1	bromocriptine	10	uM	standard	0	0	1	0	500057320	500010740	50000870	50000220
PS_010320	1	0	17	17	2020-01-20	0 lost, 0 bag, 3 ext.	2020-01-03		N2_PD1073_BROMO_10UM_1	N2_PD1073	C_elegans	5	Phillips	1	bromocriptine	10	uM	standard	0	0	1	0	500057330	500010740	50000870	50000220
PS_010320	1	0	17	17	2020-01-20	0 lost, 0 bag, 3 ext.	2020-01-03		N2_PD1073_BROMO_10UM_1	N2_PD1073	C_elegans	5	Phillips	1	bromocriptine	10	uM	standard	0	0	1	0	500057340	500010740	50000870	50000220
PS_010320	1	0	17	17	2020-01-20	0 lost, 0 bag, 3 ext.	2020-01-03		N2_PD1073_BROMO_10UM_1	N2_PD1073	C_elegans	5	Phillips	1	bromocriptine	10	uM	standard	0	0	1	0	500057350	500010740	50000870	50000220
PS_010320	1	0	17	17	2020-01-20	0 lost, 0 bag, 3 ext.	2020-01-03		N2_PD1073_BROMO_10UM_1	N2_PD1073	C_elegans	5	Phillips	1	bromocriptine	10	uM	standard	0	0	1	0	500057360	500010740	50000870	50000220
PS_010320	1	0	17	17	2020-01-20	0 lost, 0 bag, 3 ext.	2020-01-03		N2_PD1073_BROMO_10UM_1	N2_PD1073	C_elegans	5	Phillips	1	bromocriptine	10	uM	standard	0	0	1	0	500057370	500010740	50000870	50000220
PS_010320	1	0	17	17	2020-01-20	0 lost, 0 bag, 3 ext.	2020-01-03		N2_PD1073_BROMO_10UM_1	N2_PD1073	C_elegans	5	Phillips	1	bromocriptine	10	uM	standard	0	0	1	0	500057380	500010740	50000870	50000220
PS_010320	1	0	17	17	2020-01-20	0 lost, 0 bag, 3 ext.	2020-01-03		N2_PD1073_BROMO_10UM_1	N2_PD1073	C_elegans	5	Phillips	1	bromocriptine	10	uM	standard	0	0	1	0	500057390	500010740	50000870	50000220
PS_010320	1	0	17	17	2020-01-20	0 lost, 0 bag, 3 ext.	2020-01-03		N2_PD1073_BROMO_10UM_1	N2_PD1073	C_elegans	5	Phillips	1	bromocriptine	10	uM	standard	0	0	1	0	500057400	500010740	50000870	50000220
PS_010320	1	0	17	17	2020-01-20	0 lost, 0 bag, 3 ext.	2020-01-03		N2_PD1073_BROMO_10UM_1	N2_PD1073	C_elegans	5	Phillips	1	bromocriptine	10	uM	standard	0	0	1	0	500057410	500010740	50000870	50000220
PS_010320	1	0	17	17	2020-01-20	0 lost, 0 bag, 3 ext.	2020-01-03		N2_PD1073_BROMO_10UM_1	N2_PD1073	C_elegans	5	Phillips	1	bromocriptine	10	uM	standard	0	0	1	0	500057420	500010740	50000870	50000220
PS_010320	1	0	17	17	2020-01-20	0 lost, 0 bag, 3 ext.	2020-01-03		N2_PD1073_BROMO_10UM_1	N2_PD1073	C_elegans	5	Phillips	1	bromocriptine	10	uM	standard	0	0	1	0	500057430	500010740	50000870	50000220
PS_010320	1	0	17	17	2020-01-20	0 lost, 0 bag, 3 ext.	2020-01-03		N2_PD1073_BROMO_10UM_1	N2_PD1073	C_elegans	5	Phillips	1	bromocriptine	10	uM	standard	0	0	1	0	500057440	500010740	50000870	50000220
PS_010320	1	0	17	17	2020-01-20	0 lost, 0 bag, 3 ext.	2020-01-03		N2_PD1073_BROMO_10UM_1	N2_PD1073	C_elegans	5	Phillips	1	bromocriptine	10	uM	standard	0	0	1	0	500057450	500010740	50000870	50000220
PS_010320	1	0	17	17	2020-01-20	0 lost, 0 bag, 3 ext.	2020-01-03		N2_PD1073_BROMO_10UM_1	N2_PD1073	C_elegans	5	Phillips	1	bromocriptine	10	uM	standard	0	0	1	0	500057460	500010740	50000870	50000220
PS_010320	1	0	17	17	2020-01-20	0 lost, 0 bag, 3 ext.	2020-01-03		N2_PD1073_BROMO_10UM_1	N2_PD1073	C_elegans	5	Phillips	1	bromocriptine	10	uM	standard	0	0	1	0	500057470	500010740	50000870	50000220
PS_010320	1	0	17	17	2020-01-20	0 lost, 0 bag, 3 ext.	2020-01-03		N2_PD1073_BROMO_10UM_1	N2_PD1073	C_elegans	5	Phillips	1	bromocriptine	10	uM	standard	0	0	1	0	500057480	500010740	50000870	50000220
PS_010320	1	0	17	17	2020-01-20	0 lost, 0 bag, 3 ext.	2020-01-03		N2_PD1073_BROMO_10UM_1	N2_PD1073	C_elegans	5	Phillips	1	bromocriptine	10	uM	standard	0	0	1	0	500057490	500010740	50000870	50000220
PS_010320	0	1	17		2020-01-20	0 lost, 0 bag, 3 ext.	2020-01-03		N2_PD1073_BROMO_10UM_1	N2_PD1073	C_elegans	5	Phillips	1	bromocriptine	10	uM	standard	0	0	1	0	500057500	500010740	50000870	50000220
PS_010320	0	1	17		2020-01-20	0 lost, 0 bag, 3 ext.	2020-01-03		N2_PD1073_BROMO_10UM_1	N2_PD1073	C_elegans	5	Phillips	1	bromocriptine	10	uM	standard	0	0	1	0	500057510	500010740	50000870	50000220
PS_010320	0	1	17		2020-01-20	0 lost, 0 bag, 3 ext.	2020-01-03		N2_PD1073_BROMO_10UM_1	N2_PD1073	C_elegans	5	Phillips	1	bromocriptine	10	uM	standard	0	0	1	0	500057520	500010740	50000870	50000220
PS_010320	1	0	14	14	2020-01-17	0 lost, 0 bag, 0 ext.	2020-01-03		N2_PD1073_BROMO_10UM_1	N2_PD1073	C_elegans	5	Phillips	1	bromocriptine	10	uM	standard	0	0	1	0	500056890	500010750	50000870	50000220
PS_010320	1	0	14	14	2020-01-17	0 lost, 0 bag, 0 ext.	2020-01-03		N2_PD1073_BROMO_10UM_1	N2_PD1073	C_elegans	5	Phillips	1	bromocriptine	10	uM	standard	0	0	1	0	500056900	500010750	50000870	50000220
PS_010320	1	0	14	14	2020-01-17	0 lost, 0 bag, 0 ext.	2020-01-03		N2_PD1073_BROMO_10UM_1	N2_PD1073	C_elegans	5	Phillips	1	bromocriptine	10	uM	standard	0	0	1	0	500056910	500010750	50000870	50000220
PS_010320	1	0	12	12	2020-01-15	0 lost, 0 bag, 0 ext.	2020-01-03		N2_PD1073_BROMO_10UM_1	N2_PD1073	C_elegans	5	Phillips	1	bromocriptine	10	uM	standard	0	0	1	0	500056880	500010760	50000870	50000220
PS_010320	0	1	7		2020-01-10	1 lost, 0 bag, 0 ext.	2020-01-03	1 lost	N2_PD1073_BROMO_10UM_1	N2_PD1073	C_elegans	5	Phillips	1	bromocriptine	10	uM	standard	0	0	1	0	500056870	500010780	50000870	50000220
PS_010320	0	1	28		2020-01-31	1 lost, 0 bag, 0 ext.	2020-01-03		N2_PD1073_BROMO_10UM_1	N2_PD1073	C_elegans	5	Phillips	1	bromocriptine	10	uM	standard	0	0	1	0	500090270	500019420	50000870	50000220
PS_010320	1	0	26	26	2020-01-29	0 lost, 0 bag, 0 ext.	2020-01-03		N2_PD1073_BROMO_10UM_2	N2_PD1073	C_elegans	9	Phillips	2	bromocriptine	10	uM	standard	0	0	1	0	500100330	500017020	50000880	50000220
PS_010320	1	0	21	21	2020-01-24	0 lost, 0 bag, 0 ext.	2020-01-03		N2_PD1073_BROMO_10UM_2	N2_PD1073	C_elegans	9	Phillips	2	bromocriptine	10	uM	standard	0	0	1	0	500100320	500017040	50000880	50000220
PS_010320	1	0	19	19	2020-01-22	0 lost, 0 bag, 0 ext.	2020-01-03		N2_PD1073_BROMO_10UM_2	N2_PD1073	C_elegans	9	Phillips	2	bromocriptine	10	uM	standard	0	0	1	0	500100270	500017050	50000880	50000220
PS_010320	1	0	19	19	2020-01-22	0 lost, 0 bag, 0 ext.	2020-01-03		N2_PD1073_BROMO_10UM_2	N2_PD1073	C_elegans	9	Phillips	2	bromocriptine	10	uM	standard	0	0	1	0	500100280	500017050	50000880	50000220
PS_010320	1	0	19	19	2020-01-22	0 lost, 0 bag, 0 ext.	2020-01-03		N2_PD1073_BROMO_10UM_2	N2_PD1073	C_elegans	9	Phillips	2	bromocriptine	10	uM	standard	0	0	1	0	500100290	500017050	50000880	50000220
PS_010320	1	0	19	19	2020-01-22	0 lost, 0 bag, 0 ext.	2020-01-03		N2_PD1073_BROMO_10UM_2	N2_PD1073	C_elegans	9	Phillips	2	bromocriptine	10	uM	standard	0	0	1	0	500100300	500017050	50000880	50000220
PS_010320	1	0	19	19	2020-01-22	0 lost, 0 bag, 0 ext.	2020-01-03		N2_PD1073_BROMO_10UM_2	N2_PD1073	C_elegans	9	Phillips	2	bromocriptine	10	uM	standard	0	0	1	0	500100310	500017050	50000880	50000220
PS_010320	1	0	17	17	2020-01-20	5 lost, 0 bag, 0 ext.	2020-01-03	fungal	N2_PD1073_BROMO_10UM_2	N2_PD1073	C_elegans	9	Phillips	2	bromocriptine	10	uM	standard	0	0	1	0	500100090	500017060	50000880	50000220
PS_010320	1	0	17	17	2020-01-20	5 lost, 0 bag, 0 ext.	2020-01-03	fungal	N2_PD1073_BROMO_10UM_2	N2_PD1073	C_elegans	9	Phillips	2	bromocriptine	10	uM	standard	0	0	1	0	500100100	500017060	50000880	50000220
PS_010320	1	0	17	17	2020-01-20	5 lost, 0 bag, 0 ext.	2020-01-03	fungal	N2_PD1073_BROMO_10UM_2	N2_PD1073	C_elegans	9	Phillips	2	bromocriptine	10	uM	standard	0	0	1	0	500100110	500017060	50000880	50000220
PS_010320	1	0	17	17	2020-01-20	5 lost, 0 bag, 0 ext.	2020-01-03	fungal	N2_PD1073_BROMO_10UM_2	N2_PD1073	C_elegans	9	Phillips	2	bromocriptine	10	uM	standard	0	0	1	0	500100120	500017060	50000880	50000220
PS_010320	1	0	17	17	2020-01-20	5 lost, 0 bag, 0 ext.	2020-01-03	fungal	N2_PD1073_BROMO_10UM_2	N2_PD1073	C_elegans	9	Phillips	2	bromocriptine	10	uM	standard	0	0	1	0	500100130	500017060	50000880	50000220
PS_010320	1	0	17	17	2020-01-20	5 lost, 0 bag, 0 ext.	2020-01-03	fungal	N2_PD1073_BROMO_10UM_2	N2_PD1073	C_elegans	9	Phillips	2	bromocriptine	10	uM	standard	0	0	1	0	500100140	500017060	50000880	50000220
PS_010320	1	0	17	17	2020-01-20	5 lost, 0 bag, 0 ext.	2020-01-03	fungal	N2_PD1073_BROMO_10UM_2	N2_PD1073	C_elegans	9	Phillips	2	bromocriptine	10	uM	standard	0	0	1	0	500100150	500017060	50000880	50000220
PS_010320	1	0	17	17	2020-01-20	5 lost, 0 bag, 0 ext.	2020-01-03	fungal	N2_PD1073_BROMO_10UM_2	N2_PD1073	C_elegans	9	Phillips	2	bromocriptine	10	uM	standard	0	0	1	0	500100160	500017060	50000880	50000220
PS_010320	1	0	17	17	2020-01-20	5 lost, 0 bag, 0 ext.	2020-01-03	fungal	N2_PD1073_BROMO_10UM_2	N2_PD1073	C_elegans	9	Phillips	2	bromocriptine	10	uM	standard	0	0	1	0	500100170	500017060	50000880	50000220
PS_010320	1	0	17	17	2020-01-20	5 lost, 0 bag, 0 ext.	2020-01-03	fungal	N2_PD1073_BROMO_10UM_2	N2_PD1073	C_elegans	9	Phillips	2	bromocriptine	10	uM	standard	0	0	1	0	500100180	500017060	50000880	50000220
PS_010320	1	0	17	17	2020-01-20	5 lost, 0 bag, 0 ext.	2020-01-03	fungal	N2_PD1073_BROMO_10UM_2	N2_PD1073	C_elegans	9	Phillips	2	bromocriptine	10	uM	standard	0	0	1	0	500100190	500017060	50000880	50000220
PS_010320	1	0	17	17	2020-01-20	5 lost, 0 bag, 0 ext.	2020-01-03	fungal	N2_PD1073_BROMO_10UM_2	N2_PD1073	C_elegans	9	Phillips	2	bromocriptine	10	uM	standard	0	0	1	0	500100200	500017060	50000880	50000220
PS_010320	1	0	17	17	2020-01-20	5 lost, 0 bag, 0 ext.	2020-01-03	fungal	N2_PD1073_BROMO_10UM_2	N2_PD1073	C_elegans	9	Phillips	2	bromocriptine	10	uM	standard	0	0	1	0	500100210	500017060	50000880	50000220
PS_010320	1	0	17	17	2020-01-20	5 lost, 0 bag, 0 ext.	2020-01-03	fungal	N2_PD1073_BROMO_10UM_2	N2_PD1073	C_elegans	9	Phillips	2	bromocriptine	10	uM	standard	0	0	1	0	500100220	500017060	50000880	50000220
PS_010320	1	0	17	17	2020-01-20	5 lost, 0 bag, 0 ext.	2020-01-03	fungal	N2_PD1073_BROMO_10UM_2	N2_PD1073	C_elegans	9	Phillips	2	bromocriptine	10	uM	standard	0	0	1	0	500100230	500017060	50000880	50000220
PS_010320	1	0	17	17	2020-01-20	5 lost, 0 bag, 0 ext.	2020-01-03	fungal	N2_PD1073_BROMO_10UM_2	N2_PD1073	C_elegans	9	Phillips	2	bromocriptine	10	uM	standard	0	0	1	0	500100240	500017060	50000880	50000220
PS_010320	0	1	17		2020-01-20	5 lost, 0 bag, 0 ext.	2020-01-03	fungal	N2_PD1073_BROMO_10UM_2	N2_PD1073	C_elegans	9	Phillips	2	bromocriptine	10	uM	standard	0	0	1	0	500119560	500017060	50000880	50000220
PS_010320	0	1	17		2020-01-20	5 lost, 0 bag, 0 ext.	2020-01-03	fungal	N2_PD1073_BROMO_10UM_2	N2_PD1073	C_elegans	9	Phillips	2	bromocriptine	10	uM	standard	0	0	1	0	500119570	500017060	50000880	50000220
PS_010320	0	1	17		2020-01-20	5 lost, 0 bag, 0 ext.	2020-01-03	fungal	N2_PD1073_BROMO_10UM_2	N2_PD1073	C_elegans	9	Phillips	2	bromocriptine	10	uM	standard	0	0	1	0	500119580	500017060	50000880	50000220
PS_010320	0	1	17		2020-01-20	5 lost, 0 bag, 0 ext.	2020-01-03	fungal	N2_PD1073_BROMO_10UM_2	N2_PD1073	C_elegans	9	Phillips	2	bromocriptine	10	uM	standard	0	0	1	0	500119590	500017060	50000880	50000220
PS_010320	0	1	17		2020-01-20	5 lost, 0 bag, 0 ext.	2020-01-03	fungal	N2_PD1073_BROMO_10UM_2	N2_PD1073	C_elegans	9	Phillips	2	bromocriptine	10	uM	standard	0	0	1	0	500119600	500017060	50000880	50000220
PS_010320	1	0	14	14	2020-01-17	0 lost, 0 bag, 0 ext.	2020-01-03		N2_PD1073_BROMO_10UM_2	N2_PD1073	C_elegans	9	Phillips	2	bromocriptine	10	uM	standard	0	0	1	0	500099980	500017070	50000880	50000220
PS_010320	1	0	14	14	2020-01-17	0 lost, 0 bag, 0 ext.	2020-01-03		N2_PD1073_BROMO_10UM_2	N2_PD1073	C_elegans	9	Phillips	2	bromocriptine	10	uM	standard	0	0	1	0	500099990	500017070	50000880	50000220
PS_010320	1	0	14	14	2020-01-17	0 lost, 0 bag, 0 ext.	2020-01-03		N2_PD1073_BROMO_10UM_2	N2_PD1073	C_elegans	9	Phillips	2	bromocriptine	10	uM	standard	0	0	1	0	500100000	500017070	50000880	50000220
PS_010320	1	0	14	14	2020-01-17	0 lost, 0 bag, 0 ext.	2020-01-03		N2_PD1073_BROMO_10UM_2	N2_PD1073	C_elegans	9	Phillips	2	bromocriptine	10	uM	standard	0	0	1	0	500100010	500017070	50000880	50000220
PS_010320	1	0	14	14	2020-01-17	0 lost, 0 bag, 0 ext.	2020-01-03		N2_PD1073_BROMO_10UM_2	N2_PD1073	C_elegans	9	Phillips	2	bromocriptine	10	uM	standard	0	0	1	0	500100020	500017070	50000880	50000220
PS_010320	1	0	14	14	2020-01-17	0 lost, 0 bag, 0 ext.	2020-01-03		N2_PD1073_BROMO_10UM_2	N2_PD1073	C_elegans	9	Phillips	2	bromocriptine	10	uM	standard	0	0	1	0	500100030	500017070	50000880	50000220
PS_010320	1	0	14	14	2020-01-17	0 lost, 0 bag, 0 ext.	2020-01-03		N2_PD1073_BROMO_10UM_2	N2_PD1073	C_elegans	9	Phillips	2	bromocriptine	10	uM	standard	0	0	1	0	500100040	500017070	50000880	50000220
PS_010320	1	0	14	14	2020-01-17	0 lost, 0 bag, 0 ext.	2020-01-03		N2_PD1073_BROMO_10UM_2	N2_PD1073	C_elegans	9	Phillips	2	bromocriptine	10	uM	standard	0	0	1	0	500100050	500017070	50000880	50000220
PS_010320	1	0	14	14	2020-01-17	0 lost, 0 bag, 0 ext.	2020-01-03		N2_PD1073_BROMO_10UM_2	N2_PD1073	C_elegans	9	Phillips	2	bromocriptine	10	uM	standard	0	0	1	0	500100060	500017070	50000880	50000220
PS_010320	1	0	14	14	2020-01-17	0 lost, 0 bag, 0 ext.	2020-01-03		N2_PD1073_BROMO_10UM_2	N2_PD1073	C_elegans	9	Phillips	2	bromocriptine	10	uM	standard	0	0	1	0	500100070	500017070	50000880	50000220
PS_010320	1	0	14	14	2020-01-17	0 lost, 0 bag, 0 ext.	2020-01-03		N2_PD1073_BROMO_10UM_2	N2_PD1073	C_elegans	9	Phillips	2	bromocriptine	10	uM	standard	0	0	1	0	500100080	500017070	50000880	50000220
PS_010320	1	0	12	12	2020-01-15	0 lost, 0 bag, 0 ext.	2020-01-03		N2_PD1073_BROMO_10UM_2	N2_PD1073	C_elegans	9	Phillips	2	bromocriptine	10	uM	standard	0	0	1	0	500099920	500017080	50000880	50000220
PS_010320	1	0	12	12	2020-01-15	0 lost, 0 bag, 0 ext.	2020-01-03		N2_PD1073_BROMO_10UM_2	N2_PD1073	C_elegans	9	Phillips	2	bromocriptine	10	uM	standard	0	0	1	0	500099930	500017080	50000880	50000220
PS_010320	1	0	12	12	2020-01-15	0 lost, 0 bag, 0 ext.	2020-01-03		N2_PD1073_BROMO_10UM_2	N2_PD1073	C_elegans	9	Phillips	2	bromocriptine	10	uM	standard	0	0	1	0	500099940	500017080	50000880	50000220
PS_010320	1	0	12	12	2020-01-15	0 lost, 0 bag, 0 ext.	2020-01-03		N2_PD1073_BROMO_10UM_2	N2_PD1073	C_elegans	9	Phillips	2	bromocriptine	10	uM	standard	0	0	1	0	500099950	500017080	50000880	50000220
PS_010320	1	0	12	12	2020-01-15	0 lost, 0 bag, 0 ext.	2020-01-03		N2_PD1073_BROMO_10UM_2	N2_PD1073	C_elegans	9	Phillips	2	bromocriptine	10	uM	standard	0	0	1	0	500099960	500017080	50000880	50000220
PS_010320	1	0	12	12	2020-01-15	0 lost, 0 bag, 0 ext.	2020-01-03		N2_PD1073_BROMO_10UM_2	N2_PD1073	C_elegans	9	Phillips	2	bromocriptine	10	uM	standard	0	0	1	0	500099970	500017080	50000880	50000220
PS_010320	1	0	10	10	2020-01-13	0 lost, 0 bag, 0 ext.	2020-01-03		N2_PD1073_BROMO_10UM_2	N2_PD1073	C_elegans	9	Phillips	2	bromocriptine	10	uM	standard	0	0	1	0	500099910	500017090	50000880	50000220
PS_010320	1	0	7	7	2020-01-10	2 lost, 0 bag, 0 ext.	2020-01-03	missing	N2_PD1073_BROMO_10UM_2	N2_PD1073	C_elegans	9	Phillips	2	bromocriptine	10	uM	standard	0	0	1	0	500099880	500017100	50000880	50000220
PS_010320	0	1	7		2020-01-10	2 lost, 0 bag, 0 ext.	2020-01-03	missing	N2_PD1073_BROMO_10UM_2	N2_PD1073	C_elegans	9	Phillips	2	bromocriptine	10	uM	standard	0	0	1	0	500099890	500017100	50000880	50000220
PS_010320	0	1	7		2020-01-10	2 lost, 0 bag, 0 ext.	2020-01-03	missing	N2_PD1073_BROMO_10UM_2	N2_PD1073	C_elegans	9	Phillips	2	bromocriptine	10	uM	standard	0	0	1	0	500099900	500017100	50000880	50000220
PS_010320	1	0	4	4	2020-01-07	0 lost, 0 bag, 0 ext.	2020-01-03		N2_PD1073_BROMO_10UM_2	N2_PD1073	C_elegans	9	Phillips	2	bromocriptine	10	uM	standard	0	0	1	0	500099870	500017110	50000880	50000220
PS_010320	1	0	28	28	2020-01-31	0 lost, 0 bag, 0 ext.	2020-01-03		N2_PD1073_BROMO_10UM_3	N2_PD1073	C_elegans	2	Phillips	3	bromocriptine	10	uM	standard	0	0	1	0	500080610	500014530	50000890	50000220
PS_010320	1	0	26	26	2020-01-29	0 lost, 0 bag, 0 ext.	2020-01-03		N2_PD1073_BROMO_10UM_3	N2_PD1073	C_elegans	2	Phillips	3	bromocriptine	10	uM	standard	0	0	1	0	500080600	500014540	50000890	50000220
PS_010320	1	0	24	24	2020-01-27	0 lost, 0 bag, 0 ext.	2020-01-03		N2_PD1073_BROMO_10UM_3	N2_PD1073	C_elegans	2	Phillips	3	bromocriptine	10	uM	standard	0	0	1	0	500080550	500014550	50000890	50000220
PS_010320	1	0	24	24	2020-01-27	0 lost, 0 bag, 0 ext.	2020-01-03		N2_PD1073_BROMO_10UM_3	N2_PD1073	C_elegans	2	Phillips	3	bromocriptine	10	uM	standard	0	0	1	0	500080560	500014550	50000890	50000220
PS_010320	1	0	24	24	2020-01-27	0 lost, 0 bag, 0 ext.	2020-01-03		N2_PD1073_BROMO_10UM_3	N2_PD1073	C_elegans	2	Phillips	3	bromocriptine	10	uM	standard	0	0	1	0	500080570	500014550	50000890	50000220
PS_010320	1	0	24	24	2020-01-27	0 lost, 0 bag, 0 ext.	2020-01-03		N2_PD1073_BROMO_10UM_3	N2_PD1073	C_elegans	2	Phillips	3	bromocriptine	10	uM	standard	0	0	1	0	500080580	500014550	50000890	50000220
PS_010320	1	0	24	24	2020-01-27	0 lost, 0 bag, 0 ext.	2020-01-03		N2_PD1073_BROMO_10UM_3	N2_PD1073	C_elegans	2	Phillips	3	bromocriptine	10	uM	standard	0	0	1	0	500080590	500014550	50000890	50000220
PS_010320	1	0	21	21	2020-01-24	0 lost, 0 bag, 0 ext.	2020-01-03		N2_PD1073_BROMO_10UM_3	N2_PD1073	C_elegans	2	Phillips	3	bromocriptine	10	uM	standard	0	0	1	0	500080190	500014560	50000890	50000220
PS_010320	1	0	21	21	2020-01-24	0 lost, 0 bag, 0 ext.	2020-01-03		N2_PD1073_BROMO_10UM_3	N2_PD1073	C_elegans	2	Phillips	3	bromocriptine	10	uM	standard	0	0	1	0	500080200	500014560	50000890	50000220
PS_010320	1	0	21	21	2020-01-24	0 lost, 0 bag, 0 ext.	2020-01-03		N2_PD1073_BROMO_10UM_3	N2_PD1073	C_elegans	2	Phillips	3	bromocriptine	10	uM	standard	0	0	1	0	500080210	500014560	50000890	50000220
PS_010320	1	0	19	19	2020-01-22	0 lost, 0 bag, 0 ext.	2020-01-03		N2_PD1073_BROMO_10UM_3	N2_PD1073	C_elegans	2	Phillips	3	bromocriptine	10	uM	standard	0	0	1	0	500080120	500014570	50000890	50000220
PS_010320	1	0	19	19	2020-01-22	0 lost, 0 bag, 0 ext.	2020-01-03		N2_PD1073_BROMO_10UM_3	N2_PD1073	C_elegans	2	Phillips	3	bromocriptine	10	uM	standard	0	0	1	0	500080130	500014570	50000890	50000220
PS_010320	1	0	19	19	2020-01-22	0 lost, 0 bag, 0 ext.	2020-01-03		N2_PD1073_BROMO_10UM_3	N2_PD1073	C_elegans	2	Phillips	3	bromocriptine	10	uM	standard	0	0	1	0	500080140	500014570	50000890	50000220
PS_010320	1	0	19	19	2020-01-22	0 lost, 0 bag, 0 ext.	2020-01-03		N2_PD1073_BROMO_10UM_3	N2_PD1073	C_elegans	2	Phillips	3	bromocriptine	10	uM	standard	0	0	1	0	500080150	500014570	50000890	50000220
PS_010320	1	0	19	19	2020-01-22	0 lost, 0 bag, 0 ext.	2020-01-03		N2_PD1073_BROMO_10UM_3	N2_PD1073	C_elegans	2	Phillips	3	bromocriptine	10	uM	standard	0	0	1	0	500080160	500014570	50000890	50000220
PS_010320	1	0	19	19	2020-01-22	0 lost, 0 bag, 0 ext.	2020-01-03		N2_PD1073_BROMO_10UM_3	N2_PD1073	C_elegans	2	Phillips	3	bromocriptine	10	uM	standard	0	0	1	0	500080170	500014570	50000890	50000220
PS_010320	1	0	19	19	2020-01-22	0 lost, 0 bag, 0 ext.	2020-01-03		N2_PD1073_BROMO_10UM_3	N2_PD1073	C_elegans	2	Phillips	3	bromocriptine	10	uM	standard	0	0	1	0	500080180	500014570	50000890	50000220
PS_010320	1	0	17	17	2020-01-20	4 lost, 0 bag, 0 ext.	2020-01-03	burrowed & missing	N2_PD1073_BROMO_10UM_3	N2_PD1073	C_elegans	2	Phillips	3	bromocriptine	10	uM	standard	0	0	1	0	500079990	500014580	50000890	50000220
PS_010320	1	0	17	17	2020-01-20	4 lost, 0 bag, 0 ext.	2020-01-03	burrowed & missing	N2_PD1073_BROMO_10UM_3	N2_PD1073	C_elegans	2	Phillips	3	bromocriptine	10	uM	standard	0	0	1	0	500080000	500014580	50000890	50000220
PS_010320	1	0	17	17	2020-01-20	4 lost, 0 bag, 0 ext.	2020-01-03	burrowed & missing	N2_PD1073_BROMO_10UM_3	N2_PD1073	C_elegans	2	Phillips	3	bromocriptine	10	uM	standard	0	0	1	0	500080010	500014580	50000890	50000220
PS_010320	1	0	17	17	2020-01-20	4 lost, 0 bag, 0 ext.	2020-01-03	burrowed & missing	N2_PD1073_BROMO_10UM_3	N2_PD1073	C_elegans	2	Phillips	3	bromocriptine	10	uM	standard	0	0	1	0	500080020	500014580	50000890	50000220
PS_010320	1	0	17	17	2020-01-20	4 lost, 0 bag, 0 ext.	2020-01-03	burrowed & missing	N2_PD1073_BROMO_10UM_3	N2_PD1073	C_elegans	2	Phillips	3	bromocriptine	10	uM	standard	0	0	1	0	500080030	500014580	50000890	50000220
PS_010320	1	0	17	17	2020-01-20	4 lost, 0 bag, 0 ext.	2020-01-03	burrowed & missing	N2_PD1073_BROMO_10UM_3	N2_PD1073	C_elegans	2	Phillips	3	bromocriptine	10	uM	standard	0	0	1	0	500080040	500014580	50000890	50000220
PS_010320	1	0	17	17	2020-01-20	4 lost, 0 bag, 0 ext.	2020-01-03	burrowed & missing	N2_PD1073_BROMO_10UM_3	N2_PD1073	C_elegans	2	Phillips	3	bromocriptine	10	uM	standard	0	0	1	0	500080050	500014580	50000890	50000220
PS_010320	1	0	17	17	2020-01-20	4 lost, 0 bag, 0 ext.	2020-01-03	burrowed & missing	N2_PD1073_BROMO_10UM_3	N2_PD1073	C_elegans	2	Phillips	3	bromocriptine	10	uM	standard	0	0	1	0	500080060	500014580	50000890	50000220
PS_010320	1	0	17	17	2020-01-20	4 lost, 0 bag, 0 ext.	2020-01-03	burrowed & missing	N2_PD1073_BROMO_10UM_3	N2_PD1073	C_elegans	2	Phillips	3	bromocriptine	10	uM	standard	0	0	1	0	500080070	500014580	50000890	50000220
PS_010320	1	0	17	17	2020-01-20	4 lost, 0 bag, 0 ext.	2020-01-03	burrowed & missing	N2_PD1073_BROMO_10UM_3	N2_PD1073	C_elegans	2	Phillips	3	bromocriptine	10	uM	standard	0	0	1	0	500080080	500014580	50000890	50000220
PS_010320	1	0	17	17	2020-01-20	4 lost, 0 bag, 0 ext.	2020-01-03	burrowed & missing	N2_PD1073_BROMO_10UM_3	N2_PD1073	C_elegans	2	Phillips	3	bromocriptine	10	uM	standard	0	0	1	0	500080090	500014580	50000890	50000220
PS_010320	0	1	17		2020-01-20	4 lost, 0 bag, 0 ext.	2020-01-03	burrowed & missing	N2_PD1073_BROMO_10UM_3	N2_PD1073	C_elegans	2	Phillips	3	bromocriptine	10	uM	standard	0	0	1	0	500116810	500014580	50000890	50000220
PS_010320	0	1	17		2020-01-20	4 lost, 0 bag, 0 ext.	2020-01-03	burrowed & missing	N2_PD1073_BROMO_10UM_3	N2_PD1073	C_elegans	2	Phillips	3	bromocriptine	10	uM	standard	0	0	1	0	500116820	500014580	50000890	50000220
PS_010320	0	1	17		2020-01-20	4 lost, 0 bag, 0 ext.	2020-01-03	burrowed & missing	N2_PD1073_BROMO_10UM_3	N2_PD1073	C_elegans	2	Phillips	3	bromocriptine	10	uM	standard	0	0	1	0	500116830	500014580	50000890	50000220
PS_010320	0	1	17		2020-01-20	4 lost, 0 bag, 0 ext.	2020-01-03	burrowed & missing	N2_PD1073_BROMO_10UM_3	N2_PD1073	C_elegans	2	Phillips	3	bromocriptine	10	uM	standard	0	0	1	0	500116840	500014580	50000890	50000220
PS_010320	1	0	14	14	2020-01-17	0 lost, 0 bag, 1 ext.	2020-01-03		N2_PD1073_BROMO_10UM_3	N2_PD1073	C_elegans	2	Phillips	3	bromocriptine	10	uM	standard	0	0	1	0	500079890	500014590	50000890	50000220
PS_010320	1	0	14	14	2020-01-17	0 lost, 0 bag, 1 ext.	2020-01-03		N2_PD1073_BROMO_10UM_3	N2_PD1073	C_elegans	2	Phillips	3	bromocriptine	10	uM	standard	0	0	1	0	500079900	500014590	50000890	50000220
PS_010320	1	0	14	14	2020-01-17	0 lost, 0 bag, 1 ext.	2020-01-03		N2_PD1073_BROMO_10UM_3	N2_PD1073	C_elegans	2	Phillips	3	bromocriptine	10	uM	standard	0	0	1	0	500079910	500014590	50000890	50000220
PS_010320	1	0	14	14	2020-01-17	0 lost, 0 bag, 1 ext.	2020-01-03		N2_PD1073_BROMO_10UM_3	N2_PD1073	C_elegans	2	Phillips	3	bromocriptine	10	uM	standard	0	0	1	0	500079920	500014590	50000890	50000220
PS_010320	1	0	14	14	2020-01-17	0 lost, 0 bag, 1 ext.	2020-01-03		N2_PD1073_BROMO_10UM_3	N2_PD1073	C_elegans	2	Phillips	3	bromocriptine	10	uM	standard	0	0	1	0	500079930	500014590	50000890	50000220
PS_010320	1	0	14	14	2020-01-17	0 lost, 0 bag, 1 ext.	2020-01-03		N2_PD1073_BROMO_10UM_3	N2_PD1073	C_elegans	2	Phillips	3	bromocriptine	10	uM	standard	0	0	1	0	500079940	500014590	50000890	50000220
PS_010320	1	0	14	14	2020-01-17	0 lost, 0 bag, 1 ext.	2020-01-03		N2_PD1073_BROMO_10UM_3	N2_PD1073	C_elegans	2	Phillips	3	bromocriptine	10	uM	standard	0	0	1	0	500079950	500014590	50000890	50000220
PS_010320	1	0	14	14	2020-01-17	0 lost, 0 bag, 1 ext.	2020-01-03		N2_PD1073_BROMO_10UM_3	N2_PD1073	C_elegans	2	Phillips	3	bromocriptine	10	uM	standard	0	0	1	0	500079960	500014590	50000890	50000220
PS_010320	1	0	14	14	2020-01-17	0 lost, 0 bag, 1 ext.	2020-01-03		N2_PD1073_BROMO_10UM_3	N2_PD1073	C_elegans	2	Phillips	3	bromocriptine	10	uM	standard	0	0	1	0	500079970	500014590	50000890	50000220
PS_010320	0	1	14		2020-01-17	0 lost, 0 bag, 1 ext.	2020-01-03		N2_PD1073_BROMO_10UM_3	N2_PD1073	C_elegans	2	Phillips	3	bromocriptine	10	uM	standard	0	0	1	0	500079980	500014590	50000890	50000220
PS_010320	1	0	12	12	2020-01-15	0 lost, 0 bag, 0 ext.	2020-01-03		N2_PD1073_BROMO_10UM_3	N2_PD1073	C_elegans	2	Phillips	3	bromocriptine	10	uM	standard	0	0	1	0	500079880	500014600	50000890	50000220
PS_010320	0	1	10		2020-01-13	2 lost, 0 bag, 0 ext.	2020-01-03	burrowed	N2_PD1073_BROMO_10UM_3	N2_PD1073	C_elegans	2	Phillips	3	bromocriptine	10	uM	standard	0	0	1	0	500079860	500014610	50000890	50000220
PS_010320	0	1	10		2020-01-13	2 lost, 0 bag, 0 ext.	2020-01-03	burrowed	N2_PD1073_BROMO_10UM_3	N2_PD1073	C_elegans	2	Phillips	3	bromocriptine	10	uM	standard	0	0	1	0	500079870	500014610	50000890	50000220
PS_010320	1	0	7	7	2020-01-10	1 lost, 0 bag, 0 ext.	2020-01-03	burrowed	N2_PD1073_BROMO_10UM_3	N2_PD1073	C_elegans	2	Phillips	3	bromocriptine	10	uM	standard	0	0	1	0	500079830	500014620	50000890	50000220
PS_010320	1	0	7	7	2020-01-10	1 lost, 0 bag, 0 ext.	2020-01-03	burrowed	N2_PD1073_BROMO_10UM_3	N2_PD1073	C_elegans	2	Phillips	3	bromocriptine	10	uM	standard	0	0	1	0	500079840	500014620	50000890	50000220
PS_010320	0	1	7		2020-01-10	1 lost, 0 bag, 0 ext.	2020-01-03	burrowed	N2_PD1073_BROMO_10UM_3	N2_PD1073	C_elegans	2	Phillips	3	bromocriptine	10	uM	standard	0	0	1	0	500079850	500014620	50000890	50000220
PS_010320	1	0	31	31	2020-02-03	0 lost, 0 bag, 0 ext.	2020-01-03		N2_PD1073_BROMO_10UM_3	N2_PD1073	C_elegans	2	Phillips	3	bromocriptine	10	uM	standard	0	0	1	0	500093970	500019800	50000890	50000220
PS_010320	1	0	26	26	2020-01-29	1 lost, 0 bag, 0 ext.	2020-01-03	1 missing	N2_PD1073_BROMO_50UM_1	N2_PD1073	C_elegans	5	Phillips	1	bromocriptine	50	uM	standard	0	0	1	0	500058240	500010800	50000900	50000220
PS_010320	0	1	26		2020-01-29	1 lost, 0 bag, 0 ext.	2020-01-03	1 missing	N2_PD1073_BROMO_50UM_1	N2_PD1073	C_elegans	5	Phillips	1	bromocriptine	50	uM	standard	0	0	1	0	500058250	500010800	50000900	50000220
PS_010320	1	0	24	24	2020-01-27	0 lost, 0 bag, 0 ext.	2020-01-03		N2_PD1073_BROMO_50UM_1	N2_PD1073	C_elegans	5	Phillips	1	bromocriptine	50	uM	standard	0	0	1	0	500058190	500010810	50000900	50000220
PS_010320	1	0	24	24	2020-01-27	0 lost, 0 bag, 0 ext.	2020-01-03		N2_PD1073_BROMO_50UM_1	N2_PD1073	C_elegans	5	Phillips	1	bromocriptine	50	uM	standard	0	0	1	0	500058200	500010810	50000900	50000220
PS_010320	1	0	24	24	2020-01-27	0 lost, 0 bag, 0 ext.	2020-01-03		N2_PD1073_BROMO_50UM_1	N2_PD1073	C_elegans	5	Phillips	1	bromocriptine	50	uM	standard	0	0	1	0	500058210	500010810	50000900	50000220
PS_010320	1	0	24	24	2020-01-27	0 lost, 0 bag, 0 ext.	2020-01-03		N2_PD1073_BROMO_50UM_1	N2_PD1073	C_elegans	5	Phillips	1	bromocriptine	50	uM	standard	0	0	1	0	500058220	500010810	50000900	50000220
PS_010320	1	0	24	24	2020-01-27	0 lost, 0 bag, 0 ext.	2020-01-03		N2_PD1073_BROMO_50UM_1	N2_PD1073	C_elegans	5	Phillips	1	bromocriptine	50	uM	standard	0	0	1	0	500058230	500010810	50000900	50000220
PS_010320	1	0	21	21	2020-01-24	0 lost, 0 bag, 0 ext.	2020-01-03		N2_PD1073_BROMO_50UM_1	N2_PD1073	C_elegans	5	Phillips	1	bromocriptine	50	uM	standard	0	0	1	0	500058170	500010820	50000900	50000220
PS_010320	1	0	21	21	2020-01-24	0 lost, 0 bag, 0 ext.	2020-01-03		N2_PD1073_BROMO_50UM_1	N2_PD1073	C_elegans	5	Phillips	1	bromocriptine	50	uM	standard	0	0	1	0	500058180	500010820	50000900	50000220
PS_010320	1	0	19	19	2020-01-22	0 lost, 0 bag, 0 ext.	2020-01-03		N2_PD1073_BROMO_50UM_1	N2_PD1073	C_elegans	5	Phillips	1	bromocriptine	50	uM	standard	0	0	1	0	500058100	500010830	50000900	50000220
PS_010320	1	0	19	19	2020-01-22	0 lost, 0 bag, 0 ext.	2020-01-03		N2_PD1073_BROMO_50UM_1	N2_PD1073	C_elegans	5	Phillips	1	bromocriptine	50	uM	standard	0	0	1	0	500058110	500010830	50000900	50000220
PS_010320	1	0	19	19	2020-01-22	0 lost, 0 bag, 0 ext.	2020-01-03		N2_PD1073_BROMO_50UM_1	N2_PD1073	C_elegans	5	Phillips	1	bromocriptine	50	uM	standard	0	0	1	0	500058120	500010830	50000900	50000220
PS_010320	1	0	17	17	2020-01-20	20 lost, 0 bag, 0 ext.	2020-01-03	20 walled	N2_PD1073_BROMO_50UM_1	N2_PD1073	C_elegans	5	Phillips	1	bromocriptine	50	uM	standard	0	0	1	0	500057880	500010840	50000900	50000220
PS_010320	1	0	17	17	2020-01-20	20 lost, 0 bag, 0 ext.	2020-01-03	20 walled	N2_PD1073_BROMO_50UM_1	N2_PD1073	C_elegans	5	Phillips	1	bromocriptine	50	uM	standard	0	0	1	0	500057890	500010840	50000900	50000220
PS_010320	0	1	17		2020-01-20	20 lost, 0 bag, 0 ext.	2020-01-03	20 walled	N2_PD1073_BROMO_50UM_1	N2_PD1073	C_elegans	5	Phillips	1	bromocriptine	50	uM	standard	0	0	1	0	500057900	500010840	50000900	50000220
PS_010320	0	1	17		2020-01-20	20 lost, 0 bag, 0 ext.	2020-01-03	20 walled	N2_PD1073_BROMO_50UM_1	N2_PD1073	C_elegans	5	Phillips	1	bromocriptine	50	uM	standard	0	0	1	0	500057910	500010840	50000900	50000220
PS_010320	0	1	17		2020-01-20	20 lost, 0 bag, 0 ext.	2020-01-03	20 walled	N2_PD1073_BROMO_50UM_1	N2_PD1073	C_elegans	5	Phillips	1	bromocriptine	50	uM	standard	0	0	1	0	500057920	500010840	50000900	50000220
PS_010320	0	1	17		2020-01-20	20 lost, 0 bag, 0 ext.	2020-01-03	20 walled	N2_PD1073_BROMO_50UM_1	N2_PD1073	C_elegans	5	Phillips	1	bromocriptine	50	uM	standard	0	0	1	0	500057930	500010840	50000900	50000220
PS_010320	0	1	17		2020-01-20	20 lost, 0 bag, 0 ext.	2020-01-03	20 walled	N2_PD1073_BROMO_50UM_1	N2_PD1073	C_elegans	5	Phillips	1	bromocriptine	50	uM	standard	0	0	1	0	500057940	500010840	50000900	50000220
PS_010320	0	1	17		2020-01-20	20 lost, 0 bag, 0 ext.	2020-01-03	20 walled	N2_PD1073_BROMO_50UM_1	N2_PD1073	C_elegans	5	Phillips	1	bromocriptine	50	uM	standard	0	0	1	0	500057950	500010840	50000900	50000220
PS_010320	0	1	17		2020-01-20	20 lost, 0 bag, 0 ext.	2020-01-03	20 walled	N2_PD1073_BROMO_50UM_1	N2_PD1073	C_elegans	5	Phillips	1	bromocriptine	50	uM	standard	0	0	1	0	500057960	500010840	50000900	50000220
PS_010320	0	1	17		2020-01-20	20 lost, 0 bag, 0 ext.	2020-01-03	20 walled	N2_PD1073_BROMO_50UM_1	N2_PD1073	C_elegans	5	Phillips	1	bromocriptine	50	uM	standard	0	0	1	0	500057970	500010840	50000900	50000220
PS_010320	0	1	17		2020-01-20	20 lost, 0 bag, 0 ext.	2020-01-03	20 walled	N2_PD1073_BROMO_50UM_1	N2_PD1073	C_elegans	5	Phillips	1	bromocriptine	50	uM	standard	0	0	1	0	500057980	500010840	50000900	50000220
PS_010320	0	1	17		2020-01-20	20 lost, 0 bag, 0 ext.	2020-01-03	20 walled	N2_PD1073_BROMO_50UM_1	N2_PD1073	C_elegans	5	Phillips	1	bromocriptine	50	uM	standard	0	0	1	0	500057990	500010840	50000900	50000220
PS_010320	0	1	17		2020-01-20	20 lost, 0 bag, 0 ext.	2020-01-03	20 walled	N2_PD1073_BROMO_50UM_1	N2_PD1073	C_elegans	5	Phillips	1	bromocriptine	50	uM	standard	0	0	1	0	500058000	500010840	50000900	50000220
PS_010320	0	1	17		2020-01-20	20 lost, 0 bag, 0 ext.	2020-01-03	20 walled	N2_PD1073_BROMO_50UM_1	N2_PD1073	C_elegans	5	Phillips	1	bromocriptine	50	uM	standard	0	0	1	0	500058010	500010840	50000900	50000220
PS_010320	0	1	17		2020-01-20	20 lost, 0 bag, 0 ext.	2020-01-03	20 walled	N2_PD1073_BROMO_50UM_1	N2_PD1073	C_elegans	5	Phillips	1	bromocriptine	50	uM	standard	0	0	1	0	500058020	500010840	50000900	50000220
PS_010320	0	1	17		2020-01-20	20 lost, 0 bag, 0 ext.	2020-01-03	20 walled	N2_PD1073_BROMO_50UM_1	N2_PD1073	C_elegans	5	Phillips	1	bromocriptine	50	uM	standard	0	0	1	0	500058030	500010840	50000900	50000220
PS_010320	0	1	17		2020-01-20	20 lost, 0 bag, 0 ext.	2020-01-03	20 walled	N2_PD1073_BROMO_50UM_1	N2_PD1073	C_elegans	5	Phillips	1	bromocriptine	50	uM	standard	0	0	1	0	500058040	500010840	50000900	50000220
PS_010320	0	1	17		2020-01-20	20 lost, 0 bag, 0 ext.	2020-01-03	20 walled	N2_PD1073_BROMO_50UM_1	N2_PD1073	C_elegans	5	Phillips	1	bromocriptine	50	uM	standard	0	0	1	0	500058050	500010840	50000900	50000220
PS_010320	0	1	17		2020-01-20	20 lost, 0 bag, 0 ext.	2020-01-03	20 walled	N2_PD1073_BROMO_50UM_1	N2_PD1073	C_elegans	5	Phillips	1	bromocriptine	50	uM	standard	0	0	1	0	500058060	500010840	50000900	50000220
PS_010320	0	1	17		2020-01-20	20 lost, 0 bag, 0 ext.	2020-01-03	20 walled	N2_PD1073_BROMO_50UM_1	N2_PD1073	C_elegans	5	Phillips	1	bromocriptine	50	uM	standard	0	0	1	0	500058070	500010840	50000900	50000220
PS_010320	0	1	17		2020-01-20	20 lost, 0 bag, 0 ext.	2020-01-03	20 walled	N2_PD1073_BROMO_50UM_1	N2_PD1073	C_elegans	5	Phillips	1	bromocriptine	50	uM	standard	0	0	1	0	500058080	500010840	50000900	50000220
PS_010320	0	1	17		2020-01-20	20 lost, 0 bag, 0 ext.	2020-01-03	20 walled	N2_PD1073_BROMO_50UM_1	N2_PD1073	C_elegans	5	Phillips	1	bromocriptine	50	uM	standard	0	0	1	0	500058090	500010840	50000900	50000220
PS_010320	1	0	14	14	2020-01-17	4 lost, 0 bag, 0 ext.	2020-01-03	4 wall	N2_PD1073_BROMO_50UM_1	N2_PD1073	C_elegans	5	Phillips	1	bromocriptine	50	uM	standard	0	0	1	0	500057820	500010850	50000900	50000220
PS_010320	1	0	14	14	2020-01-17	4 lost, 0 bag, 0 ext.	2020-01-03	4 wall	N2_PD1073_BROMO_50UM_1	N2_PD1073	C_elegans	5	Phillips	1	bromocriptine	50	uM	standard	0	0	1	0	500057830	500010850	50000900	50000220
PS_010320	0	1	14		2020-01-17	4 lost, 0 bag, 0 ext.	2020-01-03	4 wall	N2_PD1073_BROMO_50UM_1	N2_PD1073	C_elegans	5	Phillips	1	bromocriptine	50	uM	standard	0	0	1	0	500057840	500010850	50000900	50000220
PS_010320	0	1	14		2020-01-17	4 lost, 0 bag, 0 ext.	2020-01-03	4 wall	N2_PD1073_BROMO_50UM_1	N2_PD1073	C_elegans	5	Phillips	1	bromocriptine	50	uM	standard	0	0	1	0	500057850	500010850	50000900	50000220
PS_010320	0	1	14		2020-01-17	4 lost, 0 bag, 0 ext.	2020-01-03	4 wall	N2_PD1073_BROMO_50UM_1	N2_PD1073	C_elegans	5	Phillips	1	bromocriptine	50	uM	standard	0	0	1	0	500057860	500010850	50000900	50000220
PS_010320	0	1	14		2020-01-17	4 lost, 0 bag, 0 ext.	2020-01-03	4 wall	N2_PD1073_BROMO_50UM_1	N2_PD1073	C_elegans	5	Phillips	1	bromocriptine	50	uM	standard	0	0	1	0	500057870	500010850	50000900	50000220
PS_010320	0	1	12		2020-01-15	2 lost, 0 bag, 0 ext.	2020-01-03	2 walled	N2_PD1073_BROMO_50UM_1	N2_PD1073	C_elegans	5	Phillips	1	bromocriptine	50	uM	standard	0	0	1	0	500057800	500010860	50000900	50000220
PS_010320	0	1	12		2020-01-15	2 lost, 0 bag, 0 ext.	2020-01-03	2 walled	N2_PD1073_BROMO_50UM_1	N2_PD1073	C_elegans	5	Phillips	1	bromocriptine	50	uM	standard	0	0	1	0	500057810	500010860	50000900	50000220
PS_010320	0	1	10		2020-01-13	6 lost, 0 bag, 0 ext.	2020-01-03	4 wall/1 down side/ 1 killed	N2_PD1073_BROMO_50UM_1	N2_PD1073	C_elegans	5	Phillips	1	bromocriptine	50	uM	standard	0	0	1	0	500057740	500010870	50000900	50000220
PS_010320	0	1	10		2020-01-13	6 lost, 0 bag, 0 ext.	2020-01-03	4 wall/1 down side/ 1 killed	N2_PD1073_BROMO_50UM_1	N2_PD1073	C_elegans	5	Phillips	1	bromocriptine	50	uM	standard	0	0	1	0	500057750	500010870	50000900	50000220
PS_010320	0	1	10		2020-01-13	6 lost, 0 bag, 0 ext.	2020-01-03	4 wall/1 down side/ 1 killed	N2_PD1073_BROMO_50UM_1	N2_PD1073	C_elegans	5	Phillips	1	bromocriptine	50	uM	standard	0	0	1	0	500057760	500010870	50000900	50000220
PS_010320	0	1	10		2020-01-13	6 lost, 0 bag, 0 ext.	2020-01-03	4 wall/1 down side/ 1 killed	N2_PD1073_BROMO_50UM_1	N2_PD1073	C_elegans	5	Phillips	1	bromocriptine	50	uM	standard	0	0	1	0	500057770	500010870	50000900	50000220
PS_010320	0	1	10		2020-01-13	6 lost, 0 bag, 0 ext.	2020-01-03	4 wall/1 down side/ 1 killed	N2_PD1073_BROMO_50UM_1	N2_PD1073	C_elegans	5	Phillips	1	bromocriptine	50	uM	standard	0	0	1	0	500057780	500010870	50000900	50000220
PS_010320	0	1	10		2020-01-13	6 lost, 0 bag, 0 ext.	2020-01-03	4 wall/1 down side/ 1 killed	N2_PD1073_BROMO_50UM_1	N2_PD1073	C_elegans	5	Phillips	1	bromocriptine	50	uM	standard	0	0	1	0	500057790	500010870	50000900	50000220
PS_010320	0	1	7		2020-01-10	2 lost, 0 bag, 0 ext.	2020-01-03	2 missing	N2_PD1073_BROMO_50UM_1	N2_PD1073	C_elegans	5	Phillips	1	bromocriptine	50	uM	standard	0	0	1	0	500057720	500010880	50000900	50000220
PS_010320	0	1	7		2020-01-10	2 lost, 0 bag, 0 ext.	2020-01-03	2 missing	N2_PD1073_BROMO_50UM_1	N2_PD1073	C_elegans	5	Phillips	1	bromocriptine	50	uM	standard	0	0	1	0	500057730	500010880	50000900	50000220
PS_010320	1	0	24	24	2020-01-27	0 lost, 0 bag, 0 ext.	2020-01-03		N2_PD1073_BROMO_50UM_2	N2_PD1073	C_elegans	9	Phillips	2	bromocriptine	50	uM	standard	0	0	1	0	500100790	500017140	50000910	50000220
PS_010320	0	1	21		2020-01-24	2 lost, 0 bag, 0 ext.	2020-01-03	walled	N2_PD1073_BROMO_50UM_2	N2_PD1073	C_elegans	9	Phillips	2	bromocriptine	50	uM	standard	0	0	1	0	500100770	500017150	50000910	50000220
PS_010320	0	1	21		2020-01-24	2 lost, 0 bag, 0 ext.	2020-01-03	walled	N2_PD1073_BROMO_50UM_2	N2_PD1073	C_elegans	9	Phillips	2	bromocriptine	50	uM	standard	0	0	1	0	500100780	500017150	50000910	50000220
PS_010320	1	0	19	19	2020-01-22	0 lost, 0 bag, 0 ext.	2020-01-03		N2_PD1073_BROMO_50UM_2	N2_PD1073	C_elegans	9	Phillips	2	bromocriptine	50	uM	standard	0	0	1	0	500100750	500017160	50000910	50000220
PS_010320	1	0	19	19	2020-01-22	0 lost, 0 bag, 0 ext.	2020-01-03		N2_PD1073_BROMO_50UM_2	N2_PD1073	C_elegans	9	Phillips	2	bromocriptine	50	uM	standard	0	0	1	0	500100760	500017160	50000910	50000220
PS_010320	1	0	17	17	2020-01-20	10 lost, 0 bag, 0 ext.	2020-01-03	walled	N2_PD1073_BROMO_50UM_2	N2_PD1073	C_elegans	9	Phillips	2	bromocriptine	50	uM	standard	0	0	1	0	500100600	500017170	50000910	50000220
PS_010320	1	0	17	17	2020-01-20	10 lost, 0 bag, 0 ext.	2020-01-03	walled	N2_PD1073_BROMO_50UM_2	N2_PD1073	C_elegans	9	Phillips	2	bromocriptine	50	uM	standard	0	0	1	0	500100610	500017170	50000910	50000220
PS_010320	1	0	17	17	2020-01-20	10 lost, 0 bag, 0 ext.	2020-01-03	walled	N2_PD1073_BROMO_50UM_2	N2_PD1073	C_elegans	9	Phillips	2	bromocriptine	50	uM	standard	0	0	1	0	500100620	500017170	50000910	50000220
PS_010320	1	0	17	17	2020-01-20	10 lost, 0 bag, 0 ext.	2020-01-03	walled	N2_PD1073_BROMO_50UM_2	N2_PD1073	C_elegans	9	Phillips	2	bromocriptine	50	uM	standard	0	0	1	0	500100630	500017170	50000910	50000220
PS_010320	1	0	17	17	2020-01-20	10 lost, 0 bag, 0 ext.	2020-01-03	walled	N2_PD1073_BROMO_50UM_2	N2_PD1073	C_elegans	9	Phillips	2	bromocriptine	50	uM	standard	0	0	1	0	500100640	500017170	50000910	50000220
PS_010320	0	1	17		2020-01-20	10 lost, 0 bag, 0 ext.	2020-01-03	walled	N2_PD1073_BROMO_50UM_2	N2_PD1073	C_elegans	9	Phillips	2	bromocriptine	50	uM	standard	0	0	1	0	500100650	500017170	50000910	50000220
PS_010320	0	1	17		2020-01-20	10 lost, 0 bag, 0 ext.	2020-01-03	walled	N2_PD1073_BROMO_50UM_2	N2_PD1073	C_elegans	9	Phillips	2	bromocriptine	50	uM	standard	0	0	1	0	500100660	500017170	50000910	50000220
PS_010320	0	1	17		2020-01-20	10 lost, 0 bag, 0 ext.	2020-01-03	walled	N2_PD1073_BROMO_50UM_2	N2_PD1073	C_elegans	9	Phillips	2	bromocriptine	50	uM	standard	0	0	1	0	500100670	500017170	50000910	50000220
[truncated: 23,481 more rows]
