# Supplementary material for: Metformin treatment of diverse Caenorhabditis species reveals the importance of genetic background in longevity and healthspan extension outcomes
Source: Aging Cell. 2021 Nov 27;21(1):e13488. doi: 10.1111/acel.13488 (PMC8761014; doi:10.1111/acel.13488)
Supplement: Supplementary file 7 — Dataset S6 [file ACEL-21-e13488-s001.xlsx]

## Sheet: CeleST
Lab	Experiment	Date	Tech	Strain	Compound	Trial	Age	Sample	Video	Worm	Wave	Body	Asymmetry	Stretch	Curling	Travel	Brush	Activity	SwimmingScore	SwimmingScoreMean	AdjSwimmingScore
Driscoll	DC_112819	2019-11-28	4	AF16	H2O	1	8	Sample_4 AF16 D10 CTRL 1_1_3	4 AF16 D10 CTRL 1_1	1	48.8416	1.08215	0.008223	0.421776	0	1.99187	0.073799	111.628	5.37662	5.20019	0.176429
Driscoll	DC_112819	2019-11-28	4	AF16	H2O	1	8	Sample_4 AF16 D10 CTRL 1_1_3	4 AF16 D10 CTRL 1_1	2	24.7474	1.33731	0.024116	0.623094	0	1.71793	0.09223	78.4006	5.73875	5.20019	0.538559
Driscoll	DC_112819	2019-11-28	4	AF16	H2O	1	8	Sample_4 AF16 D10 CTRL 1_1_3	4 AF16 D10 CTRL 1_1	3	101.621	0.572675	0.001198	0.353856	0	6.40143	0.244921	236.798	7.69007	5.20019	2.48988
Driscoll	DC_112819	2019-11-28	4	AF16	H2O	1	8	Sample_4 AF16 D10 CTRL 1_2_3	4 AF16 D10 CTRL 1_2	1	18.2128	1.37538	0.013043	0.540862	0	1.77137	0.060928	46.0481	4.58337	5.20019	-0.616823
Driscoll	DC_112819	2019-11-28	4	AF16	H2O	1	8	Sample_4 AF16 D10 CTRL 1_2_3	4 AF16 D10 CTRL 1_2	2	83.9673	0.821627	0.002452	0.31741	0	4.48576	0.180044	190.171	6.58224	5.20019	1.38205
Driscoll	DC_112819	2019-11-28	4	AF16	H2O	1	8	Sample_4 AF16 D10 CTRL 1_2_3	4 AF16 D10 CTRL 1_2	3	70.1561	0.607107	0.007123	0.398663	0	4.75633	0.195804	124.022	5.61285	5.20019	0.412662
Driscoll	DC_112819	2019-11-28	4	AF16	H2O	1	8	Sample_4 AF16 D10 CTRL 1_3_3	4 AF16 D10 CTRL 1_3	1	35.8386	1.19821	0.027919	0.485876	0	2.49877	0.086534	108.878	5.50546	5.20019	0.30527
Driscoll	DC_112819	2019-11-28	4	AF16	H2O	1	8	Sample_4 AF16 D10 CTRL 1_3_3	4 AF16 D10 CTRL 1_3	2	25.9787	1.00434	0.013053	0.625802	0	1.10641	0.061546	101.68	5.98799	5.20019	0.7878
Driscoll	DC_112819	2019-11-28	4	AF16	H2O	1	8	Sample_4 AF16 D10 CTRL 1_3_3	4 AF16 D10 CTRL 1_3	3	18.1857	1.34677	0.022589	0.593486	0.339623	1.81174	0.064351	53.1346	4.94045	5.20019	-0.259742
Driscoll	DC_112819	2019-11-28	4	AF16	H2O	1	8	Sample_4 AF16 D10 CTRL 1_4_3	4 AF16 D10 CTRL 1_4	1	24.9346	0.73516	0.008748	0.384762	0	2.26705	0.053826	69.8922	3.86703	5.20019	-1.33316
Driscoll	DC_112819	2019-11-28	4	AF16	H2O	1	8	Sample_4 AF16 D10 CTRL 1_4_3	4 AF16 D10 CTRL 1_4	2	45.1298	0.696367	0.026343	0.351375	0	2.19815	0.19064	131.703	5.41317	5.20019	0.212975
Driscoll	DC_112819	2019-11-28	4	AF16	H2O	1	8	Sample_4 AF16 D10 CTRL 1_4_3	4 AF16 D10 CTRL 1_4	3	84.5118	0.469192	0.019493	0.32753	0	6.9608	0.271927	275.77	7.90964	5.20019	2.70944
Driscoll	DC_112819	2019-11-28	4	AF16	H2O	1	8	Sample_4 AF16 D10 CTRL 1_5_3	4 AF16 D10 CTRL 1_5	1	82.9229	0.623568	0.00107	0.41497	1.01887	5.03841	0.274407	215.093	7.55559	5.20019	2.3554
Driscoll	DC_112819	2019-11-28	4	AF16	H2O	1	8	Sample_4 AF16 D10 CTRL 1_5_3	4 AF16 D10 CTRL 1_5	2	49.1862	1.07278	0.004839	0.477254	0	1.79206	0.086288	109.269	5.69785	5.20019	0.497657
Driscoll	DC_112819	2019-11-28	4	AF16	H2O	1	8	Sample_4 AF16 D10 CTRL 1_5_3	4 AF16 D10 CTRL 1_5	3	13.5826	1.50346	0.040484	0.697872	7.83109	0.929686	0.051185	36.7651	4.64256	5.20019	-0.557634
Driscoll	DC_112819	2019-11-28	4	AF16	METFO	1	8	Sample_4 AF16 D10 metformin 1_1_3	4 AF16 D10 metformin 1_1	1	66.9161	0.691689	0.004778	0.40218	0	4.65714	0.145561	214.854	7.0159	5.20019	1.81571
Driscoll	DC_112819	2019-11-28	4	AF16	METFO	1	8	Sample_4 AF16 D10 metformin 1_1_3	4 AF16 D10 metformin 1_1	2	6.56156	1.8834	0.131044	0.387959	8.14126	0.307842	0.029948	9.99649	2.50822	5.20019	-2.69197
Driscoll	DC_112819	2019-11-28	4	AF16	METFO	1	8	Sample_4 AF16 D10 metformin 1_1_3	4 AF16 D10 metformin 1_1	3	23.4553	1.4246	0.001296	0.558956	0	1.18498	0.044387	55.4526	4.96369	5.20019	-0.236501
Driscoll	DC_112819	2019-11-28	4	AF16	METFO	1	8	Sample_4 AF16 D10 metformin 1_2_2	4 AF16 D10 metformin 1_2	1	67.2503	0.610787	0.0012	0.332065	0	5.22226	0.180253	193.518	6.292	5.20019	1.09181
Driscoll	DC_112819	2019-11-28	4	AF16	METFO	1	8	Sample_4 AF16 D10 metformin 1_2_2	4 AF16 D10 metformin 1_2	2	112.235	0.52252	0.001879	0.305835	0	5.28147	0.281857	313.912	9.09722	5.20019	3.89703
Driscoll	DC_112819	2019-11-28	4	AF16	METFO	1	8	Sample_4 AF16 D10 metformin 1_3_3	4 AF16 D10 metformin 1_3	1	82.7779	0.757557	0.000434	0.407718	0	7.521	0.241598	226.719	7.4891	5.20019	2.28891
Driscoll	DC_112819	2019-11-28	4	AF16	METFO	1	8	Sample_4 AF16 D10 metformin 1_3_3	4 AF16 D10 metformin 1_3	2	68.2248	0.949208	0.004603	0.389649	0	3.22862	0.149266	160.199	6.33849	5.20019	1.1383
Driscoll	DC_112819	2019-11-28	4	AF16	METFO	1	8	Sample_4 AF16 D10 metformin 1_3_3	4 AF16 D10 metformin 1_3	3	67.7984	1.37147	0.001824	0.395992	0	3.63712	0.141217	159.953	6.49726	5.20019	1.29706
Driscoll	DC_112819	2019-11-28	4	AF16	METFO	1	8	Sample_4 AF16 D10 metformin 1_4_3	4 AF16 D10 metformin 1_4	1	66.8828	0.85869	0.010169	0.368004	0	4.68904	0.156936	164.184	6.08451	5.20019	0.88432
Driscoll	DC_112819	2019-11-28	4	AF16	METFO	1	8	Sample_4 AF16 D10 metformin 1_4_3	4 AF16 D10 metformin 1_4	2	34.6715	0.676527	0.00877	0.505608	0	2.17332	0.075929	112.676	5.42852	5.20019	0.228327
Driscoll	DC_112819	2019-11-28	4	AF16	METFO	1	8	Sample_4 AF16 D10 metformin 1_4_3	4 AF16 D10 metformin 1_4	3	12.2813	1.32465	0.014748	0.647028	3.71482	1.18713	0.060647	37.4986	4.64655	5.20019	-0.553644
Driscoll	DC_112819	2019-11-28	4	AF16	METFO	1	8	Sample_4 AF16 D10 metformin 1_5_3	4 AF16 D10 metformin 1_5	1	65.3061	0.985606	0.031743	0.379385	0	4.35158	0.154252	145.182	5.87388	5.20019	0.673693
Driscoll	DC_112819	2019-11-28	4	AF16	METFO	1	8	Sample_4 AF16 D10 metformin 1_5_3	4 AF16 D10 metformin 1_5	2	67.4286	0.705639	0.006492	0.366278	0	5.97538	0.155452	187.198	6.25507	5.20019	1.05487
Driscoll	DC_112819	2019-11-28	4	AF16	METFO	1	8	Sample_4 AF16 D10 metformin 1_5_3	4 AF16 D10 metformin 1_5	3	73.4062	0.445779	0.004097	0.445052	0	5.44534	0.261141	241.98	7.94404	5.20019	2.74385
Driscoll	DC_112819	2019-11-28	23	AF16	H2O	1	8	Sample_23 AF16 D10 CRTL 1-1_3	23 AF16 D10 CRTL 1-1	1	99.891	0.371552	0.004733	0.334719	0	8.10472	0.275593	266.952	7.87642	5.20019	2.67623
Driscoll	DC_112819	2019-11-28	23	AF16	H2O	1	8	Sample_23 AF16 D10 CRTL 1-1_3	23 AF16 D10 CRTL 1-1	2	66.3866	0.568183	0.007685	0.352846	0	6.3025	0.203036	213.878	6.65829	5.20019	1.4581
Driscoll	DC_112819	2019-11-28	23	AF16	H2O	1	8	Sample_23 AF16 D10 CRTL 1-1_3	23 AF16 D10 CRTL 1-1	3	74.6622	0.577262	0.001737	0.407328	1.23365	5.39776	0.221086	223.861	7.2996	5.20019	2.09941
Driscoll	DC_112819	2019-11-28	23	AF16	H2O	1	8	Sample_23 AF16 D10 CRTL 1-2_3	23 AF16 D10 CRTL 1-2	1	67.0788	0.518722	0.007387	0.391135	0	6.38442	0.193185	231.876	7.11505	5.20019	1.91486
Driscoll	DC_112819	2019-11-28	23	AF16	H2O	1	8	Sample_23 AF16 D10 CRTL 1-2_3	23 AF16 D10 CRTL 1-2	2	10.4872	1.60112	0.049183	0.439917	0	1.50425	0.048943	31.0614	3.74629	5.20019	-1.4539
Driscoll	DC_112819	2019-11-28	23	AF16	H2O	1	8	Sample_23 AF16 D10 CRTL 1-2_3	23 AF16 D10 CRTL 1-2	3	7.86311	1.73253	0.017751	0.55819	0	0.451348	0.036248	14.0321	4.22247	5.20019	-0.977716
Driscoll	DC_112819	2019-11-28	23	AF16	H2O	1	8	Sample_23 AF16 D10 CRTL 1-3_3	23 AF16 D10 CRTL 1-3	1	5.64774	1.96795	0.028447	0.346861	0	0.320756	0.02647	7.53676	3.03433	5.20019	-2.16586
Driscoll	DC_112819	2019-11-28	23	AF16	H2O	1	8	Sample_23 AF16 D10 CRTL 1-3_3	23 AF16 D10 CRTL 1-3	2	7.95718	1.70418	0.017171	0.559449	3.60225	1.13741	0.051987	20.2525	3.99064	5.20019	-1.20955
Driscoll	DC_112819	2019-11-28	23	AF16	H2O	1	8	Sample_23 AF16 D10 CRTL 1-3_3	23 AF16 D10 CRTL 1-3	3	61.4583	0.366154	0.015003	0.376348	0	5.88504	0.213712	215.974	6.72284	5.20019	1.52265
Driscoll	DC_112819	2019-11-28	23	AF16	H2O	1	8	Sample_23 AF16 D10 CRTL 1-4_3	23 AF16 D10 CRTL 1-4	1	67.35	0.516741	0.000443	0.38327	0	5.02839	0.207164	205.702	6.83194	5.20019	1.63175
Driscoll	DC_112819	2019-11-28	23	AF16	H2O	1	8	Sample_23 AF16 D10 CRTL 1-4_3	23 AF16 D10 CRTL 1-4	2	53.2052	0.677094	0.010928	0.381126	0	3.59442	0.153234	154.929	5.81995	5.20019	0.619758
Driscoll	DC_112819	2019-11-28	23	AF16	H2O	1	8	Sample_23 AF16 D10 CRTL 1-4_3	23 AF16 D10 CRTL 1-4	3	20.9566	0.813137	0.025257	0.480231	0.11194	1.87442	0.053439	64.9464	4.29386	5.20019	-0.906328
Driscoll	DC_112819	2019-11-28	23	AF16	H2O	1	8	Sample_23 AF16 D10 CRTL 1-5_3	23 AF16 D10 CRTL 1-5	1	52.0551	0.20215	0.00732	0.389729	0	2.77711	0.14996	179.923	6.12605	5.20019	0.925864
Driscoll	DC_112819	2019-11-28	23	AF16	H2O	1	8	Sample_23 AF16 D10 CRTL 1-5_3	23 AF16 D10 CRTL 1-5	2	55.3195	1.00161	0.018733	0.42202	0	2.86749	0.121027	136.247	5.88694	5.20019	0.686746
Driscoll	DC_112819	2019-11-28	23	AF16	H2O	1	8	Sample_23 AF16 D10 CRTL 1-5_3	23 AF16 D10 CRTL 1-5	3	84.5764	0.502874	0.009213	0.349024	0	4.46234	0.225372	247.359	7.70579	5.20019	2.5056
Driscoll	DC_112819	2019-11-28	23	AF16	METFO	1	8	Sample_23 AF16 D10 METFORMIN 1-1_3	23 AF16 D10 METFORMIN 1-1	1	52.1295	0.607013	0.015015	0.505419	1.01124	2.97641	0.084699	153.02	6.17776	5.20019	0.977566
Driscoll	DC_112819	2019-11-28	23	AF16	METFO	1	8	Sample_23 AF16 D10 METFORMIN 1-1_3	23 AF16 D10 METFORMIN 1-1	2	68.915	0.549516	0.003484	0.374583	0	5.9962	0.210694	214.563	6.87504	5.20019	1.67485
Driscoll	DC_112819	2019-11-28	23	AF16	METFO	1	8	Sample_23 AF16 D10 METFORMIN 1-1_3	23 AF16 D10 METFORMIN 1-1	3	67	0.480892	0.005207	0.340317	0	5.83052	0.110446	225.919	6.53517	5.20019	1.33498
Driscoll	DC_112819	2019-11-28	23	AF16	METFO	1	8	Sample_23 AF16 D10 METFORMIN 1-2_3	23 AF16 D10 METFORMIN 1-2	1	58.2462	0.472089	0.004905	0.345184	0	4.55643	0.201785	181.788	6.1015	5.20019	0.901314
Driscoll	DC_112819	2019-11-28	23	AF16	METFO	1	8	Sample_23 AF16 D10 METFORMIN 1-2_3	23 AF16 D10 METFORMIN 1-2	2	66.5731	0.47123	0.002441	0.307038	0	4.62437	0.177183	188.532	6.0523	5.20019	0.852111
Driscoll	DC_112819	2019-11-28	23	AF16	METFO	1	8	Sample_23 AF16 D10 METFORMIN 1-2_3	23 AF16 D10 METFORMIN 1-2	3	67.2715	0.446972	0.025174	0.387463	0.225564	5.83806	0.140298	218.897	6.71135	5.20019	1.51116
Driscoll	DC_112819	2019-11-28	23	AF16	METFO	1	8	Sample_23 AF16 D10 METFORMIN 1-3_3	23 AF16 D10 METFORMIN 1-3	1	67.2336	0.428652	0.002784	0.335283	0	5.71213	0.18678	200.686	6.30727	5.20019	1.10708
Driscoll	DC_112819	2019-11-28	23	AF16	METFO	1	8	Sample_23 AF16 D10 METFORMIN 1-3_3	23 AF16 D10 METFORMIN 1-3	2	67.8128	0.355579	0.025929	0.319033	0	5.28668	0.185556	196.624	6.14871	5.20019	0.948522
Driscoll	DC_112819	2019-11-28	23	AF16	METFO	1	8	Sample_23 AF16 D10 METFORMIN 1-3_3	23 AF16 D10 METFORMIN 1-3	3	50.6879	0.66843	0.042223	0.284405	1.1583	3.2595	0.201099	174.15	5.64084	5.20019	0.440647
Driscoll	DC_112819	2019-11-28	23	AF16	METFO	1	8	Sample_23 AF16 D10 METFORMIN 1-4_3	23 AF16 D10 METFORMIN 1-4	1	34.6716	0.946486	0.010308	0.383233	0	2.01348	0.069919	77.4463	4.3052	5.20019	-0.894989
Driscoll	DC_112819	2019-11-28	23	AF16	METFO	1	8	Sample_23 AF16 D10 METFORMIN 1-4_3	23 AF16 D10 METFORMIN 1-4	2	61.869	0.506616	0.009027	0.30713	0	4.1291	0.181297	190.504	6.09524	5.20019	0.895053
Driscoll	DC_112819	2019-11-28	23	AF16	METFO	1	8	Sample_23 AF16 D10 METFORMIN 1-4_3	23 AF16 D10 METFORMIN 1-4	3	61.4086	0.485408	0.004956	0.353641	0.674157	7.23516	0.206366	204.846	6.25082	5.20019	1.05063
Driscoll	DC_112819	2019-11-28	23	AF16	METFO	1	8	Sample_23 AF16 D10 METFORMIN 1-5_3	23 AF16 D10 METFORMIN 1-5	1	51.0632	0.675684	0.022853	0.386205	0	4.07667	0.202991	203.298	6.7174	5.20019	1.51721
Driscoll	DC_112819	2019-11-28	23	AF16	METFO	1	8	Sample_23 AF16 D10 METFORMIN 1-5_3	23 AF16 D10 METFORMIN 1-5	2	103.015	0.542891	0.001783	0.319816	0.113852	7.21701	0.285401	290.469	8.4404	5.20019	3.24021
Driscoll	DC_112819	2019-11-28	23	AF16	METFO	1	8	Sample_23 AF16 D10 METFORMIN 1-5_3	23 AF16 D10 METFORMIN 1-5	3	64.6621	0.562791	0.008558	0.378907	1.71079	4.3286	0.206565	284.807	8.04771	5.20019	2.84752
Driscoll	DC_112819	2019-11-28	16	AF16	H2O	1	8	Sample_16 AF16 D10 CTRL 1_1_3	16 AF16 D10 CTRL 1_1	1	34.5051	1.15904	0.009838	0.516568	0	3.29528	0.081618	88.9937	5.20981	5.20019	0.0096148
Driscoll	DC_112819	2019-11-28	16	AF16	H2O	1	8	Sample_16 AF16 D10 CTRL 1_1_3	16 AF16 D10 CTRL 1_1	2	58.7107	0.88622	0.000638	0.345416	0	2.88175	0.125173	141.823	5.59031	5.20019	0.390124
Driscoll	DC_112819	2019-11-28	16	AF16	H2O	1	8	Sample_16 AF16 D10 CTRL 1_1_3	16 AF16 D10 CTRL 1_1	3	67.9551	0.901637	0.002516	0.271366	0	3.52006	0.151969	156.491	5.59216	5.20019	0.391965
Driscoll	DC_112819	2019-11-28	16	AF16	H2O	1	8	Sample_16 AF16 D10 CTRL 1_2_3	16 AF16 D10 CTRL 1_2	1	11.5172	1.43613	0.00799	0.439812	0	1.26785	0.05709	33.5315	3.80876	5.20019	-1.39143
Driscoll	DC_112819	2019-11-28	16	AF16	H2O	1	8	Sample_16 AF16 D10 CTRL 1_2_3	16 AF16 D10 CTRL 1_2	2	66.4093	1.21252	0.00087	0.327804	0	2.71286	0.140387	137.842	5.76205	5.20019	0.561864
Driscoll	DC_112819	2019-11-28	16	AF16	H2O	1	8	Sample_16 AF16 D10 CTRL 1_2_3	16 AF16 D10 CTRL 1_2	3	66.4575	0.985163	0.000452	0.381302	0	2.34567	0.161535	158.674	6.39681	5.20019	1.19662
Driscoll	DC_112819	2019-11-28	16	AF16	H2O	1	8	Sample_16 AF16 D10 CTRL 1_3_3	16 AF16 D10 CTRL 1_3	1	9.10461	1.6753	0.02262	0.522123	0	0.788185	0.049964	20.7551	4.1333	5.20019	-1.06689
Driscoll	DC_112819	2019-11-28	16	AF16	H2O	1	8	Sample_16 AF16 D10 CTRL 1_3_3	16 AF16 D10 CTRL 1_3	2	33.311	1.16612	0.031637	0.513632	0	1.72357	0.170648	98.4206	5.76217	5.20019	0.561981
Driscoll	DC_112819	2019-11-28	16	AF16	H2O	1	8	Sample_16 AF16 D10 CTRL 1_3_3	16 AF16 D10 CTRL 1_3	3	66.269	0.916529	0.003134	0.386738	0	2.93172	0.152074	143.016	6.03139	5.20019	0.831198
Driscoll	DC_112819	2019-11-28	16	AF16	H2O	1	8	Sample_16 AF16 D10 CTRL 1_4_2	16 AF16 D10 CTRL 1_4	1	50.8499	0.859214	0.00789	0.424602	0	2.49602	0.112306	116.917	5.46503	5.20019	0.264836
Driscoll	DC_112819	2019-11-28	16	AF16	H2O	1	8	Sample_16 AF16 D10 CTRL 1_4_2	16 AF16 D10 CTRL 1_4	2	68.127	0.899804	0.000385	0.340405	0	4.00389	0.16646	169.691	6.1793	5.20019	0.979109
Driscoll	DC_112819	2019-11-28	16	AF16	H2O	1	8	Sample_16 AF16 D10 CTRL 1_5_3	16 AF16 D10 CTRL 1_5	1	26.3638	1.0327	0.030604	0.488736	0	1.76146	0.082742	80.2533	4.88768	5.20019	-0.312509
Driscoll	DC_112819	2019-11-28	16	AF16	H2O	1	8	Sample_16 AF16 D10 CTRL 1_5_3	16 AF16 D10 CTRL 1_5	2	51.1001	0.938426	0.010129	0.38179	0	2.12066	0.114544	117.78	5.33737	5.20019	0.137179
Driscoll	DC_112819	2019-11-28	16	AF16	H2O	1	8	Sample_16 AF16 D10 CTRL 1_5_3	16 AF16 D10 CTRL 1_5	3	67.4184	0.613255	0.002058	0.322464	0	4.23888	0.181949	186.577	6.23959	5.20019	1.0394
Driscoll	DC_112819	2019-11-28	16	AF16	METFO	1	8	Sample_16 AF16 D10 metformin 1_1_3	16 AF16 D10 metformin 1_1	1	41.471	0.99954	0.008399	0.362249	0	3.59467	0.095065	127.773	5.06945	5.20019	-0.13074
Driscoll	DC_112819	2019-11-28	16	AF16	METFO	1	8	Sample_16 AF16 D10 metformin 1_1_3	16 AF16 D10 metformin 1_1	2	59.1951	0.951415	0.007164	0.426938	0	3.40148	0.115779	137.381	5.9005	5.20019	0.700313
Driscoll	DC_112819	2019-11-28	16	AF16	METFO	1	8	Sample_16 AF16 D10 metformin 1_1_3	16 AF16 D10 metformin 1_1	3	33.8756	1.25402	0.003114	0.446639	0	1.20656	0.089874	117.492	5.6107	5.20019	0.410514
Driscoll	DC_112819	2019-11-28	16	AF16	METFO	1	8	Sample_16 AF16 D10 metformin 1_2_3	16 AF16 D10 metformin 1_2	1	66.4994	0.731615	0.003803	0.374503	0	3.76351	0.245884	252.584	7.91816	5.20019	2.71797
Driscoll	DC_112819	2019-11-28	16	AF16	METFO	1	8	Sample_16 AF16 D10 metformin 1_2_3	16 AF16 D10 metformin 1_2	2	33.1485	1.15091	0.008637	0.451559	0	1.79517	0.097879	100.852	5.25171	5.20019	0.0515204
Driscoll	DC_112819	2019-11-28	16	AF16	METFO	1	8	Sample_16 AF16 D10 metformin 1_2_3	16 AF16 D10 metformin 1_2	3	85.584	0.740507	0.001762	0.350471	0.785047	4.92219	0.180116	213.563	7.02537	5.20019	1.82518
Driscoll	DC_112819	2019-11-28	16	AF16	METFO	1	8	Sample_16 AF16 D10 metformin 1_3_2	16 AF16 D10 metformin 1_3	1	52.5006	0.926625	0.020564	0.455251	0	1.87317	0.146621	114.418	5.80542	5.20019	0.605234
Driscoll	DC_112819	2019-11-28	16	AF16	METFO	1	8	Sample_16 AF16 D10 metformin 1_3_2	16 AF16 D10 metformin 1_3	2	42.9105	0.939725	0.014531	0.503623	0.604839	1.62817	0.141456	145.845	6.42551	5.20019	1.22532
Driscoll	DC_112819	2019-11-28	16	AF16	METFO	1	8	Sample_16 AF16 D10 metformin 1_4_3	16 AF16 D10 metformin 1_4	1	39.4649	1.03758	0.030487	0.540735	0	2.4085	0.193066	141.96	6.66349	5.20019	1.4633
Driscoll	DC_112819	2019-11-28	16	AF16	METFO	1	8	Sample_16 AF16 D10 metformin 1_4_3	16 AF16 D10 metformin 1_4	2	32.2544	1.07994	0.013434	0.560874	1.23134	1.67216	0.074363	138.199	6.25526	5.20019	1.05507
Driscoll	DC_112819	2019-11-28	16	AF16	METFO	1	8	Sample_16 AF16 D10 metformin 1_4_3	16 AF16 D10 metformin 1_4	3	34.0545	1.17472	0.011452	0.46963	0.225141	2.163	0.09138	98.376	5.25028	5.20019	0.050093
Driscoll	DC_112819	2019-11-28	16	AF16	METFO	1	8	Sample_16 AF16 D10 metformin 1_5_3	16 AF16 D10 metformin 1_5	1	55.8035	0.873699	0.011523	0.436859	0	2.06935	0.135304	156.738	6.39462	5.20019	1.19443
Driscoll	DC_112819	2019-11-28	16	AF16	METFO	1	8	Sample_16 AF16 D10 metformin 1_5_3	16 AF16 D10 metformin 1_5	2	66.7964	0.6756	0.002851	0.397874	0	3.15463	0.187981	194.881	6.94174	5.20019	1.74155
Driscoll	DC_112819	2019-11-28	16	AF16	METFO	1	8	Sample_16 AF16 D10 metformin 1_5_3	16 AF16 D10 metformin 1_5	3	18.9551	1.52949	0.011546	0.516033	0	1.76886	0.064028	64.3114	4.85326	5.20019	-0.346933
Driscoll	DC_112819	2019-11-28	20	AF16	H2O	1	8	Sample_20 AF16 D10 CTRL 1_1_2	20 AF16 D10 CTRL 1_1	1	18.7237	1.44394	0.023782	0.572078	0	1.36096	0.04842	44.3629	4.76111	5.20019	-0.43908
Driscoll	DC_112819	2019-11-28	20	AF16	H2O	1	8	Sample_20 AF16 D10 CTRL 1_1_2	20 AF16 D10 CTRL 1_1	2	26.1221	1.07323	0.000977	0.473723	0	2.28661	0.068577	81.3978	4.76661	5.20019	-0.433582
Driscoll	DC_112819	2019-11-28	20	AF16	H2O	1	8	Sample_20 AF16 D10 CTRL 1_2_3	20 AF16 D10 CTRL 1_2	1	41.1278	1.19721	0.021014	0.40718	0	2.63004	0.084563	108.727	5.14294	5.20019	-0.0572464
Driscoll	DC_112819	2019-11-28	20	AF16	H2O	1	8	Sample_20 AF16 D10 CTRL 1_2_3	20 AF16 D10 CTRL 1_2	2	50.8513	0.977148	0.009898	0.487615	0	2.67318	0.122236	152.407	6.46654	5.20019	1.26635
Driscoll	DC_112819	2019-11-28	20	AF16	H2O	1	8	Sample_20 AF16 D10 CTRL 1_2_3	20 AF16 D10 CTRL 1_2	3	20.5358	1.26388	0.001046	0.635057	0	1.36044	0.06008	58.2706	5.32842	5.20019	0.12823
Driscoll	DC_112819	2019-11-28	20	AF16	H2O	1	8	Sample_20 AF16 D10 CTRL 1_3_3	20 AF16 D10 CTRL 1_3	1	33.9273	1.25052	0.01012	0.459426	0	2.46115	0.08055	88.1641	5.01248	5.20019	-0.187713
Driscoll	DC_112819	2019-11-28	20	AF16	H2O	1	8	Sample_20 AF16 D10 CTRL 1_3_3	20 AF16 D10 CTRL 1_3	2	65.2066	0.728104	0.001699	0.319753	0	3.5183	0.118027	143.214	5.40321	5.20019	0.203024
Driscoll	DC_112819	2019-11-28	20	AF16	H2O	1	8	Sample_20 AF16 D10 CTRL 1_3_3	20 AF16 D10 CTRL 1_3	3	9.29375	1.6229	0.103335	0.420842	0	0.721249	0.044886	20.8184	3.49245	5.20019	-1.70774
Driscoll	DC_112819	2019-11-28	20	AF16	H2O	1	8	Sample_20 AF16 D10 CTRL 1_4_3	20 AF16 D10 CTRL 1_4	1	68.8405	0.733472	0.00361	0.32541	0	5.65339	0.174786	185.691	6.14052	5.20019	0.940332
Driscoll	DC_112819	2019-11-28	20	AF16	H2O	1	8	Sample_20 AF16 D10 CTRL 1_4_3	20 AF16 D10 CTRL 1_4	2	87.4391	1.04929	0.006313	0.332272	0	2.48506	0.174725	191.17	7.03914	5.20019	1.83895
Driscoll	DC_112819	2019-11-28	20	AF16	H2O	1	8	Sample_20 AF16 D10 CTRL 1_4_3	20 AF16 D10 CTRL 1_4	3	34.5477	0.951781	0.000553	0.44574	0	1.79671	0.095102	97.9305	5.09475	5.20019	-0.105439
Driscoll	DC_112819	2019-11-28	20	AF16	H2O	1	8	Sample_20 AF16 D10 CTRL 1_5_3	20 AF16 D10 CTRL 1_5	1	67.1799	0.771269	0.000331	0.337062	0	4.31115	0.246224	167.428	6.25527	5.20019	1.05508
Driscoll	DC_112819	2019-11-28	20	AF16	H2O	1	8	Sample_20 AF16 D10 CTRL 1_5_3	20 AF16 D10 CTRL 1_5	2	99.1963	0.631176	0.004416	0.311416	0	3.64176	0.208291	245.037	7.78313	5.20019	2.58294
Driscoll	DC_112819	2019-11-28	20	AF16	H2O	1	8	Sample_20 AF16 D10 CTRL 1_5_3	20 AF16 D10 CTRL 1_5	3	8.6825	1.46455	0.028821	0.498326	0	0.963179	0.054465	22.4318	3.91595	5.20019	-1.28424
Driscoll	DC_112819	2019-11-28	20	AF16	METFO	1	8	Sample_20 AF16 D10 metformin 1_1_3	20 AF16 D10 metformin 1_1	1	87.4164	0.816649	0.002988	0.324708	0	5.44255	0.154555	208.004	6.78747	5.20019	1.58728
Driscoll	DC_112819	2019-11-28	20	AF16	METFO	1	8	Sample_20 AF16 D10 metformin 1_1_3	20 AF16 D10 metformin 1_1	2	51.7173	0.930164	0.002243	0.449565	0	2.60705	0.120495	128.165	5.85251	5.20019	0.65232
Driscoll	DC_112819	2019-11-28	20	AF16	METFO	1	8	Sample_20 AF16 D10 metformin 1_1_3	20 AF16 D10 metformin 1_1	3	32.8832	1.17352	0.004182	0.614477	0	1.17924	0.070399	79.2879	5.75837	5.20019	0.558179
Driscoll	DC_112819	2019-11-28	20	AF16	METFO	1	8	Sample_20 AF16 D10 metformin 1_2_3	20 AF16 D10 metformin 1_2	1	66.9561	0.753387	0.002256	0.391314	0	3.51491	0.192249	187.181	6.79016	5.20019	1.58997
Driscoll	DC_112819	2019-11-28	20	AF16	METFO	1	8	Sample_20 AF16 D10 metformin 1_2_3	20 AF16 D10 metformin 1_2	2	85.1178	0.755381	0.002022	0.379953	0	5.53595	0.161471	207.821	7.02943	5.20019	1.82924
Driscoll	DC_112819	2019-11-28	20	AF16	METFO	1	8	Sample_20 AF16 D10 metformin 1_2_3	20 AF16 D10 metformin 1_2	3	34.1729	1.138	0.019278	0.490445	0	1.70153	0.082663	83.9542	5.14	5.20019	-0.0601895
Driscoll	DC_112819	2019-11-28	20	AF16	METFO	1	8	Sample_20 AF16 D10 metformin 1_3_2	20 AF16 D10 metformin 1_3	1	33.2406	1.10331	0.008025	0.679681	5.71963	1.58022	0.065409	112.771	6.09929	5.20019	0.8991
Driscoll	DC_112819	2019-11-28	20	AF16	METFO	1	8	Sample_20 AF16 D10 metformin 1_3_2	20 AF16 D10 metformin 1_3	2	33.0696	1.19959	0.003859	0.648727	0	1.34066	0.060159	75.8549	5.85122	5.20019	0.651026
Driscoll	DC_112819	2019-11-28	20	AF16	METFO	1	8	Sample_20 AF16 D10 metformin 1_4_3	20 AF16 D10 metformin 1_4	1	67.8355	0.664504	0.00282	0.442593	0	5.27874	0.101195	230.787	7.30104	5.20019	2.10084
Driscoll	DC_112819	2019-11-28	20	AF16	METFO	1	8	Sample_20 AF16 D10 metformin 1_4_3	20 AF16 D10 metformin 1_4	2	83.4768	0.553415	0.003039	0.358174	0	5.78805	0.199324	215.362	7.00474	5.20019	1.80455
Driscoll	DC_112819	2019-11-28	20	AF16	METFO	1	8	Sample_20 AF16 D10 metformin 1_4_3	20 AF16 D10 metformin 1_4	3	66.9614	1.10783	0.006274	0.399935	0	2.9204	0.161391	170.341	6.69101	5.20019	1.49082
Driscoll	DC_112819	2019-11-28	20	AF16	METFO	1	8	Sample_20 AF16 D10 metformin 1_5_3	20 AF16 D10 metformin 1_5	1	53.0519	0.906356	0.013928	0.451377	0	3.81692	0.133208	147.143	6.08586	5.20019	0.885666
Driscoll	DC_112819	2019-11-28	20	AF16	METFO	1	8	Sample_20 AF16 D10 metformin 1_5_3	20 AF16 D10 metformin 1_5	2	20.5517	1.25333	0.006743	0.583106	0	3.53208	0.082383	84.8034	5.31577	5.20019	0.115578
Driscoll	DC_112819	2019-11-28	20	AF16	METFO	1	8	Sample_20 AF16 D10 metformin 1_5_3	20 AF16 D10 metformin 1_5	3	21.1486	1.4494	0.006722	0.519114	0	1.51928	0.069295	68.643	4.98403	5.20019	-0.216157
Driscoll	DC_120619	2019-12-06	4	AF16	H2O	1	16	Sample_4 AF16 D18 CTRL 1_1_5	4 AF16 D18 CTRL 1_1	1	34.5076	0.935336	0.012265	0.428826	0	2.73887	0.143486	86.2511	4.83164	5.20019	-0.368547
Driscoll	DC_120619	2019-12-06	4	AF16	H2O	1	16	Sample_4 AF16 D18 CTRL 1_1_5	4 AF16 D18 CTRL 1_1	2	7.67755	1.79178	0.02255	0.438464	0	0.787204	0.035425	13.0664	3.5456	5.20019	-1.65459
Driscoll	DC_120619	2019-12-06	4	AF16	H2O	1	16	Sample_4 AF16 D18 CTRL 1_1_5	4 AF16 D18 CTRL 1_1	3	7.25143	1.74016	0.027916	0.345466	0	0.861201	0.043931	16.8636	3.0924	5.20019	-2.10779
Driscoll	DC_120619	2019-12-06	4	AF16	H2O	1	16	Sample_4 AF16 D18 CTRL 1_1_5	4 AF16 D18 CTRL 1_1	4	11.2967	1.28167	0.020586	0.712522	12.4294	0.813114	0.050548	31.6633	4.1353	5.20019	-1.06489
Driscoll	DC_120619	2019-12-06	4	AF16	H2O	1	16	Sample_4 AF16 D18 CTRL 1_1_5	4 AF16 D18 CTRL 1_1	5	49.7281	0.697066	0.007776	0.395165	0	2.05422	0.135366	137.996	5.68641	5.20019	0.486217
Driscoll	DC_120619	2019-12-06	4	AF16	H2O	1	16	Sample_4 AF16 D18 CTRL 1_2_5	4 AF16 D18 CTRL 1_2	1	6.4156	1.80198	0.053361	0.455134	0	0.390094	0.032719	10.8984	3.59448	5.20019	-1.60571
Driscoll	DC_120619	2019-12-06	4	AF16	H2O	1	16	Sample_4 AF16 D18 CTRL 1_2_5	4 AF16 D18 CTRL 1_2	2	14.0772	1.30877	0.003649	0.45215	0	1.20477	0.080698	33.4568	3.93232	5.20019	-1.26788
Driscoll	DC_120619	2019-12-06	4	AF16	H2O	1	16	Sample_4 AF16 D18 CTRL 1_2_5	4 AF16 D18 CTRL 1_2	3	6.84469	1.66726	0.000191	0.486038	0	0.452816	0.036459	12.0319	3.77047	5.20019	-1.42972
Driscoll	DC_120619	2019-12-06	4	AF16	H2O	1	16	Sample_4 AF16 D18 CTRL 1_2_5	4 AF16 D18 CTRL 1_2	4	7.17145	1.69743	0.009645	0.368975	0	0.500488	0.036666	15.1086	3.20046	5.20019	-1.99973
Driscoll	DC_120619	2019-12-06	4	AF16	H2O	1	16	Sample_4 AF16 D18 CTRL 1_2_5	4 AF16 D18 CTRL 1_2	5	19.6641	1.18559	0.019797	0.48079	0	1.12777	0.059149	51.4305	4.34167	5.20019	-0.858523
Driscoll	DC_120619	2019-12-06	4	AF16	H2O	1	16	Sample_4 AF16 D18 CTRL 1_3_5	4 AF16 D18 CTRL 1_3	1	7.72695	1.80715	0.048753	0.444487	0	0.731186	0.038399	15.3432	3.61749	5.20019	-1.5827
Driscoll	DC_120619	2019-12-06	4	AF16	H2O	1	16	Sample_4 AF16 D18 CTRL 1_3_5	4 AF16 D18 CTRL 1_3	2	8.26694	1.73676	0.038799	0.481664	0	1.1041	0.047209	18.9626	3.84636	5.20019	-1.35383
Driscoll	DC_120619	2019-12-06	4	AF16	H2O	1	16	Sample_4 AF16 D18 CTRL 1_3_5	4 AF16 D18 CTRL 1_3	3	7.04554	1.75912	0.034681	0.321681	0	0.748164	0.04262	13.7877	2.92169	5.20019	-2.2785
Driscoll	DC_120619	2019-12-06	4	AF16	H2O	1	16	Sample_4 AF16 D18 CTRL 1_3_5	4 AF16 D18 CTRL 1_3	4	7.91274	1.92884	0.040847	0.39248	0	0.219183	0.031417	13.3813	3.40793	5.20019	-1.79226
Driscoll	DC_120619	2019-12-06	4	AF16	H2O	1	16	Sample_4 AF16 D18 CTRL 1_3_5	4 AF16 D18 CTRL 1_3	5	33.2365	1.00858	0.009489	0.442518	0	1.38576	0.053678	73.5211	4.58657	5.20019	-0.613624
Driscoll	DC_120619	2019-12-06	4	AF16	METFO	1	16	Sample_4 AF16 D18 metformin 1_1_4	4 AF16 D18 metformin 1_1	1	33.9425	1.37607	0.013471	0.464561	0	1.46111	0.092319	102.856	5.49046	5.20019	0.290267
Driscoll	DC_120619	2019-12-06	4	AF16	METFO	1	16	Sample_4 AF16 D18 metformin 1_1_4	4 AF16 D18 metformin 1_1	2	33.1794	1.33586	0.015895	0.523342	0	2.44871	0.079435	84.7928	5.32183	5.20019	0.121644
Driscoll	DC_120619	2019-12-06	4	AF16	METFO	1	16	Sample_4 AF16 D18 metformin 1_1_4	4 AF16 D18 metformin 1_1	3	12.6932	1.37144	0.00761	0.569537	0	1.7459	0.053914	30.0784	4.37159	5.20019	-0.828602
Driscoll	DC_120619	2019-12-06	4	AF16	METFO	1	16	Sample_4 AF16 D18 metformin 1_1_4	4 AF16 D18 metformin 1_1	4	9.26016	1.55191	0.043638	0.416295	0	0.609448	0.046747	22.7657	3.53448	5.20019	-1.66571
Driscoll	DC_120619	2019-12-06	4	AF16	METFO	1	16	Sample_4 AF16 D18 metformin 1_2_5	4 AF16 D18 metformin 1_2	1	12.3252	1.28189	0.000998	0.484362	0	2.30461	0.067434	37.4577	3.97543	5.20019	-1.22476
Driscoll	DC_120619	2019-12-06	4	AF16	METFO	1	16	Sample_4 AF16 D18 metformin 1_2_5	4 AF16 D18 metformin 1_2	2	18.3861	1.17081	0.005701	0.517165	0	1.5934	0.058241	49.4318	4.43543	5.20019	-0.764758
Driscoll	DC_120619	2019-12-06	4	AF16	METFO	1	16	Sample_4 AF16 D18 metformin 1_2_5	4 AF16 D18 metformin 1_2	3	11.3051	1.54474	0.03685	0.535011	0	1.0453	0.052486	35.0102	4.3799	5.20019	-0.820294
Driscoll	DC_120619	2019-12-06	4	AF16	METFO	1	16	Sample_4 AF16 D18 metformin 1_2_5	4 AF16 D18 metformin 1_2	4	67.6518	0.653772	0.008188	0.369375	0	3.79878	0.107811	158.421	5.859	5.20019	0.658808
Driscoll	DC_120619	2019-12-06	4	AF16	METFO	1	16	Sample_4 AF16 D18 metformin 1_2_5	4 AF16 D18 metformin 1_2	5	66.9632	0.829738	0.005583	0.412337	0	3.6059	0.148757	154.052	6.23728	5.20019	1.03709
Driscoll	DC_120619	2019-12-06	4	AF16	METFO	1	16	Sample_4 AF16 D18 metformin 1_3_5	4 AF16 D18 metformin 1_3	1	51.7032	0.858193	0.029946	0.331361	0	2.51572	0.124221	152.53	5.59172	5.20019	0.391528
Driscoll	DC_120619	2019-12-06	4	AF16	METFO	1	16	Sample_4 AF16 D18 metformin 1_3_5	4 AF16 D18 metformin 1_3	2	66.0611	1.06761	0.018961	0.429848	0	2.70759	0.14082	150.156	6.42964	5.20019	1.22945
Driscoll	DC_120619	2019-12-06	4	AF16	METFO	1	16	Sample_4 AF16 D18 metformin 1_3_5	4 AF16 D18 metformin 1_3	3	21.3314	1.59048	0.028821	0.437828	0	0.942168	0.064395	41.7391	4.19452	5.20019	-1.00567
Driscoll	DC_120619	2019-12-06	4	AF16	METFO	1	16	Sample_4 AF16 D18 metformin 1_3_5	4 AF16 D18 metformin 1_3	4	59.8307	0.766176	0.01353	0.309853	0	2.91556	0.150117	149.529	5.54907	5.20019	0.348875
Driscoll	DC_120619	2019-12-06	4	AF16	METFO	1	16	Sample_4 AF16 D18 metformin 1_3_5	4 AF16 D18 metformin 1_3	5	64.8278	0.734312	0.0189	0.39702	0	3.03783	0.15497	154.327	6.15269	5.20019	0.952496
Driscoll	DC_120619	2019-12-06	23	AF16	H2O	1	16	Sample_23 AF16 D18 CRTL 1-1_2	23 AF16 D18 CRTL 1-1	1	9.96002	1.49567	0.001126	0.520931	0	0.946119	0.045858	23.2974	4.08466	5.20019	-1.11553
Driscoll	DC_120619	2019-12-06	23	AF16	H2O	1	16	Sample_23 AF16 D18 CRTL 1-1_2	23 AF16 D18 CRTL 1-1	2	34.6896	0.786707	0.001607	0.379688	0	1.81441	0.067823	73.7595	4.17074	5.20019	-1.02945
Driscoll	DC_120619	2019-12-06	23	AF16	H2O	1	16	Sample_23 AF16 D18 CRTL 1-2_2	23 AF16 D18 CRTL 1-2	1	5.80955	1.4643	0.07307	0.407348	0	0.333299	0.029227	8.40135	3.10455	5.20019	-2.09564
Driscoll	DC_120619	2019-12-06	23	AF16	H2O	1	16	Sample_23 AF16 D18 CRTL 1-2_2	23 AF16 D18 CRTL 1-2	2	7.6888	1.66319	0.031666	0.477404	3.91837	0.352577	0.038498	13.3451	3.41681	5.20019	-1.78338
Driscoll	DC_120619	2019-12-06	23	AF16	H2O	1	16	Sample_23 AF16 D18 CRTL 1-3_2	23 AF16 D18 CRTL 1-3	1	5.72572	1.88795	0.04267	0.451301	0	0.376639	0.028675	7.96321	3.5537	5.20019	-1.64649
Driscoll	DC_120619	2019-12-06	23	AF16	H2O	1	16	Sample_23 AF16 D18 CRTL 1-3_2	23 AF16 D18 CRTL 1-3	2	6.42197	1.77649	0.006437	0.467787	0	0.438551	0.03184	10.4425	3.6741	5.20019	-1.52609
Driscoll	DC_120619	2019-12-06	23	AF16	H2O	1	16	Sample_23 AF16 D18 CRTL 1-4_4	23 AF16 D18 CRTL 1-4	1	14.5604	1.4401	0.057315	0.494313	0	1.33019	0.047088	33.6053	4.07061	5.20019	-1.12958
Driscoll	DC_120619	2019-12-06	23	AF16	H2O	1	16	Sample_23 AF16 D18 CRTL 1-4_4	23 AF16 D18 CRTL 1-4	2	6.34188	1.90327	0.003636	0.386681	0	0.256985	0.025623	8.07999	3.26182	5.20019	-1.93837
Driscoll	DC_120619	2019-12-06	23	AF16	H2O	1	16	Sample_23 AF16 D18 CRTL 1-4_4	23 AF16 D18 CRTL 1-4	3	7.87482	1.80103	0.005936	0.310287	0	0.396829	0.026298	10.2489	2.84653	5.20019	-2.35366
Driscoll	DC_120619	2019-12-06	23	AF16	H2O	1	16	Sample_23 AF16 D18 CRTL 1-4_4	23 AF16 D18 CRTL 1-4	4	8.1069	2.08347	0.001397	0.347212	0	0.355645	0.025998	10.9458	3.20247	5.20019	-1.99773
Driscoll	DC_120619	2019-12-06	23	AF16	H2O	1	16	Sample_23 AF16 D18 CRTL 1-5_2	23 AF16 D18 CRTL 1-5	1	5.63355	1.9717	0.027134	0.395813	0	0.344994	0.028326	7.86711	3.30836	5.20019	-1.89183
Driscoll	DC_120619	2019-12-06	23	AF16	H2O	1	16	Sample_23 AF16 D18 CRTL 1-5_2	23 AF16 D18 CRTL 1-5	2	6.24833	1.91901	0.008025	0.430441	0	0.260161	0.031085	9.67717	3.54231	5.20019	-1.65788
Driscoll	DC_120619	2019-12-06	23	AF16	METFO	1	16	Sample_23 AF16 D18 METFORMIN 1-3_2	23 AF16 D18 METFORMIN 1-3	1	53.5682	0.795672	0.008577	0.362679	0	3.00059	0.158823	166.471	6.0615	5.20019	0.861306
Driscoll	DC_120619	2019-12-06	23	AF16	METFO	1	16	Sample_23 AF16 D18 METFORMIN 1-3_2	23 AF16 D18 METFORMIN 1-3	2	70.6887	0.64772	0.006229	0.27252	0	3.8329	0.186922	197.015	6.26788	5.20019	1.06769
Driscoll	DC_120619	2019-12-06	23	AF16	METFO	1	16	Sample_23 AF16 D18 METFORMIN 1-1_3	23 AF16 D18 METFORMIN 1-1	1	34.0092	0.744709	2.8e-05	0.503031	0	1.42223	0.068523	71.9797	4.81943	5.20019	-0.380762
Driscoll	DC_120619	2019-12-06	23	AF16	METFO	1	16	Sample_23 AF16 D18 METFORMIN 1-1_3	23 AF16 D18 METFORMIN 1-1	2	6.93588	1.56051	0.03269	0.508499	1.1236	0.859637	0.044257	14.4455	3.73877	5.20019	-1.46142
Driscoll	DC_120619	2019-12-06	23	AF16	METFO	1	16	Sample_23 AF16 D18 METFORMIN 1-1_3	23 AF16 D18 METFORMIN 1-1	3	50.284	0.788854	0.011809	0.420279	0	2.7312	0.100078	140.546	5.73184	5.20019	0.531648
Driscoll	DC_120619	2019-12-06	23	AF16	METFO	1	16	Sample_23 AF16 D18 METFORMIN 1-2_3	23 AF16 D18 METFORMIN 1-2	1	33.6557	0.364303	0.010574	0.352878	0	3.78176	0.110995	109.707	4.32204	5.20019	-0.878148
Driscoll	DC_120619	2019-12-06	23	AF16	METFO	1	16	Sample_23 AF16 D18 METFORMIN 1-2_3	23 AF16 D18 METFORMIN 1-2	2	14.1711	1.37816	0.002413	0.480126	0	4.16623	0.073097	55.9194	4.14829	5.20019	-1.0519
Driscoll	DC_120619	2019-12-06	23	AF16	METFO	1	16	Sample_23 AF16 D18 METFORMIN 1-2_3	23 AF16 D18 METFORMIN 1-2	3	60.0882	0.459777	0.000248	0.356842	0	4.91069	0.073685	169.895	5.56265	5.20019	0.362455
Driscoll	DC_120619	2019-12-06	23	AF16	METFO	1	16	Sample_23 AF16 D18 METFORMIN 1-4_3	23 AF16 D18 METFORMIN 1-4	1	48.0638	0.654735	0.003971	0.348913	0	5.37985	0.054866	130.475	4.66127	5.20019	-0.538919
Driscoll	DC_120619	2019-12-06	23	AF16	METFO	1	16	Sample_23 AF16 D18 METFORMIN 1-4_3	23 AF16 D18 METFORMIN 1-4	2	66.9754	0.548016	0.006739	0.347668	0	3.77075	0.203225	202.359	6.7149	5.20019	1.51471
Driscoll	DC_120619	2019-12-06	23	AF16	METFO	1	16	Sample_23 AF16 D18 METFORMIN 1-4_3	23 AF16 D18 METFORMIN 1-4	3	40.1036	0.584759	0.014315	0.446447	0.241935	2.31847	0.098724	152.433	5.84436	5.20019	0.644167
Driscoll	DC_120619	2019-12-06	23	AF16	METFO	1	16	Sample_23 AF16 D18 METFORMIN 1-5_2	23 AF16 D18 METFORMIN 1-5	1	31.7151	0.845618	0.009488	0.520831	0	1.63866	0.084959	84.4385	5.15747	5.20019	-0.0427243
Driscoll	DC_120619	2019-12-06	23	AF16	METFO	1	16	Sample_23 AF16 D18 METFORMIN 1-5_2	23 AF16 D18 METFORMIN 1-5	2	7.78964	1.74035	0.009168	0.581217	1.22699	0.592414	0.041358	17.372	4.30868	5.20019	-0.891507
Driscoll	DC_120619	2019-12-06	16	AF16	H2O	1	16	Sample_16 AF16 D18 CTRL 1_1_3	16 AF16 D18 CTRL 1_1	1	50.7734	0.680035	0.007059	0.398685	0	3.43437	0.114385	126.905	5.31123	5.20019	0.111039
Driscoll	DC_120619	2019-12-06	16	AF16	H2O	1	16	Sample_16 AF16 D18 CTRL 1_1_3	16 AF16 D18 CTRL 1_1	2	50.7689	0.874937	0.037859	0.381392	3.09963	3.14453	0.061239	148.416	5.25772	5.20019	0.0575251
Driscoll	DC_120619	2019-12-06	16	AF16	H2O	1	16	Sample_16 AF16 D18 CTRL 1_1_3	16 AF16 D18 CTRL 1_1	3	27.062	1.18812	0.011297	0.486128	0	1.11391	0.099468	71.7868	4.95355	5.20019	-0.246636
Driscoll	DC_120619	2019-12-06	16	AF16	H2O	1	16	Sample_16 AF16 D18 CTRL 1_2_2	16 AF16 D18 CTRL 1_2	1	22.0178	1.27786	0.002065	0.439652	0	1.6516	0.065135	55.7213	4.24721	5.20019	-0.952979
Driscoll	DC_120619	2019-12-06	16	AF16	H2O	1	16	Sample_16 AF16 D18 CTRL 1_2_2	16 AF16 D18 CTRL 1_2	2	6.99808	1.71551	0.046426	0.410219	0	0.56317	0.036598	12.5232	3.34644	5.20019	-1.85376
Driscoll	DC_120619	2019-12-06	16	AF16	H2O	1	16	Sample_16 AF16 D18 CTRL 1_3_3	16 AF16 D18 CTRL 1_3	1	10.6927	1.36204	0.033938	0.420926	0	0.935918	0.051834	29.2442	3.58635	5.20019	-1.61384
Driscoll	DC_120619	2019-12-06	16	AF16	H2O	1	16	Sample_16 AF16 D18 CTRL 1_3_3	16 AF16 D18 CTRL 1_3	2	8.62841	1.60096	0.005517	0.393176	0	1.33446	0.04483	19.8953	3.32281	5.20019	-1.87738
Driscoll	DC_120619	2019-12-06	16	AF16	H2O	1	16	Sample_16 AF16 D18 CTRL 1_3_3	16 AF16 D18 CTRL 1_3	3	8.24701	1.70842	0.03892	0.328224	0	0.52351	0.034931	13.9608	2.95098	5.20019	-2.24921
Driscoll	DC_120619	2019-12-06	16	AF16	H2O	1	16	Sample_16 AF16 D18 CTRL 1_4_2	16 AF16 D18 CTRL 1_4	1	7.76333	1.77575	0.065815	0.476781	4.88889	0.77937	0.038331	15.2179	3.34198	5.20019	-1.85821
Driscoll	DC_120619	2019-12-06	16	AF16	H2O	1	16	Sample_16 AF16 D18 CTRL 1_4_2	16 AF16 D18 CTRL 1_4	2	7.72748	1.73031	0.013315	0.436403	0	0.626008	0.043033	16.2195	3.60745	5.20019	-1.59274
Driscoll	DC_120619	2019-12-06	16	AF16	H2O	1	16	Sample_16 AF16 D18 CTRL 1_5_3	16 AF16 D18 CTRL 1_5	1	13.4033	1.33988	0.009497	0.418717	0	1.23353	0.052913	39.2474	3.7633	5.20019	-1.43689
Driscoll	DC_120619	2019-12-06	16	AF16	H2O	1	16	Sample_16 AF16 D18 CTRL 1_5_3	16 AF16 D18 CTRL 1_5	2	10.1353	1.63922	0.049291	0.39399	0	0.755844	0.04532	23.327	3.45364	5.20019	-1.74656
Driscoll	DC_120619	2019-12-06	16	AF16	H2O	1	16	Sample_16 AF16 D18 CTRL 1_5_3	16 AF16 D18 CTRL 1_5	3	7.35368	1.77146	0.040858	0.405792	0.687023	0.439736	0.034433	11.9679	3.29903	5.20019	-1.90116
Driscoll	DC_120619	2019-12-06	16	AF16	METFO	1	16	Sample_16 AF16 D18 metformin 1_1_3	16 AF16 D18 metformin 1_1	1	9.0874	1.6738	0.006095	0.359773	0	0.606233	0.041523	16.5955	3.19896	5.20019	-2.00123
Driscoll	DC_120619	2019-12-06	16	AF16	METFO	1	16	Sample_16 AF16 D18 metformin 1_1_3	16 AF16 D18 metformin 1_1	2	36.0002	0.782699	0.005511	0.359689	0	2.65388	0.122214	105.268	4.68042	5.20019	-0.51977
Driscoll	DC_120619	2019-12-06	16	AF16	METFO	1	16	Sample_16 AF16 D18 metformin 1_1_3	16 AF16 D18 metformin 1_1	3	16.5145	1.41116	0.010025	0.585455	0	0.677402	0.048845	38.2165	4.76923	5.20019	-0.430963
Driscoll	DC_120619	2019-12-06	16	AF16	METFO	1	16	Sample_16 AF16 D18 metformin 1_2_3	16 AF16 D18 metformin 1_2	1	35.0589	0.950267	0.019063	0.378159	0	1.68395	0.069371	73.3781	4.24409	5.20019	-0.9561
Driscoll	DC_120619	2019-12-06	16	AF16	METFO	1	16	Sample_16 AF16 D18 metformin 1_2_3	16 AF16 D18 metformin 1_2	2	43.0632	0.50635	0.002611	0.442997	0	4.55101	0.2458	174.586	6.43457	5.20019	1.23437
Driscoll	DC_120619	2019-12-06	16	AF16	METFO	1	16	Sample_16 AF16 D18 metformin 1_2_3	16 AF16 D18 metformin 1_2	3	32.195	1.07415	0.005203	0.328233	0	1.51642	0.082733	80.5181	4.18402	5.20019	-1.01617
Driscoll	DC_120619	2019-12-06	16	AF16	METFO	1	16	Sample_16 AF16 D18 metformin 1_3_3	16 AF16 D18 metformin 1_3	1	8.31479	1.68396	0.01683	0.38193	0	0.417837	0.0301	12.5272	3.22005	5.20019	-1.98014
Driscoll	DC_120619	2019-12-06	16	AF16	METFO	1	16	Sample_16 AF16 D18 metformin 1_3_3	16 AF16 D18 metformin 1_3	2	6.8185	1.82927	0.045739	0.383315	0	0.387847	0.027395	9.36625	3.1926	5.20019	-2.00759
Driscoll	DC_120619	2019-12-06	16	AF16	METFO	1	16	Sample_16 AF16 D18 metformin 1_3_3	16 AF16 D18 metformin 1_3	3	68.2338	0.843488	0.001061	0.344234	0	4.02099	0.131013	142.571	5.60799	5.20019	0.407802
Driscoll	DC_120619	2019-12-06	16	AF16	METFO	1	16	Sample_16 AF16 D18 metformin 1_4_2	16 AF16 D18 metformin 1_4	1	50.0001	1.00816	0.000822	0.394549	0	2.46415	0.098063	115.268	5.30106	5.20019	0.100871
Driscoll	DC_120619	2019-12-06	16	AF16	METFO	1	16	Sample_16 AF16 D18 metformin 1_4_2	16 AF16 D18 metformin 1_4	2	35.3846	0.964578	0.00647	0.383062	0	2.71815	0.05902	118.617	4.90989	5.20019	-0.290305
Driscoll	DC_120619	2019-12-06	16	AF16	METFO	1	16	Sample_16 AF16 D18 metformin 1_5_3	16 AF16 D18 metformin 1_5	1	24.1488	1.11609	0.001479	0.417338	0	1.18109	0.052052	69.9926	4.33434	5.20019	-0.865848
Driscoll	DC_120619	2019-12-06	16	AF16	METFO	1	16	Sample_16 AF16 D18 metformin 1_5_3	16 AF16 D18 metformin 1_5	2	40.2804	0.870199	0.023638	0.478549	0	3.64007	0.134319	118.128	5.5529	5.20019	0.352714
Driscoll	DC_120619	2019-12-06	16	AF16	METFO	1	16	Sample_16 AF16 D18 metformin 1_5_3	16 AF16 D18 metformin 1_5	3	33.5417	0.944366	0.0023	0.466748	4.58101	2.99779	0.074635	130.933	5.16348	5.20019	-0.0367076
Driscoll	DC_120619	2019-12-06	20	AF16	H2O	1	16	Sample_20 AF16 D15 CTRL 1_2_5	20 AF16 D15 CTRL 1_2	1	10.1527	1.37569	0.098803	0.479703	0	1.81671	0.067493	29.0086	3.79262	5.20019	-1.40757
Driscoll	DC_120619	2019-12-06	20	AF16	H2O	1	16	Sample_20 AF16 D15 CTRL 1_2_5	20 AF16 D15 CTRL 1_2	2	8.10181	1.63883	0.046688	0.462788	0	2.3981	0.0543	22.576	3.62929	5.20019	-1.5709
Driscoll	DC_120619	2019-12-06	20	AF16	H2O	1	16	Sample_20 AF16 D15 CTRL 1_2_5	20 AF16 D15 CTRL 1_2	3	6.69335	1.83753	0.097689	0.445069	0	1.02045	0.039712	13.394	3.5182	5.20019	-1.68199
Driscoll	DC_120619	2019-12-06	20	AF16	H2O	1	16	Sample_20 AF16 D15 CTRL 1_2_5	20 AF16 D15 CTRL 1_2	4	43.2856	0.981868	0.023831	0.496923	0.224299	2.87999	0.086727	131.7	5.89825	5.20019	0.698055
Driscoll	DC_120619	2019-12-06	20	AF16	H2O	1	16	Sample_20 AF16 D15 CTRL 1_2_5	20 AF16 D15 CTRL 1_2	5	7.05552	1.81926	0.046077	0.48853	1.00935	0.799549	0.034609	12.5725	3.70135	5.20019	-1.49884
Driscoll	DC_120619	2019-12-06	20	AF16	H2O	1	16	Sample_20 AF16 D15 CTRL 1_3_4	20 AF16 D15 CTRL 1_3	1	11.4024	1.48561	0.025251	0.523302	0	1.89238	0.048767	33.1024	4.1635	5.20019	-1.03669
Driscoll	DC_120619	2019-12-06	20	AF16	H2O	1	16	Sample_20 AF16 D15 CTRL 1_3_4	20 AF16 D15 CTRL 1_3	2	8.06232	1.62987	0.052295	0.444279	0	1.71835	0.057622	23.8592	3.62666	5.20019	-1.57353
Driscoll	DC_120619	2019-12-06	20	AF16	H2O	1	16	Sample_20 AF16 D15 CTRL 1_3_4	20 AF16 D15 CTRL 1_3	3	11.477	1.30169	0.07478	0.466249	0	1.06333	0.050458	28.3203	3.74427	5.20019	-1.45592
Driscoll	DC_120619	2019-12-06	20	AF16	H2O	1	16	Sample_20 AF16 D15 CTRL 1_3_4	20 AF16 D15 CTRL 1_3	4	67.4593	0.484643	0.010701	0.367227	0	4.10097	0.174413	187.953	6.42729	5.20019	1.2271
Driscoll	DC_120619	2019-12-06	20	AF16	METFO	1	16	Sample_20 AF16 D15 metformin 1_1_5	20 AF16 D15 metformin 1_1	1	50.2286	0.89597	0.040191	0.38363	0	1.47716	0.089761	124.813	5.40314	5.20019	0.202945
Driscoll	DC_120619	2019-12-06	20	AF16	METFO	1	16	Sample_20 AF16 D15 metformin 1_1_5	20 AF16 D15 metformin 1_1	2	35.3797	1.13186	0.00113	0.491652	0	1.12204	0.093661	93.5139	5.43446	5.20019	0.234267
Driscoll	DC_120619	2019-12-06	20	AF16	METFO	1	16	Sample_20 AF16 D15 metformin 1_1_5	20 AF16 D15 metformin 1_1	3	11.4381	1.3183	0.037174	0.524186	0.111524	1.43998	0.075831	48.4125	4.45874	5.20019	-0.741451
Driscoll	DC_120619	2019-12-06	20	AF16	METFO	1	16	Sample_20 AF16 D15 metformin 1_1_5	20 AF16 D15 metformin 1_1	4	8.77812	1.58014	0.095027	0.526701	10.1136	2.12002	0.042021	17.91	2.97521	5.20019	-2.22498
Driscoll	DC_120619	2019-12-06	20	AF16	METFO	1	16	Sample_20 AF16 D15 metformin 1_1_5	20 AF16 D15 metformin 1_1	5	8.91161	1.58722	0.040877	0.647598	6.89655	1.65616	0.049212	23.0801	4.10638	5.20019	-1.09381
Driscoll	DC_120619	2019-12-06	20	AF16	METFO	1	16	Sample_20 AF16 D15 metformin 1_2_5	20 AF16 D15 metformin 1_2	1	40.2324	0.938742	0.012854	0.318367	0	2.44311	0.076112	94.0875	4.28455	5.20019	-0.915638
Driscoll	DC_120619	2019-12-06	20	AF16	METFO	1	16	Sample_20 AF16 D15 metformin 1_2_5	20 AF16 D15 metformin 1_2	2	49.3383	1.20223	0.006078	0.455803	0	2.9106	0.071946	160.522	6.34304	5.20019	1.14285
Driscoll	DC_120619	2019-12-06	20	AF16	METFO	1	16	Sample_20 AF16 D15 metformin 1_2_5	20 AF16 D15 metformin 1_2	3	12.2618	1.2033	0.002919	0.507526	0	0.911852	0.063945	84.6848	4.99773	5.20019	-0.202456
Driscoll	DC_120619	2019-12-06	20	AF16	METFO	1	16	Sample_20 AF16 D15 metformin 1_2_5	20 AF16 D15 metformin 1_2	4	68.1333	0.625729	0.000562	0.322717	0	3.52817	0.201746	181.661	6.31376	5.20019	1.11357
Driscoll	DC_120619	2019-12-06	20	AF16	METFO	1	16	Sample_20 AF16 D15 metformin 1_2_5	20 AF16 D15 metformin 1_2	5	9.8426	1.38467	0.005952	0.645976	2.16319	2.63644	0.059778	29.5225	4.47594	5.20019	-0.724255
Driscoll	DC_120619	2019-12-06	20	AF16	METFO	1	16	Sample_20 AF16 D15 metformin 1_3_5	20 AF16 D15 metformin 1_3	1	32.8329	1.10806	0.038818	0.503026	0	1.50985	0.06235	100.117	5.38909	5.20019	0.188904
Driscoll	DC_120619	2019-12-06	20	AF16	METFO	1	16	Sample_20 AF16 D15 metformin 1_3_5	20 AF16 D15 metformin 1_3	2	34.5869	0.971938	0.024257	0.458566	0	2.06507	0.084284	93.581	5.01845	5.20019	-0.181742
Driscoll	DC_120619	2019-12-06	20	AF16	METFO	1	16	Sample_20 AF16 D15 metformin 1_3_5	20 AF16 D15 metformin 1_3	3	34.6832	0.895137	0.00951	0.413	0	3.59622	0.098954	107.148	4.8556	5.20019	-0.344591
Driscoll	DC_120619	2019-12-06	20	AF16	METFO	1	16	Sample_20 AF16 D15 metformin 1_3_5	20 AF16 D15 metformin 1_3	4	8.77371	1.58135	0.016037	0.46368	0	2.45746	0.075386	32.7763	3.87127	5.20019	-1.32892
Driscoll	DC_120619	2019-12-06	20	AF16	METFO	1	16	Sample_20 AF16 D15 metformin 1_3_5	20 AF16 D15 metformin 1_3	5	65.6547	0.501525	0.005869	0.36101	0	1.92891	0.197257	203.927	6.95633	5.20019	1.75614
Driscoll	DC_120619	2019-12-06	20	AF16	H2O	1	16	Sample_20 AF16 D15 CTRL 1_1_5	20 AF16 D15 CTRL 1_1	1	35.5677	0.59985	0.028192	0.400124	0	2.34286	0.152205	110.093	4.99075	5.20019	-0.209442
Driscoll	DC_120619	2019-12-06	20	AF16	H2O	1	16	Sample_20 AF16 D15 CTRL 1_1_5	20 AF16 D15 CTRL 1_1	2	19.8352	1.07967	0.017504	0.504703	0	1.91105	0.089953	92.8032	5.12792	5.20019	-0.0722741
Driscoll	DC_120619	2019-12-06	20	AF16	H2O	1	16	Sample_20 AF16 D15 CTRL 1_1_5	20 AF16 D15 CTRL 1_1	3	7.79807	1.64687	0.055089	0.430962	0	1.63698	0.049311	20.8293	3.48984	5.20019	-1.71035
Driscoll	DC_120619	2019-12-06	20	AF16	H2O	1	16	Sample_20 AF16 D15 CTRL 1_1_5	20 AF16 D15 CTRL 1_1	4	64.9545	0.526613	0.007603	0.353152	0	4.50823	0.170058	217.664	6.78031	5.20019	1.58012
Driscoll	DC_120619	2019-12-06	20	AF16	H2O	1	16	Sample_20 AF16 D15 CTRL 1_1_5	20 AF16 D15 CTRL 1_1	5	64.5355	0.684745	0.005766	0.367113	0	3.24179	0.175926	161.905	6.14377	5.20019	0.943582
Driscoll	DC_121219	2019-12-12	4	AF16	H2O	2	8	Sample_4 AF16 D10 CTRL 2_1_5	4 AF16 D10 CTRL 2_1	1	52.1097	0.925082	0.01013	0.348638	0	3.79674	0.16191	139.128	5.48654	5.20019	0.286345
Driscoll	DC_121219	2019-12-12	4	AF16	H2O	2	8	Sample_4 AF16 D10 CTRL 2_1_5	4 AF16 D10 CTRL 2_1	2	62.2561	0.803478	0.008361	0.357022	0	2.7346	0.205345	171.132	6.41086	5.20019	1.21067
Driscoll	DC_121219	2019-12-12	4	AF16	H2O	2	8	Sample_4 AF16 D10 CTRL 2_1_5	4 AF16 D10 CTRL 2_1	3	65.9751	0.842095	0.008797	0.336414	0	3.27585	0.150844	165.861	6.05986	5.20019	0.859674
Driscoll	DC_121219	2019-12-12	4	AF16	H2O	2	8	Sample_4 AF16 D10 CTRL 2_1_5	4 AF16 D10 CTRL 2_1	4	69.1211	0.519919	0.00255	0.294258	0	5.92862	0.211594	221.323	6.55745	5.20019	1.35726
Driscoll	DC_121219	2019-12-12	4	AF16	H2O	2	8	Sample_4 AF16 D10 CTRL 2_1_5	4 AF16 D10 CTRL 2_1	5	32.1849	0.954406	0.008611	0.549497	0	2.39358	0.064111	51.9605	4.67794	5.20019	-0.522253
Driscoll	DC_121219	2019-12-12	4	AF16	H2O	2	8	Sample_4 AF16 D10 CTRL 2_2_5	4 AF16 D10 CTRL 2_2	1	23.7576	1.04763	0.008177	0.517782	0	1.91664	0.066722	66.9235	4.74136	5.20019	-0.458834
Driscoll	DC_121219	2019-12-12	4	AF16	H2O	2	8	Sample_4 AF16 D10 CTRL 2_2_5	4 AF16 D10 CTRL 2_2	2	68.0175	0.551354	0.003278	0.31436	0	5.92893	0.195895	200.404	6.26369	5.20019	1.0635
Driscoll	DC_121219	2019-12-12	4	AF16	H2O	2	8	Sample_4 AF16 D10 CTRL 2_2_5	4 AF16 D10 CTRL 2_2	3	84.0516	0.611581	9.9e-05	0.326645	0	8.8247	0.235842	218.768	6.70842	5.20019	1.50822
Driscoll	DC_121219	2019-12-12	4	AF16	H2O	2	8	Sample_4 AF16 D10 CTRL 2_2_5	4 AF16 D10 CTRL 2_2	4	52.1217	0.910883	0.018755	0.434327	0	2.90744	0.154235	145.322	6.11156	5.20019	0.911374
Driscoll	DC_121219	2019-12-12	4	AF16	H2O	2	8	Sample_4 AF16 D10 CTRL 2_2_5	4 AF16 D10 CTRL 2_2	5	34.8866	0.847882	0.00699	0.412505	0	1.60926	0.08428	96.7185	4.83363	5.20019	-0.36656
Driscoll	DC_121219	2019-12-12	4	AF16	H2O	2	8	Sample_4 AF16 D10 CTRL 2_3_5	4 AF16 D10 CTRL 2_3	1	50.5527	1.07198	0.001828	0.44031	0	3.75852	0.090984	152.404	6.04659	5.20019	0.846398
Driscoll	DC_121219	2019-12-12	4	AF16	H2O	2	8	Sample_4 AF16 D10 CTRL 2_3_5	4 AF16 D10 CTRL 2_3	2	63.9305	0.835247	0.004674	0.398249	0	3.40904	0.120422	162.037	6.19104	5.20019	0.990848
Driscoll	DC_121219	2019-12-12	4	AF16	H2O	2	8	Sample_4 AF16 D10 CTRL 2_3_5	4 AF16 D10 CTRL 2_3	3	51.6998	1.0441	0.000754	0.436841	0	1.69821	0.075543	122.105	5.70154	5.20019	0.501353
Driscoll	DC_121219	2019-12-12	4	AF16	H2O	2	8	Sample_4 AF16 D10 CTRL 2_3_5	4 AF16 D10 CTRL 2_3	4	68.6858	0.636414	0.001304	0.346418	0	4.9096	0.181207	187.843	6.34393	5.20019	1.14374
Driscoll	DC_121219	2019-12-12	4	AF16	H2O	2	8	Sample_4 AF16 D10 CTRL 2_3_5	4 AF16 D10 CTRL 2_3	5	51.6316	0.968882	0.006459	0.424168	0	2.33742	0.132435	127.86	5.79045	5.20019	0.590259
Driscoll	DC_121219	2019-12-12	4	AF16	METFO	2	8	Sample_4 AF16 D10 metformin 2_1_5	4 AF16 D10 metformin 2_1	1	51.2166	0.871552	0.008148	0.375411	0	2.9066	0.128609	139.138	5.59052	5.20019	0.390331
Driscoll	DC_121219	2019-12-12	4	AF16	METFO	2	8	Sample_4 AF16 D10 metformin 2_1_5	4 AF16 D10 metformin 2_1	2	16.367	1.45843	0.005189	0.502135	0	1.92393	0.055783	42.2656	4.29866	5.20019	-0.901526
Driscoll	DC_121219	2019-12-12	4	AF16	METFO	2	8	Sample_4 AF16 D10 metformin 2_1_5	4 AF16 D10 metformin 2_1	3	67.7352	0.613291	0.001659	0.284419	0	3.56036	0.146123	158.209	5.52864	5.20019	0.328451
Driscoll	DC_121219	2019-12-12	4	AF16	METFO	2	8	Sample_4 AF16 D10 metformin 2_1_5	4 AF16 D10 metformin 2_1	4	32.7254	1.45729	0.002827	0.46905	0	2.0277	0.063653	80.1822	5.01362	5.20019	-0.186571
Driscoll	DC_121219	2019-12-12	4	AF16	METFO	2	8	Sample_4 AF16 D10 metformin 2_1_5	4 AF16 D10 metformin 2_1	5	79.9174	0.586809	0.004603	0.307485	0	4.91486	0.234173	178.949	6.28285	5.20019	1.08266
Driscoll	DC_121219	2019-12-12	4	AF16	METFO	2	8	Sample_4 AF16 D10 metformin 2_2_5	4 AF16 D10 metformin 2_2	1	49.841	1.06231	0.009367	0.3693	0	3.05237	0.079139	135.792	5.40583	5.20019	0.205643
Driscoll	DC_121219	2019-12-12	4	AF16	METFO	2	8	Sample_4 AF16 D10 metformin 2_2_5	4 AF16 D10 metformin 2_2	2	32.7651	1.39167	0.007586	0.529727	0	1.52401	0.070173	61.13	5.05865	5.20019	-0.141544
Driscoll	DC_121219	2019-12-12	4	AF16	METFO	2	8	Sample_4 AF16 D10 metformin 2_2_5	4 AF16 D10 metformin 2_2	3	9.52021	1.51948	0.017895	0.623615	0	0.818271	0.053702	27.8112	4.74061	5.20019	-0.459579
Driscoll	DC_121219	2019-12-12	4	AF16	METFO	2	8	Sample_4 AF16 D10 metformin 2_2_5	4 AF16 D10 metformin 2_2	4	69.1193	0.710301	0.002929	0.284272	0	4.33244	0.168575	176.123	5.87836	5.20019	0.67817
Driscoll	DC_121219	2019-12-12	4	AF16	METFO	2	8	Sample_4 AF16 D10 metformin 2_2_5	4 AF16 D10 metformin 2_2	5	66.2289	0.810779	0.009168	0.377792	0	4.15312	0.169392	176.986	6.41758	5.20019	1.21739
Driscoll	DC_121219	2019-12-12	4	AF16	METFO	2	8	Sample_4 AF16 D10 metformin 2_3_5	4 AF16 D10 metformin 2_3	1	34.926	1.17674	0.00806	0.460449	0	2.29698	0.077194	84.7004	4.9486	5.20019	-0.251595
Driscoll	DC_121219	2019-12-12	4	AF16	METFO	2	8	Sample_4 AF16 D10 metformin 2_3_5	4 AF16 D10 metformin 2_3	2	35.2535	0.854015	0.006653	0.515137	0	2.75537	0.08627	106.851	5.44409	5.20019	0.243899
Driscoll	DC_121219	2019-12-12	4	AF16	METFO	2	8	Sample_4 AF16 D10 metformin 2_3_5	4 AF16 D10 metformin 2_3	3	33.5981	1.07169	0.014069	0.535873	0	1.8017	0.087486	95.6724	5.54912	5.20019	0.348932
Driscoll	DC_121219	2019-12-12	4	AF16	METFO	2	8	Sample_4 AF16 D10 metformin 2_3_5	4 AF16 D10 metformin 2_3	4	14.9739	1.40551	0.001693	0.511183	0	0.99416	0.054392	40.4434	4.37166	5.20019	-0.828534
Driscoll	DC_121219	2019-12-12	4	AF16	METFO	2	8	Sample_4 AF16 D10 metformin 2_3_5	4 AF16 D10 metformin 2_3	5	34.1395	0.950049	0.007281	0.502469	0	1.90377	0.064717	92.1167	5.1853	5.20019	-0.0148905
Driscoll	DC_121219	2019-12-12	23	AF16	H2O	2	8	Sample_23 AF16 D10 CRTL 2-1_3	23 AF16 D10 CRTL 2-1	1	14.0238	1.19934	0.009171	0.624895	1.78439	0.691892	0.054679	44.2623	4.81119	5.20019	-0.388997
Driscoll	DC_121219	2019-12-12	23	AF16	H2O	2	8	Sample_23 AF16 D10 CRTL 2-1_3	23 AF16 D10 CRTL 2-1	2	47.8343	0.620197	0.009482	0.422288	0.558659	3.12792	0.100448	149.952	5.69685	5.20019	0.496662
Driscoll	DC_121219	2019-12-12	23	AF16	H2O	2	8	Sample_23 AF16 D10 CRTL 2-1_3	23 AF16 D10 CRTL 2-1	3	16.9346	1.29507	0.04252	0.58362	3.69403	1.00195	0.059107	51.2403	4.58582	5.20019	-0.614371
Driscoll	DC_121219	2019-12-12	23	AF16	H2O	2	8	Sample_23 AF16 D10 CRTL 2-2_3	23 AF16 D10 CRTL 2-2	1	47.3219	0.537652	0.007334	0.395914	0	4.3702	0.136527	153.476	5.58916	5.20019	0.38897
Driscoll	DC_121219	2019-12-12	23	AF16	H2O	2	8	Sample_23 AF16 D10 CRTL 2-2_3	23 AF16 D10 CRTL 2-2	2	19.9793	0.51997	0.003891	0.477654	0.557621	0.981482	0.065635	55.6393	4.08397	5.20019	-1.11622
Driscoll	DC_121219	2019-12-12	23	AF16	H2O	2	8	Sample_23 AF16 D10 CRTL 2-2_3	23 AF16 D10 CRTL 2-2	3	55.8264	0.594506	0.006195	0.411292	0	5.49987	0.176712	194.039	6.50539	5.20019	1.3052
Driscoll	DC_121219	2019-12-12	23	AF16	H2O	2	8	Sample_23 AF16 D10 CRTL 2-3_3	23 AF16 D10 CRTL 2-3	1	67.0665	0.502754	0.003707	0.354915	0	4.35615	0.19466	207.106	6.72581	5.20019	1.52562
Driscoll	DC_121219	2019-12-12	23	AF16	H2O	2	8	Sample_23 AF16 D10 CRTL 2-3_3	23 AF16 D10 CRTL 2-3	2	67.0265	0.626785	0.00236	0.424927	0.111732	3.44093	0.180991	192.217	6.96054	5.20019	1.76035
Driscoll	DC_121219	2019-12-12	23	AF16	H2O	2	8	Sample_23 AF16 D10 CRTL 2-3_3	23 AF16 D10 CRTL 2-3	3	32.455	0.844385	0.022715	0.521674	0	2.11486	0.105309	79.9198	5.09422	5.20019	-0.105974
Driscoll	DC_121219	2019-12-12	23	AF16	H2O	2	8	Sample_23 AF16 D10 CRTL 2-4_3	23 AF16 D10 CRTL 2-4	1	25.9492	0.669087	0.002108	0.459392	0	3.39743	0.165187	117.202	5.26608	5.20019	0.0658865
Driscoll	DC_121219	2019-12-12	23	AF16	H2O	2	8	Sample_23 AF16 D10 CRTL 2-4_3	23 AF16 D10 CRTL 2-4	2	42.8463	0.51909	0.037184	0.496338	5.57621	3.9439	0.258607	287.004	8.22367	5.20019	3.02348
Driscoll	DC_121219	2019-12-12	23	AF16	H2O	2	8	Sample_23 AF16 D10 CRTL 2-4_3	23 AF16 D10 CRTL 2-4	3	9.01744	1.59508	0.044457	0.456428	0	0.846119	0.043004	20.2783	3.68714	5.20019	-1.51305
Driscoll	DC_121219	2019-12-12	23	AF16	H2O	2	8	Sample_23 AF16 D10 CRTL 2-5_1	23 AF16 D10 CRTL 2-5	1	22.2749	0.960499	0.028963	0.57087	1.78108	1.52862	0.090009	62.6045	4.83547	5.20019	-0.364721
Driscoll	DC_121219	2019-12-12	23	AF16	METFO	2	8	Sample_23 AF16 D10 METFORMIN 2-1_2	23 AF16 D10 METFORMIN 2-1	1	67.2448	0.381668	0.001511	0.335566	0	4.92055	0.183497	198.019	6.31964	5.20019	1.11945
Driscoll	DC_121219	2019-12-12	23	AF16	METFO	2	8	Sample_23 AF16 D10 METFORMIN 2-1_2	23 AF16 D10 METFORMIN 2-1	2	60.4892	0.876682	0.009376	0.406614	0	2.16095	0.171899	49.9949	4.60646	5.20019	-0.593732
Driscoll	DC_121219	2019-12-12	23	AF16	METFO	2	8	Sample_23 AF16 D10 METFORMIN 2-2_1	23 AF16 D10 METFORMIN 2-2	1	66.9242	0.237424	0.007851	0.375692	0	0.610687	0.228294	219.917	7.43379	5.20019	2.2336
Driscoll	DC_121219	2019-12-12	23	AF16	METFO	2	8	Sample_23 AF16 D10 METFORMIN 2-3_2	23 AF16 D10 METFORMIN 2-3	1	66.6137	0.450203	0.051547	0.446423	0	3.59816	0.178335	184.912	6.80513	5.20019	1.60494
Driscoll	DC_121219	2019-12-12	23	AF16	METFO	2	8	Sample_23 AF16 D10 METFORMIN 2-3_2	23 AF16 D10 METFORMIN 2-3	2	32.7327	0.750535	0.015627	0.635253	0	1.33402	0.062321	99.5195	5.95518	5.20019	0.754991
Driscoll	DC_121219	2019-12-12	23	AF16	METFO	2	8	Sample_23 AF16 D10 METFORMIN 2-4_1	23 AF16 D10 METFORMIN 2-4	1	68.8893	0.528009	0.010584	0.358482	0.332103	7.85673	0.149406	240.223	6.78661	5.20019	1.58642
Driscoll	DC_121219	2019-12-12	23	AF16	METFO	2	8	Sample_23 AF16 D10 METFORMIN 2-5_3	23 AF16 D10 METFORMIN 2-5	1	66.2463	0.500288	0.008174	0.41412	1.00559	4.94313	0.15001	193.314	6.51008	5.20019	1.30989
Driscoll	DC_121219	2019-12-12	23	AF16	METFO	2	8	Sample_23 AF16 D10 METFORMIN 2-5_3	23 AF16 D10 METFORMIN 2-5	2	50.7394	0.376095	0.01139	0.467813	0	2.29399	0.151026	154.366	6.23151	5.20019	1.03132
Driscoll	DC_121219	2019-12-12	23	AF16	METFO	2	8	Sample_23 AF16 D10 METFORMIN 2-5_3	23 AF16 D10 METFORMIN 2-5	3	67.4438	0.378472	0.003053	0.38668	0.235294	2.7189	0.182779	146.537	5.94666	5.20019	0.746469
Driscoll	DC_121219	2019-12-12	16	AF16	H2O	2	8	Sample_16 AF16 D10 CTRL 2_1_3	16 AF16 D10 CTRL 2_1	1	33.8493	0.989508	0.00064	0.369626	0	2.00926	0.068498	74.4193	4.19396	5.20019	-1.00623
Driscoll	DC_121219	2019-12-12	16	AF16	H2O	2	8	Sample_16 AF16 D10 CTRL 2_1_3	16 AF16 D10 CTRL 2_1	2	20.0563	1.07188	0.01429	0.507396	0	1.65773	0.058015	64.4431	4.59809	5.20019	-0.602099
Driscoll	DC_121219	2019-12-12	16	AF16	H2O	2	8	Sample_16 AF16 D10 CTRL 2_1_3	16 AF16 D10 CTRL 2_1	3	28.441	1.18089	0.002028	0.685365	0	1.13291	0.052555	72.9887	5.92416	5.20019	0.723974
Driscoll	DC_121219	2019-12-12	16	AF16	H2O	2	8	Sample_16 AF16 D10 CTRL 2_2_3	16 AF16 D10 CTRL 2_2	1	58.7578	0.853453	0.006576	0.39637	0	3.51297	0.155237	139.064	5.81898	5.20019	0.618792
Driscoll	DC_121219	2019-12-12	16	AF16	H2O	2	8	Sample_16 AF16 D10 CTRL 2_2_3	16 AF16 D10 CTRL 2_2	2	7.68758	1.75459	0.069451	0.417077	0	0.57339	0.042404	16.5922	3.47769	5.20019	-1.7225
Driscoll	DC_121219	2019-12-12	16	AF16	H2O	2	8	Sample_16 AF16 D10 CTRL 2_2_3	16 AF16 D10 CTRL 2_2	3	50.8878	0.800422	0.001785	0.417391	0	3.55576	0.071318	176.171	6.16182	5.20019	0.961625
Driscoll	DC_121219	2019-12-12	16	AF16	H2O	2	8	Sample_16 AF16 D10 CTRL 2_3_3	16 AF16 D10 CTRL 2_3	1	18.1307	1.33498	0.003096	0.47178	0	1.80826	0.059136	50.2414	4.26148	5.20019	-0.938709
Driscoll	DC_121219	2019-12-12	16	AF16	H2O	2	8	Sample_16 AF16 D10 CTRL 2_3_3	16 AF16 D10 CTRL 2_3	2	53.0914	0.627947	0.013015	0.419208	0	5.16769	0.099341	168.307	5.88713	5.20019	0.686943
Driscoll	DC_121219	2019-12-12	16	AF16	H2O	2	8	Sample_16 AF16 D10 CTRL 2_3_3	16 AF16 D10 CTRL 2_3	3	20.5895	1.45129	0.013046	0.531636	0	1.15266	0.054357	62.8155	4.93559	5.20019	-0.264601
Driscoll	DC_121219	2019-12-12	16	AF16	H2O	2	8	Sample_16 AF16 D10 CTRL 2_4_2	16 AF16 D10 CTRL 2_4	1	67.7405	0.736848	0.000218	0.343744	0	4.69938	0.160822	172.756	6.07195	5.20019	0.871763
Driscoll	DC_121219	2019-12-12	16	AF16	H2O	2	8	Sample_16 AF16 D10 CTRL 2_4_2	16 AF16 D10 CTRL 2_4	2	59.2224	0.824402	0.00405	0.422276	0	3.80595	0.142589	161.913	6.26764	5.20019	1.06745
Driscoll	DC_121219	2019-12-12	16	AF16	H2O	2	8	Sample_16 AF16 D10 CTRL 2_5_3	16 AF16 D10 CTRL 2_5	1	33.094	1.06692	0.005027	0.398473	0	1.97551	0.081585	70.9783	4.3564	5.20019	-0.843793
Driscoll	DC_121219	2019-12-12	16	AF16	H2O	2	8	Sample_16 AF16 D10 CTRL 2_5_3	16 AF16 D10 CTRL 2_5	2	46.0828	1.14452	0.030465	0.508175	1.01124	1.89469	0.113204	108.705	5.80639	5.20019	0.606203
Driscoll	DC_121219	2019-12-12	16	AF16	H2O	2	8	Sample_16 AF16 D10 CTRL 2_5_3	16 AF16 D10 CTRL 2_5	3	74.673	0.655744	0.010132	0.351	0	9.07911	0.330593	315.374	8.60029	5.20019	3.4001
Driscoll	DC_121219	2019-12-12	16	AF16	METFO	2	8	Sample_16 AF16 D10 metformin 2_1_3	16 AF16 D10 metformin 2_1	1	32.2661	0.936144	0.012557	0.443604	0	3.16828	0.067581	103.582	4.8936	5.20019	-0.306595
Driscoll	DC_121219	2019-12-12	16	AF16	METFO	2	8	Sample_16 AF16 D10 metformin 2_1_3	16 AF16 D10 metformin 2_1	2	9.81324	1.44579	0.037872	0.587073	0	0.804753	0.045134	23.1437	4.39362	5.20019	-0.806566
Driscoll	DC_121219	2019-12-12	16	AF16	METFO	2	8	Sample_16 AF16 D10 metformin 2_1_3	16 AF16 D10 metformin 2_1	3	52.7436	0.674432	0.026715	0.38129	0	3.74659	0.134341	126.273	5.24291	5.20019	0.0427199
Driscoll	DC_121219	2019-12-12	16	AF16	METFO	2	8	Sample_16 AF16 D10 metformin 2_2_3	16 AF16 D10 metformin 2_2	1	32.5138	1.14645	0.016225	0.44984	0	2.20624	0.080961	73.769	4.67209	5.20019	-0.528101
Driscoll	DC_121219	2019-12-12	16	AF16	METFO	2	8	Sample_16 AF16 D10 metformin 2_2_3	16 AF16 D10 metformin 2_2	2	41.7774	1.11267	0.008738	0.388007	0	2.47945	0.100949	105.755	5.03542	5.20019	-0.164766
Driscoll	DC_121219	2019-12-12	16	AF16	METFO	2	8	Sample_16 AF16 D10 metformin 2_2_3	16 AF16 D10 metformin 2_2	3	42.8272	1.26796	0.004361	0.390699	0	1.81697	0.115536	103.156	5.21632	5.20019	0.0161276
Driscoll	DC_121219	2019-12-12	16	AF16	METFO	2	8	Sample_16 AF16 D10 metformin 2_3_3	16 AF16 D10 metformin 2_3	1	53.6666	0.628178	0.006063	0.377593	0	4.98603	0.147504	173.031	5.92322	5.20019	0.723034
Driscoll	DC_121219	2019-12-12	16	AF16	METFO	2	8	Sample_16 AF16 D10 metformin 2_3_3	16 AF16 D10 metformin 2_3	2	34.3675	1.14411	0.017737	0.550912	1.01887	2.57885	0.095295	90.7601	5.44224	5.20019	0.242047
Driscoll	DC_121219	2019-12-12	16	AF16	METFO	2	8	Sample_16 AF16 D10 metformin 2_3_3	16 AF16 D10 metformin 2_3	3	58.362	0.734564	0.026225	0.424983	0.590551	3.39464	0.205209	159.685	6.35504	5.20019	1.15485
Driscoll	DC_121219	2019-12-12	16	AF16	METFO	2	8	Sample_16 AF16 D10 metformin 2_4_3	16 AF16 D10 metformin 2_4	1	43.8	0.923807	0.00389	0.415782	0.442804	2.62609	0.073862	165.677	6.00211	5.20019	0.801923
Driscoll	DC_121219	2019-12-12	16	AF16	METFO	2	8	Sample_16 AF16 D10 metformin 2_4_3	16 AF16 D10 metformin 2_4	2	67.1962	0.518026	0.000781	0.305108	0	4.56889	0.171661	181.881	5.95221	5.20019	0.752023
Driscoll	DC_121219	2019-12-12	16	AF16	METFO	2	8	Sample_16 AF16 D10 metformin 2_4_3	16 AF16 D10 metformin 2_4	3	69.2464	0.392271	0.013522	0.341153	0	6.48074	0.203917	197.079	6.24849	5.20019	1.0483
Driscoll	DC_121219	2019-12-12	16	AF16	METFO	2	8	Sample_16 AF16 D10 metformin 2_5_3	16 AF16 D10 metformin 2_5	1	33.0141	0.667408	0.035843	0.422373	1.10906	1.81884	0.095588	101.063	4.73935	5.20019	-0.46084
Driscoll	DC_121219	2019-12-12	16	AF16	METFO	2	8	Sample_16 AF16 D10 metformin 2_5_3	16 AF16 D10 metformin 2_5	2	66.4664	0.297445	0.01013	0.334753	0	3.63492	0.164442	175.658	5.96323	5.20019	0.763039
Driscoll	DC_121219	2019-12-12	16	AF16	METFO	2	8	Sample_16 AF16 D10 metformin 2_5_3	16 AF16 D10 metformin 2_5	3	67.4866	0.480875	0.002147	0.445482	1.10429	2.91567	0.076037	179.45	6.44964	5.20019	1.24945
Driscoll	DC_121219	2019-12-12	20	AF16	H2O	2	8	Sample_20 AF16 D10 CTRL 2_1_5	20 AF16 D10 CTRL 2_1	1	52.8164	1.07792	0.015063	0.452773	0	3.03371	0.152134	156.8	6.47694	5.20019	1.27675
Driscoll	DC_121219	2019-12-12	20	AF16	H2O	2	8	Sample_20 AF16 D10 CTRL 2_1_5	20 AF16 D10 CTRL 2_1	2	68.3807	0.652531	0.000671	0.371632	0	5.22294	0.175462	180.517	6.30785	5.20019	1.10766
Driscoll	DC_121219	2019-12-12	20	AF16	H2O	2	8	Sample_20 AF16 D10 CTRL 2_1_5	20 AF16 D10 CTRL 2_1	3	82.7008	0.725153	0.000288	0.341286	0.222635	3.87802	0.26428	250.398	7.96479	5.20019	2.7646
Driscoll	DC_121219	2019-12-12	20	AF16	H2O	2	8	Sample_20 AF16 D10 CTRL 2_1_5	20 AF16 D10 CTRL 2_1	4	52.3828	0.772868	0.007225	0.483554	0	3.75832	0.148437	165.014	6.54414	5.20019	1.34395
Driscoll	DC_121219	2019-12-12	20	AF16	H2O	2	8	Sample_20 AF16 D10 CTRL 2_1_5	20 AF16 D10 CTRL 2_1	5	42.9178	0.581017	0.009452	0.542785	2.79851	2.49546	0.156914	172.548	6.68482	5.20019	1.48463
Driscoll	DC_121219	2019-12-12	20	AF16	H2O	2	8	Sample_20 AF16 D10 CTRL 2_2_5	20 AF16 D10 CTRL 2_2	1	16.3979	1.06488	0.003313	0.665236	0.447761	0.876079	0.094158	50.9313	5.32745	5.20019	0.127256
Driscoll	DC_121219	2019-12-12	20	AF16	H2O	2	8	Sample_20 AF16 D10 CTRL 2_2_5	20 AF16 D10 CTRL 2_2	2	43.2048	0.513723	0.013105	0.556004	2.25141	4.28596	0.059733	122.332	5.43448	5.20019	0.234285
Driscoll	DC_121219	2019-12-12	20	AF16	H2O	2	8	Sample_20 AF16 D10 CTRL 2_2_5	20 AF16 D10 CTRL 2_2	3	64.0915	0.590003	0.006092	0.392406	0	2.19447	0.178006	106.964	5.42319	5.20019	0.222997
Driscoll	DC_121219	2019-12-12	20	AF16	H2O	2	8	Sample_20 AF16 D10 CTRL 2_2_5	20 AF16 D10 CTRL 2_2	4	29.0599	0.654529	0.012439	0.617586	7.14844	1.34724	0.118415	109.556	5.49732	5.20019	0.297128
Driscoll	DC_121219	2019-12-12	20	AF16	H2O	2	8	Sample_20 AF16 D10 CTRL 2_2_5	20 AF16 D10 CTRL 2_2	5	68.0202	0.644378	0.00027	0.420072	0.472441	5.5392	0.2179	225.04	7.36284	5.20019	2.16265
Driscoll	DC_121219	2019-12-12	20	AF16	H2O	2	8	Sample_20 AF16 D10 CTRL 2_3_5	20 AF16 D10 CTRL 2_3	1	14.6792	1.36245	0.034213	0.788288	0	1.64509	0.055361	40.5447	5.7403	5.20019	0.540112
Driscoll	DC_121219	2019-12-12	20	AF16	H2O	2	8	Sample_20 AF16 D10 CTRL 2_3_5	20 AF16 D10 CTRL 2_3	2	77.6367	0.573237	0.016066	0.419457	0	5.35059	0.214928	213.19	7.30526	5.20019	2.10507
Driscoll	DC_121219	2019-12-12	20	AF16	H2O	2	8	Sample_20 AF16 D10 CTRL 2_3_5	20 AF16 D10 CTRL 2_3	3	22.2367	0.966192	0.019245	0.573352	0.898876	2.12711	0.057729	69.3892	4.88454	5.20019	-0.315649
Driscoll	DC_121219	2019-12-12	20	AF16	H2O	2	8	Sample_20 AF16 D10 CTRL 2_3_5	20 AF16 D10 CTRL 2_3	4	48.6004	0.596732	0.024959	0.517044	1.35849	2.8277	0.092917	182.703	6.68708	5.20019	1.48689
Driscoll	DC_121219	2019-12-12	20	AF16	H2O	2	8	Sample_20 AF16 D10 CTRL 2_3_5	20 AF16 D10 CTRL 2_3	5	59.7972	0.694227	0.000246	0.494226	0.341556	3.86032	0.152244	201.534	7.26519	5.20019	2.065
Driscoll	DC_121219	2019-12-12	20	AF16	METFO	2	8	Sample_20 AF16 D10 metformin 2_1_5	20 AF16 D10 metformin 2_1	1	66.3356	0.879777	0.0042	0.444977	0.553506	4.82944	0.080152	243.619	7.54888	5.20019	2.34869
Driscoll	DC_121219	2019-12-12	20	AF16	METFO	2	8	Sample_20 AF16 D10 metformin 2_1_5	20 AF16 D10 metformin 2_1	2	67.2641	1.09477	0.012549	0.386878	0	4.88727	0.156954	200.174	6.88698	5.20019	1.68679
Driscoll	DC_121219	2019-12-12	20	AF16	METFO	2	8	Sample_20 AF16 D10 metformin 2_1_5	20 AF16 D10 metformin 2_1	3	68.8009	0.686672	0.000695	0.368257	0	5.44584	0.188354	196.539	6.59662	5.20019	1.39643
Driscoll	DC_121219	2019-12-12	20	AF16	METFO	2	8	Sample_20 AF16 D10 metformin 2_1_5	20 AF16 D10 metformin 2_1	4	47.4683	0.673639	0.008686	0.387368	0.554529	3.27477	0.181799	129.212	5.41095	5.20019	0.210763
Driscoll	DC_121219	2019-12-12	20	AF16	METFO	2	8	Sample_20 AF16 D10 metformin 2_1_5	20 AF16 D10 metformin 2_1	5	39.1977	1.02429	0.005711	0.469251	0	1.65941	0.051348	117.046	5.5244	5.20019	0.324211
Driscoll	DC_121219	2019-12-12	20	AF16	METFO	2	8	Sample_20 AF16 D10 metformin 2_2_5	20 AF16 D10 metformin 2_2	1	68.7149	0.552059	0.01018	0.352743	0	5.31745	0.249981	213.098	6.91906	5.20019	1.71887
Driscoll	DC_121219	2019-12-12	20	AF16	METFO	2	8	Sample_20 AF16 D10 metformin 2_2_5	20 AF16 D10 metformin 2_2	2	35.1376	1.30369	0.006762	0.448333	0	2.617	0.088372	101.255	5.22601	5.20019	0.0258156
Driscoll	DC_121219	2019-12-12	20	AF16	METFO	2	8	Sample_20 AF16 D10 metformin 2_2_5	20 AF16 D10 metformin 2_2	3	11.078	1.43154	0.008226	0.509105	0	1.12043	0.044188	24.2691	3.9931	5.20019	-1.20709
Driscoll	DC_121219	2019-12-12	20	AF16	METFO	2	8	Sample_20 AF16 D10 metformin 2_2_5	20 AF16 D10 metformin 2_2	4	66.5663	0.97246	0.017531	0.377613	0	3.2296	0.133662	135.798	5.79142	5.20019	0.591232
Driscoll	DC_121219	2019-12-12	20	AF16	METFO	2	8	Sample_20 AF16 D10 metformin 2_2_5	20 AF16 D10 metformin 2_2	5	32.644	1.10935	0.030053	0.513852	0	1.44416	0.061325	76.6541	5.06127	5.20019	-0.138925
Driscoll	DC_121219	2019-12-12	20	AF16	METFO	2	8	Sample_20 AF16 D10 metformin 2_3_5	20 AF16 D10 metformin 2_3	1	66.6957	0.498679	0.006439	0.392021	0	4.84549	0.201236	214.407	7.00448	5.20019	1.80429
Driscoll	DC_121219	2019-12-12	20	AF16	METFO	2	8	Sample_20 AF16 D10 metformin 2_3_5	20 AF16 D10 metformin 2_3	2	67.521	0.572069	0.000323	0.323096	0	5.60471	0.212487	212.863	6.61139	5.20019	1.4112
Driscoll	DC_121219	2019-12-12	20	AF16	METFO	2	8	Sample_20 AF16 D10 metformin 2_3_5	20 AF16 D10 metformin 2_3	3	11.694	1.32057	0.002985	0.541204	0	1.01308	0.046759	22.1795	4.11016	5.20019	-1.09003
Driscoll	DC_121219	2019-12-12	20	AF16	METFO	2	8	Sample_20 AF16 D10 metformin 2_3_5	20 AF16 D10 metformin 2_3	4	67.1241	0.579342	0.019382	0.331847	0	4.00376	0.170126	183.635	6.19539	5.20019	0.995198
Driscoll	DC_121219	2019-12-12	20	AF16	METFO	2	8	Sample_20 AF16 D10 metformin 2_3_5	20 AF16 D10 metformin 2_3	5	11.7481	1.54205	0.034674	0.792796	7.51491	0.075587	0.041443	16.3109	4.89508	5.20019	-0.305108
Driscoll	DC_122019	2019-12-20	4	AF16	H2O	2	16	Sample_4 AF16 D18 CTRL 2_1_5	4 AF16 D18 CTRL 2_1	1	32.3246	0.983579	0.013659	0.392052	0	2.12748	0.058419	91.4975	4.52248	5.20019	-0.677706
Driscoll	DC_122019	2019-12-20	4	AF16	H2O	2	16	Sample_4 AF16 D18 CTRL 2_1_5	4 AF16 D18 CTRL 2_1	2	7.50301	1.76531	0.095342	0.359033	0.77634	0.325481	0.028569	11.1395	2.97475	5.20019	-2.22544
Driscoll	DC_122019	2019-12-20	4	AF16	H2O	2	16	Sample_4 AF16 D18 CTRL 2_1_5	4 AF16 D18 CTRL 2_1	3	5.76046	1.96055	0.064024	0.29752	0	0.218802	0.025699	7.27254	2.74204	5.20019	-2.45815
Driscoll	DC_122019	2019-12-20	4	AF16	H2O	2	16	Sample_4 AF16 D18 CTRL 2_1_5	4 AF16 D18 CTRL 2_1	4	7.61734	1.67243	0.01529	0.564605	13.2714	0.567514	0.037521	13.9994	3.09751	5.20019	-2.10268
Driscoll	DC_122019	2019-12-20	4	AF16	H2O	2	16	Sample_4 AF16 D18 CTRL 2_1_5	4 AF16 D18 CTRL 2_1	5	14.3187	1.35341	0.010242	0.432986	0	0.97035	0.051527	37.3405	3.85178	5.20019	-1.34841
Driscoll	DC_122019	2019-12-20	4	AF16	H2O	2	16	Sample_4 AF16 D18 CTRL 2_2_5	4 AF16 D18 CTRL 2_2	1	7.36022	1.67244	0.015585	0.401581	0	0.715435	0.042726	14.9654	3.35364	5.20019	-1.84655
Driscoll	DC_122019	2019-12-20	4	AF16	H2O	2	16	Sample_4 AF16 D18 CTRL 2_2_5	4 AF16 D18 CTRL 2_2	2	33.803	1.06291	0.006116	0.418226	0	1.48046	0.056718	93.6306	4.83085	5.20019	-0.369336
Driscoll	DC_122019	2019-12-20	4	AF16	H2O	2	16	Sample_4 AF16 D18 CTRL 2_2_5	4 AF16 D18 CTRL 2_2	3	11.0474	1.39123	0.027133	0.486158	0	0.905184	0.048054	25.0672	3.88305	5.20019	-1.31714
Driscoll	DC_122019	2019-12-20	4	AF16	H2O	2	16	Sample_4 AF16 D18 CTRL 2_2_5	4 AF16 D18 CTRL 2_2	4	11.1636	1.5328	0.018107	0.474311	0	0.822664	0.050682	32.1457	4.03272	5.20019	-1.16747
Driscoll	DC_122019	2019-12-20	4	AF16	H2O	2	16	Sample_4 AF16 D18 CTRL 2_2_5	4 AF16 D18 CTRL 2_2	5	7.74079	1.78011	0.08718	0.521683	10.8785	0.315287	0.03614	11.7195	3.04694	5.20019	-2.15325
Driscoll	DC_122019	2019-12-20	4	AF16	H2O	2	16	Sample_4 AF16 D18 CTRL 2_3_5	4 AF16 D18 CTRL 2_3	1	7.38765	1.79078	0.033302	0.41534	0	0.50556	0.034257	12.8027	3.43065	5.20019	-1.76954
Driscoll	DC_122019	2019-12-20	4	AF16	H2O	2	16	Sample_4 AF16 D18 CTRL 2_3_5	4 AF16 D18 CTRL 2_3	2	6.0294	1.49765	0.024426	0.382382	0	0.387925	0.033517	10.2373	3.06848	5.20019	-2.13171
Driscoll	DC_122019	2019-12-20	4	AF16	H2O	2	16	Sample_4 AF16 D18 CTRL 2_3_5	4 AF16 D18 CTRL 2_3	3	7.46309	1.81522	0.064523	0.364489	0	0.610193	0.035549	12.9547	3.13915	5.20019	-2.06104
Driscoll	DC_122019	2019-12-20	4	AF16	H2O	2	16	Sample_4 AF16 D18 CTRL 2_3_5	4 AF16 D18 CTRL 2_3	4	7.00502	1.74381	0.017136	0.427083	0	0.53508	0.038533	13.2916	3.49712	5.20019	-1.70307
Driscoll	DC_122019	2019-12-20	4	AF16	H2O	2	16	Sample_4 AF16 D18 CTRL 2_3_5	4 AF16 D18 CTRL 2_3	5	7.23234	1.85591	0.054519	0.408733	4.70363	0.615548	0.033511	11.554	2.97401	5.20019	-2.22618
Driscoll	DC_122019	2019-12-20	4	AF16	METFO	2	16	Sample_4 AF16 D18 Metformin 2_1_4	4 AF16 D18 Metformin 2_1	1	34.9852	0.914162	0.000855	0.516992	0	2.4822	0.089091	100.426	5.41404	5.20019	0.213853
Driscoll	DC_122019	2019-12-20	4	AF16	METFO	2	16	Sample_4 AF16 D18 Metformin 2_1_4	4 AF16 D18 Metformin 2_1	2	27.306	1.36652	0.009524	0.58823	0	1.54615	0.060206	74.18	5.4663	5.20019	0.266111
Driscoll	DC_122019	2019-12-20	4	AF16	METFO	2	16	Sample_4 AF16 D18 Metformin 2_1_4	4 AF16 D18 Metformin 2_1	3	26.7825	1.27076	0.008538	0.465919	0	2.4963	0.12492	73.5777	4.83806	5.20019	-0.362128
Driscoll	DC_122019	2019-12-20	4	AF16	METFO	2	16	Sample_4 AF16 D18 Metformin 2_1_4	4 AF16 D18 Metformin 2_1	4	14.1735	1.50328	0.025549	0.553593	0	0.994648	0.05238	42.1647	4.63719	5.20019	-0.563
Driscoll	DC_122019	2019-12-20	4	AF16	METFO	2	16	Sample_4 AF16 D18 Metformin 2_2_4	4 AF16 D18 Metformin 2_2	1	8.25765	1.6952	0.034618	0.479777	0	1.00909	0.043942	18.7382	3.81651	5.20019	-1.38368
Driscoll	DC_122019	2019-12-20	4	AF16	METFO	2	16	Sample_4 AF16 D18 Metformin 2_2_4	4 AF16 D18 Metformin 2_2	2	20.984	1.34497	0.002576	0.482581	0	1.27901	0.076981	49.1299	4.45989	5.20019	-0.740298
Driscoll	DC_122019	2019-12-20	4	AF16	METFO	2	16	Sample_4 AF16 D18 Metformin 2_2_4	4 AF16 D18 Metformin 2_2	3	12.4816	1.58572	0.029891	0.589354	0	0.98298	0.045925	30.3146	4.62228	5.20019	-0.577908
Driscoll	DC_122019	2019-12-20	4	AF16	METFO	2	16	Sample_4 AF16 D18 Metformin 2_2_4	4 AF16 D18 Metformin 2_2	4	20.6704	1.3767	0.027145	0.610788	0	1.73092	0.062841	66.3995	5.33672	5.20019	0.136527
Driscoll	DC_122019	2019-12-20	4	AF16	METFO	2	16	Sample_4 AF16 D18 Metformin 2_3_4	4 AF16 D18 Metformin 2_3	1	12.2543	1.58367	0.047453	0.52236	0	0.654365	0.050163	30.637	4.29785	5.20019	-0.902339
Driscoll	DC_122019	2019-12-20	4	AF16	METFO	2	16	Sample_4 AF16 D18 Metformin 2_3_4	4 AF16 D18 Metformin 2_3	2	32.8935	1.32775	0.010157	0.571296	0	1.93864	0.058147	100.481	5.83202	5.20019	0.631832
Driscoll	DC_122019	2019-12-20	4	AF16	METFO	2	16	Sample_4 AF16 D18 Metformin 2_3_4	4 AF16 D18 Metformin 2_3	3	26.2191	1.18249	0.003808	0.472151	0	1.43081	0.053182	54.7901	4.40868	5.20019	-0.791515
Driscoll	DC_122019	2019-12-20	4	AF16	METFO	2	16	Sample_4 AF16 D18 Metformin 2_3_4	4 AF16 D18 Metformin 2_3	4	28.7624	1.26335	0.012503	0.654192	4.72441	2.16309	0.054991	79.8178	5.40283	5.20019	0.202637
Driscoll	DC_122019	2019-12-20	23	AF16	H2O	2	16	Sample_23 AF16 D18 CRTL 2-1_3	23 AF16 D18 CRTL 2-1	1	5.95109	1.87058	3.3e-05	0.366434	0	0.400962	0.030678	8.87976	3.14772	5.20019	-2.05247
Driscoll	DC_122019	2019-12-20	23	AF16	H2O	2	16	Sample_23 AF16 D18 CRTL 2-1_3	23 AF16 D18 CRTL 2-1	2	11.251	1.2224	0.02802	0.345067	0	1.16162	0.04469	23.9885	2.99051	5.20019	-2.20968
Driscoll	DC_122019	2019-12-20	23	AF16	H2O	2	16	Sample_23 AF16 D18 CRTL 2-1_3	23 AF16 D18 CRTL 2-1	3	61.1232	0.519166	0.006578	0.3535	0	3.1846	0.155133	163.191	5.90583	5.20019	0.705638
Driscoll	DC_122019	2019-12-20	23	AF16	H2O	2	16	Sample_23 AF16 D18 CRTL 2-2_3	23 AF16 D18 CRTL 2-2	1	6.15815	1.93256	0.073304	0.334767	0	0.365848	0.026555	8.09305	2.92692	5.20019	-2.27327
Driscoll	DC_122019	2019-12-20	23	AF16	H2O	2	16	Sample_23 AF16 D18 CRTL 2-2_3	23 AF16 D18 CRTL 2-2	2	5.51209	1.50784	0.053289	0.283793	0	0.342644	0.027722	7.64679	2.45599	5.20019	-2.7442
Driscoll	DC_122019	2019-12-20	23	AF16	H2O	2	16	Sample_23 AF16 D18 CRTL 2-2_3	23 AF16 D18 CRTL 2-2	3	5.918	1.70348	0.005731	0.398097	0.445269	0.645049	0.032114	9.75111	3.18715	5.20019	-2.01304
Driscoll	DC_122019	2019-12-20	23	AF16	H2O	2	16	Sample_23 AF16 D18 CRTL 2-3_3	23 AF16 D18 CRTL 2-3	1	5.7466	1.94757	0.044644	0.284412	0	0.396803	0.026998	7.75548	2.67405	5.20019	-2.52614
Driscoll	DC_122019	2019-12-20	23	AF16	H2O	2	16	Sample_23 AF16 D18 CRTL 2-3_3	23 AF16 D18 CRTL 2-3	2	6.75812	1.84639	0.015813	0.364842	0	0.613315	0.032283	10.955	3.14266	5.20019	-2.05753
Driscoll	DC_122019	2019-12-20	23	AF16	H2O	2	16	Sample_23 AF16 D18 CRTL 2-3_3	23 AF16 D18 CRTL 2-3	3	6.52538	1.91263	0.032738	0.296419	0	0.240959	0.02612	8.28582	2.76664	5.20019	-2.43355
Driscoll	DC_122019	2019-12-20	23	AF16	H2O	2	16	Sample_23 AF16 D18 CRTL 2-4_3	23 AF16 D18 CRTL 2-4	1	6.62962	1.8787	0.013387	0.485272	0	0.77043	0.036046	12.7227	3.82875	5.20019	-1.37144
Driscoll	DC_122019	2019-12-20	23	AF16	H2O	2	16	Sample_23 AF16 D18 CRTL 2-4_3	23 AF16 D18 CRTL 2-4	2	6.18124	1.51912	0.023538	0.478928	0	0.476304	0.032862	10.0659	3.5855	5.20019	-1.61469
Driscoll	DC_122019	2019-12-20	23	AF16	H2O	2	16	Sample_23 AF16 D18 CRTL 2-4_3	23 AF16 D18 CRTL 2-4	3	10.4176	1.49432	0.013999	0.550022	1.12782	0.60241	0.044301	20.511	4.12705	5.20019	-1.07314
Driscoll	DC_122019	2019-12-20	23	AF16	H2O	2	16	Sample_23 AF16 D18 CRTL 2-5_3	23 AF16 D18 CRTL 2-5	1	6.47216	1.91036	0.049346	0.347631	0	0.499754	0.030575	9.85261	3.03721	5.20019	-2.16299
Driscoll	DC_122019	2019-12-20	23	AF16	H2O	2	16	Sample_23 AF16 D18 CRTL 2-5_3	23 AF16 D18 CRTL 2-5	2	5.65974	1.95133	0.047981	0.288373	0	0.213732	0.026137	7.33539	2.70347	5.20019	-2.49672
Driscoll	DC_122019	2019-12-20	23	AF16	H2O	2	16	Sample_23 AF16 D18 CRTL 2-5_3	23 AF16 D18 CRTL 2-5	3	9.10595	1.63781	0.024856	0.445283	0	1.12208	0.038815	17.0395	3.56798	5.20019	-1.63221
Driscoll	DC_122019	2019-12-12	23	AF16	METFO	2	16	Sample_23 AF16 D18 METFORMIN 2-1_3	23 AF16 D18 METFORMIN 2-1	1	5.37151	1.55528	0.109722	0.282291	0	0.337904	0.027312	7.38131	2.41592	5.20019	-2.78427
Driscoll	DC_122019	2019-12-12	23	AF16	METFO	2	16	Sample_23 AF16 D18 METFORMIN 2-1_3	23 AF16 D18 METFORMIN 2-1	2	50.6393	0.282717	0.006606	0.396804	0	3.63147	0.144375	127.656	5.19114	5.20019	-0.00904963
Driscoll	DC_122019	2019-12-12	23	AF16	METFO	2	16	Sample_23 AF16 D18 METFORMIN 2-1_3	23 AF16 D18 METFORMIN 2-1	3	13.753	1.2167	0.006528	0.448179	0.568182	1.9874	0.06767	85.0967	4.55648	5.20019	-0.643713
Driscoll	DC_122019	2019-12-12	23	AF16	METFO	2	16	Sample_23 AF16 D18 METFORMIN 2-2_3	23 AF16 D18 METFORMIN 2-2	1	64.1493	0.759393	0.004924	0.294839	0	3.012	0.112802	175.263	5.84594	5.20019	0.645753
Driscoll	DC_122019	2019-12-12	23	AF16	METFO	2	16	Sample_23 AF16 D18 METFORMIN 2-2_3	23 AF16 D18 METFORMIN 2-2	2	58.3029	0.354962	0.019783	0.327564	0	4.73031	0.147614	167.22	5.51093	5.20019	0.310739
Driscoll	DC_122019	2019-12-12	23	AF16	METFO	2	16	Sample_23 AF16 D18 METFORMIN 2-2_3	23 AF16 D18 METFORMIN 2-2	3	50.1489	0.345888	0.008362	0.54208	0	2.99966	0.135482	165.375	6.67064	5.20019	1.47045
Driscoll	DC_122019	2019-12-12	23	AF16	METFO	2	16	Sample_23 AF16 D18 METFORMIN 2-3_3	23 AF16 D18 METFORMIN 2-3	1	5.56999	1.4469	0.077396	0.395404	0	0.460219	0.030574	8.61736	3.01872	5.20019	-2.18147
Driscoll	DC_122019	2019-12-12	23	AF16	METFO	2	16	Sample_23 AF16 D18 METFORMIN 2-3_3	23 AF16 D18 METFORMIN 2-3	2	5.79375	1.94125	0.196986	0.283569	0	0.188744	0.026792	7.74648	2.56121	5.20019	-2.63898
Driscoll	DC_122019	2019-12-12	23	AF16	METFO	2	16	Sample_23 AF16 D18 METFORMIN 2-3_3	23 AF16 D18 METFORMIN 2-3	3	35.2182	0.810265	0.009745	0.423629	0	2.18047	0.090628	110.889	5.07308	5.20019	-0.127106
Driscoll	DC_122019	2019-12-12	23	AF16	METFO	2	16	Sample_23 AF16 D18 METFORMIN 2-4_3	23 AF16 D18 METFORMIN 2-4	1	5.80175	1.94358	0.02269	0.376412	0	0.557064	0.027315	7.84957	3.1703	5.20019	-2.02989
Driscoll	DC_122019	2019-12-12	23	AF16	METFO	2	16	Sample_23 AF16 D18 METFORMIN 2-4_3	23 AF16 D18 METFORMIN 2-4	2	67.803	0.729769	0.001866	0.302194	0	5.00581	0.083089	175.432	5.62147	5.20019	0.421278
Driscoll	DC_122019	2019-12-12	23	AF16	METFO	2	16	Sample_23 AF16 D18 METFORMIN 2-4_3	23 AF16 D18 METFORMIN 2-4	3	5.99443	2.48909	0.160138	0.372017	0	0.179985	0.026734	7.96791	3.33657	5.20019	-1.86362
Driscoll	DC_122019	2019-12-12	23	AF16	METFO	2	16	Sample_23 AF16 D18 METFORMIN 2-5_3	23 AF16 D18 METFORMIN 2-5	1	42.0758	0.767073	0.00392	0.375926	0	2.49071	0.115818	98.9299	4.7424	5.20019	-0.457792
Driscoll	DC_122019	2019-12-12	23	AF16	METFO	2	16	Sample_23 AF16 D18 METFORMIN 2-5_3	23 AF16 D18 METFORMIN 2-5	2	5.97964	1.92873	0.005888	0.35438	0	0.341451	0.02676	7.95803	3.08547	5.20019	-2.11472
Driscoll	DC_122019	2019-12-12	23	AF16	METFO	2	16	Sample_23 AF16 D18 METFORMIN 2-5_3	23 AF16 D18 METFORMIN 2-5	3	5.61746	1.66149	0.065754	0.405356	0	0.202445	0.025866	7.26728	3.17662	5.20019	-2.02357
Driscoll	DC_122019	2019-12-20	16	AF16	H2O	2	16	Sample_16 AF16 D18 CTRL 2_1_4	16 AF16 D18 CTRL 2_1	1	7.04477	1.82434	0.034787	0.366856	0	0.647599	0.034324	11.5345	3.14334	5.20019	-2.05685
Driscoll	DC_122019	2019-12-20	16	AF16	H2O	2	16	Sample_16 AF16 D18 CTRL 2_1_4	16 AF16 D18 CTRL 2_1	2	6.41809	1.89237	0.005608	0.277267	0	0.607032	0.031056	9.75778	2.67487	5.20019	-2.52532
Driscoll	DC_122019	2019-12-20	16	AF16	H2O	2	16	Sample_16 AF16 D18 CTRL 2_1_4	16 AF16 D18 CTRL 2_1	3	8.13053	1.68458	0.016869	0.458749	0	0.69661	0.043654	18.3508	3.73851	5.20019	-1.46168
Driscoll	DC_122019	2019-12-20	16	AF16	H2O	2	16	Sample_16 AF16 D18 CTRL 2_1_4	16 AF16 D18 CTRL 2_1	4	8.20811	1.66175	0.005793	0.619229	0	0.562313	0.045753	19.2538	4.63596	5.20019	-0.564228
Driscoll	DC_122019	2019-12-20	16	AF16	H2O	2	16	Sample_16 AF16 D18 CTRL 2_2_5	16 AF16 D18 CTRL 2_2	1	8.77247	1.6571	0.048661	0.458393	0	1.26853	0.047662	20.6068	3.69344	5.20019	-1.50675
Driscoll	DC_122019	2019-12-20	16	AF16	H2O	2	16	Sample_16 AF16 D18 CTRL 2_2_5	16 AF16 D18 CTRL 2_2	2	7.45626	1.61487	0.023774	0.425027	0	0.692404	0.043168	15.9061	3.46622	5.20019	-1.73397
Driscoll	DC_122019	2019-12-20	16	AF16	H2O	2	16	Sample_16 AF16 D18 CTRL 2_2_5	16 AF16 D18 CTRL 2_2	3	6.08964	1.56548	0.06191	0.395844	0	0.679339	0.033928	10.0662	3.10892	5.20019	-2.09127
Driscoll	DC_122019	2019-12-20	16	AF16	H2O	2	16	Sample_16 AF16 D18 CTRL 2_2_5	16 AF16 D18 CTRL 2_2	4	9.4485	1.53139	0.002632	0.511563	0	0.679799	0.04681	21.4188	4.04317	5.20019	-1.15702
Driscoll	DC_122019	2019-12-20	16	AF16	H2O	2	16	Sample_16 AF16 D18 CTRL 2_2_5	16 AF16 D18 CTRL 2_2	5	8.47807	1.618	0.015698	0.480856	0	0.708575	0.050102	23.2183	3.93162	5.20019	-1.26857
Driscoll	DC_122019	2019-12-20	16	AF16	H2O	2	16	Sample_16 AF16 D18 CTRL 2_3_5	16 AF16 D18 CTRL 2_3	1	8.32419	1.6649	0.061731	0.556643	0	1.02608	0.051701	22.5114	4.27804	5.20019	-0.922148
Driscoll	DC_122019	2019-12-20	16	AF16	H2O	2	16	Sample_16 AF16 D18 CTRL 2_3_5	16 AF16 D18 CTRL 2_3	2	8.25964	1.76761	0.022184	0.39513	0	1.08039	0.045893	18.9262	3.40839	5.20019	-1.7918
Driscoll	DC_122019	2019-12-20	16	AF16	H2O	2	16	Sample_16 AF16 D18 CTRL 2_3_5	16 AF16 D18 CTRL 2_3	3	6.62795	1.82966	0.029898	0.38773	0	0.419271	0.035922	12.1914	3.29693	5.20019	-1.90326
Driscoll	DC_122019	2019-12-20	16	AF16	H2O	2	16	Sample_16 AF16 D18 CTRL 2_3_5	16 AF16 D18 CTRL 2_3	4	6.11559	1.90725	0.024496	0.335001	0	0.689909	0.034143	10.2876	2.9808	5.20019	-2.21939
Driscoll	DC_122019	2019-12-20	16	AF16	H2O	2	16	Sample_16 AF16 D18 CTRL 2_3_5	16 AF16 D18 CTRL 2_3	5	8.44596	1.66382	0.121778	0.655412	30.2247	0.349216	0.027937	13.3508	2.05735	5.20019	-3.14284
Driscoll	DC_122019	2019-12-20	16	AF16	METFO	2	16	Sample_16 AF16 D18 metformin 2_1_5	16 AF16 D18 metformin 2_1	1	66.919	0.726738	0.003317	0.371673	0	5.58183	0.154697	160.006	5.87216	5.20019	0.671973
Driscoll	DC_122019	2019-12-20	16	AF16	METFO	2	16	Sample_16 AF16 D18 metformin 2_1_5	16 AF16 D18 metformin 2_1	2	42.0295	1.25762	0.003201	0.416689	0	2.07023	0.060495	129.64	5.59215	5.20019	0.391964
Driscoll	DC_122019	2019-12-20	16	AF16	METFO	2	16	Sample_16 AF16 D18 metformin 2_1_5	16 AF16 D18 metformin 2_1	3	33.8373	1.04644	0.002481	0.503145	0	2.00719	0.07567	79.276	5.04006	5.20019	-0.160133
Driscoll	DC_122019	2019-12-20	16	AF16	METFO	2	16	Sample_16 AF16 D18 metformin 2_1_5	16 AF16 D18 metformin 2_1	4	56.0321	0.675883	0.007098	0.47304	0	4.35785	0.152671	141.904	6.05255	5.20019	0.852359
Driscoll	DC_122019	2019-12-20	16	AF16	METFO	2	16	Sample_16 AF16 D18 metformin 2_1_5	16 AF16 D18 metformin 2_1	5	67.5567	0.652679	0.004685	0.34845	0.674157	7.63328	0.190609	220.216	6.56097	5.20019	1.36078
Driscoll	DC_122019	2019-12-20	16	AF16	METFO	2	16	Sample_16 AF16 D18 metformin 2_2_5	16 AF16 D18 metformin 2_2	1	33.8869	0.318415	0.013959	0.333285	0	2.87805	0.094327	102.549	4.12374	5.20019	-1.07645
Driscoll	DC_122019	2019-12-20	16	AF16	METFO	2	16	Sample_16 AF16 D18 metformin 2_2_5	16 AF16 D18 metformin 2_2	2	12.6566	1.54952	0.022153	0.46523	0	1.84292	0.051481	25.8698	3.79507	5.20019	-1.40512
Driscoll	DC_122019	2019-12-20	16	AF16	METFO	2	16	Sample_16 AF16 D18 metformin 2_2_5	16 AF16 D18 metformin 2_2	3	49.7355	0.935238	0.005471	0.38382	0	4.27277	0.086276	111.49	4.90284	5.20019	-0.297353
Driscoll	DC_122019	2019-12-20	16	AF16	METFO	2	16	Sample_16 AF16 D18 metformin 2_2_5	16 AF16 D18 metformin 2_2	4	33.452	1.10713	0.006857	0.39593	0	1.18833	0.054391	85.2217	4.60991	5.20019	-0.590278
Driscoll	DC_122019	2019-12-20	16	AF16	METFO	2	16	Sample_16 AF16 D18 metformin 2_2_5	16 AF16 D18 metformin 2_2	5	12.3589	1.3843	0.022913	0.383213	0	0.481359	0.035008	22.2102	3.30879	5.20019	-1.8914
Driscoll	DC_122019	2019-12-20	16	AF16	METFO	2	16	Sample_16 AF16 D18 metformin 2_3_5	16 AF16 D18 metformin 2_3	1	7.43017	1.79419	0.00926	0.277218	0	0.478194	0.031747	11.9043	2.69182	5.20019	-2.50837
Driscoll	DC_122019	2019-12-20	16	AF16	METFO	2	16	Sample_16 AF16 D18 metformin 2_3_5	16 AF16 D18 metformin 2_3	2	51.3266	0.784402	0.001207	0.36241	0	3.68201	0.126908	136.284	5.34808	5.20019	0.147892
Driscoll	DC_122019	2019-12-20	16	AF16	METFO	2	16	Sample_16 AF16 D18 metformin 2_3_5	16 AF16 D18 metformin 2_3	3	7.81229	1.63501	0.051728	0.469599	11.6636	0.819415	0.042232	14.7192	2.6761	5.20019	-2.52409
Driscoll	DC_122019	2019-12-20	16	AF16	METFO	2	16	Sample_16 AF16 D18 metformin 2_3_5	16 AF16 D18 metformin 2_3	4	66.9936	0.76701	0.004797	0.319699	0	5.73458	0.19043	199.017	6.36069	5.20019	1.1605
Driscoll	DC_122019	2019-12-20	16	AF16	METFO	2	16	Sample_16 AF16 D18 metformin 2_3_5	16 AF16 D18 metformin 2_3	5	34.1635	0.920916	0.005159	0.383992	0	0.998388	0.076887	89.3765	4.62747	5.20019	-0.572719
Driscoll	DC_122019	2019-12-20	20	AF16	H2O	2	16	Sample_20 AF16 D18 CTRL 2_1_5	20 AF16 D18 CTRL 2_1	1	6.78761	1.51849	0.094328	0.394783	0	0.86341	0.03902	13.5424	3.11748	5.20019	-2.08272
Driscoll	DC_122019	2019-12-20	20	AF16	H2O	2	16	Sample_20 AF16 D18 CTRL 2_1_5	20 AF16 D18 CTRL 2_1	2	6.99158	1.78422	0.059408	0.417926	0	1.60797	0.040399	14.4952	3.33962	5.20019	-1.86057
Driscoll	DC_122019	2019-12-20	20	AF16	H2O	2	16	Sample_20 AF16 D18 CTRL 2_1_5	20 AF16 D18 CTRL 2_1	3	7.83169	1.77437	0.044666	0.493824	0	1.19592	0.048332	18.9719	3.91178	5.20019	-1.28841
Driscoll	DC_122019	2019-12-20	20	AF16	H2O	2	16	Sample_20 AF16 D18 CTRL 2_1_5	20 AF16 D18 CTRL 2_1	4	33.5181	1.01921	0.016323	0.426771	0	2.27595	0.09503	86.8192	4.75675	5.20019	-0.443444
Driscoll	DC_122019	2019-12-20	20	AF16	H2O	2	16	Sample_20 AF16 D18 CTRL 2_1_5	20 AF16 D18 CTRL 2_1	5	8.46208	1.63749	0.065013	0.482445	2.62357	0.999366	0.043553	19.1786	3.56664	5.20019	-1.63355
Driscoll	DC_122019	2019-12-20	20	AF16	H2O	2	16	Sample_20 AF16 D18 CTRL 2_2_5	20 AF16 D18 CTRL 2_2	1	5.96046	1.76389	0.005037	0.420377	0	0.773092	0.036624	10.8262	3.39212	5.20019	-1.80807
Driscoll	DC_122019	2019-12-20	20	AF16	H2O	2	16	Sample_20 AF16 D18 CTRL 2_2_5	20 AF16 D18 CTRL 2_2	2	8.45038	1.65976	0.010149	0.47658	0	1.2488	0.046195	18.7322	3.78616	5.20019	-1.41403
Driscoll	DC_122019	2019-12-20	20	AF16	H2O	2	16	Sample_20 AF16 D18 CTRL 2_2_5	20 AF16 D18 CTRL 2_2	3	8.47325	1.67539	0.028136	0.422794	0	1.40291	0.048457	20.8517	3.5157	5.20019	-1.68449
Driscoll	DC_122019	2019-12-20	20	AF16	H2O	2	16	Sample_20 AF16 D18 CTRL 2_2_5	20 AF16 D18 CTRL 2_2	4	34.6393	1.20313	0.03663	0.495432	0	2.1132	0.143956	92.8687	5.48043	5.20019	0.28024
Driscoll	DC_122019	2019-12-20	20	AF16	H2O	2	16	Sample_20 AF16 D18 CTRL 2_2_5	20 AF16 D18 CTRL 2_2	5	11.1927	1.49379	0.020387	0.497926	0.113852	1.70416	0.057028	38.4672	4.1586	5.20019	-1.04159
Driscoll	DC_122019	2019-12-20	20	AF16	H2O	2	16	Sample_20 AF16 D18 CTRL 2_3_5	20 AF16 D18 CTRL 2_3	1	6.78364	1.74215	0.075932	0.45292	0	0.799073	0.037493	13.3553	3.5513	5.20019	-1.64889
Driscoll	DC_122019	2019-12-20	20	AF16	H2O	2	16	Sample_20 AF16 D18 CTRL 2_3_5	20 AF16 D18 CTRL 2_3	2	32.4905	1.1526	0.029052	0.470212	0	2.4892	0.061569	89.5673	4.94974	5.20019	-0.250451
Driscoll	DC_122019	2019-12-20	20	AF16	H2O	2	16	Sample_20 AF16 D18 CTRL 2_3_5	20 AF16 D18 CTRL 2_3	3	28.4451	1.04909	0.031773	0.466842	0	3.23649	0.068379	106.666	5.04706	5.20019	-0.153132
Driscoll	DC_122019	2019-12-20	20	AF16	H2O	2	16	Sample_20 AF16 D18 CTRL 2_3_5	20 AF16 D18 CTRL 2_3	4	33.579	1.00905	0.015999	0.409658	0	2.04557	0.063862	104.466	4.88956	5.20019	-0.310633
Driscoll	DC_122019	2019-12-20	20	AF16	H2O	2	16	Sample_20 AF16 D18 CTRL 2_3_5	20 AF16 D18 CTRL 2_3	5	20.5638	1.17351	0.018628	0.519336	0	1.77146	0.083949	55.9236	4.63698	5.20019	-0.563209
Driscoll	DC_122019	2019-12-20	20	AF16	METFO	2	16	Sample_20 AF16 D18 metformin 2_1_5	20 AF16 D18 metformin 2_1	1	34.634	1.1082	0.006559	0.490019	0	4.04683	0.089051	91.4522	5.02893	5.20019	-0.171259
Driscoll	DC_122019	2019-12-20	20	AF16	METFO	2	16	Sample_20 AF16 D18 metformin 2_1_5	20 AF16 D18 metformin 2_1	2	64.3931	0.822502	0.000806	0.372392	0	4.73116	0.143541	152.702	5.82356	5.20019	0.623369
Driscoll	DC_122019	2019-12-20	20	AF16	METFO	2	16	Sample_20 AF16 D18 metformin 2_1_5	20 AF16 D18 metformin 2_1	3	53.4195	0.800734	0.010135	0.469116	0	3.50015	0.137977	149.054	6.22057	5.20019	1.02038
Driscoll	DC_122019	2019-12-20	20	AF16	METFO	2	16	Sample_20 AF16 D18 metformin 2_1_5	20 AF16 D18 metformin 2_1	4	68.0828	0.343684	0.005182	0.328744	0	4.46264	0.181671	198.125	6.32061	5.20019	1.12042
Driscoll	DC_122019	2019-12-20	20	AF16	METFO	2	16	Sample_20 AF16 D18 metformin 2_1_5	20 AF16 D18 metformin 2_1	5	36.1433	0.868794	0.00027	0.44612	0	2.07242	0.080453	95.696	4.96853	5.20019	-0.231662
Driscoll	DC_122019	2019-12-20	20	AF16	METFO	2	16	Sample_20 AF16 D18 metformin 2_2_5	20 AF16 D18 metformin 2_2	1	35.2371	1.01905	0.001961	0.354564	0	3.05334	0.080374	90.8955	4.34526	5.20019	-0.854927
Driscoll	DC_122019	2019-12-20	20	AF16	METFO	2	16	Sample_20 AF16 D18 metformin 2_2_5	20 AF16 D18 metformin 2_2	2	33.7803	0.772006	0.002264	0.539351	0	2.65478	0.089373	98.1264	5.39039	5.20019	0.190197
Driscoll	DC_122019	2019-12-20	20	AF16	METFO	2	16	Sample_20 AF16 D18 metformin 2_2_5	20 AF16 D18 metformin 2_2	3	84.3843	0.678475	0.005242	0.357321	0	7.33963	0.216295	216.882	6.97792	5.20019	1.77773
Driscoll	DC_122019	2019-12-20	20	AF16	METFO	2	16	Sample_20 AF16 D18 metformin 2_2_5	20 AF16 D18 metformin 2_2	4	66.8559	0.713894	0.01128	0.399863	0	4.43332	0.122157	160.486	6.04563	5.20019	0.845437
Driscoll	DC_122019	2019-12-20	20	AF16	METFO	2	16	Sample_20 AF16 D18 metformin 2_2_5	20 AF16 D18 metformin 2_2	5	66.5908	0.788123	0.009549	0.369347	0	5.11351	0.167952	177.48	6.26488	5.20019	1.06469
Driscoll	DC_122019	2019-12-20	20	AF16	METFO	2	16	Sample_20 AF16 D18 metformin 2_3_5	20 AF16 D18 metformin 2_3	1	32.6921	1.16228	0.004631	0.577988	0	2.28227	0.057675	88.6074	5.55129	5.20019	0.3511
Driscoll	DC_122019	2019-12-20	20	AF16	METFO	2	16	Sample_20 AF16 D18 metformin 2_3_5	20 AF16 D18 metformin 2_3	2	6.89031	1.83953	0.00989	0.361042	0	0.624515	0.034571	12.5239	3.15801	5.20019	-2.04218
Driscoll	DC_122019	2019-12-20	20	AF16	METFO	2	16	Sample_20 AF16 D18 metformin 2_3_5	20 AF16 D18 metformin 2_3	3	22.5073	1.01561	0.015986	0.68118	1.44712	1.98799	0.053758	78.0095	5.59607	5.20019	0.395876
Driscoll	DC_122019	2019-12-20	20	AF16	METFO	2	16	Sample_20 AF16 D18 metformin 2_3_5	20 AF16 D18 metformin 2_3	4	28.331	1.27107	0.012728	0.526201	0	2.00478	0.076327	65.2465	4.9478	5.20019	-0.252387
Driscoll	DC_122019	2019-12-20	20	AF16	METFO	2	16	Sample_20 AF16 D18 metformin 2_3_5	20 AF16 D18 metformin 2_3	5	67.2395	0.499873	0.014562	0.369861	0	7.54372	0.217832	206.174	6.50231	5.20019	1.30212
Lithgow	LC_020320_D8_R1	2020-02-03	15	AF16	H2O	1	8	Sample_Mefto_D8_AF16_Ctrl_R1_01_1	Mefto_D8_AF16_Ctrl_R1_01	1	11.1425	1.2606	0.053276	0.765019	7.73832	1.02239	0.1107	26.0971	4.83817	5.20019	-0.362019
Lithgow	LC_020320_D8_R1	2020-02-03	15	AF16	H2O	1	8	Sample_Mefto_D8_AF16_Ctrl_R1_02_4	Mefto_D8_AF16_Ctrl_R1_02	1	67.2849	0.623879	0.003056	0.275019	0	5.14347	0.174401	188.49	5.89719	5.20019	0.697004
Lithgow	LC_020320_D8_R1	2020-02-03	15	AF16	H2O	1	8	Sample_Mefto_D8_AF16_Ctrl_R1_02_4	Mefto_D8_AF16_Ctrl_R1_02	2	7.29742	1.82277	0.006635	0.351479	0	1.11492	0.036833	13.6113	3.07865	5.20019	-2.12154
Lithgow	LC_020320_D8_R1	2020-02-03	15	AF16	H2O	1	8	Sample_Mefto_D8_AF16_Ctrl_R1_02_4	Mefto_D8_AF16_Ctrl_R1_02	3	19.8517	1.17214	0.007877	0.393493	0	1.4957	0.06406	85.0603	4.4203	5.20019	-0.779886
Lithgow	LC_020320_D8_R1	2020-02-03	15	AF16	H2O	1	8	Sample_Mefto_D8_AF16_Ctrl_R1_02_4	Mefto_D8_AF16_Ctrl_R1_02	4	67.2919	0.489624	0.002265	0.316754	0	5.71981	0.206883	222.863	6.6718	5.20019	1.4716
Lithgow	LC_020320_D8_R1	2020-02-03	15	AF16	H2O	1	8	Sample_Mefto_D8_AF16_Ctrl_R1_03_3	Mefto_D8_AF16_Ctrl_R1_03	1	52.799	0.439906	0.001723	0.292139	0	6.12548	0.175492	190.632	5.62125	5.20019	0.421059
Lithgow	LC_020320_D8_R1	2020-02-03	15	AF16	H2O	1	8	Sample_Mefto_D8_AF16_Ctrl_R1_03_3	Mefto_D8_AF16_Ctrl_R1_03	2	52.5211	0.306285	0.002992	0.291288	0	3.32574	0.212184	171.351	5.64123	5.20019	0.44104
Lithgow	LC_020320_D8_R1	2020-02-03	15	AF16	H2O	1	8	Sample_Mefto_D8_AF16_Ctrl_R1_03_3	Mefto_D8_AF16_Ctrl_R1_03	3	39.1643	0.364862	0.010493	0.32478	0	2.58512	0.157329	124.934	4.78037	5.20019	-0.419821
Lithgow	LC_020320_D8_R1	2020-02-03	15	AF16	H2O	1	8	Sample_Mefto_D8_AF16_Ctrl_R1_04_4	Mefto_D8_AF16_Ctrl_R1_04	1	9.16565	1.4466	0.049992	0.376303	0	0.591238	0.037994	18.3866	3.16443	5.20019	-2.03576
Lithgow	LC_020320_D8_R1	2020-02-03	15	AF16	H2O	1	8	Sample_Mefto_D8_AF16_Ctrl_R1_04_4	Mefto_D8_AF16_Ctrl_R1_04	2	52.7371	0.639424	0.000233	0.29704	0	3.47526	0.122927	133.718	4.91672	5.20019	-0.283467
Lithgow	LC_020320_D8_R1	2020-02-03	15	AF16	H2O	1	8	Sample_Mefto_D8_AF16_Ctrl_R1_04_4	Mefto_D8_AF16_Ctrl_R1_04	3	52.4561	0.397197	0.006486	0.313808	0	2.00264	0.171736	192.378	6.17905	5.20019	0.978858
Lithgow	LC_020320_D8_R1	2020-02-03	15	AF16	H2O	1	8	Sample_Mefto_D8_AF16_Ctrl_R1_04_4	Mefto_D8_AF16_Ctrl_R1_04	4	63.0456	0.515702	0.00515	0.328564	0	4.7153	0.213211	199.359	6.41645	5.20019	1.21626
Lithgow	LC_020320_D8_R1	2020-02-03	15	AF16	H2O	1	8	Sample_Mefto_D8_AF16_Ctrl_R1_05_3	Mefto_D8_AF16_Ctrl_R1_05	1	7.54288	1.80528	0.011566	0.510158	0	1.42186	0.041562	15.6464	3.93655	5.20019	-1.26364
Lithgow	LC_020320_D8_R1	2020-02-03	15	AF16	H2O	1	8	Sample_Mefto_D8_AF16_Ctrl_R1_05_3	Mefto_D8_AF16_Ctrl_R1_05	2	8.24893	1.67694	0.007074	0.467592	0	1.50034	0.064451	23.6021	3.85536	5.20019	-1.34483
Lithgow	LC_020320_D8_R1	2020-02-03	15	AF16	H2O	1	8	Sample_Mefto_D8_AF16_Ctrl_R1_05_3	Mefto_D8_AF16_Ctrl_R1_05	3	65.8166	0.600386	0.004538	0.442735	0	5.44342	0.153591	209.668	7.02458	5.20019	1.82438
Lithgow	LC_020320_D8_R1	2020-02-03	15	AF16	H2O	1	8	Sample_Mefto_D8_AF16_Ctrl_R1_06_2	Mefto_D8_AF16_Ctrl_R1_06	1	6.77696	1.7513	0.039201	0.480613	0	0.998262	0.04697	16.0633	3.78753	5.20019	-1.41266
Lithgow	LC_020320_D8_R1	2020-02-03	15	AF16	H2O	1	8	Sample_Mefto_D8_AF16_Ctrl_R1_06_2	Mefto_D8_AF16_Ctrl_R1_06	2	8.09131	1.72605	0.153162	0.446588	0	0.661663	0.045625	19.1317	3.60085	5.20019	-1.59934
Lithgow	LC_020320_D8_R1	2020-02-03	15	AF16	H2O	1	8	Sample_Mefto_D8_AF16_Ctrl_R1_07_2	Mefto_D8_AF16_Ctrl_R1_07	1	34.0787	1.04853	0.006732	0.397224	0	2.29514	0.111829	79.7476	4.55796	5.20019	-0.642231
Lithgow	LC_020320_D8_R1	2020-02-03	15	AF16	H2O	1	8	Sample_Mefto_D8_AF16_Ctrl_R1_07_2	Mefto_D8_AF16_Ctrl_R1_07	2	16.9423	1.41322	0.007374	0.385461	0	1.77197	0.089883	42.9041	3.78774	5.20019	-1.41245
Lithgow	LC_020320_D8_R1	2020-02-03	15	AF16	H2O	1	8	Sample_Mefto_D8_AF16_Ctrl_R1_08_3	Mefto_D8_AF16_Ctrl_R1_08	1	35.5379	0.798033	0.038797	0.416236	0	3.14882	0.105097	130.476	5.27517	5.20019	0.0749776
Lithgow	LC_020320_D8_R1	2020-02-03	15	AF16	H2O	1	8	Sample_Mefto_D8_AF16_Ctrl_R1_08_3	Mefto_D8_AF16_Ctrl_R1_08	2	33.4933	0.280744	0.009337	0.367463	0.227704	5.08621	0.127383	143.764	4.81985	5.20019	-0.38034
Lithgow	LC_020320_D8_R1	2020-02-03	15	AF16	H2O	1	8	Sample_Mefto_D8_AF16_Ctrl_R1_08_3	Mefto_D8_AF16_Ctrl_R1_08	3	66.2105	0.409076	0.008419	0.35313	0	3.27479	0.225372	212.53	6.95789	5.20019	1.7577
Lithgow	LC_020320_D8_R1	2020-02-03	15	AF16	H2O	1	8	Sample_Mefto_D8_AF16_Ctrl_R1_09_4	Mefto_D8_AF16_Ctrl_R1_09	1	7.44585	1.80715	0.050917	0.462781	0	0.943434	0.044035	17.7686	3.74435	5.20019	-1.45584
Lithgow	LC_020320_D8_R1	2020-02-03	15	AF16	H2O	1	8	Sample_Mefto_D8_AF16_Ctrl_R1_09_4	Mefto_D8_AF16_Ctrl_R1_09	2	13.3743	1.26285	0.019941	0.681909	4.04494	0.954368	0.057625	26.6257	4.62133	5.20019	-0.578856
Lithgow	LC_020320_D8_R1	2020-02-03	15	AF16	H2O	1	8	Sample_Mefto_D8_AF16_Ctrl_R1_09_4	Mefto_D8_AF16_Ctrl_R1_09	3	14.8349	1.21034	0.003793	0.524308	1.1257	1.5807	0.068834	74.9069	4.80983	5.20019	-0.390362
Lithgow	LC_020320_D8_R1	2020-02-03	15	AF16	H2O	1	8	Sample_Mefto_D8_AF16_Ctrl_R1_09_4	Mefto_D8_AF16_Ctrl_R1_09	4	35.5364	0.258749	0.005068	0.503218	0.796964	2.8221	0.136344	156.444	6.01313	5.20019	0.81294
Lithgow	LC_020320_D8_R1	2020-02-03	15	AF16	H2O	1	8	Sample_Mefto_D8_AF16_Ctrl_R1_10_3	Mefto_D8_AF16_Ctrl_R1_10	1	16.8522	1.32748	0.064373	0.561462	0	1.29082	0.054111	48.2767	4.67767	5.20019	-0.522521
Lithgow	LC_020320_D8_R1	2020-02-03	15	AF16	H2O	1	8	Sample_Mefto_D8_AF16_Ctrl_R1_10_3	Mefto_D8_AF16_Ctrl_R1_10	2	8.2615	1.68908	0.008797	0.395224	0	1.02151	0.056085	23.0954	3.49013	5.20019	-1.71007
Lithgow	LC_020320_D8_R1	2020-02-03	15	AF16	H2O	1	8	Sample_Mefto_D8_AF16_Ctrl_R1_10_3	Mefto_D8_AF16_Ctrl_R1_10	3	66.8725	0.525013	0.001896	0.281685	0	4.71284	0.206178	218.769	6.53409	5.20019	1.3339
Lithgow	LC_020320_D8_R1	2020-02-03	15	AF16	H2O	1	8	Sample_Mefto_D8_AF16_Ctrl_R1_11_3	Mefto_D8_AF16_Ctrl_R1_11	1	33.3104	0.508548	0.008055	0.363139	0	3.1911	0.089138	149.867	5.11859	5.20019	-0.0816028
Lithgow	LC_020320_D8_R1	2020-02-03	15	AF16	H2O	1	8	Sample_Mefto_D8_AF16_Ctrl_R1_11_3	Mefto_D8_AF16_Ctrl_R1_11	2	35.0316	0.310191	0.013645	0.349734	0	3.26644	0.208133	172.352	5.70252	5.20019	0.502328
Lithgow	LC_020320_D8_R1	2020-02-03	15	AF16	H2O	1	8	Sample_Mefto_D8_AF16_Ctrl_R1_11_3	Mefto_D8_AF16_Ctrl_R1_11	3	54.9004	0.575705	0.000897	0.357946	0	3.80201	0.196864	194.809	6.46124	5.20019	1.26105
Lithgow	LC_020320_D8_R1	2020-02-03	15	AF16	H2O	1	8	Sample_Mefto_D8_AF16_Ctrl_R1_12_4	Mefto_D8_AF16_Ctrl_R1_12	1	55.6089	0.444369	0.000141	0.3677	0	5.27606	0.158409	191.201	6.12287	5.20019	0.922676
Lithgow	LC_020320_D8_R1	2020-02-03	15	AF16	H2O	1	8	Sample_Mefto_D8_AF16_Ctrl_R1_12_4	Mefto_D8_AF16_Ctrl_R1_12	2	34.2588	1.09733	0.008136	0.377447	0	2.27147	0.129824	103.272	4.9299	5.20019	-0.270291
Lithgow	LC_020320_D8_R1	2020-02-03	15	AF16	H2O	1	8	Sample_Mefto_D8_AF16_Ctrl_R1_12_4	Mefto_D8_AF16_Ctrl_R1_12	3	32.761	0.799981	0.021911	0.383438	0	2.81635	0.147245	107.704	4.85375	5.20019	-0.34644
Lithgow	LC_020320_D8_R1	2020-02-03	15	AF16	H2O	1	8	Sample_Mefto_D8_AF16_Ctrl_R1_12_4	Mefto_D8_AF16_Ctrl_R1_12	4	20.0847	0.977326	0.001361	0.447677	0	1.60001	0.118092	56.3087	4.29442	5.20019	-0.90577
Lithgow	LC_020320_D8_R1	2020-02-03	15	AF16	METFO	1	8	Sample_Mefto_D8_AF16_Metfo_R1_01_3	Mefto_D8_AF16_Metfo_R1_01	1	17.3387	0.777492	0.031402	0.523237	0	1.62486	0.070553	61.9325	4.48728	5.20019	-0.712906
Lithgow	LC_020320_D8_R1	2020-02-03	15	AF16	METFO	1	8	Sample_Mefto_D8_AF16_Metfo_R1_01_3	Mefto_D8_AF16_Metfo_R1_01	2	64.3736	0.398736	0.005388	0.288867	0	4.45406	0.200347	213.619	6.39669	5.20019	1.1965
Lithgow	LC_020320_D8_R1	2020-02-03	15	AF16	METFO	1	8	Sample_Mefto_D8_AF16_Metfo_R1_01_3	Mefto_D8_AF16_Metfo_R1_01	3	51.6555	0.606475	0.002173	0.373545	0	3.48277	0.165358	173.124	6.08553	5.20019	0.885335
Lithgow	LC_020320_D8_R1	2020-02-03	15	AF16	METFO	1	8	Sample_Mefto_D8_AF16_Metfo_R1_02_3	Mefto_D8_AF16_Metfo_R1_02	1	18.8231	1.38736	0.005572	0.512629	0	1.42535	0.075778	43.0728	4.48552	5.20019	-0.714667
Lithgow	LC_020320_D8_R1	2020-02-03	15	AF16	METFO	1	8	Sample_Mefto_D8_AF16_Metfo_R1_02_3	Mefto_D8_AF16_Metfo_R1_02	2	6.67365	1.8636	0.092176	0.389642	0	0.2568	0.029843	10.4452	3.2418	5.20019	-1.95839
Lithgow	LC_020320_D8_R1	2020-02-03	15	AF16	METFO	1	8	Sample_Mefto_D8_AF16_Metfo_R1_02_3	Mefto_D8_AF16_Metfo_R1_02	3	8.41818	1.58246	0.061747	0.336703	0	0.987664	0.049615	21.3269	3.03708	5.20019	-2.16312
Lithgow	LC_020320_D8_R1	2020-02-03	15	AF16	METFO	1	8	Sample_Mefto_D8_AF16_Metfo_R1_03_4	Mefto_D8_AF16_Metfo_R1_03	1	6.60117	1.79036	0.008815	0.391802	0	0.929827	0.039544	14.819	3.31646	5.20019	-1.88373
Lithgow	LC_020320_D8_R1	2020-02-03	15	AF16	METFO	1	8	Sample_Mefto_D8_AF16_Metfo_R1_03_4	Mefto_D8_AF16_Metfo_R1_03	2	7.04631	1.78555	0.005838	0.431764	0	0.68576	0.038549	14.0816	3.54913	5.20019	-1.65106
Lithgow	LC_020320_D8_R1	2020-02-03	15	AF16	METFO	1	8	Sample_Mefto_D8_AF16_Metfo_R1_03_4	Mefto_D8_AF16_Metfo_R1_03	3	50.9288	0.304567	0.008596	0.325674	0	3.83037	0.151442	162.831	5.41439	5.20019	0.214198
Lithgow	LC_020320_D8_R1	2020-02-03	15	AF16	METFO	1	8	Sample_Mefto_D8_AF16_Metfo_R1_03_4	Mefto_D8_AF16_Metfo_R1_03	4	65.1283	0.326591	0.004232	0.336965	0	3.71376	0.193753	189.615	6.28944	5.20019	1.08925
Lithgow	LC_020320_D8_R1	2020-02-03	15	AF16	METFO	1	8	Sample_Mefto_D8_AF16_Metfo_R1_04_2	Mefto_D8_AF16_Metfo_R1_04	1	9.05924	1.56054	0.061095	0.37133	0	0.984404	0.045249	23.2829	3.24257	5.20019	-1.95762
Lithgow	LC_020320_D8_R1	2020-02-03	15	AF16	METFO	1	8	Sample_Mefto_D8_AF16_Metfo_R1_04_2	Mefto_D8_AF16_Metfo_R1_04	2	32.2018	0.361106	0.014743	0.367532	0	2.19633	0.059624	92.3962	4.10159	5.20019	-1.0986
Lithgow	LC_020320_D8_R1	2020-02-03	15	AF16	METFO	1	8	Sample_Mefto_D8_AF16_Metfo_R1_05_4	Mefto_D8_AF16_Metfo_R1_05	1	35.3911	1.00295	0.002356	0.357446	0	2.51073	0.079702	84.0175	4.29666	5.20019	-0.903531
Lithgow	LC_020320_D8_R1	2020-02-03	15	AF16	METFO	1	8	Sample_Mefto_D8_AF16_Metfo_R1_05_4	Mefto_D8_AF16_Metfo_R1_05	2	7.54751	1.80937	0.023344	0.305509	0	0.476764	0.034357	13.0641	2.86844	5.20019	-2.33175
Lithgow	LC_020320_D8_R1	2020-02-03	15	AF16	METFO	1	8	Sample_Mefto_D8_AF16_Metfo_R1_05_4	Mefto_D8_AF16_Metfo_R1_05	3	67.3306	0.487887	0.001359	0.294334	0	5.68498	0.199742	215.075	6.40295	5.20019	1.20276
Lithgow	LC_020320_D8_R1	2020-02-03	15	AF16	METFO	1	8	Sample_Mefto_D8_AF16_Metfo_R1_05_4	Mefto_D8_AF16_Metfo_R1_05	4	49.7242	0.32555	0.005436	0.363624	0	1.33147	0.088327	115.609	4.90131	5.20019	-0.29888
Lithgow	LC_020320_D8_R1	2020-02-03	15	AF16	METFO	1	8	Sample_Mefto_D8_AF16_Metfo_R1_06_2	Mefto_D8_AF16_Metfo_R1_06	1	8.55587	1.62376	0.003179	0.556826	0	0.799385	0.046836	20.7002	4.29165	5.20019	-0.908541
Lithgow	LC_020320_D8_R1	2020-02-03	15	AF16	METFO	1	8	Sample_Mefto_D8_AF16_Metfo_R1_06_2	Mefto_D8_AF16_Metfo_R1_06	2	70.834	0.461415	0.011923	0.333906	0	6.73261	0.070992	288.891	7.38457	5.20019	2.18438
Lithgow	LC_020320_D8_R1	2020-02-03	15	AF16	METFO	1	8	Sample_Mefto_D8_AF16_Metfo_R1_07_3	Mefto_D8_AF16_Metfo_R1_07	1	6.32029	1.90385	0.064142	0.363092	0	0.450641	0.032197	11.6755	3.14344	5.20019	-2.05675
Lithgow	LC_020320_D8_R1	2020-02-03	15	AF16	METFO	1	8	Sample_Mefto_D8_AF16_Metfo_R1_07_3	Mefto_D8_AF16_Metfo_R1_07	2	66.5988	0.718802	0.003394	0.409875	0	5.74094	0.207264	202.324	6.92307	5.20019	1.72288
Lithgow	LC_020320_D8_R1	2020-02-03	15	AF16	METFO	1	8	Sample_Mefto_D8_AF16_Metfo_R1_07_3	Mefto_D8_AF16_Metfo_R1_07	3	67.7216	0.564904	0.000378	0.316033	0	4.89903	0.168702	208.412	6.4431	5.20019	1.24291
Lithgow	LC_020320_D8_R1	2020-02-03	15	AF16	METFO	1	8	Sample_Mefto_D8_AF16_Metfo_R1_08_3	Mefto_D8_AF16_Metfo_R1_08	1	56.6619	0.376727	0.006534	0.347318	0.111111	4.87101	0.171339	220.152	6.5531	5.20019	1.35291
Lithgow	LC_020320_D8_R1	2020-02-03	15	AF16	METFO	1	8	Sample_Mefto_D8_AF16_Metfo_R1_08_3	Mefto_D8_AF16_Metfo_R1_08	2	33.1489	0.717338	0.025875	0.532415	0	2.07135	0.102347	91.3145	5.28643	5.20019	0.0862389
Lithgow	LC_020320_D8_R1	2020-02-03	15	AF16	METFO	1	8	Sample_Mefto_D8_AF16_Metfo_R1_08_3	Mefto_D8_AF16_Metfo_R1_08	3	52.2057	0.736338	0.00103	0.297216	0	4.58041	0.143677	162.792	5.3867	5.20019	0.186512
Lithgow	LC_020320_D8_R1	2020-02-03	15	AF16	METFO	1	8	Sample_Mefto_D8_AF16_Metfo_R1_09_4	Mefto_D8_AF16_Metfo_R1_09	1	8.08904	1.61327	0.033226	0.505355	0	0.873253	0.047412	19.3845	3.94964	5.20019	-1.25055
Lithgow	LC_020320_D8_R1	2020-02-03	15	AF16	METFO	1	8	Sample_Mefto_D8_AF16_Metfo_R1_09_4	Mefto_D8_AF16_Metfo_R1_09	2	65.795	0.607761	0.008063	0.351256	0	5.49971	0.198657	199.711	6.49597	5.20019	1.29578
Lithgow	LC_020320_D8_R1	2020-02-03	15	AF16	METFO	1	8	Sample_Mefto_D8_AF16_Metfo_R1_09_4	Mefto_D8_AF16_Metfo_R1_09	3	35.407	0.713975	0.001288	0.364968	0	3.25507	0.082553	124.412	4.80734	5.20019	-0.392851
Lithgow	LC_020320_D8_R1	2020-02-03	15	AF16	METFO	1	8	Sample_Mefto_D8_AF16_Metfo_R1_09_4	Mefto_D8_AF16_Metfo_R1_09	4	51.7771	0.51858	0.001606	0.326518	0	3.43444	0.150168	163.073	5.58332	5.20019	0.383133
Lithgow	LC_020320_D8_R1	2020-02-03	15	AF16	METFO	1	8	Sample_Mefto_D8_AF16_Metfo_R1_10_2	Mefto_D8_AF16_Metfo_R1_10	1	61.4594	0.5748	0.004878	0.358972	0	3.66088	0.198863	194.832	6.58111	5.20019	1.38092
Lithgow	LC_020320_D8_R1	2020-02-03	15	AF16	METFO	1	8	Sample_Mefto_D8_AF16_Metfo_R1_10_2	Mefto_D8_AF16_Metfo_R1_10	2	66.0008	0.468627	0.001474	0.359737	0	4.28037	0.063951	206.876	6.33096	5.20019	1.13077
Lithgow	LC_020320_D8_R1	2020-02-03	15	AF16	METFO	1	8	Sample_Mefto_D8_AF16_Metfo_R1_11_2	Mefto_D8_AF16_Metfo_R1_11	1	63.5898	0.385836	0.005223	0.33905	0	7.38731	0.197439	188.143	5.88842	5.20019	0.688226
Lithgow	LC_020320_D8_R1	2020-02-03	15	AF16	METFO	1	8	Sample_Mefto_D8_AF16_Metfo_R1_11_2	Mefto_D8_AF16_Metfo_R1_11	2	66.755	0.52963	0.001006	0.326354	0	4.03247	0.184637	195.119	6.38634	5.20019	1.18615
Lithgow	LC_020320_D8_R1	2020-02-03	15	AF16	METFO	1	8	Sample_Mefto_D8_AF16_Metfo_R1_12_4	Mefto_D8_AF16_Metfo_R1_12	1	18.6003	0.90107	0.01315	0.396031	0	2.64768	0.076773	35.2047	3.35345	5.20019	-1.84674
Lithgow	LC_020320_D8_R1	2020-02-03	15	AF16	METFO	1	8	Sample_Mefto_D8_AF16_Metfo_R1_12_4	Mefto_D8_AF16_Metfo_R1_12	2	63.9608	0.430896	0.000944	0.304313	0	5.33541	0.162787	200.507	6.06144	5.20019	0.861248
Lithgow	LC_020320_D8_R1	2020-02-03	15	AF16	METFO	1	8	Sample_Mefto_D8_AF16_Metfo_R1_12_4	Mefto_D8_AF16_Metfo_R1_12	3	54.4507	0.395083	0.004427	0.287631	0	3.90186	0.1875	168.219	5.50051	5.20019	0.300324
Lithgow	LC_020320_D8_R1	2020-02-03	15	AF16	METFO	1	8	Sample_Mefto_D8_AF16_Metfo_R1_12_4	Mefto_D8_AF16_Metfo_R1_12	4	51.175	0.333075	0.004473	0.288423	0	2.50678	0.143345	153.788	5.20367	5.20019	0.00347469
Lithgow	LC_020320_D8_R2	2020-02-03	15	AF16	H2O	2	8	Sample_Mefto_D8_AF16_Ctrl_R2_01_2	Mefto_D8_AF16_Ctrl_R2_01	1	9.56149	1.55946	0.076887	0.414331	0	1.09033	0.055309	27.0928	3.54997	5.20019	-1.65022
Lithgow	LC_020320_D8_R2	2020-02-03	15	AF16	H2O	2	8	Sample_Mefto_D8_AF16_Ctrl_R2_01_2	Mefto_D8_AF16_Ctrl_R2_01	2	13.2489	1.39983	0.018183	0.603812	0.571429	1.86403	0.098026	46.4537	4.91649	5.20019	-0.283698
Lithgow	LC_020320_D8_R2	2020-02-03	15	AF16	H2O	2	8	Sample_Mefto_D8_AF16_Ctrl_R2_02_3	Mefto_D8_AF16_Ctrl_R2_02	1	7.15875	1.89384	0.048678	0.58395	0	0.579829	0.034488	12.093	4.34951	5.20019	-0.850685
Lithgow	LC_020320_D8_R2	2020-02-03	15	AF16	H2O	2	8	Sample_Mefto_D8_AF16_Ctrl_R2_02_3	Mefto_D8_AF16_Ctrl_R2_02	2	65.7036	0.605162	0.006908	0.297778	0	3.07929	0.128252	153.99	5.49001	5.20019	0.289819
Lithgow	LC_020320_D8_R2	2020-02-03	15	AF16	H2O	2	8	Sample_Mefto_D8_AF16_Ctrl_R2_02_3	Mefto_D8_AF16_Ctrl_R2_02	3	49.1671	0.371814	0.035122	0.36317	1.12149	3.68196	0.154106	175.663	5.74564	5.20019	0.545452
Lithgow	LC_020320_D8_R2	2020-02-03	15	AF16	H2O	2	8	Sample_Mefto_D8_AF16_Ctrl_R2_03_2	Mefto_D8_AF16_Ctrl_R2_03	1	6.66734	1.84221	0.046466	0.37214	0	0.639645	0.037677	12.1799	3.18679	5.20019	-2.0134
Lithgow	LC_020320_D8_R2	2020-02-03	15	AF16	H2O	2	8	Sample_Mefto_D8_AF16_Ctrl_R2_03_2	Mefto_D8_AF16_Ctrl_R2_03	2	35.534	0.57749	0.002752	0.346193	0	2.11402	0.059148	118.279	4.59315	5.20019	-0.607044
Lithgow	LC_020320_D8_R2	2020-02-03	15	AF16	H2O	2	8	Sample_Mefto_D8_AF16_Ctrl_R2_04_1	Mefto_D8_AF16_Ctrl_R2_04	1	10.7299	1.27331	0.009192	0.430997	0	1.36024	0.11073	16.3997	3.53437	5.20019	-1.66582
Lithgow	LC_020320_D8_R2	2020-02-03	15	AF16	H2O	2	8	Sample_Mefto_D8_AF16_Ctrl_R2_05_4	Mefto_D8_AF16_Ctrl_R2_05	1	7.7165	1.68975	0.063283	0.619686	0	0.765834	0.043927	16.5975	4.52364	5.20019	-0.676549
Lithgow	LC_020320_D8_R2	2020-02-03	15	AF16	H2O	2	8	Sample_Mefto_D8_AF16_Ctrl_R2_05_4	Mefto_D8_AF16_Ctrl_R2_05	2	8.9285	1.68361	0.049167	0.721372	0	0.675721	0.041677	18.6637	5.13421	5.20019	-0.0659824
Lithgow	LC_020320_D8_R2	2020-02-03	15	AF16	H2O	2	8	Sample_Mefto_D8_AF16_Ctrl_R2_05_4	Mefto_D8_AF16_Ctrl_R2_05	3	50.5093	0.728878	6.7e-05	0.416413	0	3.2985	0.134978	133.167	5.61445	5.20019	0.414257
Lithgow	LC_020320_D8_R2	2020-02-03	15	AF16	H2O	2	8	Sample_Mefto_D8_AF16_Ctrl_R2_05_4	Mefto_D8_AF16_Ctrl_R2_05	4	7.27532	1.73028	0.142841	0.690703	7.33083	0.446423	0.037214	13.1354	4.18895	5.20019	-1.01124
Lithgow	LC_020320_D8_R2	2020-02-03	15	AF16	H2O	2	8	Sample_Mefto_D8_AF16_Ctrl_R2_06_3	Mefto_D8_AF16_Ctrl_R2_06	1	18.1845	1.40762	0.011775	0.682419	0	0.915996	0.050024	46.6178	5.43005	5.20019	0.229861
Lithgow	LC_020320_D8_R2	2020-02-03	15	AF16	H2O	2	8	Sample_Mefto_D8_AF16_Ctrl_R2_06_3	Mefto_D8_AF16_Ctrl_R2_06	2	48.4662	0.565495	0.010096	0.438155	0	4.73696	0.184736	147.956	5.85618	5.20019	0.655985
Lithgow	LC_020320_D8_R2	2020-02-03	15	AF16	H2O	2	8	Sample_Mefto_D8_AF16_Ctrl_R2_06_3	Mefto_D8_AF16_Ctrl_R2_06	3	7.90101	1.75194	0.094452	0.511044	0	0.623444	0.037055	15.0401	3.91523	5.20019	-1.28497
Lithgow	LC_020320_D8_R2	2020-02-03	15	AF16	H2O	2	8	Sample_Mefto_D8_AF16_Ctrl_R2_07_3	Mefto_D8_AF16_Ctrl_R2_07	1	7.98044	1.69105	0.104784	0.464883	0	0.690629	0.042172	17.7323	3.68418	5.20019	-1.51601
Lithgow	LC_020320_D8_R2	2020-02-03	15	AF16	H2O	2	8	Sample_Mefto_D8_AF16_Ctrl_R2_07_3	Mefto_D8_AF16_Ctrl_R2_07	2	51.8644	0.460248	0.006224	0.36256	0	3.24569	0.154696	176.676	6.00992	5.20019	0.809733
Lithgow	LC_020320_D8_R2	2020-02-03	15	AF16	H2O	2	8	Sample_Mefto_D8_AF16_Ctrl_R2_07_3	Mefto_D8_AF16_Ctrl_R2_07	3	67.7561	0.580668	0.002134	0.340923	0	4.22934	0.242969	245.925	7.51335	5.20019	2.31316
Lithgow	LC_020320_D8_R2	2020-02-03	15	AF16	H2O	2	8	Sample_Mefto_D8_AF16_Ctrl_R2_08_2	Mefto_D8_AF16_Ctrl_R2_08	1	54.5209	0.72391	0.00833	0.39238	0	4.24801	0.118934	207.127	6.62814	5.20019	1.42795
Lithgow	LC_020320_D8_R2	2020-02-03	15	AF16	H2O	2	8	Sample_Mefto_D8_AF16_Ctrl_R2_08_2	Mefto_D8_AF16_Ctrl_R2_08	2	53.1191	0.701817	0.000233	0.427458	0	3.98292	0.173487	140.536	5.86432	5.20019	0.664127
Lithgow	LC_020320_D8_R2	2020-02-03	15	AF16	H2O	2	8	Sample_Mefto_D8_AF16_Ctrl_R2_10_4	Mefto_D8_AF16_Ctrl_R2_10	1	10.9635	1.431	0.026698	0.466373	0	1.29196	0.062023	32.7248	3.92373	5.20019	-1.27646
Lithgow	LC_020320_D8_R2	2020-02-03	15	AF16	H2O	2	8	Sample_Mefto_D8_AF16_Ctrl_R2_10_4	Mefto_D8_AF16_Ctrl_R2_10	2	67.4512	0.58356	0.000115	0.32787	0	5.48395	0.190833	205.58	6.46676	5.20019	1.26657
Lithgow	LC_020320_D8_R2	2020-02-03	15	AF16	H2O	2	8	Sample_Mefto_D8_AF16_Ctrl_R2_10_4	Mefto_D8_AF16_Ctrl_R2_10	3	17.7575	1.30165	0.012808	0.552188	0.11257	0.609499	0.07221	48.3952	4.7942	5.20019	-0.405987
Lithgow	LC_020320_D8_R2	2020-02-03	15	AF16	H2O	2	8	Sample_Mefto_D8_AF16_Ctrl_R2_10_4	Mefto_D8_AF16_Ctrl_R2_10	4	7.7088	1.87114	0.004532	0.396186	0	0.770907	0.038428	16.0809	3.43383	5.20019	-1.76636
Lithgow	LC_020320_D8_R2	2020-02-03	15	AF16	H2O	2	8	Sample_Mefto_D8_AF16_Ctrl_R2_11_2	Mefto_D8_AF16_Ctrl_R2_11	1	51.9022	0.524383	0.004769	0.32217	0	3.67104	0.172223	178.519	5.86284	5.20019	0.662647
Lithgow	LC_020320_D8_R2	2020-02-03	15	AF16	H2O	2	8	Sample_Mefto_D8_AF16_Ctrl_R2_11_2	Mefto_D8_AF16_Ctrl_R2_11	2	9.96688	1.53864	0.023539	0.598951	0.623701	2.09023	0.067795	31.4754	4.53116	5.20019	-0.66903
Lithgow	LC_020320_D8_R2	2020-02-03	15	AF16	H2O	2	8	Sample_Mefto_D8_AF16_Ctrl_R2_12_4	Mefto_D8_AF16_Ctrl_R2_12	1	50.2967	0.632531	0.008884	0.448847	0	4.24998	0.189632	146.719	6.02097	5.20019	0.820782
Lithgow	LC_020320_D8_R2	2020-02-03	15	AF16	H2O	2	8	Sample_Mefto_D8_AF16_Ctrl_R2_12_4	Mefto_D8_AF16_Ctrl_R2_12	2	20.7007	1.3731	0.010163	0.452665	0	1.73766	0.127627	51.7557	4.44915	5.20019	-0.751039
Lithgow	LC_020320_D8_R2	2020-02-03	15	AF16	H2O	2	8	Sample_Mefto_D8_AF16_Ctrl_R2_12_4	Mefto_D8_AF16_Ctrl_R2_12	3	59.871	0.630865	0.005679	0.288984	0	3.71083	0.093596	164.823	5.37894	5.20019	0.178752
Lithgow	LC_020320_D8_R2	2020-02-03	15	AF16	H2O	2	8	Sample_Mefto_D8_AF16_Ctrl_R2_12_4	Mefto_D8_AF16_Ctrl_R2_12	4	67.0316	0.534739	0.00859	0.347707	0	2.20093	0.18133	203.874	6.83979	5.20019	1.6396
Lithgow	LC_020320_D8_R2	2020-02-03	15	AF16	METFO	2	8	Sample_Mefto_D8_AF16_Metfo_R2_01_4	Mefto_D8_AF16_Metfo_R2_01	1	16.298	0.794931	0.001793	0.350117	0	2.28612	0.092133	35.2548	3.11893	5.20019	-2.08126
Lithgow	LC_020320_D8_R2	2020-02-03	15	AF16	METFO	2	8	Sample_Mefto_D8_AF16_Metfo_R2_01_4	Mefto_D8_AF16_Metfo_R2_01	2	51.3051	0.533415	0.002507	0.324774	0	3.19132	0.122892	147.752	5.25951	5.20019	0.0593233
Lithgow	LC_020320_D8_R2	2020-02-03	15	AF16	METFO	2	8	Sample_Mefto_D8_AF16_Metfo_R2_01_4	Mefto_D8_AF16_Metfo_R2_01	3	6.45303	1.87907	0.060949	0.32438	0	0.463422	0.033504	11.8379	2.93366	5.20019	-2.26653
Lithgow	LC_020320_D8_R2	2020-02-03	15	AF16	METFO	2	8	Sample_Mefto_D8_AF16_Metfo_R2_01_4	Mefto_D8_AF16_Metfo_R2_01	4	52.2058	0.601167	0.006089	0.344637	0	4.63924	0.185098	158.318	5.61576	5.20019	0.415571
Lithgow	LC_020320_D8_R2	2020-02-03	15	AF16	METFO	2	8	Sample_Mefto_D8_AF16_Metfo_R2_02_4	Mefto_D8_AF16_Metfo_R2_02	1	26.5045	1.28696	0.01502	0.499068	0	1.5909	0.098491	86.8258	5.25701	5.20019	0.0568213
Lithgow	LC_020320_D8_R2	2020-02-03	15	AF16	METFO	2	8	Sample_Mefto_D8_AF16_Metfo_R2_02_4	Mefto_D8_AF16_Metfo_R2_02	2	67.2584	0.42066	0.00657	0.349907	0	6.69416	0.222255	238.389	7.01369	5.20019	1.8135
Lithgow	LC_020320_D8_R2	2020-02-03	15	AF16	METFO	2	8	Sample_Mefto_D8_AF16_Metfo_R2_02_4	Mefto_D8_AF16_Metfo_R2_02	3	66.7744	0.602074	0.006267	0.36747	0	5.53443	0.200568	207.581	6.73073	5.20019	1.53054
Lithgow	LC_020320_D8_R2	2020-02-03	15	AF16	METFO	2	8	Sample_Mefto_D8_AF16_Metfo_R2_02_4	Mefto_D8_AF16_Metfo_R2_02	4	66.3092	0.587847	0.00678	0.317712	0	3.65404	0.065026	214.03	6.35499	5.20019	1.1548
Lithgow	LC_020320_D8_R2	2020-02-03	15	AF16	METFO	2	8	Sample_Mefto_D8_AF16_Metfo_R2_03_4	Mefto_D8_AF16_Metfo_R2_03	1	9.60617	1.62967	0.017676	0.524237	0	2.24132	0.054242	25.7737	4.0722	5.20019	-1.12799
Lithgow	LC_020320_D8_R2	2020-02-03	15	AF16	METFO	2	8	Sample_Mefto_D8_AF16_Metfo_R2_03_4	Mefto_D8_AF16_Metfo_R2_03	2	50.3004	0.54732	0.003943	0.37702	0	3.63929	0.159544	140.761	5.47453	5.20019	0.274341
Lithgow	LC_020320_D8_R2	2020-02-03	15	AF16	METFO	2	8	Sample_Mefto_D8_AF16_Metfo_R2_03_4	Mefto_D8_AF16_Metfo_R2_03	3	8.70989	1.49144	0.043969	0.4955	0	0.958666	0.056324	26.2517	3.97178	5.20019	-1.22841
Lithgow	LC_020320_D8_R2	2020-02-03	15	AF16	METFO	2	8	Sample_Mefto_D8_AF16_Metfo_R2_03_4	Mefto_D8_AF16_Metfo_R2_03	4	51.0384	0.466531	0.002799	0.370556	0	2.52028	0.123977	165.603	5.84689	5.20019	0.646699
Lithgow	LC_020320_D8_R2	2020-02-03	15	AF16	METFO	2	8	Sample_Mefto_D8_AF16_Metfo_R2_04_4	Mefto_D8_AF16_Metfo_R2_04	1	52.5047	0.435102	0.012519	0.337035	0	5.64292	0.185542	176.907	5.69876	5.20019	0.49857
Lithgow	LC_020320_D8_R2	2020-02-03	15	AF16	METFO	2	8	Sample_Mefto_D8_AF16_Metfo_R2_04_4	Mefto_D8_AF16_Metfo_R2_04	2	30.4833	0.743188	0.011534	0.406573	0	3.22966	0.194075	77.5387	4.51407	5.20019	-0.686119
Lithgow	LC_020320_D8_R2	2020-02-03	15	AF16	METFO	2	8	Sample_Mefto_D8_AF16_Metfo_R2_04_4	Mefto_D8_AF16_Metfo_R2_04	3	38.0206	0.404358	0.021111	0.375878	0	3.95192	0.166856	103.379	4.56343	5.20019	-0.636761
Lithgow	LC_020320_D8_R2	2020-02-03	15	AF16	METFO	2	8	Sample_Mefto_D8_AF16_Metfo_R2_04_4	Mefto_D8_AF16_Metfo_R2_04	4	45.7185	0.496163	0.004175	0.368883	0	3.35373	0.157131	150.707	5.53059	5.20019	0.330403
Lithgow	LC_020320_D8_R2	2020-02-03	15	AF16	METFO	2	8	Sample_Mefto_D8_AF16_Metfo_R2_05_2	Mefto_D8_AF16_Metfo_R2_05	1	49.9036	0.862747	0.01286	0.348683	0	2.71398	0.155946	163.783	5.93857	5.20019	0.738381
Lithgow	LC_020320_D8_R2	2020-02-03	15	AF16	METFO	2	8	Sample_Mefto_D8_AF16_Metfo_R2_05_2	Mefto_D8_AF16_Metfo_R2_05	2	8.99117	1.56878	0.018931	0.5381	0	0.570715	0.04325	17.5076	4.11845	5.20019	-1.08175
Lithgow	LC_020320_D8_R2	2020-02-03	15	AF16	METFO	2	8	Sample_Mefto_D8_AF16_Metfo_R2_06_3	Mefto_D8_AF16_Metfo_R2_06	1	6.70755	1.83042	0.029421	0.410216	0	0.524493	0.037034	13.4245	3.43217	5.20019	-1.76802
Lithgow	LC_020320_D8_R2	2020-02-03	15	AF16	METFO	2	8	Sample_Mefto_D8_AF16_Metfo_R2_06_3	Mefto_D8_AF16_Metfo_R2_06	2	35.7999	0.895023	0.038551	0.470656	0	2.33712	0.067707	122.536	5.46017	5.20019	0.259975
Lithgow	LC_020320_D8_R2	2020-02-03	15	AF16	METFO	2	8	Sample_Mefto_D8_AF16_Metfo_R2_06_3	Mefto_D8_AF16_Metfo_R2_06	3	11.5781	1.42142	0.017492	0.55532	1.44444	1.49498	0.056325	28.5113	4.18109	5.20019	-1.0191
Lithgow	LC_020320_D8_R2	2020-02-03	15	AF16	METFO	2	8	Sample_Mefto_D8_AF16_Metfo_R2_07_3	Mefto_D8_AF16_Metfo_R2_07	1	52.4988	0.604214	0.005375	0.417714	0	5.01631	0.15851	151.576	5.7791	5.20019	0.57891
Lithgow	LC_020320_D8_R2	2020-02-03	15	AF16	METFO	2	8	Sample_Mefto_D8_AF16_Metfo_R2_07_3	Mefto_D8_AF16_Metfo_R2_07	2	34.9832	0.814279	0.025488	0.453418	0	2.82976	0.141889	124.144	5.52521	5.20019	0.325017
Lithgow	LC_020320_D8_R2	2020-02-03	15	AF16	METFO	2	8	Sample_Mefto_D8_AF16_Metfo_R2_07_3	Mefto_D8_AF16_Metfo_R2_07	3	66.0587	0.643872	0.007601	0.414582	1.26437	3.35033	0.120644	200.044	6.75671	5.20019	1.55652
Lithgow	LC_020320_D8_R2	2020-02-03	15	AF16	METFO	2	8	Sample_Mefto_D8_AF16_Metfo_R2_08_2	Mefto_D8_AF16_Metfo_R2_08	1	9.67978	1.6815	0.012859	0.453735	0	0.729067	0.043396	21.5442	3.78567	5.20019	-1.41452
Lithgow	LC_020320_D8_R2	2020-02-03	15	AF16	METFO	2	8	Sample_Mefto_D8_AF16_Metfo_R2_08_2	Mefto_D8_AF16_Metfo_R2_08	2	67.7259	0.433638	0.002619	0.351318	0	6.04053	0.181059	228.18	6.81294	5.20019	1.61275
Lithgow	LC_020320_D8_R2	2020-02-03	15	AF16	METFO	2	8	Sample_Mefto_D8_AF16_Metfo_R2_09_1	Mefto_D8_AF16_Metfo_R2_09	1	7.45647	1.54242	0.014975	0.502674	0	0.522482	0.041344	16.048	3.87139	5.20019	-1.3288
Lithgow	LC_020320_D8_R2	2020-02-03	15	AF16	METFO	2	8	Sample_Mefto_D8_AF16_Metfo_R2_10_4	Mefto_D8_AF16_Metfo_R2_10	1	8.79486	1.5472	0.003872	0.422094	0	1.33306	0.051666	23.6668	3.54054	5.20019	-1.65965
Lithgow	LC_020320_D8_R2	2020-02-03	15	AF16	METFO	2	8	Sample_Mefto_D8_AF16_Metfo_R2_10_4	Mefto_D8_AF16_Metfo_R2_10	2	7.10014	1.76642	0.023268	0.399873	0	0.745678	0.045676	15.2152	3.38895	5.20019	-1.81124
Lithgow	LC_020320_D8_R2	2020-02-03	15	AF16	METFO	2	8	Sample_Mefto_D8_AF16_Metfo_R2_10_4	Mefto_D8_AF16_Metfo_R2_10	3	33.7001	0.936913	0.001565	0.409544	0	1.93391	0.15989	117.492	5.39034	5.20019	0.190152
Lithgow	LC_020320_D8_R2	2020-02-03	15	AF16	METFO	2	8	Sample_Mefto_D8_AF16_Metfo_R2_10_4	Mefto_D8_AF16_Metfo_R2_10	4	7.05958	1.81689	0.053699	0.411361	0	0.398079	0.037481	12.208	3.41134	5.20019	-1.78885
Phillips	PC_011620	2020-01-16	2	AF16	H2O	2	8	Sample_PC_011620_AF16_CTRL-H2O_1_3	PC_011620_AF16_CTRL-H2O_1	1	64.775	0.644939	0.01098	0.329757	0	4.64052	0.156776	170.4	5.85488	5.20019	0.654693
Phillips	PC_011620	2020-01-16	2	AF16	H2O	2	8	Sample_PC_011620_AF16_CTRL-H2O_1_3	PC_011620_AF16_CTRL-H2O_1	2	43.8684	0.556174	0.010794	0.381611	0	3.44608	0.119524	123.805	5.01789	5.20019	-0.182297
Phillips	PC_011620	2020-01-16	2	AF16	H2O	2	8	Sample_PC_011620_AF16_CTRL-H2O_1_3	PC_011620_AF16_CTRL-H2O_1	3	50.182	0.715736	0.011971	0.440884	0	5.46835	0.077477	193.643	6.33141	5.20019	1.13122
Phillips	PC_011620	2020-01-16	2	AF16	H2O	2	8	Sample_PC_011620_AF16_CTRL-H2O_10_4	PC_011620_AF16_CTRL-H2O_10	1	34.2474	0.778333	0.001738	0.468122	0	2.96671	0.055548	89.9681	4.74432	5.20019	-0.455866
Phillips	PC_011620	2020-01-16	2	AF16	H2O	2	8	Sample_PC_011620_AF16_CTRL-H2O_10_4	PC_011620_AF16_CTRL-H2O_10	2	66.4869	0.731956	0.001977	0.352126	0	5.26375	0.174434	182.972	6.24601	5.20019	1.04582
Phillips	PC_011620	2020-01-16	2	AF16	H2O	2	8	Sample_PC_011620_AF16_CTRL-H2O_10_4	PC_011620_AF16_CTRL-H2O_10	3	52.6333	0.729467	0.010833	0.407567	0	5.12331	0.148427	148.439	5.68684	5.20019	0.486645
Phillips	PC_011620	2020-01-16	2	AF16	H2O	2	8	Sample_PC_011620_AF16_CTRL-H2O_10_4	PC_011620_AF16_CTRL-H2O_10	4	67.095	0.667123	0.000433	0.312572	0	5.85859	0.168046	177.859	5.84206	5.20019	0.641865
Phillips	PC_011620	2020-01-16	2	AF16	H2O	2	8	Sample_PC_011620_AF16_CTRL-H2O_11_2	PC_011620_AF16_CTRL-H2O_11	1	68.0084	0.473549	0.014436	0.325494	0	6.49768	0.178362	193.846	6.0508	5.20019	0.850606
Phillips	PC_011620	2020-01-16	2	AF16	H2O	2	8	Sample_PC_011620_AF16_CTRL-H2O_11_2	PC_011620_AF16_CTRL-H2O_11	2	68.382	0.543946	0.010344	0.398966	0	7.99006	0.20223	212.884	6.71681	5.20019	1.51662
Phillips	PC_011620	2020-01-16	2	AF16	H2O	2	8	Sample_PC_011620_AF16_CTRL-H2O_12_2	PC_011620_AF16_CTRL-H2O_12	1	61.5464	0.46574	0.046403	0.381172	0.223048	4.83644	0.157865	183.338	6.14899	5.20019	0.948795
Phillips	PC_011620	2020-01-16	2	AF16	H2O	2	8	Sample_PC_011620_AF16_CTRL-H2O_12_2	PC_011620_AF16_CTRL-H2O_12	2	66.3148	0.616158	0.018329	0.394188	0.234834	4.98694	0.162182	167.161	6.10737	5.20019	0.907183
Phillips	PC_011620	2020-01-16	2	AF16	H2O	2	8	Sample_PC_011620_AF16_CTRL-H2O_2_2	PC_011620_AF16_CTRL-H2O_2	1	53.0431	0.553209	0.004476	0.354787	0	4.0089	0.141286	150.295	5.4626	5.20019	0.262414
Phillips	PC_011620	2020-01-16	2	AF16	H2O	2	8	Sample_PC_011620_AF16_CTRL-H2O_2_2	PC_011620_AF16_CTRL-H2O_2	2	66.1372	0.72598	0.001448	0.329206	0	4.29129	0.171688	178.408	6.13704	5.20019	0.936846
Phillips	PC_011620	2020-01-16	2	AF16	H2O	2	8	Sample_PC_011620_AF16_CTRL-H2O_3_3	PC_011620_AF16_CTRL-H2O_3	1	55.7192	0.518231	0.001772	0.358274	0	4.41858	0.135503	150.084	5.44009	5.20019	0.239896
Phillips	PC_011620	2020-01-16	2	AF16	H2O	2	8	Sample_PC_011620_AF16_CTRL-H2O_3_3	PC_011620_AF16_CTRL-H2O_3	2	68.4284	0.461774	0.00176	0.330737	0	5.17822	0.080398	271.212	7.24231	5.20019	2.04212
Phillips	PC_011620	2020-01-16	2	AF16	H2O	2	8	Sample_PC_011620_AF16_CTRL-H2O_3_3	PC_011620_AF16_CTRL-H2O_3	3	54.2578	0.475038	0.002802	0.307846	0	3.94852	0.071511	200.537	5.83455	5.20019	0.634355
Phillips	PC_011620	2020-01-16	2	AF16	H2O	2	8	Sample_PC_011620_AF16_CTRL-H2O_4_4	PC_011620_AF16_CTRL-H2O_4	1	67.9007	0.814482	0.000188	0.35423	0	6.76004	0.166046	168.725	5.8893	5.20019	0.689105
Phillips	PC_011620	2020-01-16	2	AF16	H2O	2	8	Sample_PC_011620_AF16_CTRL-H2O_4_4	PC_011620_AF16_CTRL-H2O_4	2	67.6927	0.731712	0.007777	0.378993	0	7.05872	0.165452	179.612	6.12203	5.20019	0.921835
Phillips	PC_011620	2020-01-16	2	AF16	H2O	2	8	Sample_PC_011620_AF16_CTRL-H2O_4_4	PC_011620_AF16_CTRL-H2O_4	3	66.2523	0.794448	0.015974	0.332181	0	4.62288	0.15846	167.531	5.91558	5.20019	0.715391
Phillips	PC_011620	2020-01-16	2	AF16	H2O	2	8	Sample_PC_011620_AF16_CTRL-H2O_4_4	PC_011620_AF16_CTRL-H2O_4	4	67.0904	0.63942	0.016809	0.368	0	5.05739	0.171623	177.382	6.20336	5.20019	1.00317
Phillips	PC_011620	2020-01-16	2	AF16	H2O	2	8	Sample_PC_011620_AF16_CTRL-H2O_5_3	PC_011620_AF16_CTRL-H2O_5	1	65.9804	0.581643	0.003531	0.323597	0	5.08578	0.176818	183.189	6.04261	5.20019	0.842422
Phillips	PC_011620	2020-01-16	2	AF16	H2O	2	8	Sample_PC_011620_AF16_CTRL-H2O_5_3	PC_011620_AF16_CTRL-H2O_5	2	65.807	0.774358	0.012943	0.389266	0	5.45146	0.131382	168.291	6.04841	5.20019	0.848219
Phillips	PC_011620	2020-01-16	2	AF16	H2O	2	8	Sample_PC_011620_AF16_CTRL-H2O_5_3	PC_011620_AF16_CTRL-H2O_5	3	53.6223	0.709269	0.010699	0.293166	0	3.70582	0.127388	140.204	5.03095	5.20019	-0.169236
Phillips	PC_011620	2020-01-16	2	AF16	H2O	2	8	Sample_PC_011620_AF16_CTRL-H2O_6_4	PC_011620_AF16_CTRL-H2O_6	1	51.9451	0.719325	0.013695	0.456256	0	3.6363	0.125727	137.374	5.8392	5.20019	0.639007
Phillips	PC_011620	2020-01-16	2	AF16	H2O	2	8	Sample_PC_011620_AF16_CTRL-H2O_6_4	PC_011620_AF16_CTRL-H2O_6	2	67.456	0.553282	0.002809	0.352269	0	6.20114	0.179068	193.676	6.26619	5.20019	1.066
Phillips	PC_011620	2020-01-16	2	AF16	H2O	2	8	Sample_PC_011620_AF16_CTRL-H2O_6_4	PC_011620_AF16_CTRL-H2O_6	3	67.2179	0.635808	0.001934	0.312413	0	3.4834	0.159185	168.855	5.9092	5.20019	0.709006
Phillips	PC_011620	2020-01-16	2	AF16	H2O	2	8	Sample_PC_011620_AF16_CTRL-H2O_6_4	PC_011620_AF16_CTRL-H2O_6	4	50.3278	0.341478	0.01062	0.378426	0.460653	4.13789	0.186982	137.333	5.30997	5.20019	0.109775
Phillips	PC_011620	2020-01-16	2	AF16	H2O	2	8	Sample_PC_011620_AF16_CTRL-H2O_7_3	PC_011620_AF16_CTRL-H2O_7	1	51.4396	0.706257	0.010214	0.380855	0	4.47736	0.089724	135.746	5.19499	5.20019	-0.00520515
Phillips	PC_011620	2020-01-16	2	AF16	H2O	2	8	Sample_PC_011620_AF16_CTRL-H2O_7_3	PC_011620_AF16_CTRL-H2O_7	2	68.4654	0.632413	0.000127	0.316192	0	6.32874	0.179943	186.989	6.00339	5.20019	0.803196
Phillips	PC_011620	2020-01-16	2	AF16	H2O	2	8	Sample_PC_011620_AF16_CTRL-H2O_7_3	PC_011620_AF16_CTRL-H2O_7	3	67.9653	0.623173	0.000897	0.320028	0	5.15551	0.177187	194.548	6.25946	5.20019	1.05927
Phillips	PC_011620	2020-01-16	2	AF16	H2O	2	8	Sample_PC_011620_AF16_CTRL-H2O_8_2	PC_011620_AF16_CTRL-H2O_8	1	67.2164	0.652905	0.010931	0.380605	0.332103	7.91005	0.188101	199.064	6.35799	5.20019	1.1578
Phillips	PC_011620	2020-01-16	2	AF16	H2O	2	8	Sample_PC_011620_AF16_CTRL-H2O_8_2	PC_011620_AF16_CTRL-H2O_8	2	67.176	0.683305	0.001132	0.350125	0	4.78072	0.16789	179.841	6.20333	5.20019	1.00314
Phillips	PC_011620	2020-01-16	2	AF16	H2O	2	8	Sample_PC_011620_AF16_CTRL-H2O_9_4	PC_011620_AF16_CTRL-H2O_9	1	50.198	0.442504	0.022416	0.399649	0	4.25366	0.096458	157.811	5.55792	5.20019	0.357726
Phillips	PC_011620	2020-01-16	2	AF16	H2O	2	8	Sample_PC_011620_AF16_CTRL-H2O_9_4	PC_011620_AF16_CTRL-H2O_9	2	56.7376	0.562354	0.004871	0.377956	0.447761	5.05314	0.122303	185.269	6.02457	5.20019	0.824384
Phillips	PC_011620	2020-01-16	2	AF16	H2O	2	8	Sample_PC_011620_AF16_CTRL-H2O_9_4	PC_011620_AF16_CTRL-H2O_9	3	67.0621	0.548712	0.01111	0.374679	0	5.54423	0.134046	185.45	6.16905	5.20019	0.968858
Phillips	PC_011620	2020-01-16	2	AF16	H2O	2	8	Sample_PC_011620_AF16_CTRL-H2O_9_4	PC_011620_AF16_CTRL-H2O_9	4	67.108	0.644795	0.000824	0.329609	0	5.71861	0.081846	272.398	7.27022	5.20019	2.07003
Phillips	PC_011620	2020-01-16	2	AF16	METFO	2	8	Sample_PC_011620_AF16_metfo_1_3	PC_011620_AF16_metfo_1	1	67.2239	0.684912	0.006705	0.3258	0	5.99139	0.167988	178.249	5.91003	5.20019	0.709835
Phillips	PC_011620	2020-01-16	2	AF16	METFO	2	8	Sample_PC_011620_AF16_metfo_1_3	PC_011620_AF16_metfo_1	2	73.3676	0.486271	0.003377	0.323412	0	7.08268	0.215061	189.653	6.10965	5.20019	0.909458
Phillips	PC_011620	2020-01-16	2	AF16	METFO	2	8	Sample_PC_011620_AF16_metfo_1_3	PC_011620_AF16_metfo_1	3	55.4287	0.396791	0.018249	0.332537	0	4.69456	0.132179	154.495	5.25966	5.20019	0.059465
Phillips	PC_011620	2020-01-16	2	AF16	METFO	2	8	Sample_PC_011620_AF16_metfo_10_4	PC_011620_AF16_metfo_10	1	67.0424	0.609082	0.010081	0.320145	0	5.46999	0.16389	172.967	5.79377	5.20019	0.593584
Phillips	PC_011620	2020-01-16	2	AF16	METFO	2	8	Sample_PC_011620_AF16_metfo_10_4	PC_011620_AF16_metfo_10	2	42.7823	0.455005	0.011818	0.363806	0.777778	3.69514	0.109002	124.846	4.74987	5.20019	-0.450316
Phillips	PC_011620	2020-01-16	2	AF16	METFO	2	8	Sample_PC_011620_AF16_metfo_10_4	PC_011620_AF16_metfo_10	3	68.1975	0.664819	0.005387	0.306369	0	6.29672	0.204249	201.123	6.2729	5.20019	1.07271
Phillips	PC_011620	2020-01-16	2	AF16	METFO	2	8	Sample_PC_011620_AF16_metfo_10_4	PC_011620_AF16_metfo_10	4	66.8977	0.602522	0.019702	0.294668	0.674157	5.28237	0.204925	216.436	6.46374	5.20019	1.26355
Phillips	PC_011620	2020-01-16	2	AF16	METFO	2	8	Sample_PC_011620_AF16_metfo_11_4	PC_011620_AF16_metfo_11	1	67.2007	0.648617	0.005408	0.35865	0	6.88184	0.182314	192.537	6.25598	5.20019	1.05579
Phillips	PC_011620	2020-01-16	2	AF16	METFO	2	8	Sample_PC_011620_AF16_metfo_11_4	PC_011620_AF16_metfo_11	2	67.5438	0.64319	0.005468	0.372345	0	5.86277	0.201649	190.983	6.47611	5.20019	1.27592
Phillips	PC_011620	2020-01-16	2	AF16	METFO	2	8	Sample_PC_011620_AF16_metfo_11_4	PC_011620_AF16_metfo_11	3	67.4265	0.472247	0.001306	0.2818	0	4.5742	0.189837	149.383	5.31497	5.20019	0.114781
Phillips	PC_011620	2020-01-16	2	AF16	METFO	2	8	Sample_PC_011620_AF16_metfo_11_4	PC_011620_AF16_metfo_11	4	67.0583	0.617314	0.006944	0.38209	0	5.83728	0.169523	185.403	6.31936	5.20019	1.11917
Phillips	PC_011620	2020-01-16	2	AF16	METFO	2	8	Sample_PC_011620_AF16_metfo_12_3	PC_011620_AF16_metfo_12	1	69.7699	0.599496	0.01011	0.29034	0	5.97685	0.202416	173.268	5.73502	5.20019	0.534826
Phillips	PC_011620	2020-01-16	2	AF16	METFO	2	8	Sample_PC_011620_AF16_metfo_12_3	PC_011620_AF16_metfo_12	2	66.6387	0.501101	0.049551	0.369202	1.89591	4.3606	0.155692	201.421	6.3829	5.20019	1.18271
Phillips	PC_011620	2020-01-16	2	AF16	METFO	2	8	Sample_PC_011620_AF16_metfo_12_3	PC_011620_AF16_metfo_12	3	67.9494	0.52667	0.000587	0.358919	0	6.26545	0.178902	181.182	6.08022	5.20019	0.880032
Phillips	PC_011620	2020-01-16	2	AF16	METFO	2	8	Sample_PC_011620_AF16_metfo_2_3	PC_011620_AF16_metfo_2	1	69.5267	0.323986	0.00301	0.316098	0	7.12204	0.219984	190.09	5.95465	5.20019	0.754456
Phillips	PC_011620	2020-01-16	2	AF16	METFO	2	8	Sample_PC_011620_AF16_metfo_2_3	PC_011620_AF16_metfo_2	2	58.7798	0.567381	0.016654	0.344244	0	5.32212	0.125555	160.667	5.46963	5.20019	0.269435
Phillips	PC_011620	2020-01-16	2	AF16	METFO	2	8	Sample_PC_011620_AF16_metfo_2_3	PC_011620_AF16_metfo_2	3	67.0479	0.477485	0.006386	0.349672	0.617284	3.69766	0.14395	178.643	6.0705	5.20019	0.870307
Phillips	PC_011620	2020-01-16	2	AF16	METFO	2	8	Sample_PC_011620_AF16_metfo_3_3	PC_011620_AF16_metfo_3	1	66.9956	0.680631	0.00133	0.303852	0	5.57979	0.175187	176.599	5.83048	5.20019	0.630287
Phillips	PC_011620	2020-01-16	2	AF16	METFO	2	8	Sample_PC_011620_AF16_metfo_3_3	PC_011620_AF16_metfo_3	2	78.9403	0.596186	0.024945	0.278886	0	3.70864	0.199443	195.784	6.41348	5.20019	1.21329
Phillips	PC_011620	2020-01-16	2	AF16	METFO	2	8	Sample_PC_011620_AF16_metfo_3_3	PC_011620_AF16_metfo_3	3	74.5326	0.566437	0.002104	0.313695	0	6.38654	0.211425	209.35	6.51131	5.20019	1.31112
Phillips	PC_011620	2020-01-16	2	AF16	METFO	2	8	Sample_PC_011620_AF16_metfo_4_3	PC_011620_AF16_metfo_4	1	49.6758	0.547246	0.01582	0.354306	0	3.24467	0.087748	129.437	4.96895	5.20019	-0.231243
Phillips	PC_011620	2020-01-16	2	AF16	METFO	2	8	Sample_PC_011620_AF16_metfo_4_3	PC_011620_AF16_metfo_4	2	50.3655	0.455574	0.005602	0.345656	0	3.88031	0.076604	132.651	4.848	5.20019	-0.35219
Phillips	PC_011620	2020-01-16	2	AF16	METFO	2	8	Sample_PC_011620_AF16_metfo_4_3	PC_011620_AF16_metfo_4	3	49.5211	0.495277	0.022652	0.352118	0	3.4894	0.151337	149.791	5.43257	5.20019	0.232375
Phillips	PC_011620	2020-01-16	2	AF16	METFO	2	8	Sample_PC_011620_AF16_metfo_5_3	PC_011620_AF16_metfo_5	1	84.015	0.551107	0.000404	0.353581	0.221811	8.01814	0.251066	248.64	7.44246	5.20019	2.24227
Phillips	PC_011620	2020-01-16	2	AF16	METFO	2	8	Sample_PC_011620_AF16_metfo_5_3	PC_011620_AF16_metfo_5	2	68.2566	0.571076	0.006546	0.341656	0.223881	6.82306	0.17867	196.617	6.18748	5.20019	0.98729
Phillips	PC_011620	2020-01-16	2	AF16	METFO	2	8	Sample_PC_011620_AF16_metfo_5_3	PC_011620_AF16_metfo_5	3	67.711	0.647604	0.002334	0.362794	0	8.14489	0.225195	228.567	6.88571	5.20019	1.68552
Phillips	PC_011620	2020-01-16	2	AF16	METFO	2	8	Sample_PC_011620_AF16_metfo_6_3	PC_011620_AF16_metfo_6	1	67.3486	0.501589	0.014302	0.352168	0	5.56012	0.184966	189.235	6.24312	5.20019	1.04293
Phillips	PC_011620	2020-01-16	2	AF16	METFO	2	8	Sample_PC_011620_AF16_metfo_6_3	PC_011620_AF16_metfo_6	2	83.856	0.510914	0.002544	0.283846	0	6.80556	0.229463	225.245	6.73717	5.20019	1.53698
Phillips	PC_011620	2020-01-16	2	AF16	METFO	2	8	Sample_PC_011620_AF16_metfo_6_3	PC_011620_AF16_metfo_6	3	67.2147	0.514507	0.018928	0.347845	0	5.18741	0.160618	188.38	6.17316	5.20019	0.972968
Phillips	PC_011620	2020-01-16	2	AF16	METFO	2	8	Sample_PC_011620_AF16_metfo_7_4	PC_011620_AF16_metfo_7	1	72.6386	0.597783	0.013924	0.30364	0	5.64412	0.215659	188.803	6.18277	5.20019	0.982582
Phillips	PC_011620	2020-01-16	2	AF16	METFO	2	8	Sample_PC_011620_AF16_metfo_7_4	PC_011620_AF16_metfo_7	2	67.6543	0.697849	0.000876	0.336531	0	5.32935	0.165433	168.416	5.88438	5.20019	0.684188
Phillips	PC_011620	2020-01-16	2	AF16	METFO	2	8	Sample_PC_011620_AF16_metfo_7_4	PC_011620_AF16_metfo_7	3	54.1495	0.526706	0.017726	0.300392	0	3.07633	0.17159	134.958	5.09862	5.20019	-0.101566
Phillips	PC_011620	2020-01-16	2	AF16	METFO	2	8	Sample_PC_011620_AF16_metfo_7_4	PC_011620_AF16_metfo_7	4	66.7689	0.48605	0.003087	0.378674	0	4.17613	0.167412	163.745	6.04844	5.20019	0.848254
Phillips	PC_011620	2020-01-16	2	AF16	METFO	2	8	Sample_PC_011620_AF16_metfo_8_3	PC_011620_AF16_metfo_8	1	85.9925	0.636021	0.018569	0.294996	0	7.43434	0.20604	214.28	6.55015	5.20019	1.34996
Phillips	PC_011620	2020-01-16	2	AF16	METFO	2	8	Sample_PC_011620_AF16_metfo_8_3	PC_011620_AF16_metfo_8	2	66.5876	0.521342	0.028384	0.352484	0	5.50064	0.180739	178.567	6.0453	5.20019	0.845106
Phillips	PC_011620	2020-01-16	2	AF16	METFO	2	8	Sample_PC_011620_AF16_metfo_8_3	PC_011620_AF16_metfo_8	3	60.3381	0.439145	0.005839	0.406628	0	6.57976	0.227141	215.056	6.86041	5.20019	1.66022
Phillips	PC_011620	2020-01-16	2	AF16	METFO	2	8	Sample_PC_011620_AF16_metfo_9_3	PC_011620_AF16_metfo_9	1	71.9222	0.549805	0.013367	0.340514	0	7.05055	0.173895	211.028	6.44146	5.20019	1.24127
Phillips	PC_011620	2020-01-16	2	AF16	METFO	2	8	Sample_PC_011620_AF16_metfo_9_3	PC_011620_AF16_metfo_9	2	56.0635	0.473018	0.005468	0.410617	0.223048	5.25268	0.166957	182.096	6.22538	5.20019	1.02519
Phillips	PC_011620	2020-01-16	2	AF16	METFO	2	8	Sample_PC_011620_AF16_metfo_9_3	PC_011620_AF16_metfo_9	3	58.5404	0.362214	0.023292	0.336825	0	5.74817	0.204265	172.435	5.71195	5.20019	0.511756
Phillips	PC_120319	2019-12-03	2	AF16	H2O	1	16	Sample_PC_120319_AF16_CTRL-H2O_1_4	PC_120319_AF16_CTRL-H2O_1	1	33.9057	0.336151	0.046947	0.357203	0	1.98086	0.084545	88.7402	4.06953	5.20019	-1.13066
Phillips	PC_120319	2019-12-03	2	AF16	H2O	1	16	Sample_PC_120319_AF16_CTRL-H2O_1_4	PC_120319_AF16_CTRL-H2O_1	2	8.01864	1.62031	0.071108	0.574462	0.443623	1.4388	0.059149	23.016	4.28827	5.20019	-0.911922
Phillips	PC_120319	2019-12-03	2	AF16	H2O	1	16	Sample_PC_120319_AF16_CTRL-H2O_1_4	PC_120319_AF16_CTRL-H2O_1	3	50.4936	0.490148	0.003671	0.378681	0	3.46696	0.155241	150.397	5.62742	5.20019	0.427232
Phillips	PC_120319	2019-12-03	2	AF16	H2O	1	16	Sample_PC_120319_AF16_CTRL-H2O_1_4	PC_120319_AF16_CTRL-H2O_1	4	9.54918	1.4414	0.012549	0.500969	0.450281	0.75323	0.043644	21.3946	3.88035	5.20019	-1.31984
Phillips	PC_120319	2019-12-03	2	AF16	H2O	1	16	Sample_PC_120319_AF16_CTRL-H2O_10_4	PC_120319_AF16_CTRL-H2O_10	1	7.44827	1.64701	0.071398	0.543205	0	0.607034	0.035913	13.2155	4.01805	5.20019	-1.18214
Phillips	PC_120319	2019-12-03	2	AF16	H2O	1	16	Sample_PC_120319_AF16_CTRL-H2O_10_4	PC_120319_AF16_CTRL-H2O_10	2	7.1862	1.70573	0.000691	0.426715	0	0.458777	0.044647	16.1336	3.56816	5.20019	-1.63204
Phillips	PC_120319	2019-12-03	2	AF16	H2O	1	16	Sample_PC_120319_AF16_CTRL-H2O_10_4	PC_120319_AF16_CTRL-H2O_10	3	34.7798	0.687559	0.020419	0.437696	0	1.87184	0.114928	86.0488	4.76339	5.20019	-0.436805
Phillips	PC_120319	2019-12-03	2	AF16	H2O	1	16	Sample_PC_120319_AF16_CTRL-H2O_10_4	PC_120319_AF16_CTRL-H2O_10	4	6.33367	1.84198	0.051069	0.395435	0	0.426138	0.035841	11.5323	3.30998	5.20019	-1.89021
Phillips	PC_120319	2019-12-03	2	AF16	H2O	1	16	Sample_PC_120319_AF16_CTRL-H2O_11_4	PC_120319_AF16_CTRL-H2O_11	1	34.3852	0.900192	0.024728	0.504124	0	2.66	0.074485	102.933	5.28796	5.20019	0.0877721
Phillips	PC_120319	2019-12-03	2	AF16	H2O	1	16	Sample_PC_120319_AF16_CTRL-H2O_11_4	PC_120319_AF16_CTRL-H2O_11	2	9.05302	1.51501	0.017363	0.481983	0	0.981598	0.049214	22.388	3.84878	5.20019	-1.35141
Phillips	PC_120319	2019-12-03	2	AF16	H2O	1	16	Sample_PC_120319_AF16_CTRL-H2O_11_4	PC_120319_AF16_CTRL-H2O_11	3	28.1205	1.24639	0.038051	0.517026	0	2.13024	0.110018	47.3018	4.64811	5.20019	-0.552084
Phillips	PC_120319	2019-12-03	2	AF16	H2O	1	16	Sample_PC_120319_AF16_CTRL-H2O_11_4	PC_120319_AF16_CTRL-H2O_11	4	50.7769	0.629818	0.000267	0.457689	0	3.82207	0.135095	138.009	5.81684	5.20019	0.616646
Phillips	PC_120319	2019-12-03	2	AF16	H2O	1	16	Sample_PC_120319_AF16_CTRL-H2O_12_4	PC_120319_AF16_CTRL-H2O_12	1	7.33948	1.76483	0.042945	0.433502	0	0.488393	0.033847	11.4068	3.48406	5.20019	-1.71613
Phillips	PC_120319	2019-12-03	2	AF16	H2O	1	16	Sample_PC_120319_AF16_CTRL-H2O_12_4	PC_120319_AF16_CTRL-H2O_12	2	32.2136	0.319304	0.022514	0.489686	0	1.84231	0.051562	82.7782	4.58356	5.20019	-0.616632
Phillips	PC_120319	2019-12-03	2	AF16	H2O	1	16	Sample_PC_120319_AF16_CTRL-H2O_12_4	PC_120319_AF16_CTRL-H2O_12	3	6.83855	1.638	0.067256	0.513941	0.335821	0.546654	0.038131	12.992	3.8324	5.20019	-1.36779
Phillips	PC_120319	2019-12-03	2	AF16	H2O	1	16	Sample_PC_120319_AF16_CTRL-H2O_12_4	PC_120319_AF16_CTRL-H2O_12	4	14.1031	1.36516	0.026716	0.520018	0	1.36457	0.051898	25.9541	4.07365	5.20019	-1.12654
Phillips	PC_120319	2019-12-03	2	AF16	H2O	1	16	Sample_PC_120319_AF16_CTRL-H2O_2_4	PC_120319_AF16_CTRL-H2O_2	1	8.4639	1.55695	0.059644	0.611711	2.67658	1.09419	0.054133	21.0412	4.27516	5.20019	-0.925035
Phillips	PC_120319	2019-12-03	2	AF16	H2O	1	16	Sample_PC_120319_AF16_CTRL-H2O_2_4	PC_120319_AF16_CTRL-H2O_2	2	31.7823	0.61867	0.026847	0.448908	0	3.05853	0.061929	96.8982	4.63348	5.20019	-0.566714
Phillips	PC_120319	2019-12-03	2	AF16	H2O	1	16	Sample_PC_120319_AF16_CTRL-H2O_2_4	PC_120319_AF16_CTRL-H2O_2	3	8.57291	1.5678	0.029411	0.441261	0	0.671285	0.047102	19.4084	3.61572	5.20019	-1.58447
Phillips	PC_120319	2019-12-03	2	AF16	H2O	1	16	Sample_PC_120319_AF16_CTRL-H2O_2_4	PC_120319_AF16_CTRL-H2O_2	4	6.60714	1.84009	0.028983	0.577141	0	0.23019	0.028546	9.22147	4.26777	5.20019	-0.932421
Phillips	PC_120319	2019-12-03	2	AF16	H2O	1	16	Sample_PC_120319_AF16_CTRL-H2O_3_3	PC_120319_AF16_CTRL-H2O_3	1	34.3645	0.613265	0.018639	0.393195	0	4.43613	0.118678	102.032	4.48326	5.20019	-0.716931
Phillips	PC_120319	2019-12-03	2	AF16	H2O	1	16	Sample_PC_120319_AF16_CTRL-H2O_3_3	PC_120319_AF16_CTRL-H2O_3	2	6.59877	1.81801	0.090705	0.455918	0	0.495965	0.030952	10.242	3.54963	5.20019	-1.65057
Phillips	PC_120319	2019-12-03	2	AF16	H2O	1	16	Sample_PC_120319_AF16_CTRL-H2O_3_3	PC_120319_AF16_CTRL-H2O_3	3	10.5704	1.47223	0.027573	0.596178	3.12849	0.886962	0.045488	22.1157	4.1857	5.20019	-1.01449
Phillips	PC_120319	2019-12-03	2	AF16	H2O	1	16	Sample_PC_120319_AF16_CTRL-H2O_4_4	PC_120319_AF16_CTRL-H2O_4	1	61.2111	0.571422	0.014203	0.354314	0	5.02103	0.165027	143.381	5.42452	5.20019	0.224328
Phillips	PC_120319	2019-12-03	2	AF16	H2O	1	16	Sample_PC_120319_AF16_CTRL-H2O_4_4	PC_120319_AF16_CTRL-H2O_4	2	51.4606	0.773889	0.019561	0.482938	0.333333	4.06509	0.141792	114.062	5.57711	5.20019	0.376924
Phillips	PC_120319	2019-12-03	2	AF16	H2O	1	16	Sample_PC_120319_AF16_CTRL-H2O_4_4	PC_120319_AF16_CTRL-H2O_4	3	7.0985	1.72836	0.046986	0.39847	0	0.524028	0.037339	12.6347	3.29892	5.20019	-1.90127
Phillips	PC_120319	2019-12-03	2	AF16	H2O	1	16	Sample_PC_120319_AF16_CTRL-H2O_4_4	PC_120319_AF16_CTRL-H2O_4	4	51.6615	1.00643	0.009259	0.363797	0	1.58553	0.085953	95.8189	4.88464	5.20019	-0.315547
Phillips	PC_120319	2019-12-03	2	AF16	H2O	1	16	Sample_PC_120319_AF16_CTRL-H2O_5_4	PC_120319_AF16_CTRL-H2O_5	1	35.6487	0.759822	0.038624	0.558546	0	2.27964	0.07524	90.2227	5.34979	5.20019	0.149596
Phillips	PC_120319	2019-12-03	2	AF16	H2O	1	16	Sample_PC_120319_AF16_CTRL-H2O_5_4	PC_120319_AF16_CTRL-H2O_5	2	18.003	1.41083	0.011647	0.567672	0	0.956265	0.048303	41.8862	4.72362	5.20019	-0.476573
Phillips	PC_120319	2019-12-03	2	AF16	H2O	1	16	Sample_PC_120319_AF16_CTRL-H2O_5_4	PC_120319_AF16_CTRL-H2O_5	3	6.64224	1.84404	0.030068	0.441249	0	0.463578	0.031495	10.2083	3.53956	5.20019	-1.66063
Phillips	PC_120319	2019-12-03	2	AF16	H2O	1	16	Sample_PC_120319_AF16_CTRL-H2O_5_4	PC_120319_AF16_CTRL-H2O_5	4	10.1125	1.52676	0.013977	0.564516	4.80962	0.911179	0.052564	31.0348	4.07367	5.20019	-1.12652
Phillips	PC_120319	2019-12-03	2	AF16	H2O	1	16	Sample_PC_120319_AF16_CTRL-H2O_6_3	PC_120319_AF16_CTRL-H2O_6	1	43.8653	0.391819	0.000604	0.396665	0	4.71913	0.108262	134.918	5.04197	5.20019	-0.158219
Phillips	PC_120319	2019-12-03	2	AF16	H2O	1	16	Sample_PC_120319_AF16_CTRL-H2O_6_3	PC_120319_AF16_CTRL-H2O_6	2	8.19678	1.64474	0.070268	0.46033	2.21812	0.798472	0.045993	19.2253	3.5075	5.20019	-1.69269
Phillips	PC_120319	2019-12-03	2	AF16	H2O	1	16	Sample_PC_120319_AF16_CTRL-H2O_6_3	PC_120319_AF16_CTRL-H2O_6	3	43.2987	0.561136	0.017121	0.506818	1.46067	4.55806	0.135004	124.19	5.48673	5.20019	0.286544
Phillips	PC_120319	2019-12-03	2	AF16	H2O	1	16	Sample_PC_120319_AF16_CTRL-H2O_7_4	PC_120319_AF16_CTRL-H2O_7	1	7.05763	1.80546	0.03325	0.47098	0	0.548569	0.03326	12.8118	3.72401	5.20019	-1.47618
Phillips	PC_120319	2019-12-03	2	AF16	H2O	1	16	Sample_PC_120319_AF16_CTRL-H2O_7_4	PC_120319_AF16_CTRL-H2O_7	2	13.7693	1.47046	0.055384	0.553864	0	1.40872	0.05179	37.6206	4.46811	5.20019	-0.732082
Phillips	PC_120319	2019-12-03	2	AF16	H2O	1	16	Sample_PC_120319_AF16_CTRL-H2O_7_4	PC_120319_AF16_CTRL-H2O_7	3	16.4096	1.16221	0.014113	0.62452	0.111317	1.56685	0.054612	51.8312	4.99462	5.20019	-0.205571
Phillips	PC_120319	2019-12-03	2	AF16	H2O	1	16	Sample_PC_120319_AF16_CTRL-H2O_7_4	PC_120319_AF16_CTRL-H2O_7	4	54.715	0.442806	0.009498	0.401983	0	3.9951	0.194	158.336	5.97982	5.20019	0.779628
Phillips	PC_120319	2019-12-03	2	AF16	H2O	1	16	Sample_PC_120319_AF16_CTRL-H2O_8_3	PC_120319_AF16_CTRL-H2O_8	1	15.913	1.07513	0.035701	0.490629	0	1.31919	0.051235	45.7065	4.13188	5.20019	-1.06831
Phillips	PC_120319	2019-12-03	2	AF16	H2O	1	16	Sample_PC_120319_AF16_CTRL-H2O_8_3	PC_120319_AF16_CTRL-H2O_8	2	19.2161	0.916803	0.022497	0.437804	0	1.7948	0.03897	33.8599	3.54318	5.20019	-1.65701
Phillips	PC_120319	2019-12-03	2	AF16	H2O	1	16	Sample_PC_120319_AF16_CTRL-H2O_8_3	PC_120319_AF16_CTRL-H2O_8	3	36.9814	0.532282	0.010715	0.362626	0	2.9418	0.094799	102.95	4.43287	5.20019	-0.767322
Phillips	PC_120319	2019-12-03	2	AF16	H2O	1	16	Sample_PC_120319_AF16_CTRL-H2O_9_4	PC_120319_AF16_CTRL-H2O_9	1	34.2633	0.555522	0.01594	0.422447	0	2.84094	0.092845	95.5514	4.60143	5.20019	-0.598759
Phillips	PC_120319	2019-12-03	2	AF16	H2O	1	16	Sample_PC_120319_AF16_CTRL-H2O_9_4	PC_120319_AF16_CTRL-H2O_9	2	7.10475	1.69912	0.006926	0.506524	0.555556	0.476589	0.034213	12.4144	3.84403	5.20019	-1.35616
Phillips	PC_120319	2019-12-03	2	AF16	H2O	1	16	Sample_PC_120319_AF16_CTRL-H2O_9_4	PC_120319_AF16_CTRL-H2O_9	3	41.0644	0.320324	0.024278	0.385458	0	3.62264	0.086749	122.389	4.73094	5.20019	-0.469248
Phillips	PC_120319	2019-12-03	2	AF16	H2O	1	16	Sample_PC_120319_AF16_CTRL-H2O_9_4	PC_120319_AF16_CTRL-H2O_9	4	17.9528	0.878004	0.011156	0.489752	0	2.65075	0.148065	31.1392	3.98446	5.20019	-1.21573
Phillips	PC_120319	2019-12-03	2	AF16	METFO	1	16	Sample_PC_120319_AF16_METFO_1_4	PC_120319_AF16_METFO_1	1	35.0023	0.653964	0.054539	0.297615	0	2.6375	0.095156	86.6186	3.83553	5.20019	-1.36466
Phillips	PC_120319	2019-12-03	2	AF16	METFO	1	16	Sample_PC_120319_AF16_METFO_1_4	PC_120319_AF16_METFO_1	2	63.7302	0.588369	0.000389	0.305522	0	4.82221	0.157842	159.042	5.4832	5.20019	0.283014
Phillips	PC_120319	2019-12-03	2	AF16	METFO	1	16	Sample_PC_120319_AF16_METFO_1_4	PC_120319_AF16_METFO_1	3	42.867	0.679461	0.007732	0.330532	0	3.38374	0.09055	109.228	4.46419	5.20019	-0.735997
Phillips	PC_120319	2019-12-03	2	AF16	METFO	1	16	Sample_PC_120319_AF16_METFO_1_4	PC_120319_AF16_METFO_1	4	36.6554	0.739826	0.007429	0.338503	0	2.91532	0.131402	76.0984	4.0618	5.20019	-1.13839
Phillips	PC_120319	2019-12-03	2	AF16	METFO	1	16	Sample_PC_120319_AF16_METFO_10_4	PC_120319_AF16_METFO_10	1	50.1372	0.76312	0.02496	0.357763	0	4.76882	0.099428	143.805	5.19979	5.20019	-0.000396874
Phillips	PC_120319	2019-12-03	2	AF16	METFO	1	16	Sample_PC_120319_AF16_METFO_10_4	PC_120319_AF16_METFO_10	2	47.6874	0.751173	0.011249	0.373362	0	3.87239	0.07667	110.647	4.72448	5.20019	-0.475707
Phillips	PC_120319	2019-12-03	2	AF16	METFO	1	16	Sample_PC_120319_AF16_METFO_10_4	PC_120319_AF16_METFO_10	3	34.9762	0.948465	0.010717	0.366092	0.559701	2.55458	0.067416	96.2384	4.42061	5.20019	-0.779577
Phillips	PC_120319	2019-12-03	2	AF16	METFO	1	16	Sample_PC_120319_AF16_METFO_10_4	PC_120319_AF16_METFO_10	4	47.0014	0.741477	0.018142	0.309733	0	3.76948	0.106221	121.273	4.64201	5.20019	-0.558178
Phillips	PC_120319	2019-12-03	2	AF16	METFO	1	16	Sample_PC_120319_AF16_METFO_11_4	PC_120319_AF16_METFO_11	1	63.4041	0.38036	0.014208	0.353967	0	4.34765	0.098337	181.227	5.8734	5.20019	0.67321
Phillips	PC_120319	2019-12-03	2	AF16	METFO	1	16	Sample_PC_120319_AF16_METFO_11_4	PC_120319_AF16_METFO_11	2	7.305	1.72454	0.065069	0.417002	0	0.555995	0.038282	14.8592	3.42124	5.20019	-1.77895
Phillips	PC_120319	2019-12-03	2	AF16	METFO	1	16	Sample_PC_120319_AF16_METFO_11_4	PC_120319_AF16_METFO_11	3	62.4821	0.467572	0.018756	0.395385	0.111524	4.40132	0.193834	197.87	6.6739	5.20019	1.47371
Phillips	PC_120319	2019-12-03	2	AF16	METFO	1	16	Sample_PC_120319_AF16_METFO_11_4	PC_120319_AF16_METFO_11	4	51.1624	0.647611	0.034601	0.353601	0	3.73412	0.088679	133.069	5.02942	5.20019	-0.170766
Phillips	PC_120319	2019-12-03	2	AF16	METFO	1	16	Sample_PC_120319_AF16_METFO_12_3	PC_120319_AF16_METFO_12	1	68.8796	0.465551	0.007614	0.296085	0	9.00831	0.171933	206.181	5.82018	5.20019	0.619991
Phillips	PC_120319	2019-12-03	2	AF16	METFO	1	16	Sample_PC_120319_AF16_METFO_12_3	PC_120319_AF16_METFO_12	2	6.69605	1.81875	0.039619	0.538332	0	0.583373	0.036175	11.3594	4.06185	5.20019	-1.13834
Phillips	PC_120319	2019-12-03	2	AF16	METFO	1	16	Sample_PC_120319_AF16_METFO_12_3	PC_120319_AF16_METFO_12	3	57.7697	0.568724	0.037075	0.293372	0.120724	3.00343	0.198625	170.314	5.79306	5.20019	0.592867
Phillips	PC_120319	2019-12-03	2	AF16	METFO	1	16	Sample_PC_120319_AF16_METFO_2_4	PC_120319_AF16_METFO_2	1	34.046	0.678124	0.030536	0.362298	0	2.84534	0.098935	85.703	4.17369	5.20019	-1.0265
Phillips	PC_120319	2019-12-03	2	AF16	METFO	1	16	Sample_PC_120319_AF16_METFO_2_4	PC_120319_AF16_METFO_2	2	32.6032	0.343288	0.001431	0.448685	4.23006	3.42601	0.098138	104.83	4.37981	5.20019	-0.82038
Phillips	PC_120319	2019-12-03	2	AF16	METFO	1	16	Sample_PC_120319_AF16_METFO_2_4	PC_120319_AF16_METFO_2	3	28.901	1.06665	0.026864	0.486643	0	2.03183	0.047507	59.9793	4.45528	5.20019	-0.744907
Phillips	PC_120319	2019-12-03	2	AF16	METFO	1	16	Sample_PC_120319_AF16_METFO_2_4	PC_120319_AF16_METFO_2	4	47.8143	0.473279	0.008034	0.389262	0	4.0222	0.095247	139.742	5.21135	5.20019	0.0111556
Phillips	PC_120319	2019-12-03	2	AF16	METFO	1	16	Sample_PC_120319_AF16_METFO_3_3	PC_120319_AF16_METFO_3	1	29.9122	0.871615	0.011447	0.487727	0	2.18518	0.079729	69.2246	4.63192	5.20019	-0.56827
Phillips	PC_120319	2019-12-03	2	AF16	METFO	1	16	Sample_PC_120319_AF16_METFO_3_3	PC_120319_AF16_METFO_3	2	34.1057	0.794796	0.03278	0.385761	0	2.41652	0.101379	102.618	4.69391	5.20019	-0.506276
Phillips	PC_120319	2019-12-03	2	AF16	METFO	1	16	Sample_PC_120319_AF16_METFO_3_3	PC_120319_AF16_METFO_3	3	59.641	0.581351	0.006706	0.376854	0	5.09665	0.136128	173.546	5.94609	5.20019	0.745904
Phillips	PC_120319	2019-12-03	2	AF16	METFO	1	16	Sample_PC_120319_AF16_METFO_4_2	PC_120319_AF16_METFO_4	1	61.8922	0.620383	0.026454	0.338255	0	5.22024	0.084494	183.403	5.77035	5.20019	0.570158
Phillips	PC_120319	2019-12-03	2	AF16	METFO	1	16	Sample_PC_120319_AF16_METFO_4_2	PC_120319_AF16_METFO_4	2	15.2597	1.36882	0.009742	0.574166	0	1.37931	0.053098	37.0789	4.58679	5.20019	-0.613404
Phillips	PC_120319	2019-12-03	2	AF16	METFO	1	16	Sample_PC_120319_AF16_METFO_5_4	PC_120319_AF16_METFO_5	1	32.7285	0.981221	0.030518	0.535509	0	1.90259	0.054615	79.2211	5.08971	5.20019	-0.110483
Phillips	PC_120319	2019-12-03	2	AF16	METFO	1	16	Sample_PC_120319_AF16_METFO_5_4	PC_120319_AF16_METFO_5	2	49.4599	0.682118	0.037458	0.315304	0	3.31726	0.130932	105.637	4.5243	5.20019	-0.675895
Phillips	PC_120319	2019-12-03	2	AF16	METFO	1	16	Sample_PC_120319_AF16_METFO_5_4	PC_120319_AF16_METFO_5	3	18.5977	1.25995	0.035705	0.581518	0	1.7173	0.061977	54.0542	4.87702	5.20019	-0.323168
Phillips	PC_120319	2019-12-03	2	AF16	METFO	1	16	Sample_PC_120319_AF16_METFO_5_4	PC_120319_AF16_METFO_5	4	63.6439	0.562461	0.000242	0.310075	0	4.84785	0.130753	144.194	5.15925	5.20019	-0.0409388
Phillips	PC_120319	2019-12-03	2	AF16	METFO	1	16	Sample_PC_120319_AF16_METFO_7_3	PC_120319_AF16_METFO_7	1	32.6811	0.480951	0.014452	0.424279	0	3.41762	0.138804	89.0293	4.51934	5.20019	-0.680846
Phillips	PC_120319	2019-12-03	2	AF16	METFO	1	16	Sample_PC_120319_AF16_METFO_7_3	PC_120319_AF16_METFO_7	2	66.553	0.540037	0.025737	0.378666	0	4.8462	0.202084	207.997	6.82873	5.20019	1.62854
Phillips	PC_120319	2019-12-03	2	AF16	METFO	1	16	Sample_PC_120319_AF16_METFO_7_3	PC_120319_AF16_METFO_7	3	41.4877	0.870544	0.014708	0.356236	0	3.34372	0.089257	104.095	4.58151	5.20019	-0.618681
Phillips	PC_120319	2019-12-03	2	AF16	METFO	1	16	Sample_PC_120319_AF16_METFO_8_3	PC_120319_AF16_METFO_8	1	68.547	0.54225	0.01219	0.307584	0	7.69753	0.17557	200.835	5.97479	5.20019	0.774603
Phillips	PC_120319	2019-12-03	2	AF16	METFO	1	16	Sample_PC_120319_AF16_METFO_8_3	PC_120319_AF16_METFO_8	2	47.5835	0.85142	0.006802	0.343712	0	2.834	0.102117	108.339	4.76755	5.20019	-0.43264
Phillips	PC_120319	2019-12-03	2	AF16	METFO	1	16	Sample_PC_120319_AF16_METFO_8_3	PC_120319_AF16_METFO_8	3	65.9107	0.595264	0.004481	0.311317	0	6.2798	0.114135	176.144	5.54205	5.20019	0.341857
Phillips	PC_120319	2019-12-03	2	AF16	METFO	1	16	Sample_PC_120319_AF16_METFO_9_4	PC_120319_AF16_METFO_9	1	33.5284	0.299151	0.017913	0.502905	0	3.17799	0.089826	94.2584	4.83041	5.20019	-0.369784
Phillips	PC_120319	2019-12-03	2	AF16	METFO	1	16	Sample_PC_120319_AF16_METFO_9_4	PC_120319_AF16_METFO_9	2	66.9396	0.437848	0.006013	0.331705	0	4.93935	0.168647	174.743	5.87844	5.20019	0.678252
Phillips	PC_120319	2019-12-03	2	AF16	METFO	1	16	Sample_PC_120319_AF16_METFO_9_4	PC_120319_AF16_METFO_9	3	67.3981	0.51542	0.000756	0.340051	0	6.79025	0.184484	184.729	5.9843	5.20019	0.784105
Phillips	PC_120319	2019-12-03	2	AF16	METFO	1	16	Sample_PC_120319_AF16_METFO_9_4	PC_120319_AF16_METFO_9	4	43.9286	0.712113	0.008088	0.354579	0	4.38712	0.127544	88.3137	4.27346	5.20019	-0.926728
Phillips	PC_120619	2019-12-06	2	AF16	H2O	2	16	Sample_PC_120619_AF16_D16_CTRL-H2O_1_4	PC_120619_AF16_D16_CTRL-H2O_1	1	10.2315	1.48479	0.056581	0.524959	0	0.866834	0.046108	24.8254	4.09366	5.20019	-1.10654
Phillips	PC_120619	2019-12-06	2	AF16	H2O	2	16	Sample_PC_120619_AF16_D16_CTRL-H2O_1_4	PC_120619_AF16_D16_CTRL-H2O_1	2	54.131	0.542998	0.044909	0.364555	0.110906	4.70608	0.175554	154.831	5.5862	5.20019	0.386008
Phillips	PC_120619	2019-12-06	2	AF16	H2O	2	16	Sample_PC_120619_AF16_D16_CTRL-H2O_1_4	PC_120619_AF16_D16_CTRL-H2O_1	3	7.29452	1.62425	0.085696	0.414545	0	0.744592	0.045731	16.9703	3.37994	5.20019	-1.82025
Phillips	PC_120619	2019-12-06	2	AF16	H2O	2	16	Sample_PC_120619_AF16_D16_CTRL-H2O_1_4	PC_120619_AF16_D16_CTRL-H2O_1	4	9.15571	1.62018	0.05175	0.594632	12.1704	0.424153	0.031742	13.4037	3.30677	5.20019	-1.89342
Phillips	PC_120619	2019-12-06	2	AF16	H2O	2	16	Sample_PC_120619_AF16_D16_CTRL-H2O_10_4	PC_120619_AF16_D16_CTRL-H2O_10	1	35.6042	0.965198	1.1e-05	0.333046	0	3.13332	0.094962	88.6806	4.209	5.20019	-0.991194
Phillips	PC_120619	2019-12-06	2	AF16	H2O	2	16	Sample_PC_120619_AF16_D16_CTRL-H2O_10_4	PC_120619_AF16_D16_CTRL-H2O_10	2	34.3826	1.02753	0.000665	0.409124	0	2.64941	0.083854	88.9927	4.65364	5.20019	-0.546552
Phillips	PC_120619	2019-12-06	2	AF16	H2O	2	16	Sample_PC_120619_AF16_D16_CTRL-H2O_10_4	PC_120619_AF16_D16_CTRL-H2O_10	3	54.3511	0.799894	0.011017	0.297541	0	3.36495	0.078297	157.56	5.28965	5.20019	0.0894638
Phillips	PC_120619	2019-12-06	2	AF16	H2O	2	16	Sample_PC_120619_AF16_D16_CTRL-H2O_10_4	PC_120619_AF16_D16_CTRL-H2O_10	4	16.3965	1.22222	0.002577	0.476525	0	1.24923	0.036558	25.5401	3.78503	5.20019	-1.41516
Phillips	PC_120619	2019-12-06	2	AF16	H2O	2	16	Sample_PC_120619_AF16_D16_CTRL-H2O_11_3	PC_120619_AF16_D16_CTRL-H2O_11	1	7.12193	1.82158	0.026926	0.346698	0	0.538215	0.030649	11.1517	3.03599	5.20019	-2.1642
Phillips	PC_120619	2019-12-06	2	AF16	H2O	2	16	Sample_PC_120619_AF16_D16_CTRL-H2O_11_3	PC_120619_AF16_D16_CTRL-H2O_11	2	8.19237	1.67379	0.036658	0.517322	0	1.11489	0.04664	18.9476	4.00523	5.20019	-1.19496
Phillips	PC_120619	2019-12-06	2	AF16	H2O	2	16	Sample_PC_120619_AF16_D16_CTRL-H2O_11_3	PC_120619_AF16_D16_CTRL-H2O_11	3	7.47375	1.78247	0.041032	0.36671	0	0.672231	0.034282	13.0634	3.1465	5.20019	-2.05369
Phillips	PC_120619	2019-12-06	2	AF16	H2O	2	16	Sample_PC_120619_AF16_D16_CTRL-H2O_12_2	PC_120619_AF16_D16_CTRL-H2O_12	1	55.5035	0.559999	0.00477	0.289628	0	5.43218	0.11726	141.654	4.77731	5.20019	-0.422878
Phillips	PC_120619	2019-12-06	2	AF16	H2O	2	16	Sample_PC_120619_AF16_D16_CTRL-H2O_12_2	PC_120619_AF16_D16_CTRL-H2O_12	2	35.3939	0.525008	0.002257	0.457756	1.33333	4.49032	0.194366	121.486	5.25464	5.20019	0.0544509
Phillips	PC_120619	2019-12-06	2	AF16	H2O	2	16	Sample_PC_120619_AF16_D16_CTRL-H2O_2_4	PC_120619_AF16_D16_CTRL-H2O_2	1	6.98672	1.7985	0.02086	0.416997	0	0.647236	0.034459	11.8677	3.41711	5.20019	-1.78308
Phillips	PC_120619	2019-12-06	2	AF16	H2O	2	16	Sample_PC_120619_AF16_D16_CTRL-H2O_2_4	PC_120619_AF16_D16_CTRL-H2O_2	2	20.603	1.38461	0.004193	0.53488	0	1.30747	0.065453	49.5425	4.72168	5.20019	-0.478514
Phillips	PC_120619	2019-12-06	2	AF16	H2O	2	16	Sample_PC_120619_AF16_D16_CTRL-H2O_2_4	PC_120619_AF16_D16_CTRL-H2O_2	3	6.39265	1.84118	0.011538	0.397056	0	0.551595	0.032084	10.1376	3.30376	5.20019	-1.89643
Phillips	PC_120619	2019-12-06	2	AF16	H2O	2	16	Sample_PC_120619_AF16_D16_CTRL-H2O_2_4	PC_120619_AF16_D16_CTRL-H2O_2	4	8.3	1.62516	0.07243	0.569486	4.7637	1.23015	0.079245	23.3259	3.99131	5.20019	-1.20888
Phillips	PC_120619	2019-12-06	2	AF16	H2O	2	16	Sample_PC_120619_AF16_D16_CTRL-H2O_3_4	PC_120619_AF16_D16_CTRL-H2O_3	1	33.1369	0.427364	0.032951	0.485769	2.57944	2.95566	0.104332	106.826	4.84372	5.20019	-0.35647
Phillips	PC_120619	2019-12-06	2	AF16	H2O	2	16	Sample_PC_120619_AF16_D16_CTRL-H2O_3_4	PC_120619_AF16_D16_CTRL-H2O_3	2	33.6102	0.716592	0.036621	0.521612	0	2.85059	0.060063	78.5652	4.7976	5.20019	-0.402586
Phillips	PC_120619	2019-12-06	2	AF16	H2O	2	16	Sample_PC_120619_AF16_D16_CTRL-H2O_3_4	PC_120619_AF16_D16_CTRL-H2O_3	3	31.7375	0.520269	0.006236	0.540552	1.92453	3.02147	0.084339	108.475	5.1996	5.20019	-0.000590496
Phillips	PC_120619	2019-12-06	2	AF16	H2O	2	16	Sample_PC_120619_AF16_D16_CTRL-H2O_3_4	PC_120619_AF16_D16_CTRL-H2O_3	4	19.658	1.17014	0.051334	0.521754	0.578035	1.73303	0.062507	45.1372	4.31649	5.20019	-0.883704
Phillips	PC_120619	2019-12-06	2	AF16	H2O	2	16	Sample_PC_120619_AF16_D16_CTRL-H2O_4_3	PC_120619_AF16_D16_CTRL-H2O_4	1	16.1683	1.49536	9.5e-05	0.646661	0.110497	1.35542	0.050778	41.4456	5.11784	5.20019	-0.0823551
Phillips	PC_120619	2019-12-06	2	AF16	H2O	2	16	Sample_PC_120619_AF16_D16_CTRL-H2O_4_3	PC_120619_AF16_D16_CTRL-H2O_4	2	9.76134	1.40886	0.040593	0.514159	0.558659	0.969582	0.050008	23.0825	3.9299	5.20019	-1.27029
Phillips	PC_120619	2019-12-06	2	AF16	H2O	2	16	Sample_PC_120619_AF16_D16_CTRL-H2O_4_3	PC_120619_AF16_D16_CTRL-H2O_4	3	6.85172	1.85025	0.048691	0.481608	0.232108	0.481136	0.032807	10.6659	3.7368	5.20019	-1.46339
Phillips	PC_120619	2019-12-06	2	AF16	H2O	2	16	Sample_PC_120619_AF16_D16_CTRL-H2O_5_2	PC_120619_AF16_D16_CTRL-H2O_5	1	25.9716	0.396333	0.013137	0.512693	1.11317	1.81036	0.103359	63.3876	4.39974	5.20019	-0.800451
Phillips	PC_120619	2019-12-06	2	AF16	H2O	2	16	Sample_PC_120619_AF16_D16_CTRL-H2O_5_2	PC_120619_AF16_D16_CTRL-H2O_5	2	51.6105	0.635192	0.012755	0.35895	0	3.94305	0.092629	125.131	4.9324	5.20019	-0.26779
Phillips	PC_120619	2019-12-06	2	AF16	H2O	2	16	Sample_PC_120619_AF16_D16_CTRL-H2O_6_4	PC_120619_AF16_D16_CTRL-H2O_6	1	5.76525	1.80534	0.002856	0.401109	0	0.36617	0.02762	7.91455	3.27589	5.20019	-1.9243
Phillips	PC_120619	2019-12-06	2	AF16	H2O	2	16	Sample_PC_120619_AF16_D16_CTRL-H2O_6_4	PC_120619_AF16_D16_CTRL-H2O_6	2	35.573	0.751604	0.005626	0.438341	0	3.26839	0.129632	97.1141	4.89902	5.20019	-0.301168
Phillips	PC_120619	2019-12-06	2	AF16	H2O	2	16	Sample_PC_120619_AF16_D16_CTRL-H2O_6_4	PC_120619_AF16_D16_CTRL-H2O_6	3	15.546	1.17625	0.004572	0.443289	0	2.62806	0.089039	24.4797	3.55976	5.20019	-1.64043
Phillips	PC_120619	2019-12-06	2	AF16	H2O	2	16	Sample_PC_120619_AF16_D16_CTRL-H2O_6_4	PC_120619_AF16_D16_CTRL-H2O_6	4	55.4714	0.61682	0.01095	0.375802	0	4.18676	0.153823	149.518	5.64131	5.20019	0.441116
Phillips	PC_120619	2019-12-06	2	AF16	H2O	2	16	Sample_PC_120619_AF16_D16_CTRL-H2O_7_3	PC_120619_AF16_D16_CTRL-H2O_7	1	6.59991	1.83612	0.000536	0.406196	0	1.01843	0.035241	11.6219	3.34598	5.20019	-1.85421
Phillips	PC_120619	2019-12-06	2	AF16	H2O	2	16	Sample_PC_120619_AF16_D16_CTRL-H2O_7_3	PC_120619_AF16_D16_CTRL-H2O_7	2	8.43113	1.73572	0.051322	0.313244	0	0.318916	0.028458	12.3447	2.85157	5.20019	-2.34862
Phillips	PC_120619	2019-12-06	2	AF16	H2O	2	16	Sample_PC_120619_AF16_D16_CTRL-H2O_7_3	PC_120619_AF16_D16_CTRL-H2O_7	3	35.3507	1.19565	0.003695	0.334433	0	2.18676	0.074259	75.0389	4.13143	5.20019	-1.06876
Phillips	PC_120619	2019-12-06	2	AF16	H2O	2	16	Sample_PC_120619_AF16_D16_CTRL-H2O_8_3	PC_120619_AF16_D16_CTRL-H2O_8	1	47.3455	0.75108	0.00067	0.349061	0	2.68835	0.13754	138.37	5.37895	5.20019	0.178762
Phillips	PC_120619	2019-12-06	2	AF16	H2O	2	16	Sample_PC_120619_AF16_D16_CTRL-H2O_8_3	PC_120619_AF16_D16_CTRL-H2O_8	2	8.44508	1.61622	0.092257	0.555215	8.44278	0.506299	0.036309	13.6221	3.37172	5.20019	-1.82847
Phillips	PC_120619	2019-12-06	2	AF16	H2O	2	16	Sample_PC_120619_AF16_D16_CTRL-H2O_8_3	PC_120619_AF16_D16_CTRL-H2O_8	3	17.7079	1.21921	0.046602	0.483446	0	1.25438	0.056319	43.7166	4.16836	5.20019	-1.03183
Phillips	PC_120619	2019-12-06	2	AF16	H2O	2	16	Sample_PC_120619_AF16_D16_CTRL-H2O_9_2	PC_120619_AF16_D16_CTRL-H2O_9	1	62.7905	0.737525	0.010035	0.382621	0	5.02266	0.168917	170.428	6.14988	5.20019	0.949687
Phillips	PC_120619	2019-12-06	2	AF16	H2O	2	16	Sample_PC_120619_AF16_D16_CTRL-H2O_9_2	PC_120619_AF16_D16_CTRL-H2O_9	2	7.02418	1.72219	0.014794	0.414134	0	0.493096	0.030068	10.9013	3.35826	5.20019	-1.84193
Phillips	PC_120619	2019-12-06	2	AF16	METFO	2	16	Sample_PC_120619_AF16_D16_metfo_1_4	PC_120619_AF16_D16_metfo_1	1	43.9306	0.353054	0.024455	0.474606	0	2.87455	0.06612	134.241	5.48661	5.20019	0.286422
Phillips	PC_120619	2019-12-06	2	AF16	METFO	2	16	Sample_PC_120619_AF16_D16_metfo_1_4	PC_120619_AF16_D16_metfo_1	2	32.3271	0.382998	0.018848	0.403039	0	2.43953	0.101919	100.702	4.54215	5.20019	-0.65804
Phillips	PC_120619	2019-12-06	2	AF16	METFO	2	16	Sample_PC_120619_AF16_D16_metfo_1_4	PC_120619_AF16_D16_metfo_1	3	50.8737	0.40601	0.01446	0.358724	0	5.64426	0.154882	161.736	5.42732	5.20019	0.227129
Phillips	PC_120619	2019-12-06	2	AF16	METFO	2	16	Sample_PC_120619_AF16_D16_metfo_1_4	PC_120619_AF16_D16_metfo_1	4	63.8345	0.460595	0.011446	0.370577	0	4.06994	0.131766	185.599	6.21481	5.20019	1.01462
Phillips	PC_120619	2019-12-06	2	AF16	METFO	2	16	Sample_PC_120619_AF16_D16_metfo_10_4	PC_120619_AF16_D16_metfo_10	1	34.0236	1.16179	0.006699	0.381291	0	1.88997	0.05825	77.1604	4.36476	5.20019	-0.835426
Phillips	PC_120619	2019-12-06	2	AF16	METFO	2	16	Sample_PC_120619_AF16_D16_metfo_10_4	PC_120619_AF16_D16_metfo_10	2	66.7828	0.634761	0.008645	0.314143	0	4.66489	0.162057	182.596	6.01635	5.20019	0.816155
Phillips	PC_120619	2019-12-06	2	AF16	METFO	2	16	Sample_PC_120619_AF16_D16_metfo_10_4	PC_120619_AF16_D16_metfo_10	3	34.7368	0.656438	0.057335	0.367596	0	1.81063	0.046078	72.0018	3.90242	5.20019	-1.29777
Phillips	PC_120619	2019-12-06	2	AF16	METFO	2	16	Sample_PC_120619_AF16_D16_metfo_10_4	PC_120619_AF16_D16_metfo_10	4	32.4412	0.662346	0.036226	0.406126	0	2.28168	0.091324	92.6857	4.52967	5.20019	-0.670517
Phillips	PC_120619	2019-12-06	2	AF16	METFO	2	16	Sample_PC_120619_AF16_D16_metfo_11_4	PC_120619_AF16_D16_metfo_11	1	34.9896	0.734425	0.010419	0.325713	0	2.61997	0.092768	95.2686	4.20222	5.20019	-0.997974
Phillips	PC_120619	2019-12-06	2	AF16	METFO	2	16	Sample_PC_120619_AF16_D16_metfo_11_4	PC_120619_AF16_D16_metfo_11	2	6.36991	1.918	0.017145	0.362984	0	0.341967	0.026093	8.17639	3.1244	5.20019	-2.07579
Phillips	PC_120619	2019-12-06	2	AF16	METFO	2	16	Sample_PC_120619_AF16_D16_metfo_11_4	PC_120619_AF16_D16_metfo_11	3	46.8088	0.348827	0.013559	0.345297	0	2.6002	0.074631	131.689	4.85458	5.20019	-0.34561
Phillips	PC_120619	2019-12-06	2	AF16	METFO	2	16	Sample_PC_120619_AF16_D16_metfo_11_4	PC_120619_AF16_D16_metfo_11	4	66.6397	0.562316	0.011711	0.294901	0	4.1228	0.15954	177.887	5.84631	5.20019	0.646123
Phillips	PC_120619	2019-12-06	2	AF16	METFO	2	16	Sample_PC_120619_AF16_D16_metfo_12_3	PC_120619_AF16_D16_metfo_12	1	52.119	0.412839	0.031454	0.344164	0.221402	4.97573	0.108829	170.77	5.42414	5.20019	0.223951
Phillips	PC_120619	2019-12-06	2	AF16	METFO	2	16	Sample_PC_120619_AF16_D16_metfo_12_3	PC_120619_AF16_D16_metfo_12	2	8.47601	1.67303	0.002739	0.272581	0	0.696008	0.031744	13.6562	2.63537	5.20019	-2.56482
Phillips	PC_120619	2019-12-06	2	AF16	METFO	2	16	Sample_PC_120619_AF16_D16_metfo_12_3	PC_120619_AF16_D16_metfo_12	3	32.4658	0.338587	0.070342	0.418201	0	3.3091	0.106622	108.499	4.61112	5.20019	-0.589074
Phillips	PC_120619	2019-12-06	2	AF16	METFO	2	16	Sample_PC_120619_AF16_D16_metfo_2_3	PC_120619_AF16_D16_metfo_2	1	42.7381	0.467393	0.004607	0.334123	0	4.28645	0.09462	149.373	4.97224	5.20019	-0.227951
Phillips	PC_120619	2019-12-06	2	AF16	METFO	2	16	Sample_PC_120619_AF16_D16_metfo_2_3	PC_120619_AF16_D16_metfo_2	2	48.5266	0.661075	0.008276	0.421676	0	3.54774	0.134141	111.167	5.17374	5.20019	-0.0264549
Phillips	PC_120619	2019-12-06	2	AF16	METFO	2	16	Sample_PC_120619_AF16_D16_metfo_2_3	PC_120619_AF16_D16_metfo_2	3	63.016	0.610898	0.009574	0.321834	0	5.18439	0.16777	163.707	5.63218	5.20019	0.431991
Phillips	PC_120619	2019-12-06	2	AF16	METFO	2	16	Sample_PC_120619_AF16_D16_metfo_3_4	PC_120619_AF16_D16_metfo_3	1	66.8612	0.580693	0.018819	0.33069	0	5.37823	0.152727	138.208	5.21757	5.20019	0.0173762
Phillips	PC_120619	2019-12-06	2	AF16	METFO	2	16	Sample_PC_120619_AF16_D16_metfo_3_4	PC_120619_AF16_D16_metfo_3	2	66.9563	0.460002	0.002435	0.352477	0	5.77106	0.17484	185.62	6.11442	5.20019	0.914226
Phillips	PC_120619	2019-12-06	2	AF16	METFO	2	16	Sample_PC_120619_AF16_D16_metfo_3_4	PC_120619_AF16_D16_metfo_3	3	74.9688	0.575902	0.001286	0.30351	0	7.1686	0.221683	229.513	6.75302	5.20019	1.55283
Phillips	PC_120619	2019-12-06	2	AF16	METFO	2	16	Sample_PC_120619_AF16_D16_metfo_3_4	PC_120619_AF16_D16_metfo_3	4	34.8113	1.11196	0.023376	0.408526	0	2.22953	0.073888	80.7818	4.55568	5.20019	-0.644515
Phillips	PC_120619	2019-12-06	2	AF16	METFO	2	16	Sample_PC_120619_AF16_D16_metfo_4_4	PC_120619_AF16_D16_metfo_4	1	33.5143	0.706132	0.009451	0.370951	0	2.22624	0.055357	91.5534	4.2783	5.20019	-0.921886
Phillips	PC_120619	2019-12-06	2	AF16	METFO	2	16	Sample_PC_120619_AF16_D16_metfo_4_4	PC_120619_AF16_D16_metfo_4	2	6.7404	1.82163	0.016695	0.26836	0	0.419286	0.028318	10.1172	2.60702	5.20019	-2.59317
Phillips	PC_120619	2019-12-06	2	AF16	METFO	2	16	Sample_PC_120619_AF16_D16_metfo_4_4	PC_120619_AF16_D16_metfo_4	3	57.6296	0.445896	0.002683	0.359829	0	5.90258	0.131894	170.864	5.61726	5.20019	0.417068
Phillips	PC_120619	2019-12-06	2	AF16	METFO	2	16	Sample_PC_120619_AF16_D16_metfo_4_4	PC_120619_AF16_D16_metfo_4	4	67.779	0.341724	0.002597	0.308991	0	5.04185	0.17639	172.821	5.70546	5.20019	0.505272
Phillips	PC_120619	2019-12-06	2	AF16	METFO	2	16	Sample_PC_120619_AF16_D16_metfo_5_4	PC_120619_AF16_D16_metfo_5	1	65.6205	0.547458	0.004274	0.310142	0	5.80471	0.16448	158.405	5.41431	5.20019	0.214117
Phillips	PC_120619	2019-12-06	2	AF16	METFO	2	16	Sample_PC_120619_AF16_D16_metfo_5_4	PC_120619_AF16_D16_metfo_5	2	66.3459	0.548763	0.009893	0.3496	0	5.5218	0.160998	166.16	5.78391	5.20019	0.583718
Phillips	PC_120619	2019-12-06	2	AF16	METFO	2	16	Sample_PC_120619_AF16_D16_metfo_5_4	PC_120619_AF16_D16_metfo_5	3	33.7215	0.891836	0.005717	0.455968	0	2.07422	0.068595	74.802	4.60427	5.20019	-0.595918
Phillips	PC_120619	2019-12-06	2	AF16	METFO	2	16	Sample_PC_120619_AF16_D16_metfo_5_4	PC_120619_AF16_D16_metfo_5	4	31.2848	0.354663	0.008522	0.380996	0	2.9932	0.089512	94.9723	4.20879	5.20019	-0.9914
Phillips	PC_120619	2019-12-06	2	AF16	METFO	2	16	Sample_PC_120619_AF16_D16_metfo_6_4	PC_120619_AF16_D16_metfo_6	1	33.5414	0.509019	0.01393	0.422132	0	1.83297	0.063975	105.571	4.76084	5.20019	-0.439352
Phillips	PC_120619	2019-12-06	2	AF16	METFO	2	16	Sample_PC_120619_AF16_D16_metfo_6_4	PC_120619_AF16_D16_metfo_6	2	58.198	0.396353	0.003445	0.342355	0	3.98886	0.17321	160.854	5.6739	5.20019	0.473711
Phillips	PC_120619	2019-12-06	2	AF16	METFO	2	16	Sample_PC_120619_AF16_D16_metfo_6_4	PC_120619_AF16_D16_metfo_6	3	78.3616	0.62903	0.002756	0.300007	0	7.1617	0.224645	228.056	6.79333	5.20019	1.59314
Phillips	PC_120619	2019-12-06	2	AF16	METFO	2	16	Sample_PC_120619_AF16_D16_metfo_6_4	PC_120619_AF16_D16_metfo_6	4	66.5179	0.64258	0.003573	0.368801	0	5.02424	0.102806	174.792	5.96388	5.20019	0.763688
Phillips	PC_120619	2019-12-06	2	AF16	METFO	2	16	Sample_PC_120619_AF16_D16_metfo_7_3	PC_120619_AF16_D16_metfo_7	1	34.6233	0.765185	0.058892	0.371792	0	2.69818	0.082142	89.8822	4.28675	5.20019	-0.913443
Phillips	PC_120619	2019-12-06	2	AF16	METFO	2	16	Sample_PC_120619_AF16_D16_metfo_7_3	PC_120619_AF16_D16_metfo_7	2	49.4409	0.29644	0.009964	0.356428	0	3.50818	0.166595	142.934	5.29863	5.20019	0.0984346
Phillips	PC_120619	2019-12-06	2	AF16	METFO	2	16	Sample_PC_120619_AF16_D16_metfo_7_3	PC_120619_AF16_D16_metfo_7	3	67.9123	0.481094	0.020472	0.352462	0	7.0963	0.186615	196.948	6.20416	5.20019	1.00397
Phillips	PC_120619	2019-12-06	2	AF16	METFO	2	16	Sample_PC_120619_AF16_D16_metfo_8_2	PC_120619_AF16_D16_metfo_8	1	83.9212	0.676735	0.003326	0.313924	0	7.70633	0.218311	220.36	6.76331	5.20019	1.56312
Phillips	PC_120619	2019-12-06	2	AF16	METFO	2	16	Sample_PC_120619_AF16_D16_metfo_8_2	PC_120619_AF16_D16_metfo_8	2	34.7854	0.545141	0.013374	0.335343	0	2.96144	0.080391	82.7816	3.87261	5.20019	-1.32758
Phillips	PC_120619	2019-12-06	2	AF16	METFO	2	16	Sample_PC_120619_AF16_D16_metfo_9_3	PC_120619_AF16_D16_metfo_9	1	38.0401	0.846726	0.00609	0.369578	0	2.73089	0.084156	78.4155	4.21769	5.20019	-0.982498
Phillips	PC_120619	2019-12-06	2	AF16	METFO	2	16	Sample_PC_120619_AF16_D16_metfo_9_3	PC_120619_AF16_D16_metfo_9	2	18.2466	1.50243	0.0001	0.513127	0	1.26739	0.042008	39.8415	4.40022	5.20019	-0.799975
Phillips	PC_120619	2019-12-06	2	AF16	METFO	2	16	Sample_PC_120619_AF16_D16_metfo_9_3	PC_120619_AF16_D16_metfo_9	3	62.033	0.598079	0.004668	0.388069	0	4.37773	0.155488	144.076	5.69211	5.20019	0.49192
Phillips	PC_121919	2019-12-19	2	AF16	H2O	1	8	Sample_PC_121919_D8R1_AF16_CTRL-H2O_1_4	PC_121919_D8R1_AF16_CTRL-H2O_1	1	77.002	0.568286	0.001566	0.357855	0	10.6022	0.246894	225.094	6.69536	5.20019	1.49517
Phillips	PC_121919	2019-12-19	2	AF16	H2O	1	8	Sample_PC_121919_D8R1_AF16_CTRL-H2O_1_4	PC_121919_D8R1_AF16_CTRL-H2O_1	2	66.1683	0.535376	0.012304	0.323721	0	5.53944	0.186774	194.019	6.17924	5.20019	0.979046
Phillips	PC_121919	2019-12-19	2	AF16	H2O	1	8	Sample_PC_121919_D8R1_AF16_CTRL-H2O_1_4	PC_121919_D8R1_AF16_CTRL-H2O_1	3	68.4828	0.604657	0.001215	0.308466	0	6.70398	0.176599	195.217	6.03527	5.20019	0.835081
Phillips	PC_121919	2019-12-19	2	AF16	H2O	1	8	Sample_PC_121919_D8R1_AF16_CTRL-H2O_1_4	PC_121919_D8R1_AF16_CTRL-H2O_1	4	67.1857	0.699426	0.009752	0.350357	0	5.86473	0.17885	190.382	6.29684	5.20019	1.09665
Phillips	PC_121919	2019-12-19	2	AF16	H2O	1	8	Sample_PC_121919_D8R1_AF16_CTRL-H2O_10_4	PC_121919_D8R1_AF16_CTRL-H2O_10	1	34.1139	0.433433	0.021491	0.435543	0.338346	2.53664	0.076787	128.035	5.11007	5.20019	-0.090117
Phillips	PC_121919	2019-12-19	2	AF16	H2O	1	8	Sample_PC_121919_D8R1_AF16_CTRL-H2O_10_4	PC_121919_D8R1_AF16_CTRL-H2O_10	2	66.0749	0.515633	0.000965	0.355605	0	7.01303	0.192422	185.774	6.06546	5.20019	0.865269
Phillips	PC_121919	2019-12-19	2	AF16	H2O	1	8	Sample_PC_121919_D8R1_AF16_CTRL-H2O_10_4	PC_121919_D8R1_AF16_CTRL-H2O_10	3	68.6911	0.57448	0.001793	0.340741	0	6.62387	0.182297	189.374	6.12427	5.20019	0.924078
Phillips	PC_121919	2019-12-19	2	AF16	H2O	1	8	Sample_PC_121919_D8R1_AF16_CTRL-H2O_10_4	PC_121919_D8R1_AF16_CTRL-H2O_10	4	67.8456	0.547546	0.009237	0.41432	0.943026	4.53516	0.144508	205.666	6.79788	5.20019	1.59769
Phillips	PC_121919	2019-12-19	2	AF16	H2O	1	8	Sample_PC_121919_D8R1_AF16_CTRL-H2O_11_4	PC_121919_D8R1_AF16_CTRL-H2O_11	1	67.1992	0.592696	0.031176	0.38065	0.442804	7.73755	0.184593	198.346	6.29907	5.20019	1.09888
Phillips	PC_121919	2019-12-19	2	AF16	H2O	1	8	Sample_PC_121919_D8R1_AF16_CTRL-H2O_11_4	PC_121919_D8R1_AF16_CTRL-H2O_11	2	80.6566	0.602638	0.012836	0.350699	0.222222	9.03723	0.219649	231.555	6.89715	5.20019	1.69696
Phillips	PC_121919	2019-12-19	2	AF16	H2O	1	8	Sample_PC_121919_D8R1_AF16_CTRL-H2O_11_4	PC_121919_D8R1_AF16_CTRL-H2O_11	3	63.7482	0.70987	0.014002	0.37325	0	5.28862	0.176401	170.845	6.09748	5.20019	0.89729
Phillips	PC_121919	2019-12-19	2	AF16	H2O	1	8	Sample_PC_121919_D8R1_AF16_CTRL-H2O_11_4	PC_121919_D8R1_AF16_CTRL-H2O_11	4	62.0078	0.505458	0.006757	0.430859	0.133333	3.91928	0.133136	158.923	6.09709	5.20019	0.896902
Phillips	PC_121919	2019-12-19	2	AF16	H2O	1	8	Sample_PC_121919_D8R1_AF16_CTRL-H2O_12_4	PC_121919_D8R1_AF16_CTRL-H2O_12	1	83.6419	0.676641	0.000228	0.354555	0.446927	7.69181	0.237199	233.047	7.21466	5.20019	2.01447
Phillips	PC_121919	2019-12-19	2	AF16	H2O	1	8	Sample_PC_121919_D8R1_AF16_CTRL-H2O_12_4	PC_121919_D8R1_AF16_CTRL-H2O_12	2	74.51	0.623678	0.005353	0.280296	0	6.85648	0.236523	202.824	6.27061	5.20019	1.07042
Phillips	PC_121919	2019-12-19	2	AF16	H2O	1	8	Sample_PC_121919_D8R1_AF16_CTRL-H2O_12_4	PC_121919_D8R1_AF16_CTRL-H2O_12	3	53.5273	0.429862	0.007946	0.44256	1.64062	2.98636	0.100597	217.899	6.86887	5.20019	1.66868
Phillips	PC_121919	2019-12-19	2	AF16	H2O	1	8	Sample_PC_121919_D8R1_AF16_CTRL-H2O_12_4	PC_121919_D8R1_AF16_CTRL-H2O_12	4	66.6341	0.465853	0.025049	0.352653	0.958904	3.03668	0.197861	188.448	6.43111	5.20019	1.23092
Phillips	PC_121919	2019-12-19	2	AF16	H2O	1	8	Sample_PC_121919_D8R1_AF16_CTRL-H2O_2_2	PC_121919_D8R1_AF16_CTRL-H2O_2	1	66.1075	0.663951	0.019222	0.293899	0	3.49894	0.185894	189.179	6.21387	5.20019	1.01368
Phillips	PC_121919	2019-12-19	2	AF16	H2O	1	8	Sample_PC_121919_D8R1_AF16_CTRL-H2O_2_2	PC_121919_D8R1_AF16_CTRL-H2O_2	2	68.6319	0.465027	0.006256	0.311872	0	6.85835	0.199058	205.67	6.21175	5.20019	1.01156
Phillips	PC_121919	2019-12-19	2	AF16	H2O	1	8	Sample_PC_121919_D8R1_AF16_CTRL-H2O_3_3	PC_121919_D8R1_AF16_CTRL-H2O_3	1	43.7122	0.458854	0.017372	0.365877	0	4.48803	0.080647	137.874	4.88409	5.20019	-0.316096
Phillips	PC_121919	2019-12-19	2	AF16	H2O	1	8	Sample_PC_121919_D8R1_AF16_CTRL-H2O_3_3	PC_121919_D8R1_AF16_CTRL-H2O_3	2	76.0061	0.531888	0.002828	0.35875	1.01695	8.7015	0.298301	269.866	7.69973	5.20019	2.49954
Phillips	PC_121919	2019-12-19	2	AF16	H2O	1	8	Sample_PC_121919_D8R1_AF16_CTRL-H2O_3_3	PC_121919_D8R1_AF16_CTRL-H2O_3	3	63.6568	0.546705	0.021	0.410435	0	5.97763	0.099721	254.489	7.31354	5.20019	2.11335
Phillips	PC_121919	2019-12-19	2	AF16	H2O	1	8	Sample_PC_121919_D8R1_AF16_CTRL-H2O_4_4	PC_121919_D8R1_AF16_CTRL-H2O_4	1	66.0968	0.726461	0.004445	0.357244	0	5.69487	0.142768	183.879	6.13526	5.20019	0.935066
Phillips	PC_121919	2019-12-19	2	AF16	H2O	1	8	Sample_PC_121919_D8R1_AF16_CTRL-H2O_4_4	PC_121919_D8R1_AF16_CTRL-H2O_4	2	22.4234	0.649508	0.05397	0.405214	0.893855	1.58856	0.077297	77.3059	4.05598	5.20019	-1.14421
Phillips	PC_121919	2019-12-19	2	AF16	H2O	1	8	Sample_PC_121919_D8R1_AF16_CTRL-H2O_4_4	PC_121919_D8R1_AF16_CTRL-H2O_4	3	59.082	0.582608	0.004785	0.323676	0	5.53885	0.166727	170.182	5.64185	5.20019	0.44166
Phillips	PC_121919	2019-12-19	2	AF16	H2O	1	8	Sample_PC_121919_D8R1_AF16_CTRL-H2O_4_4	PC_121919_D8R1_AF16_CTRL-H2O_4	4	69.1826	0.514279	0.023056	0.356542	0	5.66592	0.279337	243.346	7.47747	5.20019	2.27728
Phillips	PC_121919	2019-12-19	2	AF16	H2O	1	8	Sample_PC_121919_D8R1_AF16_CTRL-H2O_5_3	PC_121919_D8R1_AF16_CTRL-H2O_5	1	68.5327	0.563317	0.004989	0.368568	0	7.59108	0.215636	218.539	6.74921	5.20019	1.54902
Phillips	PC_121919	2019-12-19	2	AF16	H2O	1	8	Sample_PC_121919_D8R1_AF16_CTRL-H2O_5_3	PC_121919_D8R1_AF16_CTRL-H2O_5	2	67.4521	0.465265	0.014223	0.352487	0	4.95473	0.157581	194.313	6.2983	5.20019	1.09811
Phillips	PC_121919	2019-12-19	2	AF16	H2O	1	8	Sample_PC_121919_D8R1_AF16_CTRL-H2O_5_3	PC_121919_D8R1_AF16_CTRL-H2O_5	3	67.6925	0.471972	0.005487	0.366018	0.388769	7.16291	0.190792	190.681	6.14888	5.20019	0.94869
Phillips	PC_121919	2019-12-19	2	AF16	H2O	1	8	Sample_PC_121919_D8R1_AF16_CTRL-H2O_6_4	PC_121919_D8R1_AF16_CTRL-H2O_6	1	55.6376	0.599006	0.001775	0.285334	0	4.76147	0.166808	141.652	5.00082	5.20019	-0.199373
Phillips	PC_121919	2019-12-19	2	AF16	H2O	1	8	Sample_PC_121919_D8R1_AF16_CTRL-H2O_6_4	PC_121919_D8R1_AF16_CTRL-H2O_6	2	39.4428	0.500709	0.02622	0.515181	1.73196	3.2258	0.101209	156.016	5.99598	5.20019	0.795794
Phillips	PC_121919	2019-12-19	2	AF16	H2O	1	8	Sample_PC_121919_D8R1_AF16_CTRL-H2O_6_4	PC_121919_D8R1_AF16_CTRL-H2O_6	3	70.8013	0.47678	0.004855	0.356827	0.516129	6.43383	0.257429	239.1	7.23446	5.20019	2.03427
Phillips	PC_121919	2019-12-19	2	AF16	H2O	1	8	Sample_PC_121919_D8R1_AF16_CTRL-H2O_6_4	PC_121919_D8R1_AF16_CTRL-H2O_6	4	60.052	0.370945	0.037829	0.392075	0.794702	4.5752	0.309234	181.036	6.54673	5.20019	1.34654
Phillips	PC_121919	2019-12-19	2	AF16	H2O	1	8	Sample_PC_121919_D8R1_AF16_CTRL-H2O_7_3	PC_121919_D8R1_AF16_CTRL-H2O_7	1	69.3158	0.6914	0.004282	0.350371	0	7.15632	0.199766	188.042	6.21085	5.20019	1.01066
Phillips	PC_121919	2019-12-19	2	AF16	H2O	1	8	Sample_PC_121919_D8R1_AF16_CTRL-H2O_7_3	PC_121919_D8R1_AF16_CTRL-H2O_7	2	66.3415	0.570697	0.014111	0.408977	0.443623	5.86909	0.183978	194.642	6.58332	5.20019	1.38312
Phillips	PC_121919	2019-12-19	2	AF16	H2O	1	8	Sample_PC_121919_D8R1_AF16_CTRL-H2O_7_3	PC_121919_D8R1_AF16_CTRL-H2O_7	3	67.156	0.793242	0.00843	0.36261	0	4.26159	0.179319	178.379	6.38346	5.20019	1.18327
Phillips	PC_121919	2019-12-19	2	AF16	H2O	1	8	Sample_PC_121919_D8R1_AF16_CTRL-H2O_8_1	PC_121919_D8R1_AF16_CTRL-H2O_8	1	74.3119	0.546816	0.016361	0.419701	0.348837	7.61068	0.18173	250.096	7.48863	5.20019	2.28844
Phillips	PC_121919	2019-12-19	2	AF16	H2O	1	8	Sample_PC_121919_D8R1_AF16_CTRL-H2O_9_3	PC_121919_D8R1_AF16_CTRL-H2O_9	1	66.9015	0.509498	0.001053	0.402342	0.780669	5.04331	0.159535	169.755	6.1067	5.20019	0.906513
Phillips	PC_121919	2019-12-19	2	AF16	H2O	1	8	Sample_PC_121919_D8R1_AF16_CTRL-H2O_9_3	PC_121919_D8R1_AF16_CTRL-H2O_9	2	37.2672	0.47442	0.031784	0.396402	0	2.57047	0.075654	131.681	5.03997	5.20019	-0.160216
Phillips	PC_121919	2019-12-19	2	AF16	H2O	1	8	Sample_PC_121919_D8R1_AF16_CTRL-H2O_9_3	PC_121919_D8R1_AF16_CTRL-H2O_9	3	61.4093	0.628671	0.000378	0.292227	0	4.21007	0.153318	158.421	5.44016	5.20019	0.239965
Phillips	PC_121919	2019-12-19	2	AF16	METFO	1	8	Sample_PC_121919_D8R1_AF16_METFO_1_3	PC_121919_D8R1_AF16_METFO_1	1	67.9182	0.657684	0.005774	0.370597	0	6.13743	0.175178	192.362	6.39194	5.20019	1.19175
Phillips	PC_121919	2019-12-19	2	AF16	METFO	1	8	Sample_PC_121919_D8R1_AF16_METFO_1_3	PC_121919_D8R1_AF16_METFO_1	2	34.8744	0.46001	0.011899	0.309841	0	3.12144	0.093334	100.96	4.02531	5.20019	-1.17488
Phillips	PC_121919	2019-12-19	2	AF16	METFO	1	8	Sample_PC_121919_D8R1_AF16_METFO_1_3	PC_121919_D8R1_AF16_METFO_1	3	55.1329	0.402591	0.004525	0.350471	0	4.19666	0.119053	149.056	5.28928	5.20019	0.0890919
Phillips	PC_121919	2019-12-19	2	AF16	METFO	1	8	Sample_PC_121919_D8R1_AF16_METFO_10_4	PC_121919_D8R1_AF16_METFO_10	1	53.3773	0.704051	0.009186	0.334259	0	5.28557	0.170797	151.101	5.38804	5.20019	0.187846
Phillips	PC_121919	2019-12-19	2	AF16	METFO	1	8	Sample_PC_121919_D8R1_AF16_METFO_10_4	PC_121919_D8R1_AF16_METFO_10	2	90.428	0.542093	0.000683	0.325697	0	7.35572	0.24387	249.26	7.46245	5.20019	2.26226
Phillips	PC_121919	2019-12-19	2	AF16	METFO	1	8	Sample_PC_121919_D8R1_AF16_METFO_10_4	PC_121919_D8R1_AF16_METFO_10	3	100.373	0.632974	0.00852	0.302218	0	10.5494	0.273757	269.699	7.60305	5.20019	2.40286
Phillips	PC_121919	2019-12-19	2	AF16	METFO	1	8	Sample_PC_121919_D8R1_AF16_METFO_10_4	PC_121919_D8R1_AF16_METFO_10	4	67.3697	0.725331	0.00689	0.334773	0	6.99945	0.176268	191.084	6.11005	5.20019	0.909861
Phillips	PC_121919	2019-12-19	2	AF16	METFO	1	8	Sample_PC_121919_D8R1_AF16_METFO_11_4	PC_121919_D8R1_AF16_METFO_11	1	67.3595	0.409115	0.024417	0.352106	0	8.09353	0.177041	215.089	6.32353	5.20019	1.12334
Phillips	PC_121919	2019-12-19	2	AF16	METFO	1	8	Sample_PC_121919_D8R1_AF16_METFO_11_4	PC_121919_D8R1_AF16_METFO_11	2	67.2261	0.703179	0.000185	0.36072	0	9.82447	0.181835	193.221	5.98481	5.20019	0.784616
Phillips	PC_121919	2019-12-19	2	AF16	METFO	1	8	Sample_PC_121919_D8R1_AF16_METFO_11_4	PC_121919_D8R1_AF16_METFO_11	3	75.9542	0.660165	0.001985	0.328054	0	8.52209	0.210105	241.339	6.95454	5.20019	1.75435
Phillips	PC_121919	2019-12-19	2	AF16	METFO	1	8	Sample_PC_121919_D8R1_AF16_METFO_11_4	PC_121919_D8R1_AF16_METFO_11	4	67.1376	0.709173	0.015898	0.375332	0	8.77665	0.170852	181.929	5.94327	5.20019	0.743083
Phillips	PC_121919	2019-12-19	2	AF16	METFO	1	8	Sample_PC_121919_D8R1_AF16_METFO_12_4	PC_121919_D8R1_AF16_METFO_12	1	74.9401	0.603808	0.017325	0.315565	0	7.25565	0.181146	189.064	6.00364	5.20019	0.803452
Phillips	PC_121919	2019-12-19	2	AF16	METFO	1	8	Sample_PC_121919_D8R1_AF16_METFO_12_4	PC_121919_D8R1_AF16_METFO_12	2	59.9295	0.403341	0.000205	0.450504	0.113422	6.62297	0.141506	183.078	6.26568	5.20019	1.06549
Phillips	PC_121919	2019-12-19	2	AF16	METFO	1	8	Sample_PC_121919_D8R1_AF16_METFO_12_4	PC_121919_D8R1_AF16_METFO_12	3	67.0549	0.506341	0.00508	0.335918	0.574713	5.48031	0.180512	191.038	6.13877	5.20019	0.93858
Phillips	PC_121919	2019-12-19	2	AF16	METFO	1	8	Sample_PC_121919_D8R1_AF16_METFO_12_4	PC_121919_D8R1_AF16_METFO_12	4	70.5517	0.586366	0.008297	0.40449	0	2.41823	0.261987	134.904	6.27924	5.20019	1.07905
Phillips	PC_121919	2019-12-19	2	AF16	METFO	1	8	Sample_PC_121919_D8R1_AF16_METFO_13_3	PC_121919_D8R1_AF16_METFO_13	1	67.7819	0.57166	0.003723	0.373297	0	5.8351	0.103231	200.031	6.30993	5.20019	1.10974
Phillips	PC_121919	2019-12-19	2	AF16	METFO	1	8	Sample_PC_121919_D8R1_AF16_METFO_13_3	PC_121919_D8R1_AF16_METFO_13	2	85.6359	0.522785	0.008824	0.372545	0.451977	4.86829	0.263649	256.584	8.04587	5.20019	2.84568
Phillips	PC_121919	2019-12-19	2	AF16	METFO	1	8	Sample_PC_121919_D8R1_AF16_METFO_13_3	PC_121919_D8R1_AF16_METFO_13	3	66.7319	0.435244	0.013955	0.267959	0	4.52358	0.179209	189.498	5.8514	5.20019	0.651209
Phillips	PC_121919	2019-12-19	2	AF16	METFO	1	8	Sample_PC_121919_D8R1_AF16_METFO_14_4	PC_121919_D8R1_AF16_METFO_14	1	85.4933	0.632615	0.002904	0.334652	0	7.54803	0.241779	227.615	7.08747	5.20019	1.88728
Phillips	PC_121919	2019-12-19	2	AF16	METFO	1	8	Sample_PC_121919_D8R1_AF16_METFO_14_4	PC_121919_D8R1_AF16_METFO_14	2	66.783	0.622042	0.012874	0.355754	0	6.14265	0.142273	174.322	5.86861	5.20019	0.668421
Phillips	PC_121919	2019-12-19	2	AF16	METFO	1	8	Sample_PC_121919_D8R1_AF16_METFO_14_4	PC_121919_D8R1_AF16_METFO_14	3	63.0375	0.532971	0.003797	0.35612	0.110906	8.0133	0.189153	185.821	5.90125	5.20019	0.701061
Phillips	PC_121919	2019-12-19	2	AF16	METFO	1	8	Sample_PC_121919_D8R1_AF16_METFO_14_4	PC_121919_D8R1_AF16_METFO_14	4	69.1183	0.410361	0.014294	0.420378	0.692308	8.2228	0.399306	330.603	9.27034	5.20019	4.07015
Phillips	PC_121919	2019-12-19	2	AF16	METFO	1	8	Sample_PC_121919_D8R1_AF16_METFO_2_4	PC_121919_D8R1_AF16_METFO_2	1	66.2366	0.432725	0.000277	0.379819	0.77634	5.32968	0.093958	231.985	6.75904	5.20019	1.55885
Phillips	PC_121919	2019-12-19	2	AF16	METFO	1	8	Sample_PC_121919_D8R1_AF16_METFO_2_4	PC_121919_D8R1_AF16_METFO_2	2	78.037	0.428864	0.010932	0.369663	0	5.29528	0.285863	233.914	7.54869	5.20019	2.3485
Phillips	PC_121919	2019-12-19	2	AF16	METFO	1	8	Sample_PC_121919_D8R1_AF16_METFO_2_4	PC_121919_D8R1_AF16_METFO_2	3	78.1107	0.559248	0.022084	0.289903	0	7.11597	0.181963	211.271	6.279	5.20019	1.07881
Phillips	PC_121919	2019-12-19	2	AF16	METFO	1	8	Sample_PC_121919_D8R1_AF16_METFO_2_4	PC_121919_D8R1_AF16_METFO_2	4	59.4147	0.568414	0.00852	0.358544	0	4.11249	0.117599	143.372	5.38049	5.20019	0.180302
Phillips	PC_121919	2019-12-19	2	AF16	METFO	1	8	Sample_PC_121919_D8R1_AF16_METFO_3_2	PC_121919_D8R1_AF16_METFO_3	1	87.1201	0.617692	0.000816	0.31096	0	8.63346	0.226245	242.298	7.05994	5.20019	1.85975
Phillips	PC_121919	2019-12-19	2	AF16	METFO	1	8	Sample_PC_121919_D8R1_AF16_METFO_3_2	PC_121919_D8R1_AF16_METFO_3	2	60.9437	0.38157	0.002497	0.352629	1.36106	5.30469	0.094426	155.047	5.16771	5.20019	-0.0324773
Phillips	PC_121919	2019-12-19	2	AF16	METFO	1	8	Sample_PC_121919_D8R1_AF16_METFO_4_4	PC_121919_D8R1_AF16_METFO_4	1	65.8705	0.563459	0.003488	0.391759	0	6.78034	0.184277	190.834	6.36351	5.20019	1.16332
Phillips	PC_121919	2019-12-19	2	AF16	METFO	1	8	Sample_PC_121919_D8R1_AF16_METFO_4_4	PC_121919_D8R1_AF16_METFO_4	2	69.1932	0.56581	0.004161	0.33308	0.665434	7.52423	0.221333	214.759	6.47499	5.20019	1.2748
Phillips	PC_121919	2019-12-19	2	AF16	METFO	1	8	Sample_PC_121919_D8R1_AF16_METFO_4_4	PC_121919_D8R1_AF16_METFO_4	3	63.6779	0.376346	0.008452	0.343596	0	4.89269	0.175198	171.087	5.8263	5.20019	0.626105
Phillips	PC_121919	2019-12-19	2	AF16	METFO	1	8	Sample_PC_121919_D8R1_AF16_METFO_4_4	PC_121919_D8R1_AF16_METFO_4	4	68.2811	0.54909	0.001497	0.326581	0	5.84399	0.206107	177.437	5.98686	5.20019	0.786671
Phillips	PC_121919	2019-12-19	2	AF16	METFO	1	8	Sample_PC_121919_D8R1_AF16_METFO_5_4	PC_121919_D8R1_AF16_METFO_5	1	67.3583	0.341117	0.006251	0.363345	0	4.42113	0.183916	199.267	6.52423	5.20019	1.32404
Phillips	PC_121919	2019-12-19	2	AF16	METFO	1	8	Sample_PC_121919_D8R1_AF16_METFO_5_4	PC_121919_D8R1_AF16_METFO_5	2	60.9033	0.632926	0.007208	0.36817	0	3.81061	0.182574	168.151	6.133	5.20019	0.932805
Phillips	PC_121919	2019-12-19	2	AF16	METFO	1	8	Sample_PC_121919_D8R1_AF16_METFO_5_4	PC_121919_D8R1_AF16_METFO_5	3	64.0556	0.490161	0.003383	0.365506	0.332717	5.94994	0.19433	189.398	6.2303	5.20019	1.03011
Phillips	PC_121919	2019-12-19	2	AF16	METFO	1	8	Sample_PC_121919_D8R1_AF16_METFO_5_4	PC_121919_D8R1_AF16_METFO_5	4	17.0192	1.59601	0.007541	0.560527	0	1.83688	0.063241	51.7933	4.87819	5.20019	-0.322
Phillips	PC_121919	2019-12-19	2	AF16	METFO	1	8	Sample_PC_121919_D8R1_AF16_METFO_6_2	PC_121919_D8R1_AF16_METFO_6	1	57.0826	0.485267	0.00071	0.332075	0	5.99802	0.141336	167.504	5.44216	5.20019	0.241971
Phillips	PC_121919	2019-12-19	2	AF16	METFO	1	8	Sample_PC_121919_D8R1_AF16_METFO_6_2	PC_121919_D8R1_AF16_METFO_6	2	70.3976	0.520311	0.001534	0.398455	0.493827	5.05242	0.280366	194.797	6.95224	5.20019	1.75205
Phillips	PC_121919	2019-12-19	2	AF16	METFO	1	8	Sample_PC_121919_D8R1_AF16_METFO_7_4	PC_121919_D8R1_AF16_METFO_7	1	69.3119	0.69289	0.000411	0.322559	0	7.97386	0.206349	205.17	6.2841	5.20019	1.08391
Phillips	PC_121919	2019-12-19	2	AF16	METFO	1	8	Sample_PC_121919_D8R1_AF16_METFO_7_4	PC_121919_D8R1_AF16_METFO_7	2	67.6825	0.577585	0.021532	0.34962	0	4.92597	0.19924	201.791	6.58894	5.20019	1.38875
Phillips	PC_121919	2019-12-19	2	AF16	METFO	1	8	Sample_PC_121919_D8R1_AF16_METFO_7_4	PC_121919_D8R1_AF16_METFO_7	3	63.5757	0.623985	0.011604	0.410515	0.554529	4.99063	0.200679	189.247	6.62531	5.20019	1.42512
Phillips	PC_121919	2019-12-19	2	AF16	METFO	1	8	Sample_PC_121919_D8R1_AF16_METFO_7_4	PC_121919_D8R1_AF16_METFO_7	4	67.2654	0.608682	0.005338	0.312408	0	5.19834	0.171915	183.224	5.98621	5.20019	0.786024
Phillips	PC_121919	2019-12-19	2	AF16	METFO	1	8	Sample_PC_121919_D8R1_AF16_METFO_8_3	PC_121919_D8R1_AF16_METFO_8	1	67.1482	0.691059	0.001924	0.366469	0	6.5852	0.173321	184.055	6.18293	5.20019	0.982736
Phillips	PC_121919	2019-12-19	2	AF16	METFO	1	8	Sample_PC_121919_D8R1_AF16_METFO_8_3	PC_121919_D8R1_AF16_METFO_8	2	56.2781	0.609448	0.028524	0.39798	0	4.46714	0.071147	129.923	5.14307	5.20019	-0.0571199
Phillips	PC_121919	2019-12-19	2	AF16	METFO	1	8	Sample_PC_121919_D8R1_AF16_METFO_8_3	PC_121919_D8R1_AF16_METFO_8	3	85.4454	0.56776	0.00967	0.365879	0	9.70769	0.249724	261.693	7.57863	5.20019	2.37844
Phillips	PC_121919	2019-12-19	2	AF16	METFO	1	8	Sample_PC_121919_D8R1_AF16_METFO_9_3	PC_121919_D8R1_AF16_METFO_9	1	72.9635	0.531531	0.004662	0.366234	0	7.59966	0.234991	212.416	6.74116	5.20019	1.54097
Phillips	PC_121919	2019-12-19	2	AF16	METFO	1	8	Sample_PC_121919_D8R1_AF16_METFO_9_3	PC_121919_D8R1_AF16_METFO_9	2	83.8675	0.610682	0.000218	0.334052	0	8.62666	0.264016	215.35	6.79428	5.20019	1.59409
Phillips	PC_121919	2019-12-19	2	AF16	METFO	1	8	Sample_PC_121919_D8R1_AF16_METFO_9_3	PC_121919_D8R1_AF16_METFO_9	3	61.7691	0.481617	0.01844	0.305254	0.116505	3.54774	0.137448	164.497	5.54716	5.20019	0.346972
Driscoll	DC_112819	2019-11-28	4	ED3092	H2O	1	8	Sample_4 ED3092 D10 CTRL 1_1_3	4 ED3092 D10 CTRL 1_1	1	85.414	0.544588	0.003422	0.303943	0	5.29929	0.078307	246.802	1.23954	0.377658	0.861879
Driscoll	DC_112819	2019-11-28	4	ED3092	H2O	1	8	Sample_4 ED3092 D10 CTRL 1_1_3	4 ED3092 D10 CTRL 1_1	2	84.0963	0.521666	0.003254	0.301671	0	3.76563	0.19242	192.12	0.809156	0.377658	0.431497
Driscoll	DC_112819	2019-11-28	4	ED3092	H2O	1	8	Sample_4 ED3092 D10 CTRL 1_1_3	4 ED3092 D10 CTRL 1_1	3	84.8619	0.393374	0.003543	0.262509	0	5.41507	0.168458	212.464	1.55988	0.377658	1.18222
Driscoll	DC_112819	2019-11-28	4	ED3092	H2O	1	8	Sample_4 ED3092 D10 CTRL 1_2_3	4 ED3092 D10 CTRL 1_2	1	95.5825	0.509802	0.017769	0.347632	0	5.44642	0.246313	256.802	2.07772	0.377658	1.70006
Driscoll	DC_112819	2019-11-28	4	ED3092	H2O	1	8	Sample_4 ED3092 D10 CTRL 1_2_3	4 ED3092 D10 CTRL 1_2	2	93.617	0.628398	0.00172	0.322937	0	7.12534	0.268356	248.449	2.54515	0.377658	2.16749
Driscoll	DC_112819	2019-11-28	4	ED3092	H2O	1	8	Sample_4 ED3092 D10 CTRL 1_2_3	4 ED3092 D10 CTRL 1_2	3	99.9846	0.722388	0.002811	0.329061	0	3.09665	0.240123	235.615	0.847861	0.377658	0.470202
Driscoll	DC_112819	2019-11-28	4	ED3092	H2O	1	8	Sample_4 ED3092 D10 CTRL 1_3_3	4 ED3092 D10 CTRL 1_3	1	66.7653	0.605883	0.001921	0.297224	0	2.85991	0.158025	167.132	0.574024	0.377658	0.196366
Driscoll	DC_112819	2019-11-28	4	ED3092	H2O	1	8	Sample_4 ED3092 D10 CTRL 1_3_3	4 ED3092 D10 CTRL 1_3	2	84.9761	0.499648	0.003264	0.323409	0	2.67571	0.221941	207.144	0.88057	0.377658	0.502911
Driscoll	DC_112819	2019-11-28	4	ED3092	H2O	1	8	Sample_4 ED3092 D10 CTRL 1_3_3	4 ED3092 D10 CTRL 1_3	3	101.287	0.551296	0.008604	0.316972	0	5.75182	0.263128	265.613	2.24128	0.377658	1.86362
Driscoll	DC_112819	2019-11-28	4	ED3092	H2O	1	8	Sample_4 ED3092 D10 CTRL 1_4_3	4 ED3092 D10 CTRL 1_4	1	91.7811	0.493997	0.013843	0.325914	0	5.43454	0.264537	248.855	2.28056	0.377658	1.9029
Driscoll	DC_112819	2019-11-28	4	ED3092	H2O	1	8	Sample_4 ED3092 D10 CTRL 1_4_3	4 ED3092 D10 CTRL 1_4	2	87.3062	0.701558	0.017937	0.298928	0	3.53762	0.219879	198.786	0.871037	0.377658	0.493379
Driscoll	DC_112819	2019-11-28	4	ED3092	H2O	1	8	Sample_4 ED3092 D10 CTRL 1_4_3	4 ED3092 D10 CTRL 1_4	3	102.59	0.646117	0.010756	0.290824	0	6.28048	0.285736	293.565	2.95815	0.377658	2.58049
Driscoll	DC_112819	2019-11-28	4	ED3092	H2O	1	8	Sample_4 ED3092 D10 CTRL 1_5_3	4 ED3092 D10 CTRL 1_5	1	99.7387	0.751901	0.009145	0.288334	0	2.44686	0.181101	205.071	-0.0411911	0.377658	-0.41885
Driscoll	DC_112819	2019-11-28	4	ED3092	H2O	1	8	Sample_4 ED3092 D10 CTRL 1_5_3	4 ED3092 D10 CTRL 1_5	2	101.097	0.595831	0.007038	0.290571	0	3.36045	0.236028	227.753	0.932388	0.377658	0.55473
Driscoll	DC_112819	2019-11-28	4	ED3092	H2O	1	8	Sample_4 ED3092 D10 CTRL 1_5_3	4 ED3092 D10 CTRL 1_5	3	89.9241	0.374747	0.008035	0.308594	0	4.58766	0.225449	239.558	1.84297	0.377658	1.46531
Driscoll	DC_112819	2019-11-28	4	ED3092	METFO	1	8	Sample_4 ED3092 D10 metformin 1_1_3	4 ED3092 D10 metformin 1_1	1	75.7686	0.18747	0.020547	0.346405	0	4.82746	0.227671	213.708	2.05457	0.377658	1.67691
Driscoll	DC_112819	2019-11-28	4	ED3092	METFO	1	8	Sample_4 ED3092 D10 metformin 1_1_3	4 ED3092 D10 metformin 1_1	2	69.238	0.679051	2e-05	0.287121	0	3.23094	0.1268	169.555	0.392211	0.377658	0.0145523
Driscoll	DC_112819	2019-11-28	4	ED3092	METFO	1	8	Sample_4 ED3092 D10 metformin 1_1_3	4 ED3092 D10 metformin 1_1	3	50.6051	0.924734	0.003345	0.36032	0	1.20373	0.07434	95.7119	-1.3072	0.377658	-1.68486
Driscoll	DC_112819	2019-11-28	4	ED3092	METFO	1	8	Sample_4 ED3092 D10 metformin 1_2_3	4 ED3092 D10 metformin 1_2	1	101.115	0.422431	0.007447	0.283811	0	7.31194	0.2604	262.835	2.75198	0.377658	2.37433
Driscoll	DC_112819	2019-11-28	4	ED3092	METFO	1	8	Sample_4 ED3092 D10 metformin 1_2_3	4 ED3092 D10 metformin 1_2	2	100.745	0.466774	0.003949	0.343749	0	10.4621	0.317608	315.532	4.52668	0.377658	4.14902
Driscoll	DC_112819	2019-11-28	4	ED3092	METFO	1	8	Sample_4 ED3092 D10 metformin 1_2_3	4 ED3092 D10 metformin 1_2	3	85.6593	0.5066	0.001478	0.305575	0	3.88009	0.275233	241.247	2.09835	0.377658	1.72069
Driscoll	DC_112819	2019-11-28	4	ED3092	METFO	1	8	Sample_4 ED3092 D10 metformin 1_3_3	4 ED3092 D10 metformin 1_3	1	85.5956	0.637632	0.002359	0.290337	0	7.7818	0.223904	221.326	2.38902	0.377658	2.01136
Driscoll	DC_112819	2019-11-28	4	ED3092	METFO	1	8	Sample_4 ED3092 D10 metformin 1_3_3	4 ED3092 D10 metformin 1_3	2	83.7595	0.637869	0.01349	0.262262	0	3.55347	0.199395	199.409	1.02848	0.377658	0.650819
Driscoll	DC_112819	2019-11-28	4	ED3092	METFO	1	8	Sample_4 ED3092 D10 metformin 1_3_3	4 ED3092 D10 metformin 1_3	3	78.202	0.489905	0.003193	0.333205	0	4.8593	0.107641	210.317	0.945397	0.377658	0.567738
Driscoll	DC_112819	2019-11-28	4	ED3092	METFO	1	8	Sample_4 ED3092 D10 metformin 1_4_3	4 ED3092 D10 metformin 1_4	1	67.6077	0.745193	0.017749	0.414031	0	3.20816	0.174282	169.165	0.346534	0.377658	-0.0311242
Driscoll	DC_112819	2019-11-28	4	ED3092	METFO	1	8	Sample_4 ED3092 D10 metformin 1_4_3	4 ED3092 D10 metformin 1_4	2	83.9052	0.610181	0.007246	0.396583	0	5.84435	0.228589	224.427	1.72886	0.377658	1.35121
Driscoll	DC_112819	2019-11-28	4	ED3092	METFO	1	8	Sample_4 ED3092 D10 metformin 1_4_3	4 ED3092 D10 metformin 1_4	3	60.8025	0.741798	0.005172	0.467845	0	1.4415	0.076707	135.344	-1.2336	0.377658	-1.61126
Driscoll	DC_112819	2019-11-28	4	ED3092	METFO	1	8	Sample_4 ED3092 D10 metformin 1_5_3	4 ED3092 D10 metformin 1_5	1	100.661	0.542865	0.004689	0.319704	0	5.89936	0.241214	243.886	1.79397	0.377658	1.41631
Driscoll	DC_112819	2019-11-28	4	ED3092	METFO	1	8	Sample_4 ED3092 D10 metformin 1_5_3	4 ED3092 D10 metformin 1_5	2	101.516	0.478459	0.003186	0.297541	0	12.6617	0.253611	257.056	3.83263	0.377658	3.45497
Driscoll	DC_112819	2019-11-28	4	ED3092	METFO	1	8	Sample_4 ED3092 D10 metformin 1_5_3	4 ED3092 D10 metformin 1_5	3	52.5153	0.59032	0.005007	0.405098	0	3.9453	0.190394	172.492	1.33441	0.377658	0.95675
Driscoll	DC_112819	2019-11-28	23	ED3092	H2O	1	8	Sample_23 ED3092 D10 CRTL 1-1_3	23 ED3092 D10 CRTL 1-1	1	84.9577	0.631492	0.013464	0.337901	0	2.57257	0.217356	208.479	0.754499	0.377658	0.376841
Driscoll	DC_112819	2019-11-28	23	ED3092	H2O	1	8	Sample_23 ED3092 D10 CRTL 1-1_3	23 ED3092 D10 CRTL 1-1	2	84.1851	0.550757	0.001603	0.313461	0	5.52941	0.253458	254.422	2.57741	0.377658	2.19976
Driscoll	DC_112819	2019-11-28	23	ED3092	H2O	1	8	Sample_23 ED3092 D10 CRTL 1-1_3	23 ED3092 D10 CRTL 1-1	3	66.3269	0.311186	0.000765	0.351328	0	4.06574	0.192843	200.06	1.6267	0.377658	1.24904
Driscoll	DC_112819	2019-11-28	23	ED3092	H2O	1	8	Sample_23 ED3092 D10 CRTL 1-2_3	23 ED3092 D10 CRTL 1-2	1	66.8497	0.558704	0.003568	0.395566	0	4.45829	0.170123	156.4	0.577756	0.377658	0.200098
Driscoll	DC_112819	2019-11-28	23	ED3092	H2O	1	8	Sample_23 ED3092 D10 CRTL 1-2_3	23 ED3092 D10 CRTL 1-2	2	68.1523	0.607691	0.007032	0.485058	0	5.49936	0.200401	205.752	1.45677	0.377658	1.07911
Driscoll	DC_112819	2019-11-28	23	ED3092	H2O	1	8	Sample_23 ED3092 D10 CRTL 1-2_3	23 ED3092 D10 CRTL 1-2	3	57.0469	0.476787	0.00408	0.401535	0	4.15578	0.197253	185.425	1.54136	0.377658	1.1637
Driscoll	DC_112819	2019-11-28	23	ED3092	H2O	1	8	Sample_23 ED3092 D10 CRTL 1-3_3	23 ED3092 D10 CRTL 1-3	1	66.0238	0.42093	0.012522	0.30866	0	2.63605	0.217332	216.321	1.82132	0.377658	1.44366
Driscoll	DC_112819	2019-11-28	23	ED3092	H2O	1	8	Sample_23 ED3092 D10 CRTL 1-3_3	23 ED3092 D10 CRTL 1-3	2	34.1892	0.682415	0.016835	0.480582	0	3.78344	0.215615	110.793	0.896074	0.377658	0.518415
Driscoll	DC_112819	2019-11-28	23	ED3092	H2O	1	8	Sample_23 ED3092 D10 CRTL 1-3_3	23 ED3092 D10 CRTL 1-3	3	71.2871	0.383573	0.013776	0.337593	0	5.89068	0.257158	230.866	2.85143	0.377658	2.47377
Driscoll	DC_112819	2019-11-28	23	ED3092	H2O	1	8	Sample_23 ED3092 D10 CRTL 1-4_3	23 ED3092 D10 CRTL 1-4	1	68.2394	0.424386	0.005218	0.377147	0	3.06558	0.203452	207.105	1.35261	0.377658	0.974952
Driscoll	DC_112819	2019-11-28	23	ED3092	H2O	1	8	Sample_23 ED3092 D10 CRTL 1-4_3	23 ED3092 D10 CRTL 1-4	2	83.734	0.588749	0.001727	0.352032	0	6.03147	0.226893	224.097	1.90948	0.377658	1.53182
Driscoll	DC_112819	2019-11-28	23	ED3092	H2O	1	8	Sample_23 ED3092 D10 CRTL 1-4_3	23 ED3092 D10 CRTL 1-4	3	59.4156	0.420739	0.022887	0.401398	0	3.68368	0.158675	156.359	0.707169	0.377658	0.329511
Driscoll	DC_112819	2019-11-28	23	ED3092	H2O	1	8	Sample_23 ED3092 D10 CRTL 1-5_3	23 ED3092 D10 CRTL 1-5	1	68.5044	0.526834	0.008735	0.391638	0	3.00765	0.207469	213.115	1.3547	0.377658	0.97704
Driscoll	DC_112819	2019-11-28	23	ED3092	H2O	1	8	Sample_23 ED3092 D10 CRTL 1-5_3	23 ED3092 D10 CRTL 1-5	2	61.675	0.548599	0.019356	0.378835	0	4.21476	0.19591	121.688	0.437771	0.377658	0.0601129
Driscoll	DC_112819	2019-11-28	23	ED3092	H2O	1	8	Sample_23 ED3092 D10 CRTL 1-5_3	23 ED3092 D10 CRTL 1-5	3	33.6386	0.456189	0.007998	0.364111	0	3.56143	0.064039	102.55	0.222701	0.377658	-0.154958
Driscoll	DC_112819	2019-11-28	23	ED3092	METFO	1	8	Sample_23 ED3092 D10 METFORMIN 1-1_6	23 ED3092 D10 METFORMIN 1-1	1	66.0227	0.4856	0.002354	0.318724	0	4.81539	0.176392	181.634	1.43589	0.377658	1.05823
Driscoll	DC_112819	2019-11-28	23	ED3092	METFO	1	8	Sample_23 ED3092 D10 METFORMIN 1-1_6	23 ED3092 D10 METFORMIN 1-1	2	84.5086	0.40585	0.00406	0.37963	0	8.72158	0.212383	234.003	2.62709	0.377658	2.24943
Driscoll	DC_112819	2019-11-28	23	ED3092	METFO	1	8	Sample_23 ED3092 D10 METFORMIN 1-1_6	23 ED3092 D10 METFORMIN 1-1	3	89.7197	0.350008	0.003043	0.345182	0	5.57721	0.243238	218.165	1.74783	0.377658	1.37017
Driscoll	DC_112819	2019-11-28	23	ED3092	METFO	1	8	Sample_23 ED3092 D10 METFORMIN 1-1_6	23 ED3092 D10 METFORMIN 1-1	4	66.8861	0.26648	0.011305	0.387807	0	5.41561	0.196494	184.415	1.64956	0.377658	1.2719
Driscoll	DC_112819	2019-11-28	23	ED3092	METFO	1	8	Sample_23 ED3092 D10 METFORMIN 1-1_6	23 ED3092 D10 METFORMIN 1-1	5	66.321	0.28495	0.006056	0.352653	0	5.04948	0.080038	180.927	0.848308	0.377658	0.47065
Driscoll	DC_112819	2019-11-28	23	ED3092	METFO	1	8	Sample_23 ED3092 D10 METFORMIN 1-1_6	23 ED3092 D10 METFORMIN 1-1	6	74.4896	0.321112	0.017961	0.339211	0	4.16762	0.240921	236.826	2.33578	0.377658	1.95812
Driscoll	DC_112819	2019-11-28	23	ED3092	METFO	1	8	Sample_23 ED3092 D10 METFORMIN 1-2_3	23 ED3092 D10 METFORMIN 1-2	1	12.28	1.5036	0.005688	0.404957	0	0.777214	0.046313	25.6681	-1.74586	0.377658	-2.12352
Driscoll	DC_112819	2019-11-28	23	ED3092	METFO	1	8	Sample_23 ED3092 D10 METFORMIN 1-2_3	23 ED3092 D10 METFORMIN 1-2	2	87.5007	0.33695	0.000298	0.320386	0	4.70919	0.229312	259.056	2.25916	0.377658	1.8815
Driscoll	DC_112819	2019-11-28	23	ED3092	METFO	1	8	Sample_23 ED3092 D10 METFORMIN 1-2_3	23 ED3092 D10 METFORMIN 1-2	3	68.6154	0.219339	0.002908	0.321256	0	3.49576	0.199976	212.84	1.80988	0.377658	1.43222
Driscoll	DC_112819	2019-11-28	23	ED3092	METFO	1	8	Sample_23 ED3092 D10 METFORMIN 1-3_3	23 ED3092 D10 METFORMIN 1-3	1	9.66613	1.52844	0.06134	0.503556	0	0.773387	0.048158	24.5038	-1.82933	0.377658	-2.20699
Driscoll	DC_112819	2019-11-28	23	ED3092	METFO	1	8	Sample_23 ED3092 D10 METFORMIN 1-3_3	23 ED3092 D10 METFORMIN 1-3	2	72.5999	0.454932	0.003921	0.403596	0.337711	2.50715	0.08117	322.046	1.97509	0.377658	1.59743
Driscoll	DC_112819	2019-11-28	23	ED3092	METFO	1	8	Sample_23 ED3092 D10 METFORMIN 1-3_3	23 ED3092 D10 METFORMIN 1-3	3	67.2862	0.481271	0.013676	0.388254	0	3.02876	0.199818	215.826	1.45082	0.377658	1.07316
Driscoll	DC_112819	2019-11-28	23	ED3092	METFO	1	8	Sample_23 ED3092 D10 METFORMIN 1-4_3	23 ED3092 D10 METFORMIN 1-4	1	68.3353	0.526099	0.003653	0.377685	0	4.17509	0.16912	193.106	1.1095	0.377658	0.731846
Driscoll	DC_112819	2019-11-28	23	ED3092	METFO	1	8	Sample_23 ED3092 D10 METFORMIN 1-4_3	23 ED3092 D10 METFORMIN 1-4	2	20.1004	1.03278	0.026068	0.626692	0	1.95841	0.073278	71.3098	-1.25333	0.377658	-1.63098
Driscoll	DC_112819	2019-11-28	23	ED3092	METFO	1	8	Sample_23 ED3092 D10 METFORMIN 1-4_3	23 ED3092 D10 METFORMIN 1-4	3	72.5675	0.284961	0.002654	0.329407	0	3.76601	0.191916	222.75	1.76791	0.377658	1.39025
Driscoll	DC_112819	2019-11-28	23	ED3092	METFO	1	8	Sample_23 ED3092 D10 METFORMIN 1-5_3	23 ED3092 D10 METFORMIN 1-5	1	67.4181	0.495721	0.004153	0.381717	0	5.97882	0.175607	153.544	1.00697	0.377658	0.629316
Driscoll	DC_112819	2019-11-28	23	ED3092	METFO	1	8	Sample_23 ED3092 D10 METFORMIN 1-5_3	23 ED3092 D10 METFORMIN 1-5	2	59.6028	0.385661	0.010558	0.371742	0	3.34186	0.190878	158.843	0.948945	0.377658	0.571286
Driscoll	DC_112819	2019-11-28	23	ED3092	METFO	1	8	Sample_23 ED3092 D10 METFORMIN 1-5_3	23 ED3092 D10 METFORMIN 1-5	3	28.1597	0.849363	0.011951	0.513828	1.29412	1.73409	0.054766	59.393	-1.46239	0.377658	-1.84004
Driscoll	DC_112819	2019-11-28	16	ED3092	H2O	1	8	Sample_16 ED3092 D10 CTRL 1_1_3	16 ED3092 D10 CTRL 1_1	1	66.7814	0.276493	0.025869	0.326581	0	5.24649	0.177758	171.035	1.51809	0.377658	1.14043
Driscoll	DC_112819	2019-11-28	16	ED3092	H2O	1	8	Sample_16 ED3092 D10 CTRL 1_1_3	16 ED3092 D10 CTRL 1_1	2	70.4994	0.487814	0.006327	0.323132	0	5.29701	0.222837	215.685	2.23222	0.377658	1.85456
Driscoll	DC_112819	2019-11-28	16	ED3092	H2O	1	8	Sample_16 ED3092 D10 CTRL 1_1_3	16 ED3092 D10 CTRL 1_1	3	16.6997	0.702448	0.00369	0.400314	0	0.702838	0.065254	47.4315	-0.993466	0.377658	-1.37112
Driscoll	DC_112819	2019-11-28	16	ED3092	H2O	1	8	Sample_16 ED3092 D10 CTRL 1_2_3	16 ED3092 D10 CTRL 1_2	1	67.3391	0.418625	0.011728	0.311458	0	4.9778	0.146232	182.294	1.3293	0.377658	0.951646
Driscoll	DC_112819	2019-11-28	16	ED3092	H2O	1	8	Sample_16 ED3092 D10 CTRL 1_2_3	16 ED3092 D10 CTRL 1_2	2	67.5735	0.420435	0.001512	0.334541	0	3.37848	0.194701	191.401	1.28022	0.377658	0.902563
Driscoll	DC_112819	2019-11-28	16	ED3092	H2O	1	8	Sample_16 ED3092 D10 CTRL 1_2_3	16 ED3092 D10 CTRL 1_2	3	66.5734	0.512399	0.011249	0.293437	0	3.79461	0.17821	188.589	1.38202	0.377658	1.00436
Driscoll	DC_112819	2019-11-28	16	ED3092	H2O	1	8	Sample_16 ED3092 D10 CTRL 1_4_3	16 ED3092 D10 CTRL 1_4	1	59.6084	0.557164	0.006129	0.392303	0	3.39489	0.234828	176.486	1.35324	0.377658	0.975579
Driscoll	DC_112819	2019-11-28	16	ED3092	H2O	1	8	Sample_16 ED3092 D10 CTRL 1_4_3	16 ED3092 D10 CTRL 1_4	2	63.2625	0.436823	0.011009	0.343949	0	6.5987	0.178107	182.103	1.96929	0.377658	1.59163
Driscoll	DC_112819	2019-11-28	16	ED3092	H2O	1	8	Sample_16 ED3092 D10 CTRL 1_4_3	16 ED3092 D10 CTRL 1_4	3	68.4492	0.657966	0.003976	0.323854	0	4.58099	0.205509	189.596	1.49542	0.377658	1.11776
Driscoll	DC_112819	2019-11-28	16	ED3092	H2O	1	8	Sample_16 ED3092 D10 CTRL 1_5_3	16 ED3092 D10 CTRL 1_5	1	34.0255	1.211	0.000729	0.451983	0	1.69191	0.086122	92.7016	-1.01093	0.377658	-1.38858
Driscoll	DC_112819	2019-11-28	16	ED3092	H2O	1	8	Sample_16 ED3092 D10 CTRL 1_5_3	16 ED3092 D10 CTRL 1_5	2	69.7159	0.648664	0.006953	0.350158	0	3.86468	0.079283	247.321	1.28638	0.377658	0.908722
Driscoll	DC_112819	2019-11-28	16	ED3092	H2O	1	8	Sample_16 ED3092 D10 CTRL 1_5_3	16 ED3092 D10 CTRL 1_5	3	67.9158	0.579089	0.018276	0.303372	0	2.82188	0.174672	173.06	0.770121	0.377658	0.392463
Driscoll	DC_112819	2019-11-28	16	ED3092	METFO	1	8	Sample_16 ED3092 D10 metformin 1_1_3	16 ED3092 D10 metformin 1_1	1	45.0808	0.591108	0.025701	0.322102	0	1.54184	0.125297	98.1422	-0.255931	0.377658	-0.63359
Driscoll	DC_112819	2019-11-28	16	ED3092	METFO	1	8	Sample_16 ED3092 D10 metformin 1_1_3	16 ED3092 D10 metformin 1_1	2	79.2046	0.453396	0.009693	0.293047	0	4.55683	0.206665	209.626	1.64914	0.377658	1.27148
Driscoll	DC_112819	2019-11-28	16	ED3092	METFO	1	8	Sample_16 ED3092 D10 metformin 1_1_3	16 ED3092 D10 metformin 1_1	3	67.7148	0.513511	0.010858	0.287609	0	2.97238	0.153699	165.289	0.62012	0.377658	0.242461
Driscoll	DC_112819	2019-11-28	16	ED3092	METFO	1	8	Sample_16 ED3092 D10 metformin 1_2_3	16 ED3092 D10 metformin 1_2	1	85.233	0.421394	0.000803	0.330753	0	8.00097	0.245423	249.993	3.03911	0.377658	2.66146
Driscoll	DC_112819	2019-11-28	16	ED3092	METFO	1	8	Sample_16 ED3092 D10 metformin 1_2_3	16 ED3092 D10 metformin 1_2	2	84.209	0.562445	0.000628	0.328846	0	2.25189	0.201635	216.866	0.76398	0.377658	0.386322
Driscoll	DC_112819	2019-11-28	16	ED3092	METFO	1	8	Sample_16 ED3092 D10 metformin 1_2_3	16 ED3092 D10 metformin 1_2	3	83.9008	0.40394	0.011767	0.317852	0	4.63312	0.237329	238.003	2.09784	0.377658	1.72018
Driscoll	DC_112819	2019-11-28	16	ED3092	METFO	1	8	Sample_16 ED3092 D10 metformin 1_3_3	16 ED3092 D10 metformin 1_3	1	8.34644	1.66757	0.119058	0.596751	0	0.465014	0.036565	15.1237	-2.29701	0.377658	-2.67467
Driscoll	DC_112819	2019-11-28	16	ED3092	METFO	1	8	Sample_16 ED3092 D10 metformin 1_3_3	16 ED3092 D10 metformin 1_3	2	65.9779	0.624409	0.010418	0.360662	0	4.99829	0.166245	170.164	1.03837	0.377658	0.660709
Driscoll	DC_112819	2019-11-28	16	ED3092	METFO	1	8	Sample_16 ED3092 D10 metformin 1_3_3	16 ED3092 D10 metformin 1_3	3	68.0904	0.53934	0.003355	0.395885	0	4.78119	0.171557	182.155	1.04068	0.377658	0.663025
Driscoll	DC_112819	2019-11-28	16	ED3092	METFO	1	8	Sample_16 ED3092 D10 metformin 1_4_3	16 ED3092 D10 metformin 1_4	1	10.2652	1.36361	0.029784	0.460251	0	0.716858	0.057201	28.4416	-1.60101	0.377658	-1.97867
Driscoll	DC_112819	2019-11-28	16	ED3092	METFO	1	8	Sample_16 ED3092 D10 metformin 1_4_3	16 ED3092 D10 metformin 1_4	2	77.9213	0.398815	0.019036	0.292991	0	6.15602	0.205873	195.331	1.91933	0.377658	1.54167
Driscoll	DC_112819	2019-11-28	16	ED3092	METFO	1	8	Sample_16 ED3092 D10 metformin 1_4_3	16 ED3092 D10 metformin 1_4	3	67.6766	0.423504	0.002027	0.361293	0	2.86668	0.062873	204.523	0.400883	0.377658	0.0232249
Driscoll	DC_112819	2019-11-28	16	ED3092	METFO	1	8	Sample_16 ED3092 D10 metformin 1_5_3	16 ED3092 D10 metformin 1_5	1	69.2087	0.795873	0.002468	0.38146	0	4.11896	0.179442	178.729	0.731845	0.377658	0.354187
Driscoll	DC_112819	2019-11-28	16	ED3092	METFO	1	8	Sample_16 ED3092 D10 metformin 1_5_3	16 ED3092 D10 metformin 1_5	2	51.225	0.61842	0.002628	0.381988	0	3.18717	0.141992	141.914	0.442595	0.377658	0.0649365
Driscoll	DC_112819	2019-11-28	16	ED3092	METFO	1	8	Sample_16 ED3092 D10 metformin 1_5_3	16 ED3092 D10 metformin 1_5	3	72.9327	0.676411	0.005493	0.368463	0	3.43838	0.177702	170.953	0.408564	0.377658	0.0309055
Driscoll	DC_112819	2019-11-28	20	ED3092	H2O	1	8	Sample_20 ED3092 D10 CTRL 1_1_3	20 ED3092 D10 CTRL 1_1	1	100.674	0.711513	0.013989	0.312341	0	3.9749	0.20054	213.264	0.517899	0.377658	0.14024
Driscoll	DC_112819	2019-11-28	20	ED3092	H2O	1	8	Sample_20 ED3092 D10 CTRL 1_1_3	20 ED3092 D10 CTRL 1_1	2	66.7077	0.67964	0.002294	0.313227	0	2.04764	0.158779	153.872	0.0743462	0.377658	-0.303312
Driscoll	DC_112819	2019-11-28	20	ED3092	H2O	1	8	Sample_20 ED3092 D10 CTRL 1_1_3	20 ED3092 D10 CTRL 1_1	3	82.1581	0.366614	0.019128	0.254188	0	8.91279	0.103033	254.385	2.85505	0.377658	2.47739
Driscoll	DC_112819	2019-11-28	20	ED3092	H2O	1	8	Sample_20 ED3092 D10 CTRL 1_2_3	20 ED3092 D10 CTRL 1_2	1	67.6038	0.365954	0.000462	0.361606	0	4.31923	0.152036	212.813	1.50961	0.377658	1.13195
Driscoll	DC_112819	2019-11-28	20	ED3092	H2O	1	8	Sample_20 ED3092 D10 CTRL 1_2_3	20 ED3092 D10 CTRL 1_2	2	44.5067	0.430044	0.016977	0.340023	0	2.46467	0.049124	97.076	-0.519907	0.377658	-0.897566
Driscoll	DC_112819	2019-11-28	20	ED3092	H2O	1	8	Sample_20 ED3092 D10 CTRL 1_2_3	20 ED3092 D10 CTRL 1_2	3	101.571	0.483083	0.018073	0.31973	0	5.65177	0.361685	276.117	3.08123	0.377658	2.70357
Driscoll	DC_112819	2019-11-28	20	ED3092	H2O	1	8	Sample_20 ED3092 D10 CTRL 1_3_3	20 ED3092 D10 CTRL 1_3	1	81.7678	0.624239	0.015911	0.309969	0	5.21748	0.146656	187.692	0.836125	0.377658	0.458467
Driscoll	DC_112819	2019-11-28	20	ED3092	H2O	1	8	Sample_20 ED3092 D10 CTRL 1_3_3	20 ED3092 D10 CTRL 1_3	2	87.4335	0.85477	0.00481	0.336625	0	2.95816	0.229499	198.017	0.520927	0.377658	0.143268
Driscoll	DC_112819	2019-11-28	20	ED3092	H2O	1	8	Sample_20 ED3092 D10 CTRL 1_3_3	20 ED3092 D10 CTRL 1_3	3	72.6343	0.676769	0.00019	0.299689	0	2.34007	0.150942	175.066	0.250989	0.377658	-0.12667
Driscoll	DC_112819	2019-11-28	20	ED3092	H2O	1	8	Sample_20 ED3092 D10 CTRL 1_4_3	20 ED3092 D10 CTRL 1_4	1	86.0725	0.563356	0.001203	0.287275	0	5.39989	0.242046	233.763	2.14879	0.377658	1.77114
Driscoll	DC_112819	2019-11-28	20	ED3092	H2O	1	8	Sample_20 ED3092 D10 CTRL 1_4_3	20 ED3092 D10 CTRL 1_4	2	67.3187	0.644447	0.010022	0.316158	0	3.8147	0.181992	195.97	1.34691	0.377658	0.969256
Driscoll	DC_112819	2019-11-28	20	ED3092	H2O	1	8	Sample_20 ED3092 D10 CTRL 1_4_3	20 ED3092 D10 CTRL 1_4	3	101.159	0.472534	0.005223	0.311036	0	7.21417	0.274843	281.037	2.98545	0.377658	2.60779
Driscoll	DC_112819	2019-11-28	20	ED3092	H2O	1	8	Sample_20 ED3092 D10 CTRL 1_5_2	20 ED3092 D10 CTRL 1_5	1	100.239	0.602124	0.007063	0.255271	0	4.50087	0.265053	255.339	1.99268	0.377658	1.61503
Driscoll	DC_112819	2019-11-28	20	ED3092	H2O	1	8	Sample_20 ED3092 D10 CTRL 1_5_2	20 ED3092 D10 CTRL 1_5	2	67.7693	0.738888	0.001039	0.316947	0	1.90094	0.13127	131.978	-0.582361	0.377658	-0.960019
Driscoll	DC_112819	2019-11-28	20	ED3092	METFO	1	8	Sample_20 ED3092 D10 metformin 1_1_3	20 ED3092 D10 metformin 1_1	1	66.0153	0.916146	0.000577	0.329027	0	2.1483	0.158335	143.497	-0.235694	0.377658	-0.613353
Driscoll	DC_112819	2019-11-28	20	ED3092	METFO	1	8	Sample_20 ED3092 D10 metformin 1_1_3	20 ED3092 D10 metformin 1_1	2	85.1074	0.597844	0.001505	0.289738	0	4.19623	0.179507	232.247	1.42414	0.377658	1.04648
Driscoll	DC_112819	2019-11-28	20	ED3092	METFO	1	8	Sample_20 ED3092 D10 metformin 1_1_3	20 ED3092 D10 metformin 1_1	3	102.648	0.609638	0.007817	0.313964	0	5.61039	0.247632	254.617	1.8521	0.377658	1.47444
Driscoll	DC_112819	2019-11-28	20	ED3092	METFO	1	8	Sample_20 ED3092 D10 metformin 1_2_3	20 ED3092 D10 metformin 1_2	1	86.1463	0.484047	0.008993	0.294475	0	5.03181	0.202965	213.605	1.52054	0.377658	1.14288
Driscoll	DC_112819	2019-11-28	20	ED3092	METFO	1	8	Sample_20 ED3092 D10 metformin 1_2_3	20 ED3092 D10 metformin 1_2	2	68.6419	0.520787	0.001495	0.291532	0	3.59593	0.16314	165.115	0.7532	0.377658	0.375542
Driscoll	DC_112819	2019-11-28	20	ED3092	METFO	1	8	Sample_20 ED3092 D10 metformin 1_2_3	20 ED3092 D10 metformin 1_2	3	68.4938	0.612301	0.001727	0.270682	0	3.65779	0.151638	167.755	0.758804	0.377658	0.381146
Driscoll	DC_112819	2019-11-28	20	ED3092	METFO	1	8	Sample_20 ED3092 D10 metformin 1_3_3	20 ED3092 D10 metformin 1_3	1	66.955	0.854127	0.007562	0.371026	0	2.19904	0.121198	128.581	-0.825051	0.377658	-1.20271
Driscoll	DC_112819	2019-11-28	20	ED3092	METFO	1	8	Sample_20 ED3092 D10 metformin 1_3_3	20 ED3092 D10 metformin 1_3	2	79.109	0.499991	0.002741	0.316373	0	3.5134	0.184432	211.211	1.14778	0.377658	0.770118
Driscoll	DC_112819	2019-11-28	20	ED3092	METFO	1	8	Sample_20 ED3092 D10 metformin 1_3_3	20 ED3092 D10 metformin 1_3	3	84.996	0.353884	0.005462	0.382868	0	4.52018	0.195378	251.026	1.75201	0.377658	1.37435
Driscoll	DC_112819	2019-11-28	20	ED3092	METFO	1	8	Sample_20 ED3092 D10 metformin 1_4_3	20 ED3092 D10 metformin 1_4	1	28.9756	1.00492	0.023106	0.610158	0	3.60585	0.102941	93.141	-0.57344	0.377658	-0.951098
Driscoll	DC_112819	2019-11-28	20	ED3092	METFO	1	8	Sample_20 ED3092 D10 metformin 1_4_3	20 ED3092 D10 metformin 1_4	2	78.8671	0.579587	0.005812	0.388131	0	4.40894	0.182945	212.059	1.10631	0.377658	0.72865
Driscoll	DC_112819	2019-11-28	20	ED3092	METFO	1	8	Sample_20 ED3092 D10 metformin 1_4_3	20 ED3092 D10 metformin 1_4	3	68.0949	0.647783	0.015789	0.43922	0	4.21525	0.193749	192.056	1.03605	0.377658	0.658392
Driscoll	DC_112819	2019-11-28	20	ED3092	METFO	1	8	Sample_20 ED3092 D10 metformin 1_5_3	20 ED3092 D10 metformin 1_5	1	67.4168	0.78841	0.00323	0.323201	0	2.66868	0.141055	152.622	-0.027723	0.377658	-0.405381
Driscoll	DC_112819	2019-11-28	20	ED3092	METFO	1	8	Sample_20 ED3092 D10 metformin 1_5_3	20 ED3092 D10 metformin 1_5	2	100.771	0.609929	0.01244	0.316176	0	5.56379	0.238917	232.214	1.50276	0.377658	1.1251
Driscoll	DC_112819	2019-11-28	20	ED3092	METFO	1	8	Sample_20 ED3092 D10 metformin 1_5_3	20 ED3092 D10 metformin 1_5	3	94.1026	0.94338	0.004355	0.330065	0	3.77863	0.205486	196.398	0.259388	0.377658	-0.11827
Driscoll	DC_120619	2019-12-06	4	ED3092	H2O	1	16	Sample_4 ED3092 D18 CTRL 1_1_5	4 ED3092 D18 CTRL 1_1	1	9.50118	1.65815	0.051829	0.527309	0	1.13275	0.052443	24.5503	-1.88736	0.377658	-2.26502
Driscoll	DC_120619	2019-12-06	4	ED3092	H2O	1	16	Sample_4 ED3092 D18 CTRL 1_1_5	4 ED3092 D18 CTRL 1_1	2	82	0.642595	0.006417	0.311799	0	3.36	0.146744	152.077	-0.245257	0.377658	-0.622915
Driscoll	DC_120619	2019-12-06	4	ED3092	H2O	1	16	Sample_4 ED3092 D18 CTRL 1_1_5	4 ED3092 D18 CTRL 1_1	3	67.3086	0.414056	0.016292	0.340424	0	3.39276	0.068091	223.94	1.00763	0.377658	0.62997
Driscoll	DC_120619	2019-12-06	4	ED3092	H2O	1	16	Sample_4 ED3092 D18 CTRL 1_1_5	4 ED3092 D18 CTRL 1_1	4	49.1709	0.651225	0.001958	0.348632	0	2.32183	0.1403	107.71	-0.160345	0.377658	-0.538004
Driscoll	DC_120619	2019-12-06	4	ED3092	H2O	1	16	Sample_4 ED3092 D18 CTRL 1_1_5	4 ED3092 D18 CTRL 1_1	5	16.0553	1.14776	0.023396	0.474403	0.111111	1.14715	0.060981	47.2009	-1.33006	0.377658	-1.70771
Driscoll	DC_120619	2019-12-06	4	ED3092	H2O	1	16	Sample_4 ED3092 D18 CTRL 1_2_5	4 ED3092 D18 CTRL 1_2	1	66.8558	0.74107	0.009956	0.369229	0	2.9202	0.074884	150.049	-0.52798	0.377658	-0.905638
Driscoll	DC_120619	2019-12-06	4	ED3092	H2O	1	16	Sample_4 ED3092 D18 CTRL 1_2_5	4 ED3092 D18 CTRL 1_2	2	7.96014	1.71861	0.009621	0.412369	0	0.937734	0.040319	16.3408	-1.86715	0.377658	-2.24481
Driscoll	DC_120619	2019-12-06	4	ED3092	H2O	1	16	Sample_4 ED3092 D18 CTRL 1_2_5	4 ED3092 D18 CTRL 1_2	3	25.8442	1.4134	0.000453	0.51421	0	1.80769	0.0949	76.3887	-1.20122	0.377658	-1.57888
Driscoll	DC_120619	2019-12-06	4	ED3092	H2O	1	16	Sample_4 ED3092 D18 CTRL 1_2_5	4 ED3092 D18 CTRL 1_2	4	28.6979	0.923736	0.005868	0.418513	0	2.77158	0.142547	51.1959	-0.54327	0.377658	-0.920928
Driscoll	DC_120619	2019-12-06	4	ED3092	H2O	1	16	Sample_4 ED3092 D18 CTRL 1_2_5	4 ED3092 D18 CTRL 1_2	5	8.49154	1.6807	0.071444	0.498166	0	0.963967	0.05079	20.8916	-1.8161	0.377658	-2.19376
Driscoll	DC_120619	2019-12-06	4	ED3092	H2O	1	16	Sample_4 ED3092 D18 CTRL 1_3_5	4 ED3092 D18 CTRL 1_3	1	65.7203	0.744503	0.018911	0.402008	0	2.28562	0.137361	125.546	-0.705873	0.377658	-1.08353
Driscoll	DC_120619	2019-12-06	4	ED3092	H2O	1	16	Sample_4 ED3092 D18 CTRL 1_3_5	4 ED3092 D18 CTRL 1_3	2	21.3662	1.07879	0.004762	0.47978	5.55556	1.74039	0.077409	53.2692	-1.11745	0.377658	-1.49511
Driscoll	DC_120619	2019-12-06	4	ED3092	H2O	1	16	Sample_4 ED3092 D18 CTRL 1_3_5	4 ED3092 D18 CTRL 1_3	3	52.7652	0.554909	0.006731	0.389446	0	3.51805	0.150825	120.633	0.208868	0.377658	-0.16879
Driscoll	DC_120619	2019-12-06	4	ED3092	H2O	1	16	Sample_4 ED3092 D18 CTRL 1_3_5	4 ED3092 D18 CTRL 1_3	4	8.46845	1.61842	0.058174	0.47284	0	0.762049	0.041885	17.4092	-1.89974	0.377658	-2.2774
Driscoll	DC_120619	2019-12-06	4	ED3092	H2O	1	16	Sample_4 ED3092 D18 CTRL 1_3_5	4 ED3092 D18 CTRL 1_3	5	9.89933	1.49336	0.038241	0.701363	23.0409	1.03645	0.051344	26.9823	-2.01849	0.377658	-2.39615
Driscoll	DC_120619	2019-12-06	4	ED3092	METFO	1	16	Sample_4 ED3092 D18 metformin 1_1_5	4 ED3092 D18 metformin 1_1	1	66.4306	0.695467	0.018088	0.277758	0	2.31617	0.104373	130.407	-0.424005	0.377658	-0.801663
Driscoll	DC_120619	2019-12-06	4	ED3092	METFO	1	16	Sample_4 ED3092 D18 metformin 1_1_5	4 ED3092 D18 metformin 1_1	2	53.3484	0.755357	0.004471	0.321248	0	2.44238	0.107186	111.667	-0.402544	0.377658	-0.780203
Driscoll	DC_120619	2019-12-06	4	ED3092	METFO	1	16	Sample_4 ED3092 D18 metformin 1_1_5	4 ED3092 D18 metformin 1_1	3	66.9348	0.525658	0.015967	0.290895	0	2.63735	0.052472	173.711	0.0316154	0.377658	-0.346043
Driscoll	DC_120619	2019-12-06	4	ED3092	METFO	1	16	Sample_4 ED3092 D18 metformin 1_1_5	4 ED3092 D18 metformin 1_1	4	48.7599	0.845824	0.028658	0.312522	0	1.68435	0.103475	104.042	-0.51234	0.377658	-0.889999
Driscoll	DC_120619	2019-12-06	4	ED3092	METFO	1	16	Sample_4 ED3092 D18 metformin 1_1_5	4 ED3092 D18 metformin 1_1	5	40.8094	0.503545	0.025866	0.297344	0	1.04081	0.158789	96.9793	0.115825	0.377658	-0.261833
Driscoll	DC_120619	2019-12-06	4	ED3092	METFO	1	16	Sample_4 ED3092 D18 metformin 1_2_5	4 ED3092 D18 metformin 1_2	1	35.9264	0.850424	0.011412	0.418684	0	2.08979	0.07834	86.4988	-0.785364	0.377658	-1.16302
Driscoll	DC_120619	2019-12-06	4	ED3092	METFO	1	16	Sample_4 ED3092 D18 metformin 1_2_5	4 ED3092 D18 metformin 1_2	2	10.0133	1.60309	0.013555	0.360873	0	0.542906	0.037908	20.7047	-1.73841	0.377658	-2.11607
Driscoll	DC_120619	2019-12-06	4	ED3092	METFO	1	16	Sample_4 ED3092 D18 metformin 1_2_5	4 ED3092 D18 metformin 1_2	3	7.92941	1.71056	0.004964	0.375641	0	0.353437	0.032639	12.9153	-2.0026	0.377658	-2.38026
Driscoll	DC_120619	2019-12-06	4	ED3092	METFO	1	16	Sample_4 ED3092 D18 metformin 1_2_5	4 ED3092 D18 metformin 1_2	4	100.44	0.467369	0.014031	0.309316	0	4.27719	0.219941	215.2	0.909191	0.377658	0.531532
Driscoll	DC_120619	2019-12-06	4	ED3092	METFO	1	16	Sample_4 ED3092 D18 metformin 1_2_5	4 ED3092 D18 metformin 1_2	5	33.4503	1.02048	0.009878	0.379895	0	1.46732	0.071618	76.7673	-1.0175	0.377658	-1.39516
Driscoll	DC_120619	2019-12-06	4	ED3092	METFO	1	16	Sample_4 ED3092 D18 metformin 1_3_5	4 ED3092 D18 metformin 1_3	1	6.2569	1.91977	0.054974	0.35921	0	0.628086	0.033477	10.1703	-1.82179	0.377658	-2.19944
Driscoll	DC_120619	2019-12-06	4	ED3092	METFO	1	16	Sample_4 ED3092 D18 metformin 1_3_5	4 ED3092 D18 metformin 1_3	2	32.7435	0.971674	0.022212	0.347699	0	0.792476	0.06203	66.7094	-1.20859	0.377658	-1.58625
Driscoll	DC_120619	2019-12-06	4	ED3092	METFO	1	16	Sample_4 ED3092 D18 metformin 1_3_5	4 ED3092 D18 metformin 1_3	3	65.5176	0.432119	0.018956	0.314233	0	3.64173	0.18838	225.917	2.04607	0.377658	1.66841
Driscoll	DC_120619	2019-12-06	4	ED3092	METFO	1	16	Sample_4 ED3092 D18 metformin 1_3_5	4 ED3092 D18 metformin 1_3	4	56.0866	0.452248	0.018291	0.330015	0	3.23265	0.078805	137.453	0.0995493	0.377658	-0.278109
Driscoll	DC_120619	2019-12-06	4	ED3092	METFO	1	16	Sample_4 ED3092 D18 metformin 1_3_5	4 ED3092 D18 metformin 1_3	5	32.4331	0.720773	0.004278	0.353528	0	1.88705	0.084153	77.5039	-0.53963	0.377658	-0.917289
Driscoll	DC_120619	2019-12-06	23	ED3092	H2O	1	16	Sample_23 ED3092 D18 CRTL 1-1_3	23 ED3092 D18 CRTL 1-1	1	6.5358	1.82047	0.040286	0.392941	0	0.634388	0.031816	10.6958	-1.93433	0.377658	-2.31199
Driscoll	DC_120619	2019-12-06	23	ED3092	H2O	1	16	Sample_23 ED3092 D18 CRTL 1-1_3	23 ED3092 D18 CRTL 1-1	2	8.21867	1.78795	0.004581	0.560768	0	1.85568	0.049379	20.2795	-2.07818	0.377658	-2.45584
Driscoll	DC_120619	2019-12-06	23	ED3092	H2O	1	16	Sample_23 ED3092 D18 CRTL 1-1_3	23 ED3092 D18 CRTL 1-1	3	22.1228	1.1755	0.009095	0.470201	0	1.95243	0.05917	76.3487	-0.952941	0.377658	-1.3306
Driscoll	DC_120619	2019-12-06	23	ED3092	H2O	1	16	Sample_23 ED3092 D18 CRTL 1-2_2	23 ED3092 D18 CRTL 1-2	1	8.7363	1.53197	0.017487	0.46593	0	0.716998	0.040425	18.232	-1.96909	0.377658	-2.34675
Driscoll	DC_120619	2019-12-06	23	ED3092	H2O	1	16	Sample_23 ED3092 D18 CRTL 1-2_2	23 ED3092 D18 CRTL 1-2	2	20.573	0.92701	0.009146	0.582202	0	1.95215	0.082432	87.3265	-0.799409	0.377658	-1.17707
Driscoll	DC_120619	2019-12-06	23	ED3092	H2O	1	16	Sample_23 ED3092 D18 CRTL 1-3_2	23 ED3092 D18 CRTL 1-3	1	8.80441	1.61631	0.008188	0.516739	0	0.817081	0.039951	18.1365	-2.19768	0.377658	-2.57533
Driscoll	DC_120619	2019-12-06	23	ED3092	H2O	1	16	Sample_23 ED3092 D18 CRTL 1-3_2	23 ED3092 D18 CRTL 1-3	2	50.1268	0.613314	0.006252	0.411578	0	1.68995	0.043736	98.0126	-1.3194	0.377658	-1.69706
Driscoll	DC_120619	2019-12-06	23	ED3092	H2O	1	16	Sample_23 ED3092 D18 CRTL 1-4_3	23 ED3092 D18 CRTL 1-4	1	6.44291	1.88454	0.040283	0.358213	0	0.628978	0.028373	9.53204	-1.89374	0.377658	-2.2714
Driscoll	DC_120619	2019-12-06	23	ED3092	H2O	1	16	Sample_23 ED3092 D18 CRTL 1-4_3	23 ED3092 D18 CRTL 1-4	2	32.5123	1.13398	0.020415	0.426723	0	0.923685	0.079476	80.1483	-1.20001	0.377658	-1.57767
Driscoll	DC_120619	2019-12-06	23	ED3092	H2O	1	16	Sample_23 ED3092 D18 CRTL 1-4_3	23 ED3092 D18 CRTL 1-4	3	8.98128	1.53141	0.045185	0.412096	0	1.29726	0.064774	28.1336	-1.25168	0.377658	-1.62934
Driscoll	DC_120619	2019-12-06	23	ED3092	H2O	1	16	Sample_23 ED3092 D18 CRTL 1-5_2	23 ED3092 D18 CRTL 1-5	1	10.9368	1.51602	0.06145	0.515977	0	0.864857	0.082014	31.7388	-1.55007	0.377658	-1.92773
Driscoll	DC_120619	2019-12-06	23	ED3092	H2O	1	16	Sample_23 ED3092 D18 CRTL 1-5_2	23 ED3092 D18 CRTL 1-5	2	6.6791	1.86293	0.004582	0.533545	2.33766	0.737628	0.034715	11.49	-2.4442	0.377658	-2.82185
Driscoll	DC_120619	2019-12-06	23	ED3092	METFO	1	16	Sample_23 ED3092 D18 METFORMIN 1-1_3	23 ED3092 D18 METFORMIN 1-1	1	67.7538	0.618298	0.028985	0.34019	0	3.14547	0.143819	146.013	0.108626	0.377658	-0.269032
Driscoll	DC_120619	2019-12-06	23	ED3092	METFO	1	16	Sample_23 ED3092 D18 METFORMIN 1-1_3	23 ED3092 D18 METFORMIN 1-1	2	101.198	0.543959	0.00526	0.307691	0	4.02472	0.213899	213.766	0.690758	0.377658	0.3131
Driscoll	DC_120619	2019-12-06	23	ED3092	METFO	1	16	Sample_23 ED3092 D18 METFORMIN 1-1_3	23 ED3092 D18 METFORMIN 1-1	3	19.5884	0.887225	0.014596	0.479041	0	1.25173	0.049753	49.1544	-1.37593	0.377658	-1.75359
Driscoll	DC_120619	2019-12-06	23	ED3092	METFO	1	16	Sample_23 ED3092 D18 METFORMIN 1-2_3	23 ED3092 D18 METFORMIN 1-2	1	67.1651	0.440923	0.011823	0.373718	0	4.29037	0.212955	171.593	1.21412	0.377658	0.836463
Driscoll	DC_120619	2019-12-06	23	ED3092	METFO	1	16	Sample_23 ED3092 D18 METFORMIN 1-2_3	23 ED3092 D18 METFORMIN 1-2	2	16.5118	1.20811	0.015046	0.453781	0	2.22946	0.063364	51.5125	-0.987714	0.377658	-1.36537
Driscoll	DC_120619	2019-12-06	23	ED3092	METFO	1	16	Sample_23 ED3092 D18 METFORMIN 1-2_3	23 ED3092 D18 METFORMIN 1-2	3	80.0746	0.567145	0.004598	0.319497	0	4.04133	0.164636	168.997	0.395127	0.377658	0.0174689
Driscoll	DC_120619	2019-12-06	23	ED3092	METFO	1	16	Sample_23 ED3092 D18 METFORMIN 1-3_3	23 ED3092 D18 METFORMIN 1-3	1	32.8135	0.637887	0.02202	0.494687	0	3.14833	0.162014	96.3656	0.20123	0.377658	-0.176428
Driscoll	DC_120619	2019-12-06	23	ED3092	METFO	1	16	Sample_23 ED3092 D18 METFORMIN 1-3_3	23 ED3092 D18 METFORMIN 1-3	2	10.5287	1.5171	0.011366	0.448585	0	1.45652	0.05108	26.8171	-1.59851	0.377658	-1.97617
Driscoll	DC_120619	2019-12-06	23	ED3092	METFO	1	16	Sample_23 ED3092 D18 METFORMIN 1-3_3	23 ED3092 D18 METFORMIN 1-3	3	53.5362	0.693425	0.009726	0.415028	0.56391	1.92132	0.138324	122.454	-0.413634	0.377658	-0.791292
Driscoll	DC_120619	2019-12-06	23	ED3092	METFO	1	16	Sample_23 ED3092 D18 METFORMIN 1-4_2	23 ED3092 D18 METFORMIN 1-4	1	21.1491	0.974861	0.03467	0.417421	0	2.7341	0.111373	48.2349	-0.459209	0.377658	-0.836868
Driscoll	DC_120619	2019-12-06	23	ED3092	METFO	1	16	Sample_23 ED3092 D18 METFORMIN 1-4_2	23 ED3092 D18 METFORMIN 1-4	2	20.9935	1.04247	0.010393	0.343035	0	0.909002	0.059264	57.4902	-0.964149	0.377658	-1.34181
Driscoll	DC_120619	2019-12-06	23	ED3092	METFO	1	16	Sample_23 ED3092 D18 METFORMIN 1-5_3	23 ED3092 D18 METFORMIN 1-5	1	51.7001	0.66531	0.016274	0.342811	0	2.45831	0.106664	119.03	-0.207587	0.377658	-0.585245
Driscoll	DC_120619	2019-12-06	23	ED3092	METFO	1	16	Sample_23 ED3092 D18 METFORMIN 1-5_3	23 ED3092 D18 METFORMIN 1-5	2	10.3871	1.31099	0.023596	0.505951	0	1.27286	0.05757	29.7971	-1.58573	0.377658	-1.96338
Driscoll	DC_120619	2019-12-06	23	ED3092	METFO	1	16	Sample_23 ED3092 D18 METFORMIN 1-5_3	23 ED3092 D18 METFORMIN 1-5	3	32.714	0.92415	0.004006	0.455803	0	1.98874	0.126061	70.738	-0.815249	0.377658	-1.19291
Driscoll	DC_120619	2019-12-06	16	ED3092	H2O	1	16	Sample_16 ED3092 D18 CTRL 1_1_3	16 ED3092 D18 CTRL 1_1	1	32.97	1.17548	0.019606	0.459958	0	2.11268	0.060418	92.0743	-0.995536	0.377658	-1.37319
Driscoll	DC_120619	2019-12-06	16	ED3092	H2O	1	16	Sample_16 ED3092 D18 CTRL 1_1_3	16 ED3092 D18 CTRL 1_1	2	7.68833	1.75711	0.028051	0.384036	0	0.612651	0.036399	14.3204	-1.86645	0.377658	-2.24411
Driscoll	DC_120619	2019-12-06	16	ED3092	H2O	1	16	Sample_16 ED3092 D18 CTRL 1_1_3	16 ED3092 D18 CTRL 1_1	3	22.0106	1.06115	0.022478	0.479852	0.112994	3.79643	0.085208	73.5381	-0.290375	0.377658	-0.668033
Driscoll	DC_120619	2019-12-06	16	ED3092	H2O	1	16	Sample_16 ED3092 D18 CTRL 1_2_3	16 ED3092 D18 CTRL 1_2	1	49.3994	1.15044	0.012552	0.375528	0	1.68574	0.075562	120.041	-0.897512	0.377658	-1.27517
Driscoll	DC_120619	2019-12-06	16	ED3092	H2O	1	16	Sample_16 ED3092 D18 CTRL 1_2_3	16 ED3092 D18 CTRL 1_2	2	33.3012	0.870973	0.053122	0.478189	0	3.23471	0.076236	89.2077	-0.457752	0.377658	-0.835411
Driscoll	DC_120619	2019-12-06	16	ED3092	H2O	1	16	Sample_16 ED3092 D18 CTRL 1_2_3	16 ED3092 D18 CTRL 1_2	3	13.1299	1.29257	0.104844	0.587624	6.37571	0.878458	0.061727	31.4945	-1.63483	0.377658	-2.01248
Driscoll	DC_120619	2019-12-06	16	ED3092	H2O	1	16	Sample_16 ED3092 D18 CTRL 1_3_3	16 ED3092 D18 CTRL 1_3	1	34.1702	0.70221	0.02125	0.423591	0	3.70908	0.113172	109.631	0.377617	0.377658	-4.18504e-05
Driscoll	DC_120619	2019-12-06	16	ED3092	H2O	1	16	Sample_16 ED3092 D18 CTRL 1_3_3	16 ED3092 D18 CTRL 1_3	2	7.92549	1.70021	0.043136	0.474502	4.76895	2.02814	0.05539	20.7085	-1.43837	0.377658	-1.81603
Driscoll	DC_120619	2019-12-06	16	ED3092	H2O	1	16	Sample_16 ED3092 D18 CTRL 1_3_3	16 ED3092 D18 CTRL 1_3	3	10.0552	1.47753	0.017884	0.479795	0	0.866055	0.058347	29.2666	-1.70183	0.377658	-2.07949
Driscoll	DC_120619	2019-12-06	16	ED3092	H2O	1	16	Sample_16 ED3092 D18 CTRL 1_4_3	16 ED3092 D18 CTRL 1_4	1	10.0735	1.53471	0.031039	0.464875	0.664207	2.48563	0.054493	31.0148	-1.23024	0.377658	-1.6079
Driscoll	DC_120619	2019-12-06	16	ED3092	H2O	1	16	Sample_16 ED3092 D18 CTRL 1_4_3	16 ED3092 D18 CTRL 1_4	2	8.14668	1.72374	0.039426	0.4711	0	1.6607	0.046198	18.1065	-1.73694	0.377658	-2.1146
Driscoll	DC_120619	2019-12-06	16	ED3092	H2O	1	16	Sample_16 ED3092 D18 CTRL 1_4_3	16 ED3092 D18 CTRL 1_4	3	20.2594	1.27413	0.001261	0.467605	1.01313	2.30345	0.080442	98.984	-0.348146	0.377658	-0.725804
Driscoll	DC_120619	2019-12-06	16	ED3092	H2O	1	16	Sample_16 ED3092 D18 CTRL 1_5_3	16 ED3092 D18 CTRL 1_5	1	19.7078	1.17045	0.012322	0.45315	0	2.61608	0.091642	57.3962	-0.716754	0.377658	-1.09441
Driscoll	DC_120619	2019-12-06	16	ED3092	H2O	1	16	Sample_16 ED3092 D18 CTRL 1_5_3	16 ED3092 D18 CTRL 1_5	2	18.0829	1.35339	0.020156	0.40519	0	1.19597	0.055091	37.3605	-1.48729	0.377658	-1.86495
Driscoll	DC_120619	2019-12-06	16	ED3092	H2O	1	16	Sample_16 ED3092 D18 CTRL 1_5_3	16 ED3092 D18 CTRL 1_5	3	15.6314	1.31984	0.014527	0.647601	7.62617	1.81793	0.135439	63.5324	-0.968574	0.377658	-1.34623
Driscoll	DC_120619	2019-12-06	16	ED3092	METFO	1	16	Sample_16 ED3092 D18 metformin 1_1_3	16 ED3092 D18 metformin 1_1	1	15.294	1.15877	0.006803	0.37183	0	0.459421	0.04737	34.5821	-1.47838	0.377658	-1.85604
Driscoll	DC_120619	2019-12-06	16	ED3092	METFO	1	16	Sample_16 ED3092 D18 metformin 1_1_3	16 ED3092 D18 metformin 1_1	2	6.24476	1.80531	0.014953	0.423047	0	0.309939	0.027428	8.56744	-2.2357	0.377658	-2.61336
Driscoll	DC_120619	2019-12-06	16	ED3092	METFO	1	16	Sample_16 ED3092 D18 metformin 1_1_3	16 ED3092 D18 metformin 1_1	3	50.1206	0.717017	0.001221	0.488278	0	1.66641	0.151865	126.373	-0.490728	0.377658	-0.868387
Driscoll	DC_120619	2019-12-06	16	ED3092	METFO	1	16	Sample_16 ED3092 D18 metformin 1_2_2	16 ED3092 D18 metformin 1_2	1	15.56	1.27354	0.076583	0.474734	0	0.966537	0.048203	36.3689	-1.52575	0.377658	-1.90341
Driscoll	DC_120619	2019-12-06	16	ED3092	METFO	1	16	Sample_16 ED3092 D18 metformin 1_2_2	16 ED3092 D18 metformin 1_2	2	37.2653	0.737571	0.008343	0.308926	0	2.01217	0.107795	90.5124	-0.174983	0.377658	-0.552641
Driscoll	DC_120619	2019-12-06	16	ED3092	METFO	1	16	Sample_16 ED3092 D18 metformin 1_3_3	16 ED3092 D18 metformin 1_3	1	35.1317	1.03289	0.009386	0.363414	0	1.74571	0.073672	86.13	-0.802344	0.377658	-1.18
Driscoll	DC_120619	2019-12-06	16	ED3092	METFO	1	16	Sample_16 ED3092 D18 metformin 1_3_3	16 ED3092 D18 metformin 1_3	2	13.2785	1.05311	0.022604	0.469243	0	3.20319	0.093728	74.7433	0.00483685	0.377658	-0.372822
Driscoll	DC_120619	2019-12-06	16	ED3092	METFO	1	16	Sample_16 ED3092 D18 metformin 1_3_3	16 ED3092 D18 metformin 1_3	3	33.5326	0.654939	0.054965	0.385054	0	1.16492	0.07936	88.893	-0.523094	0.377658	-0.900753
Driscoll	DC_120619	2019-12-06	16	ED3092	METFO	1	16	Sample_16 ED3092 D18 metformin 1_4_3	16 ED3092 D18 metformin 1_4	1	69.7906	0.823749	0.01491	0.307744	0	2.81142	0.128641	150.752	-0.126093	0.377658	-0.503751
Driscoll	DC_120619	2019-12-06	16	ED3092	METFO	1	16	Sample_16 ED3092 D18 metformin 1_4_3	16 ED3092 D18 metformin 1_4	2	19.2007	1.27026	0.028758	0.469817	0	2.65072	0.049954	45.1035	-1.22236	0.377658	-1.60002
Driscoll	DC_120619	2019-12-06	16	ED3092	METFO	1	16	Sample_16 ED3092 D18 metformin 1_4_3	16 ED3092 D18 metformin 1_4	3	9.01914	1.69527	0.006766	0.501614	0	1.12011	0.051755	23.5544	-1.9652	0.377658	-2.34286
Driscoll	DC_120619	2019-12-06	16	ED3092	METFO	1	16	Sample_16 ED3092 D18 metformin 1_5_3	16 ED3092 D18 metformin 1_5	1	9.4141	1.47231	0.024382	0.300355	0	1.17441	0.056594	21.8718	-1.10829	0.377658	-1.48595
Driscoll	DC_120619	2019-12-06	16	ED3092	METFO	1	16	Sample_16 ED3092 D18 metformin 1_5_3	16 ED3092 D18 metformin 1_5	2	48.541	0.883694	0.007266	0.333966	0	2.8509	0.122389	115.864	-0.0606471	0.377658	-0.438306
Driscoll	DC_120619	2019-12-06	16	ED3092	METFO	1	16	Sample_16 ED3092 D18 metformin 1_5_3	16 ED3092 D18 metformin 1_5	3	64.1428	0.571855	0.031309	0.350103	0	4.86689	0.115408	175.47	0.953324	0.377658	0.575666
Driscoll	DC_120619	2019-12-06	20	ED3092	H2O	1	16	Sample_20 ED3092 D15 CTRL 1_1_6	20 ED3092 D15 CTRL 1_1	1	13.3287	1.65496	0.029171	0.398434	0	1.40246	0.038558	24.2876	-1.69645	0.377658	-2.0741
Driscoll	DC_120619	2019-12-06	20	ED3092	H2O	1	16	Sample_20 ED3092 D15 CTRL 1_1_6	20 ED3092 D15 CTRL 1_1	2	34.0751	0.723896	0.025349	0.376409	0.332103	2.39297	0.088256	90.3765	-0.252026	0.377658	-0.629684
Driscoll	DC_120619	2019-12-06	20	ED3092	H2O	1	16	Sample_20 ED3092 D15 CTRL 1_1_6	20 ED3092 D15 CTRL 1_1	3	6.58765	1.8861	0.029449	0.296749	0	0.621076	0.029441	9.8357	-1.71762	0.377658	-2.09528
Driscoll	DC_120619	2019-12-06	20	ED3092	H2O	1	16	Sample_20 ED3092 D15 CTRL 1_1_6	20 ED3092 D15 CTRL 1_1	4	6.81985	1.78004	0.042017	0.409046	0	0.830969	0.040556	13.807	-1.81474	0.377658	-2.1924
Driscoll	DC_120619	2019-12-06	20	ED3092	H2O	1	16	Sample_20 ED3092 D15 CTRL 1_1_6	20 ED3092 D15 CTRL 1_1	5	78.9704	0.612643	0.008146	0.347809	0	3.52314	0.158501	155.628	-0.0550269	0.377658	-0.432685
Driscoll	DC_120619	2019-12-06	20	ED3092	H2O	1	16	Sample_20 ED3092 D15 CTRL 1_1_6	20 ED3092 D15 CTRL 1_1	6	66.7119	0.535203	0.009519	0.394441	0	3.36763	0.095992	177.931	0.203466	0.377658	-0.174193
Driscoll	DC_120619	2019-12-06	20	ED3092	H2O	1	16	Sample_20 ED3092 D15 CTRL 1_2_5	20 ED3092 D15 CTRL 1_2	1	11.7578	1.43363	0.03172	0.371028	0	2.77603	0.06208	36.3937	-0.724273	0.377658	-1.10193
Driscoll	DC_120619	2019-12-06	20	ED3092	H2O	1	16	Sample_20 ED3092 D15 CTRL 1_2_5	20 ED3092 D15 CTRL 1_2	2	33.976	0.950424	0.002313	0.326412	0	2.22276	0.052238	86.8583	-0.621453	0.377658	-0.999112
Driscoll	DC_120619	2019-12-06	20	ED3092	H2O	1	16	Sample_20 ED3092 D15 CTRL 1_2_5	20 ED3092 D15 CTRL 1_2	3	51.413	0.724621	0.000953	0.353273	0	2.94847	0.128722	119.508	-0.0379172	0.377658	-0.415576
Driscoll	DC_120619	2019-12-06	20	ED3092	H2O	1	16	Sample_20 ED3092 D15 CTRL 1_2_5	20 ED3092 D15 CTRL 1_2	4	84.6546	0.728712	0.001645	0.312306	0	4.19	0.194557	185.203	0.638717	0.377658	0.261059
Driscoll	DC_120619	2019-12-06	20	ED3092	H2O	1	16	Sample_20 ED3092 D15 CTRL 1_2_5	20 ED3092 D15 CTRL 1_2	5	21.6992	0.784476	0.006462	0.398411	0	2.11751	0.288627	116.03	1.70311	0.377658	1.32546
Driscoll	DC_120619	2019-12-06	20	ED3092	H2O	1	16	Sample_20 ED3092 D15 CTRL 1_3_6	20 ED3092 D15 CTRL 1_3	1	6.33749	1.85594	0.106087	0.44394	0	1.03107	0.033608	10.58	-1.80911	0.377658	-2.18677
Driscoll	DC_120619	2019-12-06	20	ED3092	H2O	1	16	Sample_20 ED3092 D15 CTRL 1_3_6	20 ED3092 D15 CTRL 1_3	2	8.14524	1.64993	0.043799	0.510813	0.559701	0.874531	0.046706	17.1625	-2.01073	0.377658	-2.38839
Driscoll	DC_120619	2019-12-06	20	ED3092	H2O	1	16	Sample_20 ED3092 D15 CTRL 1_3_6	20 ED3092 D15 CTRL 1_3	3	7.22957	1.75554	0.077369	0.504671	0.674157	0.667395	0.046239	16.0783	-1.9832	0.377658	-2.36086
Driscoll	DC_120619	2019-12-06	20	ED3092	H2O	1	16	Sample_20 ED3092 D15 CTRL 1_3_6	20 ED3092 D15 CTRL 1_3	4	61.5151	0.674895	0.003097	0.40169	0	2.40113	0.111604	147.535	-0.34565	0.377658	-0.723309
Driscoll	DC_120619	2019-12-06	20	ED3092	H2O	1	16	Sample_20 ED3092 D15 CTRL 1_3_6	20 ED3092 D15 CTRL 1_3	5	68.6512	0.513969	0.007108	0.34352	0	2.3787	0.185753	196.142	0.942943	0.377658	0.565284
Driscoll	DC_120619	2019-12-06	20	ED3092	H2O	1	16	Sample_20 ED3092 D15 CTRL 1_3_6	20 ED3092 D15 CTRL 1_3	6	18.3469	1.23581	0.019762	0.457901	0	2.07545	0.058741	51.4801	-1.14091	0.377658	-1.51857
Driscoll	DC_120619	2019-12-06	20	ED3092	METFO	1	16	Sample_20 ED3092 D15 metformin 1_1_5	20 ED3092 D15 metformin 1_1	1	12.2207	1.24803	0.018667	0.3749	0	1.42908	0.057457	32.8469	-1.10911	0.377658	-1.48677
Driscoll	DC_120619	2019-12-06	20	ED3092	METFO	1	16	Sample_20 ED3092 D15 metformin 1_1_5	20 ED3092 D15 metformin 1_1	2	33.741	1.20604	0.002281	0.363746	0	1.37085	0.05024	79.6409	-1.22191	0.377658	-1.59957
Driscoll	DC_120619	2019-12-06	20	ED3092	METFO	1	16	Sample_20 ED3092 D15 metformin 1_1_5	20 ED3092 D15 metformin 1_1	3	8.53947	1.73363	0.064655	0.494037	0	1.15464	0.045954	19.7507	-1.85775	0.377658	-2.23541
Driscoll	DC_120619	2019-12-06	20	ED3092	METFO	1	16	Sample_20 ED3092 D15 metformin 1_1_5	20 ED3092 D15 metformin 1_1	4	8.49671	1.74359	0.011893	0.444208	0	0.528513	0.033428	13.9016	-2.18661	0.377658	-2.56426
Driscoll	DC_120619	2019-12-06	20	ED3092	METFO	1	16	Sample_20 ED3092 D15 metformin 1_1_5	20 ED3092 D15 metformin 1_1	5	67.0924	1.04476	0.007103	0.358048	0	1.5748	0.122129	131.25	-1.00227	0.377658	-1.37993
Driscoll	DC_120619	2019-12-06	20	ED3092	METFO	1	16	Sample_20 ED3092 D15 metformin 1_2_6	20 ED3092 D15 metformin 1_2	1	67.8983	0.782034	0.013351	0.326216	0	3.47123	0.167489	147.963	0.276902	0.377658	-0.100756
Driscoll	DC_120619	2019-12-06	20	ED3092	METFO	1	16	Sample_20 ED3092 D15 metformin 1_2_6	20 ED3092 D15 metformin 1_2	2	66.7575	0.932255	0.02255	0.344667	0	2.66711	0.125881	141.021	-0.383125	0.377658	-0.760783
Driscoll	DC_120619	2019-12-06	20	ED3092	METFO	1	16	Sample_20 ED3092 D15 metformin 1_2_6	20 ED3092 D15 metformin 1_2	3	68.3501	0.834667	0.006383	0.351349	0	2.03715	0.118743	128.882	-0.855634	0.377658	-1.23329
Driscoll	DC_120619	2019-12-06	20	ED3092	METFO	1	16	Sample_20 ED3092 D15 metformin 1_2_6	20 ED3092 D15 metformin 1_2	4	67.5211	1.13251	0.011327	0.334134	0	2.405	0.123504	133.176	-0.730293	0.377658	-1.10795
Driscoll	DC_120619	2019-12-06	20	ED3092	METFO	1	16	Sample_20 ED3092 D15 metformin 1_2_6	20 ED3092 D15 metformin 1_2	5	67.9284	0.804316	0.017678	0.409156	0	2.44676	0.134499	145.326	-0.513907	0.377658	-0.891566
Driscoll	DC_120619	2019-12-06	20	ED3092	METFO	1	16	Sample_20 ED3092 D15 metformin 1_2_6	20 ED3092 D15 metformin 1_2	6	67.6044	0.96081	0.0053	0.341782	0	2.72256	0.136938	147.471	-0.28458	0.377658	-0.662239
Driscoll	DC_120619	2019-12-06	20	ED3092	METFO	1	16	Sample_20 ED3092 D15 metformin 1_3_6	20 ED3092 D15 metformin 1_3	1	60.8515	1.26821	0.025229	0.301099	0	2.50514	0.078686	110.311	-1.03936	0.377658	-1.41702
Driscoll	DC_120619	2019-12-06	20	ED3092	METFO	1	16	Sample_20 ED3092 D15 metformin 1_3_6	20 ED3092 D15 metformin 1_3	2	35.3136	0.675471	0.003939	0.326813	0	3.1361	0.083182	124.757	0.522714	0.377658	0.145056
Driscoll	DC_120619	2019-12-06	20	ED3092	METFO	1	16	Sample_20 ED3092 D15 metformin 1_3_6	20 ED3092 D15 metformin 1_3	3	18.1124	1.4763	0.00864	0.422617	0	0.595686	0.039014	31.3074	-2.0026	0.377658	-2.38026
Driscoll	DC_120619	2019-12-06	20	ED3092	METFO	1	16	Sample_20 ED3092 D15 metformin 1_3_6	20 ED3092 D15 metformin 1_3	4	6.8324	1.89476	0.041976	0.466006	0	0.481199	0.033438	10.9425	-2.25012	0.377658	-2.62778
Driscoll	DC_120619	2019-12-06	20	ED3092	METFO	1	16	Sample_20 ED3092 D15 metformin 1_3_6	20 ED3092 D15 metformin 1_3	5	48.4904	0.919226	0.025116	0.490554	0	2.08624	0.103856	106.197	-1.01366	0.377658	-1.39132
Driscoll	DC_120619	2019-12-06	20	ED3092	METFO	1	16	Sample_20 ED3092 D15 metformin 1_3_6	20 ED3092 D15 metformin 1_3	6	66.7886	0.950433	0.00256	0.422681	0	2.1102	0.128229	137.529	-0.894348	0.377658	-1.27201
Driscoll	DC_121219	2019-12-12	4	ED3092	H2O	2	8	Sample_4 ED3092 D10 CTRL 2_1_5	4 ED3092 D10 CTRL 2_1	1	68.8962	0.635005	0.017816	0.281961	0	4.85776	0.136166	239.825	2.08691	0.377658	1.70925
Driscoll	DC_121219	2019-12-12	4	ED3092	H2O	2	8	Sample_4 ED3092 D10 CTRL 2_1_5	4 ED3092 D10 CTRL 2_1	2	66.3159	0.648136	0.005103	0.316543	0	3.13502	0.171513	203.65	1.2516	0.377658	0.873939
Driscoll	DC_121219	2019-12-12	4	ED3092	H2O	2	8	Sample_4 ED3092 D10 CTRL 2_1_5	4 ED3092 D10 CTRL 2_1	3	52.1405	1.02113	0.006657	0.335445	0	2.80945	0.102525	114.394	-0.445419	0.377658	-0.823077
Driscoll	DC_121219	2019-12-12	4	ED3092	H2O	2	8	Sample_4 ED3092 D10 CTRL 2_1_5	4 ED3092 D10 CTRL 2_1	4	66.2868	0.558477	0.007349	0.308138	0	4.44156	0.154754	201.64	1.5193	0.377658	1.14164
Driscoll	DC_121219	2019-12-12	4	ED3092	H2O	2	8	Sample_4 ED3092 D10 CTRL 2_1_5	4 ED3092 D10 CTRL 2_1	5	73.0064	0.662848	0.010234	0.366778	0	5.88352	0.212949	211.122	1.91161	0.377658	1.53395
Driscoll	DC_121219	2019-12-12	4	ED3092	H2O	2	8	Sample_4 ED3092 D10 CTRL 2_2_5	4 ED3092 D10 CTRL 2_2	1	68.6247	0.575757	0.017265	0.336104	0	5.32242	0.203092	209.931	2.027	0.377658	1.64934
Driscoll	DC_121219	2019-12-12	4	ED3092	H2O	2	8	Sample_4 ED3092 D10 CTRL 2_2_5	4 ED3092 D10 CTRL 2_2	2	83.2885	0.615318	0.00919	0.322946	0	6.00858	0.09555	386.455	3.7506	0.377658	3.37294
Driscoll	DC_121219	2019-12-12	4	ED3092	H2O	2	8	Sample_4 ED3092 D10 CTRL 2_2_5	4 ED3092 D10 CTRL 2_2	3	99.9894	0.532236	0.009152	0.311709	0	7.33192	0.196631	285.984	2.59792	0.377658	2.22026
Driscoll	DC_121219	2019-12-12	4	ED3092	H2O	2	8	Sample_4 ED3092 D10 CTRL 2_2_5	4 ED3092 D10 CTRL 2_2	4	68.3067	0.502941	0.024529	0.317319	0	5.56829	0.213364	202.497	2.17516	0.377658	1.7975
Driscoll	DC_121219	2019-12-12	4	ED3092	H2O	2	8	Sample_4 ED3092 D10 CTRL 2_2_5	4 ED3092 D10 CTRL 2_2	5	67.5187	0.762932	0.001901	0.349189	0	4.70521	0.184423	186.996	1.23	0.377658	0.852343
Driscoll	DC_121219	2019-12-12	4	ED3092	H2O	2	8	Sample_4 ED3092 D10 CTRL 2_3_5	4 ED3092 D10 CTRL 2_3	1	67.6395	0.641441	0.004648	0.357602	0	5.32979	0.191416	178.883	1.34588	0.377658	0.968221
Driscoll	DC_121219	2019-12-12	4	ED3092	H2O	2	8	Sample_4 ED3092 D10 CTRL 2_3_5	4 ED3092 D10 CTRL 2_3	2	60.6428	0.139389	0.038239	0.385192	0	4.34495	0.132693	167.095	1.08561	0.377658	0.70795
Driscoll	DC_121219	2019-12-12	4	ED3092	H2O	2	8	Sample_4 ED3092 D10 CTRL 2_3_5	4 ED3092 D10 CTRL 2_3	3	77.8806	0.513208	0.003803	0.295834	0	7.02305	0.200994	236.135	2.63335	0.377658	2.25569
Driscoll	DC_121219	2019-12-12	4	ED3092	H2O	2	8	Sample_4 ED3092 D10 CTRL 2_3_5	4 ED3092 D10 CTRL 2_3	4	44.6813	0.666293	0.002683	0.319816	0	2.54826	0.059345	100.611	-0.492287	0.377658	-0.869945
Driscoll	DC_121219	2019-12-12	4	ED3092	H2O	2	8	Sample_4 ED3092 D10 CTRL 2_3_5	4 ED3092 D10 CTRL 2_3	5	92.1142	0.481961	0.000508	0.283829	0	7.24511	0.233145	265.224	2.87722	0.377658	2.49956
Driscoll	DC_121219	2019-12-12	4	ED3092	METFO	2	8	Sample_4 ED3092 D10 metformin 2_1_5	4 ED3092 D10 metformin 2_1	1	67.8464	0.45752	0.003759	0.285876	0	5.02976	0.228822	188.005	1.99755	0.377658	1.6199
Driscoll	DC_121219	2019-12-12	4	ED3092	METFO	2	8	Sample_4 ED3092 D10 metformin 2_1_5	4 ED3092 D10 metformin 2_1	2	66.3819	0.575728	0.001342	0.311819	0	4.54375	0.182289	193.778	1.55659	0.377658	1.17893
Driscoll	DC_121219	2019-12-12	4	ED3092	METFO	2	8	Sample_4 ED3092 D10 metformin 2_1_5	4 ED3092 D10 metformin 2_1	3	75.3763	0.668372	0.008803	0.285674	0	3.89888	0.159108	177.558	0.70498	0.377658	0.327321
Driscoll	DC_121219	2019-12-12	4	ED3092	METFO	2	8	Sample_4 ED3092 D10 metformin 2_1_5	4 ED3092 D10 metformin 2_1	4	68.8736	0.451406	0.013049	0.285904	0	3.83006	0.185683	196.165	1.5398	0.377658	1.16215
Driscoll	DC_121219	2019-12-12	4	ED3092	METFO	2	8	Sample_4 ED3092 D10 metformin 2_1_5	4 ED3092 D10 metformin 2_1	5	82.4795	0.449227	0.01598	0.354561	0	11.925	0.202888	196.584	2.93163	0.377658	2.55397
Driscoll	DC_121219	2019-12-12	4	ED3092	METFO	2	8	Sample_4 ED3092 D10 metformin 2_2_5	4 ED3092 D10 metformin 2_2	1	68.3169	0.542594	0.01312	0.296151	0	6.97226	0.183633	202.454	2.33899	0.377658	1.96133
Driscoll	DC_121219	2019-12-12	4	ED3092	METFO	2	8	Sample_4 ED3092 D10 metformin 2_2_5	4 ED3092 D10 metformin 2_2	2	41.8558	1.10679	0.007862	0.494748	0	2.49464	0.083082	114.076	-0.847634	0.377658	-1.22529
Driscoll	DC_121219	2019-12-12	4	ED3092	METFO	2	8	Sample_4 ED3092 D10 metformin 2_2_5	4 ED3092 D10 metformin 2_2	3	101.198	0.553752	0.002103	0.297919	0	7.43647	0.27418	277.37	2.96431	0.377658	2.58665
Driscoll	DC_121219	2019-12-12	4	ED3092	METFO	2	8	Sample_4 ED3092 D10 metformin 2_2_5	4 ED3092 D10 metformin 2_2	4	83.7213	0.384224	0.007672	0.277561	0	4.09883	0.218838	219.804	1.69366	0.377658	1.316
Driscoll	DC_121219	2019-12-12	4	ED3092	METFO	2	8	Sample_4 ED3092 D10 metformin 2_2_5	4 ED3092 D10 metformin 2_2	5	76.8871	0.476409	0.00565	0.405411	0	5.08227	0.21274	230.003	1.8303	0.377658	1.45264
Driscoll	DC_121219	2019-12-12	4	ED3092	METFO	2	8	Sample_4 ED3092 D10 metformin 2_3_5	4 ED3092 D10 metformin 2_3	1	76.4849	0.54252	0.016182	0.293582	0	6.68692	0.195097	193.569	1.91318	0.377658	1.53552
Driscoll	DC_121219	2019-12-12	4	ED3092	METFO	2	8	Sample_4 ED3092 D10 metformin 2_3_5	4 ED3092 D10 metformin 2_3	2	69.2605	0.548678	0.029749	0.300149	0	5.82869	0.18441	171.782	1.57017	0.377658	1.19251
Driscoll	DC_121219	2019-12-12	4	ED3092	METFO	2	8	Sample_4 ED3092 D10 metformin 2_3_5	4 ED3092 D10 metformin 2_3	3	95.7983	0.477386	0.016028	0.291676	0	7.24406	0.273268	289.689	3.41685	0.377658	3.03919
Driscoll	DC_121219	2019-12-12	4	ED3092	METFO	2	8	Sample_4 ED3092 D10 metformin 2_3_5	4 ED3092 D10 metformin 2_3	4	84.2612	0.529944	0.001471	0.300118	0	7.29299	0.237876	260.435	3.06014	0.377658	2.68248
Driscoll	DC_121219	2019-12-12	4	ED3092	METFO	2	8	Sample_4 ED3092 D10 metformin 2_3_5	4 ED3092 D10 metformin 2_3	5	72.2747	0.396422	0.005647	0.302412	0	4.80693	0.228412	215.007	2.18935	0.377658	1.81169
Driscoll	DC_121219	2019-12-12	23	ED3092	H2O	2	8	Sample_23 ED3092 D10 CRTL 2-1_3	23 ED3092 D10 CRTL 2-1	1	67.4292	0.591147	0.00055	0.375588	0	5.1953	0.226661	214.203	2.07228	0.377658	1.69462
Driscoll	DC_121219	2019-12-12	23	ED3092	H2O	2	8	Sample_23 ED3092 D10 CRTL 2-1_3	23 ED3092 D10 CRTL 2-1	2	67.5826	0.586986	0.030275	0.362801	0	5.51784	0.197089	212.768	2.06419	0.377658	1.68654
Driscoll	DC_121219	2019-12-12	23	ED3092	H2O	2	8	Sample_23 ED3092 D10 CRTL 2-1_3	23 ED3092 D10 CRTL 2-1	3	68.1702	0.607422	0.013795	0.38833	0	7.49105	0.225106	237.014	2.95455	0.377658	2.57689
Driscoll	DC_121219	2019-12-12	23	ED3092	H2O	2	8	Sample_23 ED3092 D10 CRTL 2-2_3	23 ED3092 D10 CRTL 2-2	1	45.0833	0.549998	0.008798	0.430114	0	2.05345	0.149523	141.062	0.325748	0.377658	-0.0519109
Driscoll	DC_121219	2019-12-12	23	ED3092	H2O	2	8	Sample_23 ED3092 D10 CRTL 2-2_3	23 ED3092 D10 CRTL 2-2	2	17.0559	0.227936	0.000215	0.550543	2.88355	2.38058	0.084154	58.2367	-0.487255	0.377658	-0.864913
Driscoll	DC_121219	2019-12-12	23	ED3092	H2O	2	8	Sample_23 ED3092 D10 CRTL 2-2_3	23 ED3092 D10 CRTL 2-2	3	33.7048	0.612945	0.005167	0.395103	0	3.47718	0.228023	114.198	1.26436	0.377658	0.886705
Driscoll	DC_121219	2019-12-12	23	ED3092	H2O	2	8	Sample_23 ED3092 D10 CRTL 2-3_3	23 ED3092 D10 CRTL 2-3	1	21.5819	0.773127	0.003244	0.444828	0	2.21105	0.053773	73.832	-0.648618	0.377658	-1.02628
Driscoll	DC_121219	2019-12-12	23	ED3092	H2O	2	8	Sample_23 ED3092 D10 CRTL 2-3_3	23 ED3092 D10 CRTL 2-3	2	67.1417	0.557684	0.007878	0.367932	0	3.68077	0.19207	201.157	1.33927	0.377658	0.961615
Driscoll	DC_121219	2019-12-12	23	ED3092	H2O	2	8	Sample_23 ED3092 D10 CRTL 2-3_3	23 ED3092 D10 CRTL 2-3	3	31.2197	0.400581	0.005644	0.418699	0.670391	2.40827	0.154379	100.477	0.444255	0.377658	0.0665964
Driscoll	DC_121219	2019-12-12	23	ED3092	H2O	2	8	Sample_23 ED3092 D10 CRTL 2-4_3	23 ED3092 D10 CRTL 2-4	1	68.1747	0.562182	0.002517	0.310831	0	6.26586	0.093479	319.834	3.35599	0.377658	2.97833
Driscoll	DC_121219	2019-12-12	23	ED3092	H2O	2	8	Sample_23 ED3092 D10 CRTL 2-4_3	23 ED3092 D10 CRTL 2-4	2	66.8212	0.593756	0.000916	0.326341	0	4.78611	0.179994	189.038	1.44917	0.377658	1.07152
Driscoll	DC_121219	2019-12-12	23	ED3092	H2O	2	8	Sample_23 ED3092 D10 CRTL 2-4_3	23 ED3092 D10 CRTL 2-4	3	67.8086	0.456007	0.018133	0.348593	0	5.01849	0.200182	202.43	1.87259	0.377658	1.49493
Driscoll	DC_121219	2019-12-12	23	ED3092	H2O	2	8	Sample_23 ED3092 D10 CRTL 2-5_3	23 ED3092 D10 CRTL 2-5	1	67.05	0.594095	0.02205	0.36374	0	3.99553	0.13087	187.721	0.83944	0.377658	0.461781
Driscoll	DC_121219	2019-12-12	23	ED3092	H2O	2	8	Sample_23 ED3092 D10 CRTL 2-5_3	23 ED3092 D10 CRTL 2-5	2	68.4658	0.462741	0.010404	0.307887	0	2.47924	0.206873	198.503	1.3099	0.377658	0.932238
Driscoll	DC_121219	2019-12-12	23	ED3092	H2O	2	8	Sample_23 ED3092 D10 CRTL 2-5_3	23 ED3092 D10 CRTL 2-5	3	33.8418	1.07831	0.000359	0.515118	0	1.71187	0.130166	105.675	-0.638672	0.377658	-1.01633
Driscoll	DC_121219	2019-12-12	23	ED3092	METFO	2	8	Sample_23 ED3092 D10 METFORMIN 2-1_3	23 ED3092 D10 METFORMIN 2-1	1	66.1856	0.362851	0.005638	0.328399	0	4.25684	0.172198	203.824	1.66545	0.377658	1.28779
Driscoll	DC_121219	2019-12-12	23	ED3092	METFO	2	8	Sample_23 ED3092 D10 METFORMIN 2-1_3	23 ED3092 D10 METFORMIN 2-1	2	63.3566	0.417782	0.008372	0.328611	0	4.58688	0.128079	166.498	0.94353	0.377658	0.565872
Driscoll	DC_121219	2019-12-12	23	ED3092	METFO	2	8	Sample_23 ED3092 D10 METFORMIN 2-1_3	23 ED3092 D10 METFORMIN 2-1	3	67.2666	0.36961	0.007139	0.297022	0	3.53777	0.176224	189.764	1.35476	0.377658	0.977097
Driscoll	DC_121219	2019-12-12	23	ED3092	METFO	2	8	Sample_23 ED3092 D10 METFORMIN 2-2_2	23 ED3092 D10 METFORMIN 2-2	1	66.0091	0.421831	0.001937	0.345082	0	4.30634	0.084577	194.959	0.864966	0.377658	0.487308
Driscoll	DC_121219	2019-12-12	23	ED3092	METFO	2	8	Sample_23 ED3092 D10 METFORMIN 2-2_2	23 ED3092 D10 METFORMIN 2-2	2	61.4071	0.437879	0.000385	0.41661	0	6.55352	0.231009	223.14	2.7553	0.377658	2.37764
Driscoll	DC_121219	2019-12-12	23	ED3092	METFO	2	8	Sample_23 ED3092 D10 METFORMIN 2-3_3	23 ED3092 D10 METFORMIN 2-3	1	60.8769	0.591093	0.011967	0.432933	0	3.52102	0.126988	179.678	0.539789	0.377658	0.162131
Driscoll	DC_121219	2019-12-12	23	ED3092	METFO	2	8	Sample_23 ED3092 D10 METFORMIN 2-3_3	23 ED3092 D10 METFORMIN 2-3	2	47.2978	0.33852	0.010281	0.413725	0	2.49545	0.135384	130.455	0.268977	0.377658	-0.108681
Driscoll	DC_121219	2019-12-12	23	ED3092	METFO	2	8	Sample_23 ED3092 D10 METFORMIN 2-3_3	23 ED3092 D10 METFORMIN 2-3	3	11.2705	1.37407	0.010316	0.440361	0.72	1.20306	0.037558	24.4068	-1.69836	0.377658	-2.07602
Driscoll	DC_121219	2019-12-12	23	ED3092	METFO	2	8	Sample_23 ED3092 D10 METFORMIN 2-4_3	23 ED3092 D10 METFORMIN 2-4	1	67.3275	0.461129	0.002169	0.311345	0	5.42145	0.193793	208.762	2.12229	0.377658	1.74463
Driscoll	DC_121219	2019-12-12	23	ED3092	METFO	2	8	Sample_23 ED3092 D10 METFORMIN 2-4_3	23 ED3092 D10 METFORMIN 2-4	2	67.4199	0.66576	0.004191	0.343886	0	4.2824	0.196657	207.554	1.61769	0.377658	1.24003
Driscoll	DC_121219	2019-12-12	23	ED3092	METFO	2	8	Sample_23 ED3092 D10 METFORMIN 2-4_3	23 ED3092 D10 METFORMIN 2-4	3	67.4497	0.516189	0.012452	0.376857	0	3.64843	0.139365	262.398	1.95727	0.377658	1.57961
Driscoll	DC_121219	2019-12-12	23	ED3092	METFO	2	8	Sample_23 ED3092 D10 METFORMIN 2-5_1	23 ED3092 D10 METFORMIN 2-5	1	67.4453	0.378157	0.01053	0.315839	0	6.28013	0.205971	220.362	2.65322	0.377658	2.27556
Driscoll	DC_121219	2019-12-12	16	ED3092	H2O	2	8	Sample_16 ED3092 D10 CTRL 2_1_3	16 ED3092 D10 CTRL 2_1	1	50.7453	0.513449	0.000186	0.347029	0	4.30907	0.163696	183.011	1.70602	0.377658	1.32836
Driscoll	DC_121219	2019-12-12	16	ED3092	H2O	2	8	Sample_16 ED3092 D10 CTRL 2_1_3	16 ED3092 D10 CTRL 2_1	2	66.4301	0.792827	0.005267	0.293542	0	3.4611	0.166655	171.008	0.770287	0.377658	0.392628
Driscoll	DC_121219	2019-12-12	16	ED3092	H2O	2	8	Sample_16 ED3092 D10 CTRL 2_1_3	16 ED3092 D10 CTRL 2_1	3	66.8599	0.39203	0.000827	0.343187	0	7.23802	0.197392	210.955	2.57668	0.377658	2.19902
Driscoll	DC_121219	2019-12-12	16	ED3092	H2O	2	8	Sample_16 ED3092 D10 CTRL 2_2_3	16 ED3092 D10 CTRL 2_2	1	61.0647	0.464601	0.011268	0.306757	0	5.90596	0.168632	186.28	1.99408	0.377658	1.61642
Driscoll	DC_121219	2019-12-12	16	ED3092	H2O	2	8	Sample_16 ED3092 D10 CTRL 2_2_3	16 ED3092 D10 CTRL 2_2	2	28.7787	0.782321	0.028361	0.451736	0	3.1503	0.091232	115.285	0.269665	0.377658	-0.107994
Driscoll	DC_121219	2019-12-12	16	ED3092	H2O	2	8	Sample_16 ED3092 D10 CTRL 2_2_3	16 ED3092 D10 CTRL 2_2	3	65.9498	0.591662	0.001613	0.326567	0	2.07022	0.156239	188.621	0.649464	0.377658	0.271806
Driscoll	DC_121219	2019-12-12	16	ED3092	H2O	2	8	Sample_16 ED3092 D10 CTRL 2_3_3	16 ED3092 D10 CTRL 2_3	1	63.9736	0.488446	0.017428	0.364526	0	6.71061	0.197282	189.342	2.13349	0.377658	1.75583
Driscoll	DC_121219	2019-12-12	16	ED3092	H2O	2	8	Sample_16 ED3092 D10 CTRL 2_3_3	16 ED3092 D10 CTRL 2_3	2	31.7461	0.925512	0.005253	0.454593	0	1.58622	0.070655	74.5723	-1.17527	0.377658	-1.55292
Driscoll	DC_121219	2019-12-12	16	ED3092	H2O	2	8	Sample_16 ED3092 D10 CTRL 2_3_3	16 ED3092 D10 CTRL 2_3	3	66.2794	0.608413	0.008019	0.342549	0	5.54625	0.142163	169.088	1.04909	0.377658	0.671435
Driscoll	DC_121219	2019-12-12	16	ED3092	H2O	2	8	Sample_16 ED3092 D10 CTRL 2_4_3	16 ED3092 D10 CTRL 2_4	1	10.3367	1.41796	0.015114	0.386109	0	2.03149	0.061214	27.8177	-1.08967	0.377658	-1.46733
Driscoll	DC_121219	2019-12-12	16	ED3092	H2O	2	8	Sample_16 ED3092 D10 CTRL 2_4_3	16 ED3092 D10 CTRL 2_4	2	36.2479	0.721021	9.5e-05	0.419127	0	4.96273	0.108025	106.978	0.473231	0.377658	0.0955725
Driscoll	DC_121219	2019-12-12	16	ED3092	H2O	2	8	Sample_16 ED3092 D10 CTRL 2_4_3	16 ED3092 D10 CTRL 2_4	3	55.2629	0.362219	0.015068	0.35213	0	4.37577	0.255618	234.861	3.09994	0.377658	2.72228
Driscoll	DC_121219	2019-12-12	16	ED3092	H2O	2	8	Sample_16 ED3092 D10 CTRL 2_5_3	16 ED3092 D10 CTRL 2_5	1	36.5805	0.61508	0.002995	0.371077	0	3.7355	0.070682	132.978	0.555644	0.377658	0.177986
Driscoll	DC_121219	2019-12-12	16	ED3092	H2O	2	8	Sample_16 ED3092 D10 CTRL 2_5_3	16 ED3092 D10 CTRL 2_5	2	49.9562	0.608691	0.012136	0.339864	0	2.28273	0.122391	113.853	-0.135033	0.377658	-0.512692
Driscoll	DC_121219	2019-12-12	16	ED3092	H2O	2	8	Sample_16 ED3092 D10 CTRL 2_5_3	16 ED3092 D10 CTRL 2_5	3	67.7762	0.700954	0.012593	0.313896	0	4.58732	0.206332	206.087	1.82591	0.377658	1.44826
Driscoll	DC_121219	2019-12-12	16	ED3092	METFO	2	8	Sample_16 ED3092 D10 metformin 2_1_3	16 ED3092 D10 metformin 2_1	1	66.2006	0.507062	0.006271	0.288177	0	3.66456	0.173264	180.005	1.19977	0.377658	0.822112
Driscoll	DC_121219	2019-12-12	16	ED3092	METFO	2	8	Sample_16 ED3092 D10 metformin 2_1_3	16 ED3092 D10 metformin 2_1	2	51.2174	0.600557	0.002262	0.32951	0	4.62981	0.097181	126.664	0.445663	0.377658	0.0680049
Driscoll	DC_121219	2019-12-12	16	ED3092	METFO	2	8	Sample_16 ED3092 D10 metformin 2_1_3	16 ED3092 D10 metformin 2_1	3	66.2656	0.613849	0.002488	0.327697	0	7.95482	0.215232	228.785	3.10914	0.377658	2.73148
Driscoll	DC_121219	2019-12-12	16	ED3092	METFO	2	8	Sample_16 ED3092 D10 metformin 2_2_3	16 ED3092 D10 metformin 2_2	1	52.1534	0.462386	0.003166	0.32716	0	3.89226	0.188776	173.709	1.67135	0.377658	1.29369
Driscoll	DC_121219	2019-12-12	16	ED3092	METFO	2	8	Sample_16 ED3092 D10 metformin 2_2_3	16 ED3092 D10 metformin 2_2	2	66.2998	0.616157	0.002822	0.348788	0	3.72964	0.195196	200.694	1.41159	0.377658	1.03393
Driscoll	DC_121219	2019-12-12	16	ED3092	METFO	2	8	Sample_16 ED3092 D10 metformin 2_2_3	16 ED3092 D10 metformin 2_2	3	16.9801	1.50437	0.002937	0.4103	0	1.1219	0.053996	38.8734	-1.60258	0.377658	-1.98024
Driscoll	DC_121219	2019-12-12	16	ED3092	METFO	2	8	Sample_16 ED3092 D10 metformin 2_3_2	16 ED3092 D10 metformin 2_3	1	43.6432	0.310128	0.003923	0.372699	0	2.14506	0.073534	128.036	0.00747768	0.377658	-0.370181
Driscoll	DC_121219	2019-12-12	16	ED3092	METFO	2	8	Sample_16 ED3092 D10 metformin 2_3_2	16 ED3092 D10 metformin 2_3	2	36.8808	0.970532	0.017191	0.377868	0	1.70999	0.113963	91.1306	-0.520767	0.377658	-0.898425
Driscoll	DC_121219	2019-12-12	16	ED3092	METFO	2	8	Sample_16 ED3092 D10 metformin 2_4_3	16 ED3092 D10 metformin 2_4	1	66.7303	0.69505	0.007519	0.323981	0	4.08109	0.174411	184.462	1.13881	0.377658	0.761155
Driscoll	DC_121219	2019-12-12	16	ED3092	METFO	2	8	Sample_16 ED3092 D10 metformin 2_4_3	16 ED3092 D10 metformin 2_4	2	28.8265	0.769153	0.026393	0.627949	3.36449	2.62213	0.094999	111.967	-0.419342	0.377658	-0.797
Driscoll	DC_121219	2019-12-12	16	ED3092	METFO	2	8	Sample_16 ED3092 D10 metformin 2_4_3	16 ED3092 D10 metformin 2_4	3	64.7856	0.638148	0.005731	0.331702	0	2.98527	0.133162	174.333	0.508495	0.377658	0.130837
Driscoll	DC_121219	2019-12-12	16	ED3092	METFO	2	8	Sample_16 ED3092 D10 metformin 2_5_3	16 ED3092 D10 metformin 2_5	1	65.7603	0.618458	0.007292	0.326663	0	4.12296	0.140995	178.854	0.909833	0.377658	0.532175
Driscoll	DC_121219	2019-12-12	16	ED3092	METFO	2	8	Sample_16 ED3092 D10 metformin 2_5_3	16 ED3092 D10 metformin 2_5	2	50.9768	0.655735	0.0036	0.36851	0	6.33797	0.110319	178.12	1.62717	0.377658	1.24951
Driscoll	DC_121219	2019-12-12	16	ED3092	METFO	2	8	Sample_16 ED3092 D10 metformin 2_5_3	16 ED3092 D10 metformin 2_5	3	82.7959	0.644795	0.003549	0.33691	0.571429	7.50975	0.259604	265.142	3.21518	0.377658	2.83753
Driscoll	DC_121219	2019-12-12	20	ED3092	H2O	2	8	Sample_20 ED3092 D10 CTRL 2_1_4	20 ED3092 D10 CTRL 2_1	1	67.7077	0.434458	0.001447	0.369997	0	6.03623	0.231879	204.942	2.26695	0.377658	1.88929
Driscoll	DC_121219	2019-12-12	20	ED3092	H2O	2	8	Sample_20 ED3092 D10 CTRL 2_1_4	20 ED3092 D10 CTRL 2_1	2	66.8352	0.557449	0.005119	0.353382	0	8.82645	0.162112	182.716	2.17246	0.377658	1.79481
Driscoll	DC_121219	2019-12-12	20	ED3092	H2O	2	8	Sample_20 ED3092 D10 CTRL 2_1_4	20 ED3092 D10 CTRL 2_1	3	59.0393	0.542717	0.012253	0.271551	0	4.54547	0.057594	160.015	0.659249	0.377658	0.28159
Driscoll	DC_121219	2019-12-12	20	ED3092	H2O	2	8	Sample_20 ED3092 D10 CTRL 2_1_4	20 ED3092 D10 CTRL 2_1	4	51.0519	0.613881	0.005523	0.421346	0	3.8008	0.146495	136.429	0.422848	0.377658	0.0451899
Driscoll	DC_121219	2019-12-12	20	ED3092	H2O	2	8	Sample_20 ED3092 D10 CTRL 2_2_3	20 ED3092 D10 CTRL 2_2	1	65.8562	0.606293	0.006389	0.344838	0	5.44145	0.159307	157.218	0.951223	0.377658	0.573565
Driscoll	DC_121219	2019-12-12	20	ED3092	H2O	2	8	Sample_20 ED3092 D10 CTRL 2_2_3	20 ED3092 D10 CTRL 2_2	2	68.0035	0.650784	0.009575	0.288931	0	5.10227	0.198454	203.88	1.96044	0.377658	1.58278
Driscoll	DC_121219	2019-12-12	20	ED3092	H2O	2	8	Sample_20 ED3092 D10 CTRL 2_2_3	20 ED3092 D10 CTRL 2_2	3	66.0666	0.595499	0.012864	0.331636	0	4.64881	0.168005	165.775	1.01108	0.377658	0.633421
Driscoll	DC_121219	2019-12-12	20	ED3092	H2O	2	8	Sample_20 ED3092 D10 CTRL 2_3_4	20 ED3092 D10 CTRL 2_3	1	82.6676	0.673418	0.003421	0.298954	0	5.20679	0.237882	233.072	2.09567	0.377658	1.71801
Driscoll	DC_121219	2019-12-12	20	ED3092	H2O	2	8	Sample_20 ED3092 D10 CTRL 2_3_4	20 ED3092 D10 CTRL 2_3	2	82.8719	0.724968	0.009215	0.30514	0	5.54437	0.228901	226.022	1.96748	0.377658	1.58982
Driscoll	DC_121219	2019-12-12	20	ED3092	H2O	2	8	Sample_20 ED3092 D10 CTRL 2_3_4	20 ED3092 D10 CTRL 2_3	3	99.645	0.680893	0.016178	0.279655	0	6.53107	0.24923	268.77	2.52873	0.377658	2.15107
Driscoll	DC_121219	2019-12-12	20	ED3092	H2O	2	8	Sample_20 ED3092 D10 CTRL 2_3_4	20 ED3092 D10 CTRL 2_3	4	7.75758	1.89687	0.044014	0.455147	0	0.620559	0.035762	13.5135	-2.15277	0.377658	-2.53042
Driscoll	DC_121219	2019-12-12	20	ED3092	H2O	2	8	Sample_20 ED3092 D10 CTRL 2_4_3	20 ED3092 D10 CTRL 2_4	1	84.9694	0.559243	0.003987	0.3249	0	6.57716	0.257799	263.135	2.93894	0.377658	2.56128
Driscoll	DC_121219	2019-12-12	20	ED3092	H2O	2	8	Sample_20 ED3092 D10 CTRL 2_4_3	20 ED3092 D10 CTRL 2_4	2	65.9596	0.518913	0.007414	0.399679	0	4.12401	0.100091	193.519	0.67992	0.377658	0.302261
Driscoll	DC_121219	2019-12-12	20	ED3092	H2O	2	8	Sample_20 ED3092 D10 CTRL 2_4_3	20 ED3092 D10 CTRL 2_4	3	67.6144	0.511266	0.009103	0.274494	0	3.75172	0.185595	190.273	1.46526	0.377658	1.08761
Driscoll	DC_121219	2019-12-12	20	ED3092	METFO	2	8	Sample_20 ED3092 D10 metformin 2_1_5	20 ED3092 D10 metformin 2_1	1	66.8838	0.656919	0.001301	0.33351	0	3.9358	0.183158	176.576	0.999786	0.377658	0.622127
Driscoll	DC_121219	2019-12-12	20	ED3092	METFO	2	8	Sample_20 ED3092 D10 metformin 2_1_5	20 ED3092 D10 metformin 2_1	2	68.5986	0.636417	0.001264	0.287182	0	4.85378	0.181018	187.868	1.49494	0.377658	1.11728
Driscoll	DC_121219	2019-12-12	20	ED3092	METFO	2	8	Sample_20 ED3092 D10 metformin 2_1_5	20 ED3092 D10 metformin 2_1	3	60.5672	0.895743	0.000328	0.289922	0	2.55158	0.133246	145.501	0.0770704	0.377658	-0.300588
Driscoll	DC_121219	2019-12-12	20	ED3092	METFO	2	8	Sample_20 ED3092 D10 metformin 2_1_5	20 ED3092 D10 metformin 2_1	4	66.1809	0.543155	0.003714	0.316463	0	3.519	0.183918	191.953	1.30246	0.377658	0.9248
Driscoll	DC_121219	2019-12-12	20	ED3092	METFO	2	8	Sample_20 ED3092 D10 metformin 2_1_5	20 ED3092 D10 metformin 2_1	5	69.0956	0.549687	0.00148	0.281479	0	6.56336	0.214988	201.14	2.40378	0.377658	2.02612
Driscoll	DC_121219	2019-12-12	20	ED3092	METFO	2	8	Sample_20 ED3092 D10 metformin 2_2_2	20 ED3092 D10 metformin 2_2	1	54.7265	0.432926	0.009968	0.313954	0	4.089	0.16522	175.747	1.58223	0.377658	1.20458
Driscoll	DC_121219	2019-12-12	20	ED3092	METFO	2	8	Sample_20 ED3092 D10 metformin 2_2_2	20 ED3092 D10 metformin 2_2	2	61.2621	0.436987	0.006279	0.455133	0	2.55751	0.084783	161.998	-0.277179	0.377658	-0.654837
Driscoll	DC_121219	2019-12-12	20	ED3092	METFO	2	8	Sample_20 ED3092 D10 metformin 2_3_5	20 ED3092 D10 metformin 2_3	1	25.1688	1.43959	0.003516	0.466392	0	1.88472	0.054412	52.9607	-1.64306	0.377658	-2.02071
Driscoll	DC_121219	2019-12-12	20	ED3092	METFO	2	8	Sample_20 ED3092 D10 metformin 2_3_5	20 ED3092 D10 metformin 2_3	2	67.3032	0.333882	0.011172	0.318025	0	8.63112	0.182406	196.249	2.71992	0.377658	2.34227
Driscoll	DC_121219	2019-12-12	20	ED3092	METFO	2	8	Sample_20 ED3092 D10 metformin 2_3_5	20 ED3092 D10 metformin 2_3	3	68.0665	0.708792	0.000465	0.316693	0	3.57746	0.177101	181.037	0.92216	0.377658	0.544502
Driscoll	DC_121219	2019-12-12	20	ED3092	METFO	2	8	Sample_20 ED3092 D10 metformin 2_3_5	20 ED3092 D10 metformin 2_3	4	67.2794	0.457637	0.006606	0.338288	0	3.79606	0.220575	237.447	2.2816	0.377658	1.90394
Driscoll	DC_121219	2019-12-12	20	ED3092	METFO	2	8	Sample_20 ED3092 D10 metformin 2_3_5	20 ED3092 D10 metformin 2_3	5	69.4688	0.686744	0.003416	0.3385	0	4.49904	0.2137	190.988	1.44597	0.377658	1.06832
Driscoll	DC_122019	2019-12-20	4	ED3092	H2O	2	16	Sample_4 ED3092 D18 CTRL 2_1_5	4 ED3092 D18 CTRL 2_1	1	51.5826	1.30894	0.007601	0.385052	0	2.00992	0.110448	113.827	-0.905674	0.377658	-1.28333
Driscoll	DC_122019	2019-12-20	4	ED3092	H2O	2	16	Sample_4 ED3092 D18 CTRL 2_1_5	4 ED3092 D18 CTRL 2_1	2	45.2694	1.10326	0.011961	0.370677	0	2.41592	0.084471	111.473	-0.598455	0.377658	-0.976114
Driscoll	DC_122019	2019-12-20	4	ED3092	H2O	2	16	Sample_4 ED3092 D18 CTRL 2_1_5	4 ED3092 D18 CTRL 2_1	3	34.4946	1.38565	0.009415	0.388627	0	1.66118	0.069863	81.1835	-1.18807	0.377658	-1.56572
Driscoll	DC_122019	2019-12-20	4	ED3092	H2O	2	16	Sample_4 ED3092 D18 CTRL 2_1_5	4 ED3092 D18 CTRL 2_1	4	17.4312	1.26181	0.031321	0.388925	0	0.798964	0.04792	37.8517	-1.45999	0.377658	-1.83764
Driscoll	DC_122019	2019-12-20	4	ED3092	H2O	2	16	Sample_4 ED3092 D18 CTRL 2_1_5	4 ED3092 D18 CTRL 2_1	5	9.12814	1.58096	0.0155	0.415494	0	1.05774	0.047846	20.1523	-1.68525	0.377658	-2.06291
Driscoll	DC_122019	2019-12-20	4	ED3092	H2O	2	16	Sample_4 ED3092 D18 CTRL 2_2_5	4 ED3092 D18 CTRL 2_2	1	50.4309	1.02682	0.001208	0.370006	0	1.74205	0.10924	107.073	-0.853181	0.377658	-1.23084
Driscoll	DC_122019	2019-12-20	4	ED3092	H2O	2	16	Sample_4 ED3092 D18 CTRL 2_2_5	4 ED3092 D18 CTRL 2_2	2	65.1366	1.00867	0.014414	0.285305	0	2.34928	0.129079	129.177	-0.438479	0.377658	-0.816137
Driscoll	DC_122019	2019-12-20	4	ED3092	H2O	2	16	Sample_4 ED3092 D18 CTRL 2_2_5	4 ED3092 D18 CTRL 2_2	3	23.9812	1.31414	0.006044	0.402502	0	0.697692	0.066597	49.6305	-1.57229	0.377658	-1.94995
Driscoll	DC_122019	2019-12-20	4	ED3092	H2O	2	16	Sample_4 ED3092 D18 CTRL 2_2_5	4 ED3092 D18 CTRL 2_2	4	31.3981	1.30798	0.001462	0.404604	0	1.31189	0.058797	66.4112	-1.5002	0.377658	-1.87786
Driscoll	DC_122019	2019-12-20	4	ED3092	H2O	2	16	Sample_4 ED3092 D18 CTRL 2_2_5	4 ED3092 D18 CTRL 2_2	5	9.05159	1.40973	0.049097	0.581125	0	0.558889	0.049238	21.4093	-2.13071	0.377658	-2.50837
Driscoll	DC_122019	2019-12-20	4	ED3092	H2O	2	16	Sample_4 ED3092 D18 CTRL 2_3_4	4 ED3092 D18 CTRL 2_3	1	50.977	0.825834	0.011347	0.40499	0	2.82019	0.079109	129.337	-0.42214	0.377658	-0.799798
Driscoll	DC_122019	2019-12-20	4	ED3092	H2O	2	16	Sample_4 ED3092 D18 CTRL 2_3_4	4 ED3092 D18 CTRL 2_3	2	35.8503	1.00871	0.026669	0.306327	0	1.9093	0.070598	86.5385	-0.545379	0.377658	-0.923037
Driscoll	DC_122019	2019-12-20	4	ED3092	H2O	2	16	Sample_4 ED3092 D18 CTRL 2_3_4	4 ED3092 D18 CTRL 2_3	3	66.8008	0.981638	0.003175	0.327536	0	2.58129	0.120924	128.405	-0.66974	0.377658	-1.0474
Driscoll	DC_122019	2019-12-20	4	ED3092	H2O	2	16	Sample_4 ED3092 D18 CTRL 2_3_4	4 ED3092 D18 CTRL 2_3	4	51.2953	0.721187	0.020548	0.382902	0	3.39368	0.097373	110.584	-0.309761	0.377658	-0.68742
Driscoll	DC_122019	2019-12-20	4	ED3092	METFO	2	16	Sample_4 ED3092 D18 Metformin 2_1_5	4 ED3092 D18 Metformin 2_1	1	7.74123	1.69686	0.043127	0.479086	0	0.715834	0.034873	13.3699	-2.10578	0.377658	-2.48344
Driscoll	DC_122019	2019-12-20	4	ED3092	METFO	2	16	Sample_4 ED3092 D18 Metformin 2_1_5	4 ED3092 D18 Metformin 2_1	2	65.7838	0.704821	0.002709	0.324864	0	5.24565	0.184559	191.149	1.61287	0.377658	1.23521
Driscoll	DC_122019	2019-12-20	4	ED3092	METFO	2	16	Sample_4 ED3092 D18 Metformin 2_1_5	4 ED3092 D18 Metformin 2_1	3	8.54768	1.67383	0.078463	0.524442	0	0.68521	0.039406	16.2534	-2.09875	0.377658	-2.47641
Driscoll	DC_122019	2019-12-20	4	ED3092	METFO	2	16	Sample_4 ED3092 D18 Metformin 2_1_5	4 ED3092 D18 Metformin 2_1	4	53.6057	0.450275	0.015194	0.30632	0	2.63406	0.133391	129.713	0.35179	0.377658	-0.0258688
Driscoll	DC_122019	2019-12-20	4	ED3092	METFO	2	16	Sample_4 ED3092 D18 Metformin 2_1_5	4 ED3092 D18 Metformin 2_1	5	50.3987	1.04599	0.015527	0.365882	0	2.25676	0.096398	101.168	-0.856994	0.377658	-1.23465
Driscoll	DC_122019	2019-12-20	4	ED3092	METFO	2	16	Sample_4 ED3092 D18 Metformin 2_2_5	4 ED3092 D18 Metformin 2_2	1	7.63529	1.84359	0.013577	0.391419	0	0.688834	0.03318	12.1285	-2.01971	0.377658	-2.39737
Driscoll	DC_122019	2019-12-20	4	ED3092	METFO	2	16	Sample_4 ED3092 D18 Metformin 2_2_5	4 ED3092 D18 Metformin 2_2	2	36.3305	1.2379	0.002911	0.453762	0	1.4653	0.072352	77.9027	-1.49506	0.377658	-1.87272
Driscoll	DC_122019	2019-12-20	4	ED3092	METFO	2	16	Sample_4 ED3092 D18 Metformin 2_2_5	4 ED3092 D18 Metformin 2_2	3	9.06291	1.49873	0.02575	0.302248	0	0.603654	0.042239	19.9057	-1.37941	0.377658	-1.75707
Driscoll	DC_122019	2019-12-20	4	ED3092	METFO	2	16	Sample_4 ED3092 D18 Metformin 2_2_5	4 ED3092 D18 Metformin 2_2	4	37.4034	1.10203	0.011467	0.391181	0	1.81449	0.079168	92.8609	-0.852894	0.377658	-1.23055
Driscoll	DC_122019	2019-12-20	4	ED3092	METFO	2	16	Sample_4 ED3092 D18 Metformin 2_2_5	4 ED3092 D18 Metformin 2_2	5	6.9916	1.83719	0.137274	0.398022	6.59218	0.227214	0.028008	9.2843	-1.71488	0.377658	-2.09253
Driscoll	DC_122019	2019-12-20	4	ED3092	METFO	2	16	Sample_4 ED3092 D18 Metformin 2_3_5	4 ED3092 D18 Metformin 2_3	1	68.4241	0.450164	0.000211	0.258543	0	5.884	0.205467	171.928	1.86152	0.377658	1.48386
Driscoll	DC_122019	2019-12-20	4	ED3092	METFO	2	16	Sample_4 ED3092 D18 Metformin 2_3_5	4 ED3092 D18 Metformin 2_3	2	67.2968	0.678498	0.015815	0.317021	0	4.50385	0.187391	202.24	1.64923	0.377658	1.27157
Driscoll	DC_122019	2019-12-20	4	ED3092	METFO	2	16	Sample_4 ED3092 D18 Metformin 2_3_5	4 ED3092 D18 Metformin 2_3	3	50.9615	0.732234	0.003105	0.387038	0	4.18091	0.09116	175.841	0.8246	0.377658	0.446941
Driscoll	DC_122019	2019-12-20	4	ED3092	METFO	2	16	Sample_4 ED3092 D18 Metformin 2_3_5	4 ED3092 D18 Metformin 2_3	4	67.7641	0.709215	0.019656	0.284957	0	3.32069	0.159309	173.624	0.7988	0.377658	0.421142
Driscoll	DC_122019	2019-12-20	4	ED3092	METFO	2	16	Sample_4 ED3092 D18 Metformin 2_3_5	4 ED3092 D18 Metformin 2_3	5	86.0079	0.506201	0.004787	0.334026	0	6.57135	0.241644	235.489	2.35299	0.377658	1.97533
Driscoll	DC_122019	2019-12-20	23	ED3092	H2O	2	16	Sample_23 ED3092 D18 CRTL 2-1_4	23 ED3092 D18 CRTL 2-1	1	10.8412	1.39071	0.009909	0.631167	0	1.96069	0.051765	27.488	-2.01338	0.377658	-2.39104
Driscoll	DC_122019	2019-12-20	23	ED3092	H2O	2	16	Sample_23 ED3092 D18 CRTL 2-1_4	23 ED3092 D18 CRTL 2-1	2	66.186	0.94222	0.005001	0.324201	0	3.40395	0.145309	132.881	-0.171922	0.377658	-0.549581
Driscoll	DC_122019	2019-12-20	23	ED3092	H2O	2	16	Sample_23 ED3092 D18 CRTL 2-1_4	23 ED3092 D18 CRTL 2-1	3	68.7663	0.565611	0.013379	0.321696	0	2.23631	0.200887	194.501	1.03964	0.377658	0.661981
Driscoll	DC_122019	2019-12-20	23	ED3092	H2O	2	16	Sample_23 ED3092 D18 CRTL 2-1_4	23 ED3092 D18 CRTL 2-1	4	65.8579	0.764973	0.021384	0.367594	0	2.53278	0.132254	135.716	-0.410329	0.377658	-0.787987
Driscoll	DC_122019	2019-12-20	23	ED3092	H2O	2	16	Sample_23 ED3092 D18 CRTL 2-2_3	23 ED3092 D18 CRTL 2-2	1	19.1552	1.02041	0.003266	0.495911	0	2.13449	0.106996	50.9118	-0.902682	0.377658	-1.28034
Driscoll	DC_122019	2019-12-20	23	ED3092	H2O	2	16	Sample_23 ED3092 D18 CRTL 2-2_3	23 ED3092 D18 CRTL 2-2	2	59.6853	0.711848	0.006547	0.313019	0	2.12519	0.056355	163.875	-0.162483	0.377658	-0.540141
Driscoll	DC_122019	2019-12-20	23	ED3092	H2O	2	16	Sample_23 ED3092 D18 CRTL 2-2_3	23 ED3092 D18 CRTL 2-2	3	17.1378	1.13796	0.025256	0.445607	0	1.32087	0.065292	51.374	-1.12721	0.377658	-1.50487
Driscoll	DC_122019	2019-12-20	23	ED3092	H2O	2	16	Sample_23 ED3092 D18 CRTL 2-3_3	23 ED3092 D18 CRTL 2-3	1	7.06372	1.73172	0.050022	0.430943	0	0.841546	0.037021	13.0525	-1.87799	0.377658	-2.25565
Driscoll	DC_122019	2019-12-20	23	ED3092	H2O	2	16	Sample_23 ED3092 D18 CRTL 2-3_3	23 ED3092 D18 CRTL 2-3	2	13.4133	1.36239	0.028954	0.453774	0	0.972015	0.070052	54.1011	-1.14228	0.377658	-1.51994
Driscoll	DC_122019	2019-12-20	23	ED3092	H2O	2	16	Sample_23 ED3092 D18 CRTL 2-3_3	23 ED3092 D18 CRTL 2-3	3	38.9113	0.849659	0.018734	0.456244	0.112782	1.91652	0.08014	104.784	-0.737648	0.377658	-1.11531
Driscoll	DC_122019	2019-12-20	23	ED3092	H2O	2	16	Sample_23 ED3092 D18 CRTL 2-4_3	23 ED3092 D18 CRTL 2-4	1	8.51587	1.66765	0.071197	0.454363	0	1.51614	0.043925	16.6593	-1.64006	0.377658	-2.01771
Driscoll	DC_122019	2019-12-20	23	ED3092	H2O	2	16	Sample_23 ED3092 D18 CRTL 2-4_3	23 ED3092 D18 CRTL 2-4	2	8.50855	1.62213	0.027481	0.296942	0	0.615511	0.034552	16.2928	-1.51108	0.377658	-1.88874
Driscoll	DC_122019	2019-12-20	23	ED3092	H2O	2	16	Sample_23 ED3092 D18 CRTL 2-4_3	23 ED3092 D18 CRTL 2-4	3	8.03784	1.64542	0.099979	0.411038	2.34637	0.514016	0.04244	17.1545	-1.58543	0.377658	-1.96308
Driscoll	DC_122019	2019-12-20	23	ED3092	H2O	2	16	Sample_23 ED3092 D18 CRTL 2-5_3	23 ED3092 D18 CRTL 2-5	1	8.4145	1.62991	0.009488	0.550046	0	0.887835	0.040906	17.25	-2.2885	0.377658	-2.66616
Driscoll	DC_122019	2019-12-20	23	ED3092	H2O	2	16	Sample_23 ED3092 D18 CRTL 2-5_3	23 ED3092 D18 CRTL 2-5	2	7.74056	1.64026	0.007529	0.397585	0	0.781487	0.04341	18.6466	-1.7528	0.377658	-2.13046
Driscoll	DC_122019	2019-12-20	23	ED3092	H2O	2	16	Sample_23 ED3092 D18 CRTL 2-5_3	23 ED3092 D18 CRTL 2-5	3	34.1221	1.05784	0.011253	0.349758	0	2.11161	0.116137	83.7468	-0.394954	0.377658	-0.772613
Driscoll	DC_122019	2019-12-20	23	ED3092	METFO	2	16	Sample_23 ED3092 D18 METFORMIN 2-1_3	23 ED3092 D18 METFORMIN 2-1	1	21.4907	1.0377	0.030852	0.56625	0	2.9023	0.068137	85.0368	-0.673069	0.377658	-1.05073
Driscoll	DC_122019	2019-12-20	23	ED3092	METFO	2	16	Sample_23 ED3092 D18 METFORMIN 2-1_3	23 ED3092 D18 METFORMIN 2-1	2	5.911	1.93104	0.032599	0.320864	0	0.435783	0.027869	8.07932	-1.873	0.377658	-2.25065
Driscoll	DC_122019	2019-12-20	23	ED3092	METFO	2	16	Sample_23 ED3092 D18 METFORMIN 2-1_3	23 ED3092 D18 METFORMIN 2-1	3	9.17417	1.57739	0.02532	0.371208	0	1.56956	0.038761	19.5478	-1.44987	0.377658	-1.82753
Driscoll	DC_122019	2019-12-20	23	ED3092	METFO	2	16	Sample_23 ED3092 D18 METFORMIN 2-2_3	23 ED3092 D18 METFORMIN 2-2	1	66.0935	0.58097	0.011177	0.376225	0	3.7719	0.059772	189.697	0.315746	0.377658	-0.0619124
Driscoll	DC_122019	2019-12-20	23	ED3092	METFO	2	16	Sample_23 ED3092 D18 METFORMIN 2-2_3	23 ED3092 D18 METFORMIN 2-2	2	21.0125	1.02291	0.001977	0.461814	0	2.54744	0.204792	73.1945	0.238242	0.377658	-0.139416
Driscoll	DC_122019	2019-12-20	23	ED3092	METFO	2	16	Sample_23 ED3092 D18 METFORMIN 2-2_3	23 ED3092 D18 METFORMIN 2-2	3	18.8929	0.939403	0.00118	0.4734	0	2.03822	0.06666	72.3463	-0.725441	0.377658	-1.1031
Driscoll	DC_122019	2019-12-20	23	ED3092	METFO	2	16	Sample_23 ED3092 D18 METFORMIN 2-3_3	23 ED3092 D18 METFORMIN 2-3	1	5.76485	1.96618	0.006346	0.386551	0	0.350983	0.028098	7.93113	-2.20888	0.377658	-2.58654
Driscoll	DC_122019	2019-12-20	23	ED3092	METFO	2	16	Sample_23 ED3092 D18 METFORMIN 2-3_3	23 ED3092 D18 METFORMIN 2-3	2	67.2432	0.463255	0.007063	0.376728	0	2.09332	0.145407	152.332	-0.121957	0.377658	-0.499615
Driscoll	DC_122019	2019-12-20	23	ED3092	METFO	2	16	Sample_23 ED3092 D18 METFORMIN 2-3_3	23 ED3092 D18 METFORMIN 2-3	3	30.239	0.895231	0.033022	0.431153	0	1.38969	0.067102	95.2322	-0.680867	0.377658	-1.05853
Driscoll	DC_122019	2019-12-20	23	ED3092	METFO	2	16	Sample_23 ED3092 D18 METFORMIN 2-4_3	23 ED3092 D18 METFORMIN 2-4	1	34.5053	0.821882	0.05457	0.384574	0	2.37075	0.06397	107.04	-0.167703	0.377658	-0.545362
Driscoll	DC_122019	2019-12-20	23	ED3092	METFO	2	16	Sample_23 ED3092 D18 METFORMIN 2-4_3	23 ED3092 D18 METFORMIN 2-4	2	19.0796	1.53645	0.007269	0.51168	0	0.892378	0.067145	46.9648	-1.86653	0.377658	-2.24418
Driscoll	DC_122019	2019-12-20	23	ED3092	METFO	2	16	Sample_23 ED3092 D18 METFORMIN 2-4_3	23 ED3092 D18 METFORMIN 2-4	3	48.7585	0.685321	0.012944	0.375042	0	1.91932	0.107802	109.211	-0.508827	0.377658	-0.886485
Driscoll	DC_122019	2019-12-20	23	ED3092	METFO	2	16	Sample_23 ED3092 D18 METFORMIN 2-5_2	23 ED3092 D18 METFORMIN 2-5	1	66.0961	0.606988	0.010669	0.363333	0	2.95241	0.11519	148.189	-0.157456	0.377658	-0.535114
Driscoll	DC_122019	2019-12-20	23	ED3092	METFO	2	16	Sample_23 ED3092 D18 METFORMIN 2-5_2	23 ED3092 D18 METFORMIN 2-5	2	6.93725	1.83472	0.011072	0.340936	0	0.351442	0.030509	10.8618	-1.94855	0.377658	-2.32621
Driscoll	DC_122019	2019-12-20	16	ED3092	H2O	2	16	Sample_16 ED3092 D18 CTRL 2_1_5	16 ED3092 D18 CTRL 2_1	1	36.1243	0.990481	0.012387	0.302501	0	2.9411	0.137735	83.2132	0.0685349	0.377658	-0.309124
Driscoll	DC_122019	2019-12-20	16	ED3092	H2O	2	16	Sample_16 ED3092 D18 CTRL 2_1_5	16 ED3092 D18 CTRL 2_1	2	13.1557	1.43064	0.008291	0.386866	0	1.12225	0.057824	23.7272	-1.53865	0.377658	-1.91631
Driscoll	DC_122019	2019-12-20	16	ED3092	H2O	2	16	Sample_16 ED3092 D18 CTRL 2_1_5	16 ED3092 D18 CTRL 2_1	3	11.2896	1.59431	0.04432	0.364177	0	0.743125	0.042806	29.2175	-1.48113	0.377658	-1.85879
Driscoll	DC_122019	2019-12-20	16	ED3092	H2O	2	16	Sample_16 ED3092 D18 CTRL 2_1_5	16 ED3092 D18 CTRL 2_1	4	37.087	0.989883	0.001081	0.386783	0	1.38752	0.106002	93.3523	-0.715153	0.377658	-1.09281
Driscoll	DC_122019	2019-12-20	16	ED3092	H2O	2	16	Sample_16 ED3092 D18 CTRL 2_1_5	16 ED3092 D18 CTRL 2_1	5	17.343	1.42312	0.009096	0.403247	0	1.46959	0.116886	54.3006	-0.781155	0.377658	-1.15881
Driscoll	DC_122019	2019-12-20	16	ED3092	H2O	2	16	Sample_16 ED3092 D18 CTRL 2_2_5	16 ED3092 D18 CTRL 2_2	1	23.2354	0.925118	0.018528	0.475366	0	3.30746	0.068237	83.1819	-0.337005	0.377658	-0.714663
Driscoll	DC_122019	2019-12-20	16	ED3092	H2O	2	16	Sample_16 ED3092 D18 CTRL 2_2_5	16 ED3092 D18 CTRL 2_2	2	7.32303	1.77234	0.036132	0.425231	0	0.872758	0.040046	14.055	-1.89037	0.377658	-2.26803
Driscoll	DC_122019	2019-12-20	16	ED3092	H2O	2	16	Sample_16 ED3092 D18 CTRL 2_2_5	16 ED3092 D18 CTRL 2_2	3	57.608	0.78137	0.005317	0.366525	0	4.29215	0.198477	155.553	1.03313	0.377658	0.655467
Driscoll	DC_122019	2019-12-20	16	ED3092	H2O	2	16	Sample_16 ED3092 D18 CTRL 2_2_5	16 ED3092 D18 CTRL 2_2	4	11.9262	1.32222	0.000502	0.524	8.81041	1.32328	0.057036	38.1754	-1.48282	0.377658	-1.86048
Driscoll	DC_122019	2019-12-20	16	ED3092	H2O	2	16	Sample_16 ED3092 D18 CTRL 2_2_5	16 ED3092 D18 CTRL 2_2	5	11.5254	1.42281	0.004115	0.452625	0	1.9501	0.052956	34.0173	-1.36862	0.377658	-1.74627
Driscoll	DC_122019	2019-12-20	16	ED3092	H2O	2	16	Sample_16 ED3092 D18 CTRL 2_3_4	16 ED3092 D18 CTRL 2_3	1	50.2554	1.16254	0.005028	0.373119	0	2.05343	0.101647	104.009	-0.944403	0.377658	-1.32206
Driscoll	DC_122019	2019-12-20	16	ED3092	H2O	2	16	Sample_16 ED3092 D18 CTRL 2_3_4	16 ED3092 D18 CTRL 2_3	2	35.0042	1.03136	0.006274	0.378593	0	1.98163	0.100306	88.118	-0.591342	0.377658	-0.969001
Driscoll	DC_122019	2019-12-20	16	ED3092	H2O	2	16	Sample_16 ED3092 D18 CTRL 2_3_4	16 ED3092 D18 CTRL 2_3	3	15.0127	1.46025	0.007038	0.427493	0	1.27497	0.060209	36.922	-1.50089	0.377658	-1.87855
Driscoll	DC_122019	2019-12-20	16	ED3092	H2O	2	16	Sample_16 ED3092 D18 CTRL 2_3_4	16 ED3092 D18 CTRL 2_3	4	33.4595	1.02816	0.010583	0.402072	0	2.81952	0.141281	136.348	0.649959	0.377658	0.2723
Driscoll	DC_122019	2019-12-20	16	ED3092	METFO	2	16	Sample_16 ED3092 D18 metformin 2_1_4	16 ED3092 D18 metformin 2_1	1	10.9659	1.40905	0.004804	0.510653	0	1.59382	0.061715	35.495	-1.53853	0.377658	-1.91619
Driscoll	DC_122019	2019-12-20	16	ED3092	METFO	2	16	Sample_16 ED3092 D18 metformin 2_1_4	16 ED3092 D18 metformin 2_1	2	9.38481	1.64984	0.057873	0.372033	0	0.58334	0.027314	12.6037	-1.8328	0.377658	-2.21045
Driscoll	DC_122019	2019-12-20	16	ED3092	METFO	2	16	Sample_16 ED3092 D18 metformin 2_1_4	16 ED3092 D18 metformin 2_1	3	49.7308	0.934855	0.01547	0.376046	0	2.40775	0.105191	125.673	-0.316579	0.377658	-0.694238
Driscoll	DC_122019	2019-12-20	16	ED3092	METFO	2	16	Sample_16 ED3092 D18 metformin 2_1_4	16 ED3092 D18 metformin 2_1	4	66.7539	0.548707	0.007701	0.323498	0	3.61249	0.14576	193.121	1.05674	0.377658	0.679077
Driscoll	DC_122019	2019-12-20	16	ED3092	METFO	2	16	Sample_16 ED3092 D18 metformin 2_2_5	16 ED3092 D18 metformin 2_2	1	67.4938	0.531731	0.004832	0.280924	0	2.5157	0.051886	172.783	-0.0421564	0.377658	-0.419815
Driscoll	DC_122019	2019-12-20	16	ED3092	METFO	2	16	Sample_16 ED3092 D18 metformin 2_2_5	16 ED3092 D18 metformin 2_2	2	11.6817	1.40253	0.020923	0.578866	0	2.03181	0.059314	37.1425	-1.6219	0.377658	-1.99956
Driscoll	DC_122019	2019-12-20	16	ED3092	METFO	2	16	Sample_16 ED3092 D18 metformin 2_2_5	16 ED3092 D18 metformin 2_2	3	42.2226	0.664859	0.000434	0.397862	0	2.0045	0.09169	105.406	-0.511765	0.377658	-0.889424
Driscoll	DC_122019	2019-12-20	16	ED3092	METFO	2	16	Sample_16 ED3092 D18 metformin 2_2_5	16 ED3092 D18 metformin 2_2	4	52.9575	0.996331	0.008155	0.349076	0	2.02652	0.115438	116.468	-0.578551	0.377658	-0.956209
Driscoll	DC_122019	2019-12-20	16	ED3092	METFO	2	16	Sample_16 ED3092 D18 metformin 2_2_5	16 ED3092 D18 metformin 2_2	5	31.5006	1.23823	0.069811	0.426843	3.54286	1.17352	0.051322	78.2484	-1.16287	0.377658	-1.54053
Driscoll	DC_122019	2019-12-20	16	ED3092	METFO	2	16	Sample_16 ED3092 D18 metformin 2_3_5	16 ED3092 D18 metformin 2_3	1	57.6914	0.580011	0.002439	0.372835	0	4.19053	0.169359	180.534	1.29619	0.377658	0.918533
Driscoll	DC_122019	2019-12-20	16	ED3092	METFO	2	16	Sample_16 ED3092 D18 metformin 2_3_5	16 ED3092 D18 metformin 2_3	2	53.5522	0.882257	0.003885	0.319757	0	3.63936	0.059853	123.729	-0.302434	0.377658	-0.680093
Driscoll	DC_122019	2019-12-20	16	ED3092	METFO	2	16	Sample_16 ED3092 D18 metformin 2_3_5	16 ED3092 D18 metformin 2_3	3	31.0671	0.892921	0.032404	0.436197	3.21627	2.43216	0.111064	74.3649	-0.458199	0.377658	-0.835858
Driscoll	DC_122019	2019-12-20	16	ED3092	METFO	2	16	Sample_16 ED3092 D18 metformin 2_3_5	16 ED3092 D18 metformin 2_3	4	35.598	0.855955	0.019266	0.436935	0	2.00549	0.055132	96.1131	-0.833637	0.377658	-1.2113
Driscoll	DC_122019	2019-12-20	16	ED3092	METFO	2	16	Sample_16 ED3092 D18 metformin 2_3_5	16 ED3092 D18 metformin 2_3	5	66.9962	0.564666	0.028103	0.329429	1.26437	3.44552	0.083297	223.214	1.13042	0.377658	0.752761
Driscoll	DC_122019	2019-12-20	20	ED3092	H2O	2	16	Sample_20 ED3092 D18 CTRL 2_1_5	20 ED3092 D18 CTRL 2_1	1	52.6699	1.16482	0.009471	0.339116	0	1.75113	0.054903	144.404	-0.647444	0.377658	-1.0251
Driscoll	DC_122019	2019-12-20	20	ED3092	H2O	2	16	Sample_20 ED3092 D18 CTRL 2_1_5	20 ED3092 D18 CTRL 2_1	2	46.2486	0.932693	0.00257	0.400272	0	3.66533	0.127989	111.363	-0.0717894	0.377658	-0.449448
Driscoll	DC_122019	2019-12-20	20	ED3092	H2O	2	16	Sample_20 ED3092 D18 CTRL 2_1_5	20 ED3092 D18 CTRL 2_1	3	50.493	1.27548	0.005261	0.40386	0	1.96406	0.103957	97.9164	-1.2237	0.377658	-1.60136
Driscoll	DC_122019	2019-12-20	20	ED3092	H2O	2	16	Sample_20 ED3092 D18 CTRL 2_1_5	20 ED3092 D18 CTRL 2_1	4	6.08171	1.67243	0.056006	0.280027	0	0.441915	0.030911	9.35684	-1.48266	0.377658	-1.86032
Driscoll	DC_122019	2019-12-20	20	ED3092	H2O	2	16	Sample_20 ED3092 D18 CTRL 2_1_5	20 ED3092 D18 CTRL 2_1	5	35.1207	1.24617	0.011175	0.336633	0	1.22538	0.059319	68.1297	-1.33867	0.377658	-1.71633
Driscoll	DC_122019	2019-12-20	20	ED3092	H2O	2	16	Sample_20 ED3092 D18 CTRL 2_2_5	20 ED3092 D18 CTRL 2_2	1	22.0833	1.17488	0.023476	0.433157	0	1.29242	0.071008	50.9376	-1.27419	0.377658	-1.65184
Driscoll	DC_122019	2019-12-20	20	ED3092	H2O	2	16	Sample_20 ED3092 D18 CTRL 2_2_5	20 ED3092 D18 CTRL 2_2	2	24.3989	0.810739	0.011643	0.3826	0	2.54832	0.057101	87.0584	-0.225825	0.377658	-0.603484
Driscoll	DC_122019	2019-12-20	20	ED3092	H2O	2	16	Sample_20 ED3092 D18 CTRL 2_2_5	20 ED3092 D18 CTRL 2_2	3	67.4939	0.482397	0.001947	0.329784	0	4.03301	0.144999	153.861	0.50066	0.377658	0.123001
Driscoll	DC_122019	2019-12-20	20	ED3092	H2O	2	16	Sample_20 ED3092 D18 CTRL 2_2_5	20 ED3092 D18 CTRL 2_2	4	66.8335	0.821493	0.006793	0.334705	0	3.44643	0.163469	157.219	0.361207	0.377658	-0.0164511
Driscoll	DC_122019	2019-12-20	20	ED3092	H2O	2	16	Sample_20 ED3092 D18 CTRL 2_2_5	20 ED3092 D18 CTRL 2_2	5	7.1657	1.82628	0.046701	0.38992	0	1.51135	0.051361	18.6693	-1.45872	0.377658	-1.83638
Driscoll	DC_122019	2019-12-20	20	ED3092	H2O	2	16	Sample_20 ED3092 D18 CTRL 2_3_5	20 ED3092 D18 CTRL 2_3	1	35.096	1.4068	0.001101	0.360734	0	1.33816	0.080691	89.7138	-1.0272	0.377658	-1.40485
Driscoll	DC_122019	2019-12-20	20	ED3092	H2O	2	16	Sample_20 ED3092 D18 CTRL 2_3_5	20 ED3092 D18 CTRL 2_3	2	61.4034	0.613443	0.013187	0.366811	0	2.37948	0.131793	142.806	-0.106966	0.377658	-0.484625
Driscoll	DC_122019	2019-12-20	20	ED3092	H2O	2	16	Sample_20 ED3092 D18 CTRL 2_3_5	20 ED3092 D18 CTRL 2_3	3	32.9912	1.09061	0.003812	0.388996	0	1.70564	0.055792	86.7128	-0.975643	0.377658	-1.3533
Driscoll	DC_122019	2019-12-20	20	ED3092	H2O	2	16	Sample_20 ED3092 D18 CTRL 2_3_5	20 ED3092 D18 CTRL 2_3	4	35.2436	1.11262	0.0121	0.472925	0	1.59133	0.049575	106.25	-1.08569	0.377658	-1.46335
Driscoll	DC_122019	2019-12-20	20	ED3092	H2O	2	16	Sample_20 ED3092 D18 CTRL 2_3_5	20 ED3092 D18 CTRL 2_3	5	67.1662	0.578373	0.001343	0.356594	0	3.27496	0.134946	142.589	-0.0666759	0.377658	-0.444334
Driscoll	DC_122019	2019-12-20	20	ED3092	METFO	2	16	Sample_20 ED3092 D18 metformin 2_1_5	20 ED3092 D18 metformin 2_1	1	55.4799	1.24252	0.007389	0.37481	0	2.47202	0.114411	134.361	-0.512711	0.377658	-0.890369
Driscoll	DC_122019	2019-12-20	20	ED3092	METFO	2	16	Sample_20 ED3092 D18 metformin 2_1_5	20 ED3092 D18 metformin 2_1	2	52.8189	1.34227	0.030345	0.338157	0	5.02426	0.100757	142.304	0.391168	0.377658	0.0135093
Driscoll	DC_122019	2019-12-20	20	ED3092	METFO	2	16	Sample_20 ED3092 D18 metformin 2_1_5	20 ED3092 D18 metformin 2_1	3	67.1522	1.03037	0.016963	0.331282	0	2.01229	0.11089	119.024	-1.03774	0.377658	-1.4154
Driscoll	DC_122019	2019-12-20	20	ED3092	METFO	2	16	Sample_20 ED3092 D18 metformin 2_1_5	20 ED3092 D18 metformin 2_1	4	46.7796	1.02806	0.002993	0.338563	0	1.82577	0.096176	90.2794	-0.939422	0.377658	-1.31708
Driscoll	DC_122019	2019-12-20	20	ED3092	METFO	2	16	Sample_20 ED3092 D18 metformin 2_1_5	20 ED3092 D18 metformin 2_1	5	66.8199	0.482633	0.000867	0.270362	0	4.70921	0.184293	196.535	1.82833	0.377658	1.45067
Driscoll	DC_122019	2019-12-20	20	ED3092	METFO	2	16	Sample_20 ED3092 D18 metformin 2_2_5	20 ED3092 D18 metformin 2_2	1	64.5522	0.913152	0.004474	0.382559	0	2.68257	0.13045	146.125	-0.355761	0.377658	-0.733419
Driscoll	DC_122019	2019-12-20	20	ED3092	METFO	2	16	Sample_20 ED3092 D18 metformin 2_2_5	20 ED3092 D18 metformin 2_2	2	52.8674	1.08188	0.002977	0.335062	0	1.54242	0.074784	104.148	-1.17691	0.377658	-1.55457
Driscoll	DC_122019	2019-12-20	20	ED3092	METFO	2	16	Sample_20 ED3092 D18 metformin 2_2_5	20 ED3092 D18 metformin 2_2	3	67.33	1.16035	0.001482	0.367524	0	3.13735	0.127981	136.355	-0.619163	0.377658	-0.996822
Driscoll	DC_122019	2019-12-20	20	ED3092	METFO	2	16	Sample_20 ED3092 D18 metformin 2_2_5	20 ED3092 D18 metformin 2_2	4	15.9342	1.63285	0.004396	0.399042	0	2.57206	0.082249	60.0618	-0.711242	0.377658	-1.0889
Driscoll	DC_122019	2019-12-20	20	ED3092	METFO	2	16	Sample_20 ED3092 D18 metformin 2_2_5	20 ED3092 D18 metformin 2_2	5	32.8432	1.21001	0.007622	0.355473	0	1.70878	0.061252	68.1168	-1.17423	0.377658	-1.55189
Driscoll	DC_122019	2019-12-20	20	ED3092	METFO	2	16	Sample_20 ED3092 D18 metformin 2_3_5	20 ED3092 D18 metformin 2_3	1	69.0569	0.757666	0.002171	0.327593	0	3.67699	0.131511	144.564	-0.0318232	0.377658	-0.409482
Driscoll	DC_122019	2019-12-20	20	ED3092	METFO	2	16	Sample_20 ED3092 D18 metformin 2_3_5	20 ED3092 D18 metformin 2_3	2	68.4352	0.7119	0.000664	0.29028	0	3.18471	0.153371	159.229	0.393971	0.377658	0.0163124
Driscoll	DC_122019	2019-12-20	20	ED3092	METFO	2	16	Sample_20 ED3092 D18 metformin 2_3_5	20 ED3092 D18 metformin 2_3	3	16.4407	1.05718	0.034636	0.723907	8.17164	1.20282	0.074826	58.6325	-1.66371	0.377658	-2.04137
Driscoll	DC_122019	2019-12-20	20	ED3092	METFO	2	16	Sample_20 ED3092 D18 metformin 2_3_5	20 ED3092 D18 metformin 2_3	4	9.94915	1.42349	0.08075	0.474121	2.37288	1.69111	0.052056	27.7157	-1.27705	0.377658	-1.65471
Driscoll	DC_122019	2019-12-20	20	ED3092	METFO	2	16	Sample_20 ED3092 D18 metformin 2_3_5	20 ED3092 D18 metformin 2_3	5	30.3438	1.11754	0.009951	0.507598	0	3.59148	0.085185	88.117	-0.586733	0.377658	-0.964391
Lithgow	LC_112519_D8_R1	2019-11-25	0	ED3092	METFO	1	8	Sample_ED3092_D8_Metfo_R1_01_4	ED3092_D8_Metfo_R1_01	1	32.9397	0.099876	0.005112	0.297106	0	3.27755	0.102748	111.658	0.996914	0.377658	0.619256
Lithgow	LC_112519_D8_R1	2019-11-25	0	ED3092	METFO	1	8	Sample_ED3092_D8_Metfo_R1_01_4	ED3092_D8_Metfo_R1_01	2	33.2457	0.954215	0.024154	0.407837	0	1.26857	0.085161	78.8957	-0.948073	0.377658	-1.32573
Lithgow	LC_112519_D8_R1	2019-11-25	0	ED3092	METFO	1	8	Sample_ED3092_D8_Metfo_R1_01_4	ED3092_D8_Metfo_R1_01	3	46.494	0.467537	0.010882	0.336009	0	3.31636	0.112369	135.478	0.619104	0.377658	0.241446
Lithgow	LC_112519_D8_R1	2019-11-25	0	ED3092	METFO	1	8	Sample_ED3092_D8_Metfo_R1_01_4	ED3092_D8_Metfo_R1_01	4	60.4328	0.468498	0.010069	0.325099	0	2.74336	0.196532	198.791	1.55174	0.377658	1.17408
Lithgow	LC_112519_D8_R1	2019-11-25	0	ED3092	METFO	1	8	Sample_ED3092_D8_Metfo_R1_02_2	ED3092_D8_Metfo_R1_02	1	32.7776	0.495226	0.007965	0.374155	0	2.66065	0.167915	97.9294	0.587068	0.377658	0.20941
Lithgow	LC_112519_D8_R1	2019-11-25	0	ED3092	METFO	1	8	Sample_ED3092_D8_Metfo_R1_02_2	ED3092_D8_Metfo_R1_02	2	65.874	0.363652	0.005763	0.270489	0	3.46988	0.175209	180.114	1.31756	0.377658	0.939898
Lithgow	LC_112519_D8_R1	2019-11-25	0	ED3092	METFO	1	8	Sample_ED3092_D8_Metfo_R1_03_3	ED3092_D8_Metfo_R1_03	1	47.4335	0.146362	0.005029	0.343812	0	3.37348	0.150121	133.26	0.94992	0.377658	0.572261
Lithgow	LC_112519_D8_R1	2019-11-25	0	ED3092	METFO	1	8	Sample_ED3092_D8_Metfo_R1_03_3	ED3092_D8_Metfo_R1_03	2	51.1851	0.404196	0.005492	0.345818	0	2.81737	0.159592	172.682	1.21093	0.377658	0.833269
Lithgow	LC_112519_D8_R1	2019-11-25	0	ED3092	METFO	1	8	Sample_ED3092_D8_Metfo_R1_03_3	ED3092_D8_Metfo_R1_03	3	66.9682	0.39604	0.000834	0.359641	0	3.08393	0.114705	165.547	0.218368	0.377658	-0.15929
Lithgow	LC_112519_D8_R1	2019-11-25	0	ED3092	METFO	1	8	Sample_ED3092_D8_Metfo_R1_04_4	ED3092_D8_Metfo_R1_04	1	32.1287	0.314896	0.037627	0.367753	0	2.71462	0.093162	101.649	0.40584	0.377658	0.0281813
Lithgow	LC_112519_D8_R1	2019-11-25	0	ED3092	METFO	1	8	Sample_ED3092_D8_Metfo_R1_04_4	ED3092_D8_Metfo_R1_04	2	50.3459	0.169067	0.013804	0.366751	0	4.20643	0.121522	173.629	1.43933	0.377658	1.06168
Lithgow	LC_112519_D8_R1	2019-11-25	0	ED3092	METFO	1	8	Sample_ED3092_D8_Metfo_R1_04_4	ED3092_D8_Metfo_R1_04	3	41.247	0.345607	0.036583	0.380844	0	4.15532	0.159324	135.819	1.33631	0.377658	0.958651
Lithgow	LC_112519_D8_R1	2019-11-25	0	ED3092	METFO	1	8	Sample_ED3092_D8_Metfo_R1_04_4	ED3092_D8_Metfo_R1_04	4	31.9331	0.171905	0.018297	0.364571	0	1.98869	0.068975	111.276	0.260911	0.377658	-0.116747
Lithgow	LC_112519_D8_R1	2019-11-25	0	ED3092	METFO	1	8	Sample_ED3092_D8_Metfo_R1_05_4	ED3092_D8_Metfo_R1_05	1	52.6991	0.256762	0.005828	0.327115	0	4.78735	0.185169	156.569	1.70016	0.377658	1.3225
Lithgow	LC_112519_D8_R1	2019-11-25	0	ED3092	METFO	1	8	Sample_ED3092_D8_Metfo_R1_05_4	ED3092_D8_Metfo_R1_05	2	55.4618	0.326259	0.000342	0.344917	0	3.45366	0.19226	206.756	1.99818	0.377658	1.62052
Lithgow	LC_112519_D8_R1	2019-11-25	0	ED3092	METFO	1	8	Sample_ED3092_D8_Metfo_R1_05_4	ED3092_D8_Metfo_R1_05	3	6.03923	1.89288	0.008681	0.327784	0	0.356618	0.030342	9.28123	-1.9362	0.377658	-2.31386
Lithgow	LC_112519_D8_R1	2019-11-25	0	ED3092	METFO	1	8	Sample_ED3092_D8_Metfo_R1_05_4	ED3092_D8_Metfo_R1_05	4	51.9814	0.360638	0.004216	0.314574	0	3.11355	0.160359	167.128	1.29605	0.377658	0.918389
Lithgow	LC_112519_D8_R1	2019-11-25	0	ED3092	METFO	1	8	Sample_ED3092_D8_Metfo_R1_06_4	ED3092_D8_Metfo_R1_06	1	51.9292	0.34935	0.016817	0.340714	0	4.0209	0.141975	145.858	1.01934	0.377658	0.641683
Lithgow	LC_112519_D8_R1	2019-11-25	0	ED3092	METFO	1	8	Sample_ED3092_D8_Metfo_R1_06_4	ED3092_D8_Metfo_R1_06	2	51.6435	0.251886	0.005102	0.323274	0	3.85231	0.161634	167.209	1.53662	0.377658	1.15897
Lithgow	LC_112519_D8_R1	2019-11-25	0	ED3092	METFO	1	8	Sample_ED3092_D8_Metfo_R1_06_4	ED3092_D8_Metfo_R1_06	3	67.0014	0.27868	0.013872	0.348626	0	4.38777	0.226502	206.438	2.07198	0.377658	1.69432
Lithgow	LC_112519_D8_R1	2019-11-25	0	ED3092	METFO	1	8	Sample_ED3092_D8_Metfo_R1_06_4	ED3092_D8_Metfo_R1_06	4	57.2398	0.32376	0.008456	0.296722	0	2.97205	0.146718	179.272	1.26089	0.377658	0.883229
Lithgow	LC_112519_D8_R1	2019-11-25	0	ED3092	METFO	1	8	Sample_ED3092_D8_Metfo_R1_07_4	ED3092_D8_Metfo_R1_07	1	39.9638	0.348623	0.013594	0.388754	0	2.80435	0.091546	111.77	0.121856	0.377658	-0.255802
Lithgow	LC_112519_D8_R1	2019-11-25	0	ED3092	METFO	1	8	Sample_ED3092_D8_Metfo_R1_07_4	ED3092_D8_Metfo_R1_07	2	32.9694	0.25473	0.01667	0.383706	0	1.34611	0.107471	110.493	0.188156	0.377658	-0.189503
Lithgow	LC_112519_D8_R1	2019-11-25	0	ED3092	METFO	1	8	Sample_ED3092_D8_Metfo_R1_07_4	ED3092_D8_Metfo_R1_07	3	50.3332	0.304392	0.00551	0.327965	0	3.49374	0.149346	158.257	1.22908	0.377658	0.851417
Lithgow	LC_112519_D8_R1	2019-11-25	0	ED3092	METFO	1	8	Sample_ED3092_D8_Metfo_R1_07_4	ED3092_D8_Metfo_R1_07	4	67.2718	0.440763	0.000389	0.296694	0	4.42536	0.198428	214.174	2.05001	0.377658	1.67235
Lithgow	LC_112519_D8_R1	2019-11-25	0	ED3092	METFO	1	8	Sample_ED3092_D8_Metfo_R1_08_4	ED3092_D8_Metfo_R1_08	1	53.5263	0.406168	0.003278	0.339723	0	4.39059	0.185972	160.092	1.49758	0.377658	1.11992
Lithgow	LC_112519_D8_R1	2019-11-25	0	ED3092	METFO	1	8	Sample_ED3092_D8_Metfo_R1_08_4	ED3092_D8_Metfo_R1_08	2	52.1827	0.311257	0.007372	0.30933	0	3.12585	0.1797	150.094	1.20239	0.377658	0.82473
Lithgow	LC_112519_D8_R1	2019-11-25	0	ED3092	METFO	1	8	Sample_ED3092_D8_Metfo_R1_08_4	ED3092_D8_Metfo_R1_08	3	33.646	0.36129	0.028859	0.434515	0	2.61796	0.079501	130.202	0.414199	0.377658	0.0365403
Lithgow	LC_112519_D8_R1	2019-11-25	0	ED3092	METFO	1	8	Sample_ED3092_D8_Metfo_R1_08_4	ED3092_D8_Metfo_R1_08	4	33.6962	0.582947	0.007087	0.352516	0	1.22059	0.111628	110.974	0.0533996	0.377658	-0.324259
Lithgow	LC_112519_D8_R1	2019-11-25	0	ED3092	METFO	1	8	Sample_ED3092_D8_Metfo_R1_09_4	ED3092_D8_Metfo_R1_09	1	34.4796	0.827112	5.3e-05	0.390673	0	1.75358	0.102454	111.437	-0.185036	0.377658	-0.562694
Lithgow	LC_112519_D8_R1	2019-11-25	0	ED3092	METFO	1	8	Sample_ED3092_D8_Metfo_R1_09_4	ED3092_D8_Metfo_R1_09	2	36.0295	0.191845	0.008374	0.332702	0	2.28699	0.120416	136.141	0.981456	0.377658	0.603797
Lithgow	LC_112519_D8_R1	2019-11-25	0	ED3092	METFO	1	8	Sample_ED3092_D8_Metfo_R1_09_4	ED3092_D8_Metfo_R1_09	3	50.239	0.363452	0.011409	0.309474	0	4.05224	0.15822	164.246	1.57102	0.377658	1.19336
Lithgow	LC_112519_D8_R1	2019-11-25	0	ED3092	METFO	1	8	Sample_ED3092_D8_Metfo_R1_09_4	ED3092_D8_Metfo_R1_09	4	66.1182	0.533123	0.004336	0.33708	0	1.70074	0.231449	242.937	1.92036	0.377658	1.5427
Lithgow	LC_112519_D8_R1	2019-11-25	0	ED3092	METFO	1	8	Sample_ED3092_D8_Metfo_R1_10_4	ED3092_D8_Metfo_R1_10	1	47.1093	0.697088	0.01005	0.408234	0	2.15099	0.069854	123.005	-0.545953	0.377658	-0.923611
Lithgow	LC_112519_D8_R1	2019-11-25	0	ED3092	METFO	1	8	Sample_ED3092_D8_Metfo_R1_10_4	ED3092_D8_Metfo_R1_10	2	39.043	0.206067	0.002296	0.362357	0	3.66151	0.111927	129.421	0.919325	0.377658	0.541667
Lithgow	LC_112519_D8_R1	2019-11-25	0	ED3092	METFO	1	8	Sample_ED3092_D8_Metfo_R1_10_4	ED3092_D8_Metfo_R1_10	3	38.6939	0.295083	0.001921	0.340351	0	2.44001	0.153837	138.965	1.08053	0.377658	0.702871
Lithgow	LC_112519_D8_R1	2019-11-25	0	ED3092	METFO	1	8	Sample_ED3092_D8_Metfo_R1_10_4	ED3092_D8_Metfo_R1_10	4	67.2854	0.345024	0.001844	0.277896	0	3.06394	0.208673	225.154	2.07713	0.377658	1.69947
Lithgow	LC_112519_D8_R1	2019-11-25	0	ED3092	METFO	1	8	Sample_ED3092_D8_Metfo_R1_11_4	ED3092_D8_Metfo_R1_11	1	48.9043	0.309355	0.01196	0.318831	0	3.20193	0.188917	181.801	1.89434	0.377658	1.51668
Lithgow	LC_112519_D8_R1	2019-11-25	0	ED3092	METFO	1	8	Sample_ED3092_D8_Metfo_R1_11_4	ED3092_D8_Metfo_R1_11	2	32.1416	0.098676	0.012875	0.329598	0	2.8419	0.135575	103.939	0.92794	0.377658	0.550281
Lithgow	LC_112519_D8_R1	2019-11-25	0	ED3092	METFO	1	8	Sample_ED3092_D8_Metfo_R1_11_4	ED3092_D8_Metfo_R1_11	3	50.8471	0.21588	0.012499	0.321113	0	3.04341	0.173548	172.312	1.57658	0.377658	1.19892
Lithgow	LC_112519_D8_R1	2019-11-25	0	ED3092	METFO	1	8	Sample_ED3092_D8_Metfo_R1_11_4	ED3092_D8_Metfo_R1_11	4	42.7598	0.263781	0.007665	0.292569	0	1.78498	0.136906	144.559	0.93844	0.377658	0.560781
Lithgow	LC_112519_D8_R1	2019-11-25	0	ED3092	METFO	1	8	Sample_ED3092_D8_Metfo_R1_12_3	ED3092_D8_Metfo_R1_12	1	61.2014	0.576744	0.009562	0.364278	0	2.76912	0.146614	165.752	0.479089	0.377658	0.101431
Lithgow	LC_112519_D8_R1	2019-11-25	0	ED3092	METFO	1	8	Sample_ED3092_D8_Metfo_R1_12_3	ED3092_D8_Metfo_R1_12	2	66.7417	0.36797	0.002544	0.299097	0	2.3043	0.074053	218.649	0.837057	0.377658	0.459399
Lithgow	LC_112519_D8_R1	2019-11-25	0	ED3092	METFO	1	8	Sample_ED3092_D8_Metfo_R1_12_3	ED3092_D8_Metfo_R1_12	3	60.1404	0.300128	0.010998	0.296715	0	2.78279	0.179594	194.506	1.58594	0.377658	1.20828
Lithgow	LC_112519_D8_R1	2019-11-25	0	ED3092	H2O	1	8	Sample_ED3092_D8_H2O_R1_01_2	ED3092_D8_H2O_R1_01	1	50.3975	0.291324	0.012446	0.356373	0	4.10036	0.186604	185.957	1.99774	0.377658	1.62009
Lithgow	LC_112519_D8_R1	2019-11-25	0	ED3092	H2O	1	8	Sample_ED3092_D8_H2O_R1_01_2	ED3092_D8_H2O_R1_01	2	6.51143	1.85898	0.002332	0.330069	0	0.598044	0.042541	15.4091	-1.72377	0.377658	-2.10143
Lithgow	LC_112519_D8_R1	2019-11-25	0	ED3092	H2O	1	8	Sample_ED3092_D8_H2O_R1_02_4	ED3092_D8_H2O_R1_02	1	12.6717	1.51758	0.019149	0.519828	0	1.06286	0.052786	34.0411	-1.8647	0.377658	-2.24236
Lithgow	LC_112519_D8_R1	2019-11-25	0	ED3092	H2O	1	8	Sample_ED3092_D8_H2O_R1_02_4	ED3092_D8_H2O_R1_02	2	16.1406	0.824868	0.030461	0.509363	0.898876	1.5121	0.072066	82.6072	-0.502967	0.377658	-0.880626
Lithgow	LC_112519_D8_R1	2019-11-25	0	ED3092	H2O	1	8	Sample_ED3092_D8_H2O_R1_02_4	ED3092_D8_H2O_R1_02	3	17.7648	1.32865	0.012135	0.396206	0	0.782936	0.057487	47.723	-1.3767	0.377658	-1.75436
Lithgow	LC_112519_D8_R1	2019-11-25	0	ED3092	H2O	1	8	Sample_ED3092_D8_H2O_R1_02_4	ED3092_D8_H2O_R1_02	4	41.0925	0.257398	0.010319	0.328254	0	2.31224	0.151371	138.239	1.0184	0.377658	0.640737
Lithgow	LC_112519_D8_R1	2019-11-25	0	ED3092	H2O	1	8	Sample_ED3092_D8_H2O_R1_03_4	ED3092_D8_H2O_R1_03	1	10.7517	1.38262	0.01929	0.511016	0	4.15541	0.082671	43.8768	-0.567071	0.377658	-0.944729
Lithgow	LC_112519_D8_R1	2019-11-25	0	ED3092	H2O	1	8	Sample_ED3092_D8_H2O_R1_03_4	ED3092_D8_H2O_R1_03	2	52.4604	0.453223	0.004361	0.324658	0	4.11039	0.175643	168.304	1.55821	0.377658	1.18056
Lithgow	LC_112519_D8_R1	2019-11-25	0	ED3092	H2O	1	8	Sample_ED3092_D8_H2O_R1_03_4	ED3092_D8_H2O_R1_03	3	33.6623	0.279526	0.013771	0.337748	0	2.92511	0.12392	121.859	0.97319	0.377658	0.595532
Lithgow	LC_112519_D8_R1	2019-11-25	0	ED3092	H2O	1	8	Sample_ED3092_D8_H2O_R1_03_4	ED3092_D8_H2O_R1_03	4	66.65	0.289701	0.017497	0.281921	0	2.28459	0.210678	224.334	1.97398	0.377658	1.59633
Lithgow	LC_112519_D8_R1	2019-11-25	0	ED3092	H2O	1	8	Sample_ED3092_D8_H2O_R1_04_3	ED3092_D8_H2O_R1_04	1	32.199	0.266099	0.004957	0.36486	0	2.00655	0.101402	100.366	0.199785	0.377658	-0.177873
Lithgow	LC_112519_D8_R1	2019-11-25	0	ED3092	H2O	1	8	Sample_ED3092_D8_H2O_R1_04_3	ED3092_D8_H2O_R1_04	2	49.2592	0.246439	0.008233	0.330617	0	2.33066	0.14887	151.808	0.90805	0.377658	0.530391
Lithgow	LC_112519_D8_R1	2019-11-25	0	ED3092	H2O	1	8	Sample_ED3092_D8_H2O_R1_04_3	ED3092_D8_H2O_R1_04	3	39.6777	0.200999	0.00984	0.337997	0	2.23066	0.157079	125.205	0.879046	0.377658	0.501388
Lithgow	LC_112519_D8_R1	2019-11-25	0	ED3092	H2O	1	8	Sample_ED3092_D8_H2O_R1_05_3	ED3092_D8_H2O_R1_05	1	35.1089	0.888413	0.003061	0.475928	0.777778	1.61301	0.115733	115.653	-0.385753	0.377658	-0.763412
Lithgow	LC_112519_D8_R1	2019-11-25	0	ED3092	H2O	1	8	Sample_ED3092_D8_H2O_R1_05_3	ED3092_D8_H2O_R1_05	2	49.733	0.573844	0.001256	0.32925	0	4.00506	0.150747	159.177	1.23162	0.377658	0.853959
Lithgow	LC_112519_D8_R1	2019-11-25	0	ED3092	H2O	1	8	Sample_ED3092_D8_H2O_R1_05_3	ED3092_D8_H2O_R1_05	3	22.2293	0.762625	0.015469	0.463721	0	2.01963	0.095069	73.1703	-0.478739	0.377658	-0.856397
Lithgow	LC_112519_D8_R1	2019-11-25	0	ED3092	H2O	1	8	Sample_ED3092_D8_H2O_R1_06_2	ED3092_D8_H2O_R1_06	1	67.0815	0.488641	0.001353	0.298498	0	4.26718	0.199688	184.306	1.51946	0.377658	1.1418
Lithgow	LC_112519_D8_R1	2019-11-25	0	ED3092	H2O	1	8	Sample_ED3092_D8_H2O_R1_06_2	ED3092_D8_H2O_R1_06	2	39.4415	0.462736	0.003616	0.362129	0	2.83482	0.197858	111.305	0.835873	0.377658	0.458215
Lithgow	LC_112519_D8_R1	2019-11-25	0	ED3092	H2O	1	8	Sample_ED3092_D8_H2O_R1_07_4	ED3092_D8_H2O_R1_07	1	10.1582	1.55709	0.072056	0.448131	0	1.92112	0.049103	24.6191	-1.35417	0.377658	-1.73183
Lithgow	LC_112519_D8_R1	2019-11-25	0	ED3092	H2O	1	8	Sample_ED3092_D8_H2O_R1_07_4	ED3092_D8_H2O_R1_07	2	31.5175	0.149363	0.009352	0.380395	0	1.61243	0.10241	95.6454	0.0870248	0.377658	-0.290634
Lithgow	LC_112519_D8_R1	2019-11-25	0	ED3092	H2O	1	8	Sample_ED3092_D8_H2O_R1_07_4	ED3092_D8_H2O_R1_07	3	47.5781	0.316189	0.005063	0.323322	0	3.68196	0.109134	166.207	1.24852	0.377658	0.87086
Lithgow	LC_112519_D8_R1	2019-11-25	0	ED3092	H2O	1	8	Sample_ED3092_D8_H2O_R1_07_4	ED3092_D8_H2O_R1_07	4	57.6215	0.420344	0.009253	0.291587	0	4.2506	0.18134	194.428	1.99746	0.377658	1.6198
Lithgow	LC_112519_D8_R1	2019-11-25	0	ED3092	H2O	1	8	Sample_ED3092_D8_H2O_R1_08_3	ED3092_D8_H2O_R1_08	1	32.1237	0.371395	0.003766	0.380014	0	2.1206	0.121932	88.8303	0.0678977	0.377658	-0.309761
Lithgow	LC_112519_D8_R1	2019-11-25	0	ED3092	H2O	1	8	Sample_ED3092_D8_H2O_R1_08_3	ED3092_D8_H2O_R1_08	2	66.0798	0.516697	0.019015	0.314416	0	3.30248	0.152666	199.031	1.2282	0.377658	0.850537
Lithgow	LC_112519_D8_R1	2019-11-25	0	ED3092	H2O	1	8	Sample_ED3092_D8_H2O_R1_08_3	ED3092_D8_H2O_R1_08	3	50.1509	0.452968	0.001681	0.376499	0	3.98304	0.127612	182.816	1.34723	0.377658	0.96957
Lithgow	LC_112519_D8_R1	2019-11-25	0	ED3092	H2O	1	8	Sample_ED3092_D8_H2O_R1_09_4	ED3092_D8_H2O_R1_09	1	37.3564	0.203622	0.018737	0.310633	0	2.83935	0.100787	122.345	0.817419	0.377658	0.43976
Lithgow	LC_112519_D8_R1	2019-11-25	0	ED3092	H2O	1	8	Sample_ED3092_D8_H2O_R1_09_4	ED3092_D8_H2O_R1_09	2	34.6856	0.255677	0.0011	0.305752	0	3.40398	0.113148	132.831	1.23924	0.377658	0.861584
Lithgow	LC_112519_D8_R1	2019-11-25	0	ED3092	H2O	1	8	Sample_ED3092_D8_H2O_R1_09_4	ED3092_D8_H2O_R1_09	3	35.1281	0.265082	0.001201	0.358276	0	1.48226	0.110136	107.004	0.134632	0.377658	-0.243026
Lithgow	LC_112519_D8_R1	2019-11-25	0	ED3092	H2O	1	8	Sample_ED3092_D8_H2O_R1_09_4	ED3092_D8_H2O_R1_09	4	34.5149	0.763879	0.013579	0.385141	0	1.18666	0.197711	111.692	0.400723	0.377658	0.0230646
Lithgow	LC_112519_D8_R1	2019-11-25	0	ED3092	H2O	1	8	Sample_ED3092_D8_H2O_R1_10_3	ED3092_D8_H2O_R1_10	1	46.424	0.383432	0.005341	0.345993	0	3.92173	0.144491	140.039	1.05346	0.377658	0.675805
Lithgow	LC_112519_D8_R1	2019-11-25	0	ED3092	H2O	1	8	Sample_ED3092_D8_H2O_R1_10_3	ED3092_D8_H2O_R1_10	2	50.9459	0.361642	0.00076	0.341499	0	3.2286	0.158229	168.062	1.26318	0.377658	0.885521
Lithgow	LC_112519_D8_R1	2019-11-25	0	ED3092	H2O	1	8	Sample_ED3092_D8_H2O_R1_10_3	ED3092_D8_H2O_R1_10	3	35.5506	0.334099	0.00349	0.36445	0	2.83608	0.12584	129.427	0.862011	0.377658	0.484352
Lithgow	LC_112519_D8_R1	2019-11-25	0	ED3092	H2O	1	8	Sample_ED3092_D8_H2O_R1_11_3	ED3092_D8_H2O_R1_11	1	33.146	0.306854	0.009498	0.359931	0	1.70822	0.097963	113.418	0.283135	0.377658	-0.0945239
Lithgow	LC_112519_D8_R1	2019-11-25	0	ED3092	H2O	1	8	Sample_ED3092_D8_H2O_R1_11_3	ED3092_D8_H2O_R1_11	2	33.1439	0.279692	0.026546	0.360299	0	2.22121	0.120945	117.307	0.689721	0.377658	0.312063
Lithgow	LC_112519_D8_R1	2019-11-25	0	ED3092	H2O	1	8	Sample_ED3092_D8_H2O_R1_11_3	ED3092_D8_H2O_R1_11	3	50.9831	0.208883	0.00146	0.285642	0	1.7438	0.148441	157.01	0.92936	0.377658	0.551701
Lithgow	LC_112519_D8_R1	2019-11-25	0	ED3092	H2O	1	8	Sample_ED3092_D8_H2O_R1_12_2	ED3092_D8_H2O_R1_12	1	33.6893	0.684639	0.004201	0.354552	0	2.68199	0.153605	77.9363	0.0912037	0.377658	-0.286455
Lithgow	LC_112519_D8_R1	2019-11-25	0	ED3092	H2O	1	8	Sample_ED3092_D8_H2O_R1_12_2	ED3092_D8_H2O_R1_12	2	48.4316	0.379254	0.000576	0.372823	0	3.19345	0.098685	175.939	0.967022	0.377658	0.589364
Lithgow	LC_120319_D16_R1	2019-12-03	0	ED3092	H2O	1	16	Sample_MET_ED3092_D16_ctrl_R1_01_4	MET_ED3092_D16_ctrl_R1_01	1	7.83581	2.54851	0.006342	0.452069	0	0.639162	0.030446	12.3963	-2.67878	0.377658	-3.05644
Lithgow	LC_120319_D16_R1	2019-12-03	0	ED3092	H2O	1	16	Sample_MET_ED3092_D16_ctrl_R1_01_4	MET_ED3092_D16_ctrl_R1_01	2	50.3379	1.05915	0.017594	0.364898	0	2.01878	0.092935	106.32	-0.85208	0.377658	-1.22974
Lithgow	LC_120319_D16_R1	2019-12-03	0	ED3092	H2O	1	16	Sample_MET_ED3092_D16_ctrl_R1_01_4	MET_ED3092_D16_ctrl_R1_01	3	51.9012	0.840844	0.021166	0.301877	0	3.21601	0.115236	127.41	0.214464	0.377658	-0.163194
Lithgow	LC_120319_D16_R1	2019-12-03	0	ED3092	H2O	1	16	Sample_MET_ED3092_D16_ctrl_R1_01_4	MET_ED3092_D16_ctrl_R1_01	4	60.4947	0.881205	0.01636	0.446813	0	2.30542	0.153289	153.174	-0.194092	0.377658	-0.571751
Lithgow	LC_120319_D16_R1	2019-12-03	0	ED3092	H2O	1	16	Sample_MET_ED3092_D16_ctrl_R1_02_3	MET_ED3092_D16_ctrl_R1_02	1	21.4215	0.930973	0.002349	0.395672	0	2.04181	0.07117	75.3664	-0.473439	0.377658	-0.851098
Lithgow	LC_120319_D16_R1	2019-12-03	0	ED3092	H2O	1	16	Sample_MET_ED3092_D16_ctrl_R1_02_3	MET_ED3092_D16_ctrl_R1_02	2	66.389	0.569346	0.003223	0.293173	0	3.71308	0.136956	155.238	0.508895	0.377658	0.131236
Lithgow	LC_120319_D16_R1	2019-12-03	0	ED3092	H2O	1	16	Sample_MET_ED3092_D16_ctrl_R1_02_3	MET_ED3092_D16_ctrl_R1_02	3	33.9342	1.18514	0.014316	0.411822	0	1.2263	0.08179	83.0251	-1.11527	0.377658	-1.49293
Lithgow	LC_120319_D16_R1	2019-12-03	0	ED3092	H2O	1	16	Sample_MET_ED3092_D16_ctrl_R1_03_3	MET_ED3092_D16_ctrl_R1_03	1	67.046	0.564783	0.018616	0.281301	0	5.08011	0.195681	180.768	1.70582	0.377658	1.32816
Lithgow	LC_120319_D16_R1	2019-12-03	0	ED3092	H2O	1	16	Sample_MET_ED3092_D16_ctrl_R1_03_3	MET_ED3092_D16_ctrl_R1_03	2	25.3318	0.923924	0.026302	0.375388	0	2.09023	0.062256	73.1373	-0.55795	0.377658	-0.935608
Lithgow	LC_120319_D16_R1	2019-12-03	0	ED3092	H2O	1	16	Sample_MET_ED3092_D16_ctrl_R1_03_3	MET_ED3092_D16_ctrl_R1_03	3	55.9244	0.809842	0.017635	0.302003	0	4.78861	0.146374	135.136	0.787185	0.377658	0.409527
Lithgow	LC_120319_D16_R1	2019-12-03	0	ED3092	H2O	1	16	Sample_MET_ED3092_D16_ctrl_R1_04_3	MET_ED3092_D16_ctrl_R1_04	1	52.2852	0.417587	0.005232	0.303518	0	4.50025	0.212142	221.446	2.84325	0.377658	2.46559
Lithgow	LC_120319_D16_R1	2019-12-03	0	ED3092	H2O	1	16	Sample_MET_ED3092_D16_ctrl_R1_04_3	MET_ED3092_D16_ctrl_R1_04	2	11.7304	1.18145	0.031604	0.425149	0	2.06329	0.107862	34.4784	-0.666426	0.377658	-1.04408
Lithgow	LC_120319_D16_R1	2019-12-03	0	ED3092	H2O	1	16	Sample_MET_ED3092_D16_ctrl_R1_04_3	MET_ED3092_D16_ctrl_R1_04	3	5.84692	1.94765	0.020315	0.299128	0	0.261004	0.026202	7.61735	-1.90635	0.377658	-2.28401
Lithgow	LC_120319_D16_R1	2019-12-03	0	ED3092	H2O	1	16	Sample_MET_ED3092_D16_ctrl_R1_05_4	MET_ED3092_D16_ctrl_R1_05	1	40.7682	0.760905	0.004111	0.314472	0	3.2957	0.113782	110.587	0.325956	0.377658	-0.0517028
Lithgow	LC_120319_D16_R1	2019-12-03	0	ED3092	H2O	1	16	Sample_MET_ED3092_D16_ctrl_R1_05_4	MET_ED3092_D16_ctrl_R1_05	2	50.148	0.908207	0.012761	0.300517	0	2.13422	0.059805	127.431	-0.411493	0.377658	-0.789151
Lithgow	LC_120319_D16_R1	2019-12-03	0	ED3092	H2O	1	16	Sample_MET_ED3092_D16_ctrl_R1_05_4	MET_ED3092_D16_ctrl_R1_05	3	6.24425	1.85231	0.039253	0.245218	0	0.641706	0.03076	9.58417	-1.47358	0.377658	-1.85124
Lithgow	LC_120319_D16_R1	2019-12-03	0	ED3092	H2O	1	16	Sample_MET_ED3092_D16_ctrl_R1_05_4	MET_ED3092_D16_ctrl_R1_05	4	9.37465	1.62983	0.023102	0.397213	0	1.2372	0.053577	27.4213	-1.43988	0.377658	-1.81754
Lithgow	LC_120319_D16_R1	2019-12-03	0	ED3092	H2O	1	16	Sample_MET_ED3092_D16_ctrl_R1_06_4	MET_ED3092_D16_ctrl_R1_06	1	37.8562	0.574727	0.017158	0.417757	0	2.72384	0.127201	97.9529	-0.0190273	0.377658	-0.396686
Lithgow	LC_120319_D16_R1	2019-12-03	0	ED3092	H2O	1	16	Sample_MET_ED3092_D16_ctrl_R1_06_4	MET_ED3092_D16_ctrl_R1_06	2	66.6996	0.632402	0.001671	0.248734	0	3.28472	0.175361	187.531	1.26759	0.377658	0.889927
Lithgow	LC_120319_D16_R1	2019-12-03	0	ED3092	H2O	1	16	Sample_MET_ED3092_D16_ctrl_R1_06_4	MET_ED3092_D16_ctrl_R1_06	3	59.3197	0.258434	0.005	0.280669	0	3.39657	0.133741	164.109	1.04057	0.377658	0.66291
Lithgow	LC_120319_D16_R1	2019-12-03	0	ED3092	H2O	1	16	Sample_MET_ED3092_D16_ctrl_R1_06_4	MET_ED3092_D16_ctrl_R1_06	4	65.6423	0.367515	0.002616	0.293173	0	2.93342	0.179113	183.858	1.19138	0.377658	0.813726
Lithgow	LC_120319_D16_R1	2019-12-03	0	ED3092	H2O	1	16	Sample_MET_ED3092_D16_ctrl_R1_07_4	MET_ED3092_D16_ctrl_R1_07	1	65.6074	0.497202	0.013479	0.342114	0	3.43154	0.122616	150.164	0.201775	0.377658	-0.175883
Lithgow	LC_120319_D16_R1	2019-12-03	0	ED3092	H2O	1	16	Sample_MET_ED3092_D16_ctrl_R1_07_4	MET_ED3092_D16_ctrl_R1_07	2	45.2917	0.681625	0.0039	0.365473	0	3.65716	0.140003	130.898	0.616128	0.377658	0.23847
Lithgow	LC_120319_D16_R1	2019-12-03	0	ED3092	H2O	1	16	Sample_MET_ED3092_D16_ctrl_R1_07_4	MET_ED3092_D16_ctrl_R1_07	3	50.4079	0.541969	0.006176	0.365482	0	2.29652	0.085883	126.97	-0.245725	0.377658	-0.623384
Lithgow	LC_120319_D16_R1	2019-12-03	0	ED3092	H2O	1	16	Sample_MET_ED3092_D16_ctrl_R1_07_4	MET_ED3092_D16_ctrl_R1_07	4	6.81438	1.80074	0.032009	0.367964	0	1.11678	0.038002	12.6409	-1.68415	0.377658	-2.06181
Lithgow	LC_120319_D16_R1	2019-12-03	0	ED3092	H2O	1	16	Sample_MET_ED3092_D16_ctrl_R1_08_4	MET_ED3092_D16_ctrl_R1_08	1	7.17542	1.85172	0.022769	0.316111	0	0.545109	0.028514	9.95425	-1.82826	0.377658	-2.20592
Lithgow	LC_120319_D16_R1	2019-12-03	0	ED3092	H2O	1	16	Sample_MET_ED3092_D16_ctrl_R1_08_4	MET_ED3092_D16_ctrl_R1_08	2	7.46575	1.84699	0.067995	0.352786	0	0.369707	0.027176	10.2102	-1.86951	0.377658	-2.24717
Lithgow	LC_120319_D16_R1	2019-12-03	0	ED3092	H2O	1	16	Sample_MET_ED3092_D16_ctrl_R1_08_4	MET_ED3092_D16_ctrl_R1_08	3	5.98203	1.75456	0.112541	0.273795	0	0.297373	0.026851	7.85232	-1.41913	0.377658	-1.79678
Lithgow	LC_120319_D16_R1	2019-12-03	0	ED3092	H2O	1	16	Sample_MET_ED3092_D16_ctrl_R1_08_4	MET_ED3092_D16_ctrl_R1_08	4	59.9538	0.555556	0.00324	0.360363	0	2.63744	0.113963	137.202	-0.171393	0.377658	-0.549051
Lithgow	LC_120319_D16_R1	2019-12-03	0	ED3092	H2O	1	16	Sample_MET_ED3092_D16_ctrl_R1_09_2	MET_ED3092_D16_ctrl_R1_09	1	53.3453	0.964954	0.006686	0.359465	0	2.60012	0.107428	119.046	-0.484236	0.377658	-0.861895
Lithgow	LC_120319_D16_R1	2019-12-03	0	ED3092	H2O	1	16	Sample_MET_ED3092_D16_ctrl_R1_09_2	MET_ED3092_D16_ctrl_R1_09	2	33.8107	1.16672	0.006937	0.391445	0	1.4367	0.057783	76.1268	-1.2707	0.377658	-1.64836
Lithgow	LC_120319_D16_R1	2019-12-03	0	ED3092	H2O	1	16	Sample_MET_ED3092_D16_ctrl_R1_10_3	MET_ED3092_D16_ctrl_R1_10	1	66.5747	0.742254	0.002532	0.301264	0	3.55593	0.157712	145.2	0.312192	0.377658	-0.0654668
Lithgow	LC_120319_D16_R1	2019-12-03	0	ED3092	H2O	1	16	Sample_MET_ED3092_D16_ctrl_R1_10_3	MET_ED3092_D16_ctrl_R1_10	2	45.9216	0.640453	0.005165	0.369636	0	2.24627	0.084493	112.048	-0.409763	0.377658	-0.787422
Lithgow	LC_120319_D16_R1	2019-12-03	0	ED3092	H2O	1	16	Sample_MET_ED3092_D16_ctrl_R1_10_3	MET_ED3092_D16_ctrl_R1_10	3	49.9567	0.552544	0.023523	0.328126	0	1.79492	0.160766	131.701	0.387751	0.377658	0.0100926
Lithgow	LC_120319_D16_R1	2019-12-03	0	ED3092	H2O	1	16	Sample_MET_ED3092_D16_ctrl_R1_11_4	MET_ED3092_D16_ctrl_R1_11	1	5.76605	1.95391	0.084932	0.271629	0	0.254757	0.026794	7.69374	-1.6146	0.377658	-1.99226
Lithgow	LC_120319_D16_R1	2019-12-03	0	ED3092	H2O	1	16	Sample_MET_ED3092_D16_ctrl_R1_11_4	MET_ED3092_D16_ctrl_R1_11	2	8.6552	1.82475	0.01874	0.288408	0	0.238475	0.02759	12.262	-1.8333	0.377658	-2.21096
Lithgow	LC_120319_D16_R1	2019-12-03	0	ED3092	H2O	1	16	Sample_MET_ED3092_D16_ctrl_R1_11_4	MET_ED3092_D16_ctrl_R1_11	3	58.4287	0.458478	0.001779	0.314861	0	2.85396	0.163473	178.162	1.12212	0.377658	0.744461
Lithgow	LC_120319_D16_R1	2019-12-03	0	ED3092	H2O	1	16	Sample_MET_ED3092_D16_ctrl_R1_11_4	MET_ED3092_D16_ctrl_R1_11	4	7.62633	1.829	0.041445	0.221446	0	0.384615	0.0267	9.8092	-1.51287	0.377658	-1.89053
Lithgow	LC_120319_D16_R1	2019-12-03	0	ED3092	H2O	1	16	Sample_MET_ED3092_D16_ctrl_R1_12_4	MET_ED3092_D16_ctrl_R1_12	1	66.7594	0.412747	7.8e-05	0.318777	0	4.68353	0.086253	189.667	0.944132	0.377658	0.566474
Lithgow	LC_120319_D16_R1	2019-12-03	0	ED3092	H2O	1	16	Sample_MET_ED3092_D16_ctrl_R1_12_4	MET_ED3092_D16_ctrl_R1_12	2	52.3316	0.323737	0.00047	0.281573	0	3.55493	0.164489	160.073	1.42663	0.377658	1.04897
Lithgow	LC_120319_D16_R1	2019-12-03	0	ED3092	H2O	1	16	Sample_MET_ED3092_D16_ctrl_R1_12_4	MET_ED3092_D16_ctrl_R1_12	3	6.11161	1.94008	0.003892	0.285559	0	0.198188	0.026795	8.13772	-1.91996	0.377658	-2.29762
Lithgow	LC_120319_D16_R1	2019-12-03	0	ED3092	H2O	1	16	Sample_MET_ED3092_D16_ctrl_R1_12_4	MET_ED3092_D16_ctrl_R1_12	4	7.15337	1.84866	0.010852	0.314439	0	0.557809	0.030044	10.9592	-1.82713	0.377658	-2.20478
Lithgow	LC_120319_D16_R1	2019-12-03	0	ED3092	METFO	1	16	Sample_MET_ED3092_D16_Metfo_R1_01_2	MET_ED3092_D16_Metfo_R1_01	1	63.9636	0.408186	0.001834	0.287552	0	2.46697	0.145472	189.727	1.00438	0.377658	0.626719
Lithgow	LC_120319_D16_R1	2019-12-03	0	ED3092	METFO	1	16	Sample_MET_ED3092_D16_Metfo_R1_01_2	MET_ED3092_D16_Metfo_R1_01	2	63.5613	0.538907	0.000562	0.285485	0	3.80129	0.1825	178.063	1.33616	0.377658	0.958501
Lithgow	LC_120319_D16_R1	2019-12-03	0	ED3092	METFO	1	16	Sample_MET_ED3092_D16_Metfo_R1_02_3	MET_ED3092_D16_Metfo_R1_02	1	9.60868	1.46482	0.038556	0.396447	0	1.34095	0.048899	25.902	-1.33467	0.377658	-1.71232
Lithgow	LC_120319_D16_R1	2019-12-03	0	ED3092	METFO	1	16	Sample_MET_ED3092_D16_Metfo_R1_02_3	MET_ED3092_D16_Metfo_R1_02	2	47.9901	0.333736	0.011779	0.352235	0	2.80232	0.159061	139.555	0.832952	0.377658	0.455294
Lithgow	LC_120319_D16_R1	2019-12-03	0	ED3092	METFO	1	16	Sample_MET_ED3092_D16_Metfo_R1_02_3	MET_ED3092_D16_Metfo_R1_02	3	6.72063	1.86965	0.011452	0.274476	0	0.764177	0.035835	12.5063	-1.57346	0.377658	-1.95112
Lithgow	LC_120319_D16_R1	2019-12-03	0	ED3092	METFO	1	16	Sample_MET_ED3092_D16_Metfo_R1_03_3	MET_ED3092_D16_Metfo_R1_03	1	13.6724	1.4018	0.034957	0.442597	0	1.84842	0.061343	39.7655	-1.18809	0.377658	-1.56575
Lithgow	LC_120319_D16_R1	2019-12-03	0	ED3092	METFO	1	16	Sample_MET_ED3092_D16_Metfo_R1_03_3	MET_ED3092_D16_Metfo_R1_03	2	75.2018	0.544855	0.00425	0.300354	0	4.0118	0.188297	162.709	0.702125	0.377658	0.324467
Lithgow	LC_120319_D16_R1	2019-12-03	0	ED3092	METFO	1	16	Sample_MET_ED3092_D16_Metfo_R1_03_3	MET_ED3092_D16_Metfo_R1_03	3	67.0278	0.275239	0.007592	0.294112	0	2.32216	0.246233	225.545	2.15998	0.377658	1.78232
Lithgow	LC_120319_D16_R1	2019-12-03	0	ED3092	METFO	1	16	Sample_MET_ED3092_D16_Metfo_R1_04_4	MET_ED3092_D16_Metfo_R1_04	1	67.2677	0.624334	0.004803	0.333629	0	2.63636	0.145711	130.477	-0.289587	0.377658	-0.667245
Lithgow	LC_120319_D16_R1	2019-12-03	0	ED3092	METFO	1	16	Sample_MET_ED3092_D16_Metfo_R1_04_4	MET_ED3092_D16_Metfo_R1_04	2	53.9853	0.494361	0.004107	0.325162	0	3.10828	0.151819	169.199	1.08448	0.377658	0.70682
Lithgow	LC_120319_D16_R1	2019-12-03	0	ED3092	METFO	1	16	Sample_MET_ED3092_D16_Metfo_R1_04_4	MET_ED3092_D16_Metfo_R1_04	3	6.55469	1.82888	0.016864	0.32137	0	1.35897	0.055993	18.109	-1.315	0.377658	-1.69266
Lithgow	LC_120319_D16_R1	2019-12-03	0	ED3092	METFO	1	16	Sample_MET_ED3092_D16_Metfo_R1_04_4	MET_ED3092_D16_Metfo_R1_04	4	41.8276	0.163431	0.00585	0.329621	0	2.53634	0.143105	124.657	0.81026	0.377658	0.432601
Lithgow	LC_120319_D16_R1	2019-12-03	0	ED3092	METFO	1	16	Sample_MET_ED3092_D16_Metfo_R1_05_4	MET_ED3092_D16_Metfo_R1_05	1	32.1306	1.19712	0.015056	0.388355	0	1.828	0.059773	79.7392	-1.02223	0.377658	-1.39989
Lithgow	LC_120319_D16_R1	2019-12-03	0	ED3092	METFO	1	16	Sample_MET_ED3092_D16_Metfo_R1_05_4	MET_ED3092_D16_Metfo_R1_05	2	6.3607	1.85862	0.05215	0.345793	0	0.692895	0.037115	12.4104	-1.67892	0.377658	-2.05658
Lithgow	LC_120319_D16_R1	2019-12-03	0	ED3092	METFO	1	16	Sample_MET_ED3092_D16_Metfo_R1_05_4	MET_ED3092_D16_Metfo_R1_05	3	46.5442	0.471015	0.003211	0.333496	0	2.77713	0.088217	114.63	-0.0248922	0.377658	-0.402551
Lithgow	LC_120319_D16_R1	2019-12-03	0	ED3092	METFO	1	16	Sample_MET_ED3092_D16_Metfo_R1_05_4	MET_ED3092_D16_Metfo_R1_05	4	7.02705	1.86059	0.05148	0.285335	0	0.46209	0.031494	10.3036	-1.63273	0.377658	-2.01038
Lithgow	LC_120319_D16_R1	2019-12-03	0	ED3092	METFO	1	16	Sample_MET_ED3092_D16_Metfo_R1_06_4	MET_ED3092_D16_Metfo_R1_06	1	67.4561	0.510769	0.003099	0.324917	0	3.64296	0.158788	167.024	0.710139	0.377658	0.332481
Lithgow	LC_120319_D16_R1	2019-12-03	0	ED3092	METFO	1	16	Sample_MET_ED3092_D16_Metfo_R1_06_4	MET_ED3092_D16_Metfo_R1_06	2	13.7051	1.30401	0.001181	0.544518	0	0.506652	0.052298	32.3373	-2.0874	0.377658	-2.46505
Lithgow	LC_120319_D16_R1	2019-12-03	0	ED3092	METFO	1	16	Sample_MET_ED3092_D16_Metfo_R1_06_4	MET_ED3092_D16_Metfo_R1_06	3	11.1283	1.30445	0.034363	0.499383	0	1.06329	0.057351	34.8653	-1.52753	0.377658	-1.90519
Lithgow	LC_120319_D16_R1	2019-12-03	0	ED3092	METFO	1	16	Sample_MET_ED3092_D16_Metfo_R1_06_4	MET_ED3092_D16_Metfo_R1_06	4	8.38584	1.61233	0.097234	0.45434	0	0.822163	0.039303	15.8296	-1.73973	0.377658	-2.11739
Lithgow	LC_120319_D16_R1	2019-12-03	0	ED3092	METFO	1	16	Sample_MET_ED3092_D16_Metfo_R1_07_4	MET_ED3092_D16_Metfo_R1_07	1	66.8968	0.467942	0.008632	0.300848	0	3.89886	0.165183	181.996	1.19715	0.377658	0.819492
Lithgow	LC_120319_D16_R1	2019-12-03	0	ED3092	METFO	1	16	Sample_MET_ED3092_D16_Metfo_R1_07_4	MET_ED3092_D16_Metfo_R1_07	2	52.1469	0.659466	0.013025	0.32953	0	4.1148	0.100887	134.592	0.433467	0.377658	0.0558087
Lithgow	LC_120319_D16_R1	2019-12-03	0	ED3092	METFO	1	16	Sample_MET_ED3092_D16_Metfo_R1_07_4	MET_ED3092_D16_Metfo_R1_07	3	51.0888	0.48988	0.014578	0.311033	0	3.3137	0.176197	144.648	1.09471	0.377658	0.717052
Lithgow	LC_120319_D16_R1	2019-12-03	0	ED3092	METFO	1	16	Sample_MET_ED3092_D16_Metfo_R1_07_4	MET_ED3092_D16_Metfo_R1_07	4	68.6242	0.467392	0.002792	0.316751	0	4.69943	0.239526	255.178	2.91716	0.377658	2.5395
Lithgow	LC_120319_D16_R1	2019-12-03	0	ED3092	METFO	1	16	Sample_MET_ED3092_D16_Metfo_R1_08_3	MET_ED3092_D16_Metfo_R1_08	1	83.6403	0.490576	0.008842	0.288516	0	3.58487	0.06765	259.539	1.11389	0.377658	0.736228
Lithgow	LC_120319_D16_R1	2019-12-03	0	ED3092	METFO	1	16	Sample_MET_ED3092_D16_Metfo_R1_08_3	MET_ED3092_D16_Metfo_R1_08	2	6.54543	1.86322	0.000455	0.462335	0	0.713651	0.035985	11.6377	-2.25019	0.377658	-2.62785
Lithgow	LC_120319_D16_R1	2019-12-03	0	ED3092	METFO	1	16	Sample_MET_ED3092_D16_Metfo_R1_08_3	MET_ED3092_D16_Metfo_R1_08	3	51.1284	1.08987	0.007883	0.243805	0	1.70255	0.050832	106.747	-0.872768	0.377658	-1.25043
Lithgow	LC_120319_D16_R1	2019-12-03	0	ED3092	METFO	1	16	Sample_MET_ED3092_D16_Metfo_R1_09_4	MET_ED3092_D16_Metfo_R1_09	1	37.6052	0.661311	0.002414	0.371873	0	2.92326	0.113763	149.889	0.839198	0.377658	0.46154
Lithgow	LC_120319_D16_R1	2019-12-03	0	ED3092	METFO	1	16	Sample_MET_ED3092_D16_Metfo_R1_09_4	MET_ED3092_D16_Metfo_R1_09	2	44.3702	0.357569	0.004768	0.311183	0	3.33	0.079329	125.608	0.453998	0.377658	0.0763398
Lithgow	LC_120319_D16_R1	2019-12-03	0	ED3092	METFO	1	16	Sample_MET_ED3092_D16_Metfo_R1_09_4	MET_ED3092_D16_Metfo_R1_09	3	10.2186	1.63219	0.008234	0.51753	0	0.900007	0.057668	26.475	-1.99205	0.377658	-2.36971
Lithgow	LC_120319_D16_R1	2019-12-03	0	ED3092	METFO	1	16	Sample_MET_ED3092_D16_Metfo_R1_09_4	MET_ED3092_D16_Metfo_R1_09	4	67.1502	0.301209	0.004268	0.303155	0	4.25483	0.17574	188.201	1.51803	0.377658	1.14037
Lithgow	LC_120319_D16_R1	2019-12-03	0	ED3092	METFO	1	16	Sample_MET_ED3092_D16_Metfo_R1_10_3	MET_ED3092_D16_Metfo_R1_10	1	53.2321	0.492804	0.002105	0.316903	0	2.76785	0.081481	128.527	-0.0614398	0.377658	-0.439098
Lithgow	LC_120319_D16_R1	2019-12-03	0	ED3092	METFO	1	16	Sample_MET_ED3092_D16_Metfo_R1_10_3	MET_ED3092_D16_Metfo_R1_10	2	65.8134	0.52253	0.018725	0.303469	0	3.49619	0.180337	162.602	0.919592	0.377658	0.541934
Lithgow	LC_120319_D16_R1	2019-12-03	0	ED3092	METFO	1	16	Sample_MET_ED3092_D16_Metfo_R1_10_3	MET_ED3092_D16_Metfo_R1_10	3	50.3215	0.828753	0.008302	0.313286	0	1.91406	0.119254	123.519	-0.154286	0.377658	-0.531945
Lithgow	LC_120319_D16_R1	2019-12-03	0	ED3092	METFO	1	16	Sample_MET_ED3092_D16_Metfo_R1_11_3	MET_ED3092_D16_Metfo_R1_11	1	51.894	1.08428	0.056613	0.35347	0	2.17492	0.111955	111.508	-0.5211	0.377658	-0.898758
Lithgow	LC_120319_D16_R1	2019-12-03	0	ED3092	METFO	1	16	Sample_MET_ED3092_D16_Metfo_R1_11_3	MET_ED3092_D16_Metfo_R1_11	2	52.9983	0.518668	0.002861	0.300254	0	2.53872	0.16613	143.8	0.735372	0.377658	0.357714
Lithgow	LC_120319_D16_R1	2019-12-03	0	ED3092	METFO	1	16	Sample_MET_ED3092_D16_Metfo_R1_11_3	MET_ED3092_D16_Metfo_R1_11	3	66.0206	0.530632	0.003007	0.266077	0	2.97548	0.17048	164.328	0.818144	0.377658	0.440486
Lithgow	LC_120319_D16_R1	2019-12-03	0	ED3092	METFO	1	16	Sample_MET_ED3092_D16_Metfo_R1_12_4	MET_ED3092_D16_Metfo_R1_12	1	15.3963	1.09728	0.010374	0.480492	0	1.37661	0.050561	31.424	-1.60219	0.377658	-1.97985
Lithgow	LC_120319_D16_R1	2019-12-03	0	ED3092	METFO	1	16	Sample_MET_ED3092_D16_Metfo_R1_12_4	MET_ED3092_D16_Metfo_R1_12	2	66.9947	0.643307	0.007111	0.328523	0	2.88653	0.148717	149.802	0.124025	0.377658	-0.253634
Lithgow	LC_120319_D16_R1	2019-12-03	0	ED3092	METFO	1	16	Sample_MET_ED3092_D16_Metfo_R1_12_4	MET_ED3092_D16_Metfo_R1_12	3	60.5712	0.868722	0.01088	0.36574	0	2.05024	0.1561	168.582	0.265748	0.377658	-0.11191
Lithgow	LC_120319_D16_R1	2019-12-03	0	ED3092	METFO	1	16	Sample_MET_ED3092_D16_Metfo_R1_12_4	MET_ED3092_D16_Metfo_R1_12	4	49.4005	0.782988	0.020701	0.352316	0	1.41999	0.126197	131.272	-0.139177	0.377658	-0.516835
Lithgow	LC_112519_D8_R2	2019-11-25	0	ED3092	H2O	2	8	Sample_ED3092_D8_H2O_R2_02_4	ED3092_D8_H2O_R2_02	1	53.7936	0.410375	0.006691	0.379137	0	4.54362	0.118138	170.648	1.12309	0.377658	0.745428
Lithgow	LC_112519_D8_R2	2019-11-25	0	ED3092	H2O	2	8	Sample_ED3092_D8_H2O_R2_02_4	ED3092_D8_H2O_R2_02	2	67.6726	0.493553	4.4e-05	0.330998	0	5.41325	0.231202	223.674	2.50112	0.377658	2.12346
Lithgow	LC_112519_D8_R2	2019-11-25	0	ED3092	H2O	2	8	Sample_ED3092_D8_H2O_R2_02_4	ED3092_D8_H2O_R2_02	3	67.4206	0.429409	0.001977	0.303185	0	4.22186	0.210488	213.404	2.05085	0.377658	1.6732
Lithgow	LC_112519_D8_R2	2019-11-25	0	ED3092	H2O	2	8	Sample_ED3092_D8_H2O_R2_02_4	ED3092_D8_H2O_R2_02	4	67.1895	0.571091	0.001548	0.364632	0	1.56206	0.163201	87.6442	-1.20391	0.377658	-1.58157
Lithgow	LC_112519_D8_R2	2019-11-25	0	ED3092	H2O	2	8	Sample_ED3092_D8_H2O_R2_03_4	ED3092_D8_H2O_R2_03	1	66.195	0.529117	0.005132	0.374729	0	4.14493	0.182566	185.509	1.16254	0.377658	0.78488
Lithgow	LC_112519_D8_R2	2019-11-25	0	ED3092	H2O	2	8	Sample_ED3092_D8_H2O_R2_03_4	ED3092_D8_H2O_R2_03	2	68.819	0.496156	0.012181	0.306426	0	5.44024	0.223001	205.671	2.24105	0.377658	1.86339
Lithgow	LC_112519_D8_R2	2019-11-25	0	ED3092	H2O	2	8	Sample_ED3092_D8_H2O_R2_03_4	ED3092_D8_H2O_R2_03	3	69.3805	0.532014	0.009163	0.312875	0	6.7858	0.232202	247.524	3.2301	0.377658	2.85244
Lithgow	LC_112519_D8_R2	2019-11-25	0	ED3092	H2O	2	8	Sample_ED3092_D8_H2O_R2_03_4	ED3092_D8_H2O_R2_03	4	45.8188	0.237328	0.001247	0.345341	0	3.27161	0.15764	119.593	0.748554	0.377658	0.370896
Lithgow	LC_112519_D8_R2	2019-11-25	0	ED3092	H2O	2	8	Sample_ED3092_D8_H2O_R2_04_3	ED3092_D8_H2O_R2_04	1	67.9667	0.590429	0.002176	0.338917	0	4.70839	0.116939	255.706	1.99887	0.377658	1.62121
Lithgow	LC_112519_D8_R2	2019-11-25	0	ED3092	H2O	2	8	Sample_ED3092_D8_H2O_R2_04_3	ED3092_D8_H2O_R2_04	2	58.9331	0.463011	0.014284	0.364785	0	3.46844	0.20314	178.741	1.39436	0.377658	1.0167
Lithgow	LC_112519_D8_R2	2019-11-25	0	ED3092	H2O	2	8	Sample_ED3092_D8_H2O_R2_04_3	ED3092_D8_H2O_R2_04	3	68.3392	0.547459	0.002253	0.305964	0	6.01341	0.228988	232.371	2.80849	0.377658	2.43083
Lithgow	LC_112519_D8_R2	2019-11-25	0	ED3092	H2O	2	8	Sample_ED3092_D8_H2O_R2_05_3	ED3092_D8_H2O_R2_05	1	6.76966	1.82291	0.073591	0.275326	0	0.662225	0.032288	11.5442	-1.42631	0.377658	-1.80397
Lithgow	LC_112519_D8_R2	2019-11-25	0	ED3092	H2O	2	8	Sample_ED3092_D8_H2O_R2_05_3	ED3092_D8_H2O_R2_05	2	56.9041	0.39446	0.024674	0.324124	0	4.07655	0.11469	232.485	2.10234	0.377658	1.72468
Lithgow	LC_112519_D8_R2	2019-11-25	0	ED3092	H2O	2	8	Sample_ED3092_D8_H2O_R2_05_3	ED3092_D8_H2O_R2_05	3	64.143	0.540148	0.004119	0.343016	0	3.94879	0.087018	199.402	0.879917	0.377658	0.502259
Lithgow	LC_112519_D8_R2	2019-11-25	0	ED3092	H2O	2	8	Sample_ED3092_D8_H2O_R2_06_2	ED3092_D8_H2O_R2_06	1	67.2096	0.501747	0.00142	0.334217	0	6.44153	0.14226	271.965	2.94615	0.377658	2.56849
Lithgow	LC_112519_D8_R2	2019-11-25	0	ED3092	H2O	2	8	Sample_ED3092_D8_H2O_R2_06_2	ED3092_D8_H2O_R2_06	2	56.6319	0.623376	0.001634	0.353517	0	4.51099	0.195845	174.846	1.53653	0.377658	1.15887
Lithgow	LC_112519_D8_R2	2019-11-25	0	ED3092	H2O	2	8	Sample_ED3092_D8_H2O_R2_07_3	ED3092_D8_H2O_R2_07	1	58.6752	0.426738	0.007528	0.334296	0	3.98444	0.166955	184.111	1.48094	0.377658	1.10328
Lithgow	LC_112519_D8_R2	2019-11-25	0	ED3092	H2O	2	8	Sample_ED3092_D8_H2O_R2_07_3	ED3092_D8_H2O_R2_07	2	23.8601	0.442903	0.004651	0.380602	0	1.3911	0.07712	84.9138	-0.199684	0.377658	-0.577342
Lithgow	LC_112519_D8_R2	2019-11-25	0	ED3092	H2O	2	8	Sample_ED3092_D8_H2O_R2_07_3	ED3092_D8_H2O_R2_07	3	62.9173	0.490789	0.004985	0.293998	0	2.61068	0.17351	145.087	0.492795	0.377658	0.115136
Lithgow	LC_112519_D8_R2	2019-11-25	0	ED3092	H2O	2	8	Sample_ED3092_D8_H2O_R2_08_3	ED3092_D8_H2O_R2_08	1	60.2219	0.402321	0.004871	0.355426	0	4.10941	0.157101	199.376	1.56751	0.377658	1.18985
Lithgow	LC_112519_D8_R2	2019-11-25	0	ED3092	H2O	2	8	Sample_ED3092_D8_H2O_R2_08_3	ED3092_D8_H2O_R2_08	2	38.717	0.349468	0.012321	0.420589	0	3.1797	0.110212	137.668	0.686984	0.377658	0.309326
Lithgow	LC_112519_D8_R2	2019-11-25	0	ED3092	H2O	2	8	Sample_ED3092_D8_H2O_R2_08_3	ED3092_D8_H2O_R2_08	3	67.1873	0.423279	0.002371	0.331527	0	4.29351	0.070914	224.932	1.25157	0.377658	0.873907
Lithgow	LC_112519_D8_R2	2019-11-25	0	ED3092	H2O	2	8	Sample_ED3092_D8_H2O_R2_09_4	ED3092_D8_H2O_R2_09	1	47.97	0.452086	0.005485	0.326879	0	4.56499	0.095112	179.344	1.48161	0.377658	1.10395
Lithgow	LC_112519_D8_R2	2019-11-25	0	ED3092	H2O	2	8	Sample_ED3092_D8_H2O_R2_09_4	ED3092_D8_H2O_R2_09	2	54.7139	0.477804	0.010935	0.360703	1.1583	4.772	0.061975	201.687	1.32683	0.377658	0.949167
Lithgow	LC_112519_D8_R2	2019-11-25	0	ED3092	H2O	2	8	Sample_ED3092_D8_H2O_R2_09_4	ED3092_D8_H2O_R2_09	3	66.8612	0.432138	0.000582	0.335149	0	3.7379	0.218252	232.135	2.18951	0.377658	1.81186
Lithgow	LC_112519_D8_R2	2019-11-25	0	ED3092	H2O	2	8	Sample_ED3092_D8_H2O_R2_09_4	ED3092_D8_H2O_R2_09	4	67.3457	0.382099	0.008952	0.36885	0	5.07718	0.21939	221.129	2.27575	0.377658	1.89809
Lithgow	LC_112519_D8_R2	2019-11-25	0	ED3092	H2O	2	8	Sample_ED3092_D8_H2O_R2_10_3	ED3092_D8_H2O_R2_10	1	62.8681	0.365177	0.003802	0.397537	0.446097	4.21987	0.079292	193.329	0.771143	0.377658	0.393485
Lithgow	LC_112519_D8_R2	2019-11-25	0	ED3092	H2O	2	8	Sample_ED3092_D8_H2O_R2_10_3	ED3092_D8_H2O_R2_10	2	16.6783	1.11367	0.019179	0.426772	0	0.830223	0.166068	39.47	-0.698977	0.377658	-1.07664
Lithgow	LC_112519_D8_R2	2019-11-25	0	ED3092	H2O	2	8	Sample_ED3092_D8_H2O_R2_10_3	ED3092_D8_H2O_R2_10	3	60.5795	0.45736	0.017875	0.369527	0.519481	1.72262	0.18661	168.908	0.642234	0.377658	0.264576
Lithgow	LC_112519_D8_R2	2019-11-25	0	ED3092	H2O	2	8	Sample_ED3092_D8_H2O_R2_11_4	ED3092_D8_H2O_R2_11	1	7.14556	1.79198	0.027357	0.476156	0	0.758828	0.041293	15.2491	-2.09277	0.377658	-2.47043
Lithgow	LC_112519_D8_R2	2019-11-25	0	ED3092	H2O	2	8	Sample_ED3092_D8_H2O_R2_11_4	ED3092_D8_H2O_R2_11	2	40.08	0.497982	0.020071	0.3834	0	3.1844	0.107763	124.526	0.474625	0.377658	0.096967
Lithgow	LC_112519_D8_R2	2019-11-25	0	ED3092	H2O	2	8	Sample_ED3092_D8_H2O_R2_11_4	ED3092_D8_H2O_R2_11	3	50.0647	0.172539	0.017442	0.327959	0	2.41926	0.141855	161.178	1.08192	0.377658	0.704263
Lithgow	LC_112519_D8_R2	2019-11-25	0	ED3092	H2O	2	8	Sample_ED3092_D8_H2O_R2_11_4	ED3092_D8_H2O_R2_11	4	62.1625	0.275742	0.000514	0.325784	0	4.30859	0.220413	193.658	2.02757	0.377658	1.64992
Lithgow	LC_112519_D8_R2	2019-11-25	0	ED3092	H2O	2	8	Sample_ED3092_D8_H2O_R2_12_3	ED3092_D8_H2O_R2_12	1	49.592	0.367172	0.00027	0.341856	0	3.77083	0.155419	133.872	0.878319	0.377658	0.50066
Lithgow	LC_112519_D8_R2	2019-11-25	0	ED3092	H2O	2	8	Sample_ED3092_D8_H2O_R2_12_3	ED3092_D8_H2O_R2_12	2	58.0556	0.429795	0.002033	0.337763	0	3.65645	0.259688	209.887	2.41531	0.377658	2.03766
Lithgow	LC_112519_D8_R2	2019-11-25	0	ED3092	H2O	2	8	Sample_ED3092_D8_H2O_R2_12_3	ED3092_D8_H2O_R2_12	3	33.1288	0.715001	0.003575	0.398227	0	3.13856	0.092073	102.541	0.0471805	0.377658	-0.330478
Lithgow	LC_112519_D8_R2	2019-11-25	0	ED3092	METFO	2	8	Sample_ED3092_D8_Metfo_R2_01_4	ED3092_D8_Metfo_R2_01	1	31.698	0.188471	0.011179	0.354807	0	2.34577	0.104619	109.336	0.56354	0.377658	0.185881
Lithgow	LC_112519_D8_R2	2019-11-25	0	ED3092	METFO	2	8	Sample_ED3092_D8_Metfo_R2_01_4	ED3092_D8_Metfo_R2_01	2	44.824	0.392257	0.008303	0.354171	0	3.56153	0.160115	136.252	1.04366	0.377658	0.666001
Lithgow	LC_112519_D8_R2	2019-11-25	0	ED3092	METFO	2	8	Sample_ED3092_D8_Metfo_R2_01_4	ED3092_D8_Metfo_R2_01	3	67.1799	0.467802	0.001779	0.297966	0	4.93989	0.191767	203.192	1.94625	0.377658	1.5686
Lithgow	LC_112519_D8_R2	2019-11-25	0	ED3092	METFO	2	8	Sample_ED3092_D8_Metfo_R2_01_4	ED3092_D8_Metfo_R2_01	4	18.4354	0.980866	0.005932	0.374397	0	1.65105	0.094604	48.3735	-0.680491	0.377658	-1.05815
Lithgow	LC_112519_D8_R2	2019-11-25	0	ED3092	METFO	2	8	Sample_ED3092_D8_Metfo_R2_02_3	ED3092_D8_Metfo_R2_02	1	33.8475	0.261952	0.011576	0.366713	0	1.56237	0.101478	109.072	0.183696	0.377658	-0.193962
Lithgow	LC_112519_D8_R2	2019-11-25	0	ED3092	METFO	2	8	Sample_ED3092_D8_Metfo_R2_02_3	ED3092_D8_Metfo_R2_02	2	32.7577	0.224422	0.005415	0.315288	0	1.36065	0.098468	102.726	0.228169	0.377658	-0.14949
Lithgow	LC_112519_D8_R2	2019-11-25	0	ED3092	METFO	2	8	Sample_ED3092_D8_Metfo_R2_02_3	ED3092_D8_Metfo_R2_02	3	49.5336	0.420098	0.001978	0.374423	0	2.47468	0.083457	208.371	1.14065	0.377658	0.762992
Lithgow	LC_112519_D8_R2	2019-11-25	0	ED3092	METFO	2	8	Sample_ED3092_D8_Metfo_R2_03_4	ED3092_D8_Metfo_R2_03	1	52.2655	0.436638	0.006213	0.335028	0	4.24451	0.187293	152.976	1.4113	0.377658	1.03364
Lithgow	LC_112519_D8_R2	2019-11-25	0	ED3092	METFO	2	8	Sample_ED3092_D8_Metfo_R2_03_4	ED3092_D8_Metfo_R2_03	2	51.8207	0.223539	0.002639	0.309584	0	4.97959	0.191605	180.872	2.27869	0.377658	1.90103
Lithgow	LC_112519_D8_R2	2019-11-25	0	ED3092	METFO	2	8	Sample_ED3092_D8_Metfo_R2_03_4	ED3092_D8_Metfo_R2_03	3	61.9733	0.240744	0.002493	0.318191	0	4.36018	0.125756	195.586	1.50582	0.377658	1.12816
Lithgow	LC_112519_D8_R2	2019-11-25	0	ED3092	METFO	2	8	Sample_ED3092_D8_Metfo_R2_03_4	ED3092_D8_Metfo_R2_03	4	56.0359	0.299722	0.009933	0.332587	0	4.50135	0.208614	176.733	1.95	0.377658	1.57234
Lithgow	LC_112519_D8_R2	2019-11-25	0	ED3092	METFO	2	8	Sample_ED3092_D8_Metfo_R2_04_2	ED3092_D8_Metfo_R2_04	1	50.5912	0.448216	0.002873	0.335566	0	3.94876	0.16293	162.349	1.37154	0.377658	0.993883
Lithgow	LC_112519_D8_R2	2019-11-25	0	ED3092	METFO	2	8	Sample_ED3092_D8_Metfo_R2_04_2	ED3092_D8_Metfo_R2_04	2	51.8191	0.236537	0.004244	0.316621	0	3.19453	0.196426	167.878	1.63558	0.377658	1.25792
Lithgow	LC_112519_D8_R2	2019-11-25	0	ED3092	METFO	2	8	Sample_ED3092_D8_Metfo_R2_05_4	ED3092_D8_Metfo_R2_05	1	59.3689	0.406607	0.00167	0.345098	0	4.40919	0.189179	181.54	1.62284	0.377658	1.24518
Lithgow	LC_112519_D8_R2	2019-11-25	0	ED3092	METFO	2	8	Sample_ED3092_D8_Metfo_R2_05_4	ED3092_D8_Metfo_R2_05	2	56.2968	0.362122	0.016706	0.317156	0	3.05423	0.168301	193.807	1.62577	0.377658	1.24811
Lithgow	LC_112519_D8_R2	2019-11-25	0	ED3092	METFO	2	8	Sample_ED3092_D8_Metfo_R2_05_4	ED3092_D8_Metfo_R2_05	3	44.0979	0.576629	0.009077	0.37617	0	2.74466	0.107974	131.212	0.26891	0.377658	-0.108748
Lithgow	LC_112519_D8_R2	2019-11-25	0	ED3092	METFO	2	8	Sample_ED3092_D8_Metfo_R2_05_4	ED3092_D8_Metfo_R2_05	4	31.291	0.359322	0.015742	0.353169	0	3.28727	0.09958	126.879	0.980712	0.377658	0.603053
Lithgow	LC_112519_D8_R2	2019-11-25	0	ED3092	METFO	2	8	Sample_ED3092_D8_Metfo_R2_06_4	ED3092_D8_Metfo_R2_06	1	32.6536	0.33973	0.025198	0.465397	0	3.88117	0.184881	112.932	1.08061	0.377658	0.702955
Lithgow	LC_112519_D8_R2	2019-11-25	0	ED3092	METFO	2	8	Sample_ED3092_D8_Metfo_R2_06_4	ED3092_D8_Metfo_R2_06	2	65.3977	0.411399	0.008013	0.318545	0	4.06517	0.193599	196.63	1.68644	0.377658	1.30879
Lithgow	LC_112519_D8_R2	2019-11-25	0	ED3092	METFO	2	8	Sample_ED3092_D8_Metfo_R2_06_4	ED3092_D8_Metfo_R2_06	3	52.8577	0.403237	0.007648	0.348714	0	4.2185	0.152208	156.529	1.18572	0.377658	0.808067
Lithgow	LC_112519_D8_R2	2019-11-25	0	ED3092	METFO	2	8	Sample_ED3092_D8_Metfo_R2_06_4	ED3092_D8_Metfo_R2_06	4	33.9572	0.576344	0.003205	0.287947	0	0.885894	0.078768	85.8454	-0.448854	0.377658	-0.826512
Lithgow	LC_112519_D8_R2	2019-11-25	0	ED3092	METFO	2	8	Sample_ED3092_D8_Metfo_R2_07_3	ED3092_D8_Metfo_R2_07	1	52.5198	0.37994	0.001467	0.331283	0	3.64643	0.112179	162.023	0.933525	0.377658	0.555867
Lithgow	LC_112519_D8_R2	2019-11-25	0	ED3092	METFO	2	8	Sample_ED3092_D8_Metfo_R2_07_3	ED3092_D8_Metfo_R2_07	2	67.0076	0.428716	0.000683	0.324994	0	4.88179	0.219712	224.968	2.39846	0.377658	2.0208
Lithgow	LC_112519_D8_R2	2019-11-25	0	ED3092	METFO	2	8	Sample_ED3092_D8_Metfo_R2_07_3	ED3092_D8_Metfo_R2_07	3	66.3337	0.480911	0.000199	0.298531	0	4.65256	0.187918	196.501	1.7607	0.377658	1.38304
Lithgow	LC_112519_D8_R2	2019-11-25	0	ED3092	METFO	2	8	Sample_ED3092_D8_Metfo_R2_08_3	ED3092_D8_Metfo_R2_08	1	63.5188	0.295415	0.009539	0.286877	0	2.74703	0.170324	164.09	0.934878	0.377658	0.55722
Lithgow	LC_112519_D8_R2	2019-11-25	0	ED3092	METFO	2	8	Sample_ED3092_D8_Metfo_R2_08_3	ED3092_D8_Metfo_R2_08	2	66.7849	0.516374	0.00864	0.364794	0	3.98273	0.191742	209.396	1.59298	0.377658	1.21532
Lithgow	LC_112519_D8_R2	2019-11-25	0	ED3092	METFO	2	8	Sample_ED3092_D8_Metfo_R2_08_3	ED3092_D8_Metfo_R2_08	3	35.4886	0.430961	0.007822	0.375311	0	1.18755	0.170396	128.778	0.661578	0.377658	0.283919
Lithgow	LC_112519_D8_R2	2019-11-25	0	ED3092	METFO	2	8	Sample_ED3092_D8_Metfo_R2_09_2	ED3092_D8_Metfo_R2_09	1	50.4073	0.395461	0.004134	0.326209	0	4.09948	0.153053	147.665	1.18147	0.377658	0.803809
Lithgow	LC_112519_D8_R2	2019-11-25	0	ED3092	METFO	2	8	Sample_ED3092_D8_Metfo_R2_09_2	ED3092_D8_Metfo_R2_09	2	35.047	0.922505	0.011929	0.411384	0	1.54499	0.079834	109.009	-0.533055	0.377658	-0.910714
Lithgow	LC_112519_D8_R2	2019-11-25	0	ED3092	METFO	2	8	Sample_ED3092_D8_Metfo_R2_10_3	ED3092_D8_Metfo_R2_10	1	54.5841	0.551236	0.002565	0.336874	0	5.73195	0.179031	179.596	1.98	0.377658	1.60235
Lithgow	LC_112519_D8_R2	2019-11-25	0	ED3092	METFO	2	8	Sample_ED3092_D8_Metfo_R2_10_3	ED3092_D8_Metfo_R2_10	2	51.1722	0.213914	0.00228	0.36579	0	2.87465	0.154044	154.31	0.927503	0.377658	0.549844
Lithgow	LC_112519_D8_R2	2019-11-25	0	ED3092	METFO	2	8	Sample_ED3092_D8_Metfo_R2_10_3	ED3092_D8_Metfo_R2_10	3	53.8519	0.497106	0.014334	0.420769	0.112994	3.77831	0.064909	194.479	0.797869	0.377658	0.420211
Lithgow	LC_112519_D8_R2	2019-11-25	0	ED3092	METFO	2	8	Sample_ED3092_D8_Metfo_R2_11_4	ED3092_D8_Metfo_R2_11	1	49.743	0.195339	0.00079	0.352654	0	2.77642	0.187421	147.174	1.11291	0.377658	0.735254
Lithgow	LC_112519_D8_R2	2019-11-25	0	ED3092	METFO	2	8	Sample_ED3092_D8_Metfo_R2_11_4	ED3092_D8_Metfo_R2_11	2	51.0487	0.25306	0.011048	0.351198	0	4.15262	0.119718	180.344	1.49073	0.377658	1.11307
Lithgow	LC_112519_D8_R2	2019-11-25	0	ED3092	METFO	2	8	Sample_ED3092_D8_Metfo_R2_11_4	ED3092_D8_Metfo_R2_11	3	66.3702	0.353177	0.006207	0.305419	0	3.6471	0.179021	186.604	1.36193	0.377658	0.984277
Lithgow	LC_112519_D8_R2	2019-11-25	0	ED3092	METFO	2	8	Sample_ED3092_D8_Metfo_R2_11_4	ED3092_D8_Metfo_R2_11	4	46.8255	0.268224	0.009017	0.335929	0	2.20464	0.093717	135.933	0.323879	0.377658	-0.053779
Lithgow	LC_112519_D8_R2	2019-11-25	0	ED3092	METFO	2	8	Sample_ED3092_D8_Metfo_R2_12_4	ED3092_D8_Metfo_R2_12	1	7.12645	1.86212	0.028328	0.308787	0	0.726017	0.032905	12.2031	-1.68135	0.377658	-2.05901
Lithgow	LC_112519_D8_R2	2019-11-25	0	ED3092	METFO	2	8	Sample_ED3092_D8_Metfo_R2_12_4	ED3092_D8_Metfo_R2_12	2	51.4158	0.297973	0.008162	0.30291	0	3.27356	0.148375	151.84	1.12062	0.377658	0.742963
Lithgow	LC_112519_D8_R2	2019-11-25	0	ED3092	METFO	2	8	Sample_ED3092_D8_Metfo_R2_12_4	ED3092_D8_Metfo_R2_12	3	32.3383	0.22324	0.007524	0.339839	0	2.35956	0.139003	118.166	0.929492	0.377658	0.551833
Lithgow	LC_112519_D8_R2	2019-11-25	0	ED3092	METFO	2	8	Sample_ED3092_D8_Metfo_R2_12_4	ED3092_D8_Metfo_R2_12	4	50.639	0.125307	0.004249	0.325542	0	3.14053	0.101364	175.211	1.19062	0.377658	0.812966
Lithgow	LC_120319_D16_R2	2019-12-03	0	ED3092	H2O	2	16	Sample_MET_ED3092_D16_ctrl_R2_01_3	MET_ED3092_D16_ctrl_R2_01	1	33.9341	0.818139	0.01184	0.324303	0	2.67252	0.101078	105.472	0.221436	0.377658	-0.156223
Lithgow	LC_120319_D16_R2	2019-12-03	0	ED3092	H2O	2	16	Sample_MET_ED3092_D16_ctrl_R2_01_3	MET_ED3092_D16_ctrl_R2_01	2	6.52974	1.89096	0.000564	0.328212	0	0.197295	0.027143	8.41211	-2.05405	0.377658	-2.43171
Lithgow	LC_120319_D16_R2	2019-12-03	0	ED3092	H2O	2	16	Sample_MET_ED3092_D16_ctrl_R2_01_3	MET_ED3092_D16_ctrl_R2_01	3	34.4497	0.27347	0.02476	0.298831	0	2.4396	0.157296	141.907	1.53032	0.377658	1.15266
Lithgow	LC_120319_D16_R2	2019-12-03	0	ED3092	H2O	2	16	Sample_MET_ED3092_D16_ctrl_R2_02_4	MET_ED3092_D16_ctrl_R2_02	1	5.56981	1.95648	0.022078	0.322852	0	0.280509	0.026858	7.45281	-1.96839	0.377658	-2.34605
Lithgow	LC_120319_D16_R2	2019-12-03	0	ED3092	H2O	2	16	Sample_MET_ED3092_D16_ctrl_R2_02_4	MET_ED3092_D16_ctrl_R2_02	2	32.7328	0.529656	0.005638	0.349429	0	1.85951	0.159032	90.2342	0.265272	0.377658	-0.112386
Lithgow	LC_120319_D16_R2	2019-12-03	0	ED3092	H2O	2	16	Sample_MET_ED3092_D16_ctrl_R2_02_4	MET_ED3092_D16_ctrl_R2_02	3	67.4521	0.555089	0.001844	0.309602	0	1.93137	0.177169	188.406	0.771353	0.377658	0.393695
Lithgow	LC_120319_D16_R2	2019-12-03	0	ED3092	H2O	2	16	Sample_MET_ED3092_D16_ctrl_R2_02_4	MET_ED3092_D16_ctrl_R2_02	4	33.9083	1.01303	0.014256	0.350976	0	1.32525	0.080637	77.4072	-0.885967	0.377658	-1.26363
Lithgow	LC_120319_D16_R2	2019-12-03	0	ED3092	H2O	2	16	Sample_MET_ED3092_D16_ctrl_R2_03_4	MET_ED3092_D16_ctrl_R2_03	1	33.4356	0.753354	0.007873	0.373308	0	1.66582	0.076192	108.133	-0.269478	0.377658	-0.647137
Lithgow	LC_120319_D16_R2	2019-12-03	0	ED3092	H2O	2	16	Sample_MET_ED3092_D16_ctrl_R2_03_4	MET_ED3092_D16_ctrl_R2_03	2	33.5007	0.614768	0.015131	0.361279	0	2.32615	0.08369	111.597	0.137199	0.377658	-0.24046
Lithgow	LC_120319_D16_R2	2019-12-03	0	ED3092	H2O	2	16	Sample_MET_ED3092_D16_ctrl_R2_03_4	MET_ED3092_D16_ctrl_R2_03	3	13.9348	1.0392	0.004821	0.413929	0	2.16373	0.075407	49.1053	-0.668059	0.377658	-1.04572
Lithgow	LC_120319_D16_R2	2019-12-03	0	ED3092	H2O	2	16	Sample_MET_ED3092_D16_ctrl_R2_03_4	MET_ED3092_D16_ctrl_R2_03	4	10.8066	1.55765	0.002738	0.43621	0	1.45895	0.053451	27.8061	-1.5849	0.377658	-1.96255
Lithgow	LC_120319_D16_R2	2019-12-03	0	ED3092	H2O	2	16	Sample_MET_ED3092_D16_ctrl_R2_04_4	MET_ED3092_D16_ctrl_R2_04	1	67.0362	0.674548	0.009048	0.270955	0	4.27137	0.174243	186.815	1.40443	0.377658	1.02677
Lithgow	LC_120319_D16_R2	2019-12-03	0	ED3092	H2O	2	16	Sample_MET_ED3092_D16_ctrl_R2_04_4	MET_ED3092_D16_ctrl_R2_04	2	36.8853	0.761034	0.004143	0.352513	0	3.15614	0.107147	120.102	0.418291	0.377658	0.0406322
Lithgow	LC_120319_D16_R2	2019-12-03	0	ED3092	H2O	2	16	Sample_MET_ED3092_D16_ctrl_R2_04_4	MET_ED3092_D16_ctrl_R2_04	3	51.7092	0.662506	0.006129	0.28288	0	2.71493	0.144123	148.656	0.746165	0.377658	0.368506
Lithgow	LC_120319_D16_R2	2019-12-03	0	ED3092	H2O	2	16	Sample_MET_ED3092_D16_ctrl_R2_04_4	MET_ED3092_D16_ctrl_R2_04	4	47.1729	0.540176	0.00026	0.335575	0	2.13613	0.1381	145.482	0.558614	0.377658	0.180955
Lithgow	LC_120319_D16_R2	2019-12-03	0	ED3092	H2O	2	16	Sample_MET_ED3092_D16_ctrl_R2_05_3	MET_ED3092_D16_ctrl_R2_05	1	31.4959	0.830106	0.002627	0.348592	0	3.3451	0.063102	81.3546	-0.271656	0.377658	-0.649315
Lithgow	LC_120319_D16_R2	2019-12-03	0	ED3092	H2O	2	16	Sample_MET_ED3092_D16_ctrl_R2_05_3	MET_ED3092_D16_ctrl_R2_05	2	5.6687	1.92062	0.17204	0.285438	0	0.433591	0.02758	7.80207	-1.3218	0.377658	-1.69946
Lithgow	LC_120319_D16_R2	2019-12-03	0	ED3092	H2O	2	16	Sample_MET_ED3092_D16_ctrl_R2_05_3	MET_ED3092_D16_ctrl_R2_05	3	16.2529	1.30998	0.047331	0.40927	0	1.56098	0.059899	49.716	-1.00562	0.377658	-1.38328
Lithgow	LC_120319_D16_R2	2019-12-03	0	ED3092	H2O	2	16	Sample_MET_ED3092_D16_ctrl_R2_06_3	MET_ED3092_D16_ctrl_R2_06	1	6.03426	1.95138	0.032148	0.278836	0	0.395014	0.029317	8.9261	-1.73708	0.377658	-2.11473
Lithgow	LC_120319_D16_R2	2019-12-03	0	ED3092	H2O	2	16	Sample_MET_ED3092_D16_ctrl_R2_06_3	MET_ED3092_D16_ctrl_R2_06	2	6.30969	1.92712	0.104336	0.401106	0	0.214236	0.029007	9.37635	-1.96222	0.377658	-2.33988
Lithgow	LC_120319_D16_R2	2019-12-03	0	ED3092	H2O	2	16	Sample_MET_ED3092_D16_ctrl_R2_06_3	MET_ED3092_D16_ctrl_R2_06	3	8.12778	1.8224	0.07086	0.379365	0	0.342342	0.026564	10.636	-1.96457	0.377658	-2.34223
Lithgow	LC_120319_D16_R2	2019-12-03	0	ED3092	H2O	2	16	Sample_MET_ED3092_D16_ctrl_R2_07_2	MET_ED3092_D16_ctrl_R2_07	1	16.4319	1.43545	0.001282	0.47211	0	1.73919	0.056529	46.1248	-1.46941	0.377658	-1.84707
Lithgow	LC_120319_D16_R2	2019-12-03	0	ED3092	H2O	2	16	Sample_MET_ED3092_D16_ctrl_R2_07_2	MET_ED3092_D16_ctrl_R2_07	2	50.0415	0.642438	0.008817	0.363227	0	2.17148	0.133309	134.928	0.135048	0.377658	-0.24261
Lithgow	LC_120319_D16_R2	2019-12-03	0	ED3092	H2O	2	16	Sample_MET_ED3092_D16_ctrl_R2_08_3	MET_ED3092_D16_ctrl_R2_08	1	5.61067	1.9647	0.117595	0.215847	0	0.288259	0.026725	7.67729	-1.32136	0.377658	-1.69902
Lithgow	LC_120319_D16_R2	2019-12-03	0	ED3092	H2O	2	16	Sample_MET_ED3092_D16_ctrl_R2_08_3	MET_ED3092_D16_ctrl_R2_08	2	6.37962	1.89356	0.075567	0.354818	0	0.560947	0.034172	10.9584	-1.73357	0.377658	-2.11123
Lithgow	LC_120319_D16_R2	2019-12-03	0	ED3092	H2O	2	16	Sample_MET_ED3092_D16_ctrl_R2_08_3	MET_ED3092_D16_ctrl_R2_08	3	32.3607	0.909324	0.012206	0.355647	0	1.62535	0.075205	85.574	-0.621961	0.377658	-0.999619
Lithgow	LC_120319_D16_R2	2019-12-03	0	ED3092	H2O	2	16	Sample_MET_ED3092_D16_ctrl_R2_09_2	MET_ED3092_D16_ctrl_R2_09	1	27.4259	0.802893	0.011663	0.395476	0	3.26828	0.098067	83.9202	0.0198359	0.377658	-0.357823
Lithgow	LC_120319_D16_R2	2019-12-03	0	ED3092	H2O	2	16	Sample_MET_ED3092_D16_ctrl_R2_09_2	MET_ED3092_D16_ctrl_R2_09	2	52.5619	0.673091	0.003744	0.326297	0	4.79481	0.172305	147.309	1.23437	0.377658	0.856715
Lithgow	LC_120319_D16_R2	2019-12-03	0	ED3092	H2O	2	16	Sample_MET_ED3092_D16_ctrl_R2_10_2	MET_ED3092_D16_ctrl_R2_10	1	5.79329	1.95124	0.052659	0.338943	0	0.33538	0.028361	8.3547	-1.89663	0.377658	-2.27428
Lithgow	LC_120319_D16_R2	2019-12-03	0	ED3092	H2O	2	16	Sample_MET_ED3092_D16_ctrl_R2_10_2	MET_ED3092_D16_ctrl_R2_10	2	47.2132	0.589145	0.007665	0.333902	0	3.04767	0.062166	141.643	0.221322	0.377658	-0.156336
Lithgow	LC_120319_D16_R2	2019-12-03	0	ED3092	H2O	2	16	Sample_MET_ED3092_D16_ctrl_R2_11_3	MET_ED3092_D16_ctrl_R2_11	1	8.08915	1.60797	0.010959	0.542069	11.7514	0.369886	0.03827	14.8942	-2.2088	0.377658	-2.58646
Lithgow	LC_120319_D16_R2	2019-12-03	0	ED3092	H2O	2	16	Sample_MET_ED3092_D16_ctrl_R2_11_3	MET_ED3092_D16_ctrl_R2_11	2	67.2364	0.607411	0.007945	0.294073	0	2.90711	0.167469	180.138	0.86575	0.377658	0.488092
Lithgow	LC_120319_D16_R2	2019-12-03	0	ED3092	H2O	2	16	Sample_MET_ED3092_D16_ctrl_R2_11_3	MET_ED3092_D16_ctrl_R2_11	3	67.1889	0.602768	0.01254	0.277412	0	2.24328	0.16465	176.533	0.699569	0.377658	0.321911
Lithgow	LC_120319_D16_R2	2019-12-03	0	ED3092	H2O	2	16	Sample_MET_ED3092_D16_ctrl_R2_12_4	MET_ED3092_D16_ctrl_R2_12	1	33.8802	0.448853	0.005124	0.35911	0	3.90937	0.208676	99.1712	1.21093	0.377658	0.833276
Lithgow	LC_120319_D16_R2	2019-12-03	0	ED3092	H2O	2	16	Sample_MET_ED3092_D16_ctrl_R2_12_4	MET_ED3092_D16_ctrl_R2_12	2	7.60097	1.93192	0.030469	0.312323	0	0.413155	0.027978	10.5482	-1.88042	0.377658	-2.25808
Lithgow	LC_120319_D16_R2	2019-12-03	0	ED3092	H2O	2	16	Sample_MET_ED3092_D16_ctrl_R2_12_4	MET_ED3092_D16_ctrl_R2_12	3	33.0784	0.536302	0.016014	0.346928	0	3.03614	0.124484	130.582	0.995688	0.377658	0.61803
Lithgow	LC_120319_D16_R2	2019-12-03	0	ED3092	H2O	2	16	Sample_MET_ED3092_D16_ctrl_R2_12_4	MET_ED3092_D16_ctrl_R2_12	4	66.9054	0.535408	0.005845	0.305422	0	3.7939	0.229616	200.391	1.82679	0.377658	1.44913
Lithgow	LC_120319_D16_R2	2019-12-03	0	ED3092	METFO	2	16	Sample_MET_ED3092_D16_Metfo_R2_01_4	MET_ED3092_D16_Metfo_R2_01	1	8.64961	1.59211	0.018465	0.390061	0	1.00749	0.047595	20.8035	-1.58323	0.377658	-1.96089
Lithgow	LC_120319_D16_R2	2019-12-03	0	ED3092	METFO	2	16	Sample_MET_ED3092_D16_Metfo_R2_01_4	MET_ED3092_D16_Metfo_R2_01	2	52.7918	0.365718	0.016912	0.315802	0	2.34483	0.18246	156.097	1.07671	0.377658	0.699054
Lithgow	LC_120319_D16_R2	2019-12-03	0	ED3092	METFO	2	16	Sample_MET_ED3092_D16_Metfo_R2_01_4	MET_ED3092_D16_Metfo_R2_01	3	51.5502	0.206185	0.016741	0.303413	0	2.02183	0.132188	142.866	0.632704	0.377658	0.255046
Lithgow	LC_120319_D16_R2	2019-12-03	0	ED3092	METFO	2	16	Sample_MET_ED3092_D16_Metfo_R2_01_4	MET_ED3092_D16_Metfo_R2_01	4	50.826	0.315205	0.012749	0.341977	0	3.50594	0.172851	174.224	1.59226	0.377658	1.2146
Lithgow	LC_120319_D16_R2	2019-12-03	0	ED3092	METFO	2	16	Sample_MET_ED3092_D16_Metfo_R2_02_3	MET_ED3092_D16_Metfo_R2_02	1	50.4483	0.39734	0.005015	0.326825	0	3.54931	0.143972	150.029	1.02126	0.377658	0.643606
Lithgow	LC_120319_D16_R2	2019-12-03	0	ED3092	METFO	2	16	Sample_MET_ED3092_D16_Metfo_R2_02_3	MET_ED3092_D16_Metfo_R2_02	2	13.728	1.12193	0.01625	0.416525	0	0.901994	0.067629	34.1752	-1.28279	0.377658	-1.66044
Lithgow	LC_120319_D16_R2	2019-12-03	0	ED3092	METFO	2	16	Sample_MET_ED3092_D16_Metfo_R2_02_3	MET_ED3092_D16_Metfo_R2_02	3	48.3464	1.06754	0.014608	0.373105	0	1.65854	0.115477	112.807	-0.655619	0.377658	-1.03328
Lithgow	LC_120319_D16_R2	2019-12-03	0	ED3092	METFO	2	16	Sample_MET_ED3092_D16_Metfo_R2_03_4	MET_ED3092_D16_Metfo_R2_03	1	50.5119	0.337884	0.008291	0.29197	0	3.66047	0.136637	153.509	1.21389	0.377658	0.83623
Lithgow	LC_120319_D16_R2	2019-12-03	0	ED3092	METFO	2	16	Sample_MET_ED3092_D16_Metfo_R2_03_4	MET_ED3092_D16_Metfo_R2_03	2	51.7546	0.537731	0.003232	0.31107	0	2.1959	0.160983	137.777	0.521422	0.377658	0.143764
Lithgow	LC_120319_D16_R2	2019-12-03	0	ED3092	METFO	2	16	Sample_MET_ED3092_D16_Metfo_R2_03_4	MET_ED3092_D16_Metfo_R2_03	3	50.877	0.737069	0.019073	0.320224	0	2.60049	0.131426	140.405	0.405986	0.377658	0.0283278
Lithgow	LC_120319_D16_R2	2019-12-03	0	ED3092	METFO	2	16	Sample_MET_ED3092_D16_Metfo_R2_03_4	MET_ED3092_D16_Metfo_R2_03	4	62.0901	0.3334	0.007541	0.280162	0	1.87485	0.154796	171.276	0.779937	0.377658	0.402279
Lithgow	LC_120319_D16_R2	2019-12-03	0	ED3092	METFO	2	16	Sample_MET_ED3092_D16_Metfo_R2_04_2	MET_ED3092_D16_Metfo_R2_04	1	6.87005	1.86814	0.028721	0.319588	0	0.488078	0.027518	9.42389	-1.84875	0.377658	-2.22641
Lithgow	LC_120319_D16_R2	2019-12-03	0	ED3092	METFO	2	16	Sample_MET_ED3092_D16_Metfo_R2_04_2	MET_ED3092_D16_Metfo_R2_04	2	35.1292	0.654389	0.000328	0.320897	0	1.49962	0.095181	86.9373	-0.378804	0.377658	-0.756462
Lithgow	LC_120319_D16_R2	2019-12-03	0	ED3092	METFO	2	16	Sample_MET_ED3092_D16_Metfo_R2_05_4	MET_ED3092_D16_Metfo_R2_05	1	67.343	0.646853	0.004597	0.285559	0	3.53428	0.141587	152.542	0.401884	0.377658	0.0242259
Lithgow	LC_120319_D16_R2	2019-12-03	0	ED3092	METFO	2	16	Sample_MET_ED3092_D16_Metfo_R2_05_4	MET_ED3092_D16_Metfo_R2_05	2	50.5793	0.591636	0.011511	0.335864	0	2.39968	0.126908	131.627	0.205021	0.377658	-0.172637
Lithgow	LC_120319_D16_R2	2019-12-03	0	ED3092	METFO	2	16	Sample_MET_ED3092_D16_Metfo_R2_05_4	MET_ED3092_D16_Metfo_R2_05	3	8.9859	1.57382	0.0262	0.526012	0	1.41884	0.052714	23.5321	-1.83746	0.377658	-2.21511
Lithgow	LC_120319_D16_R2	2019-12-03	0	ED3092	METFO	2	16	Sample_MET_ED3092_D16_Metfo_R2_05_4	MET_ED3092_D16_Metfo_R2_05	4	67.7586	0.438856	0.007999	0.285569	0	3.05871	0.203678	207.054	1.67609	0.377658	1.29843
Lithgow	LC_120319_D16_R2	2019-12-03	0	ED3092	METFO	2	16	Sample_MET_ED3092_D16_Metfo_R2_06_2	MET_ED3092_D16_Metfo_R2_06	1	66.3958	0.415485	0.003121	0.29059	0	5.00488	0.199438	211.201	2.22861	0.377658	1.85095
Lithgow	LC_120319_D16_R2	2019-12-03	0	ED3092	METFO	2	16	Sample_MET_ED3092_D16_Metfo_R2_06_2	MET_ED3092_D16_Metfo_R2_06	2	57.1018	0.255213	0.001001	0.298093	0	1.56082	0.207955	176.161	1.28249	0.377658	0.904831
Lithgow	LC_120319_D16_R2	2019-12-03	0	ED3092	METFO	2	16	Sample_MET_ED3092_D16_Metfo_R2_07_2	MET_ED3092_D16_Metfo_R2_07	1	67.5603	0.591176	0.011337	0.320746	0	4.4634	0.192197	207.946	1.77558	0.377658	1.39792
Lithgow	LC_120319_D16_R2	2019-12-03	0	ED3092	METFO	2	16	Sample_MET_ED3092_D16_Metfo_R2_07_2	MET_ED3092_D16_Metfo_R2_07	2	61.0711	0.386953	0.010923	0.304191	0	3.52304	0.17956	178.211	1.39929	0.377658	1.02164
Lithgow	LC_120319_D16_R2	2019-12-03	0	ED3092	METFO	2	16	Sample_MET_ED3092_D16_Metfo_R2_08_4	MET_ED3092_D16_Metfo_R2_08	1	68.8909	0.570174	0.007841	0.288611	0	2.87853	0.205707	185.194	1.16824	0.377658	0.790578
Lithgow	LC_120319_D16_R2	2019-12-03	0	ED3092	METFO	2	16	Sample_MET_ED3092_D16_Metfo_R2_08_4	MET_ED3092_D16_Metfo_R2_08	2	17.2413	0.936743	0.003881	0.308773	0	2.09495	0.067121	68.9679	-0.140037	0.377658	-0.517695
Lithgow	LC_120319_D16_R2	2019-12-03	0	ED3092	METFO	2	16	Sample_MET_ED3092_D16_Metfo_R2_08_4	MET_ED3092_D16_Metfo_R2_08	3	18.7773	1.37228	0.006989	0.509702	0	0.937172	0.057664	54.0878	-1.69382	0.377658	-2.07148
Lithgow	LC_120319_D16_R2	2019-12-03	0	ED3092	METFO	2	16	Sample_MET_ED3092_D16_Metfo_R2_08_4	MET_ED3092_D16_Metfo_R2_08	4	32.1508	1.46336	0.0095	0.549744	0	1.02038	0.062606	65.2974	-2.1424	0.377658	-2.52006
Lithgow	LC_120319_D16_R2	2019-12-03	0	ED3092	METFO	2	16	Sample_MET_ED3092_D16_Metfo_R2_09_2	MET_ED3092_D16_Metfo_R2_09	1	84.6453	0.573661	0.008976	0.265521	0	4.19898	0.193013	195.75	1.06629	0.377658	0.688627
Lithgow	LC_120319_D16_R2	2019-12-03	0	ED3092	METFO	2	16	Sample_MET_ED3092_D16_Metfo_R2_09_2	MET_ED3092_D16_Metfo_R2_09	2	67.0584	0.671702	0.001145	0.277154	0	2.40786	0.163829	175.712	0.653661	0.377658	0.276003
Lithgow	LC_120319_D16_R2	2019-12-03	0	ED3092	METFO	2	16	Sample_MET_ED3092_D16_Metfo_R2_10_4	MET_ED3092_D16_Metfo_R2_10	1	7.48331	1.84522	0.015428	0.453085	0	0.926789	0.037369	14.1206	-2.09722	0.377658	-2.47488
Lithgow	LC_120319_D16_R2	2019-12-03	0	ED3092	METFO	2	16	Sample_MET_ED3092_D16_Metfo_R2_10_4	MET_ED3092_D16_Metfo_R2_10	2	52.7257	0.766214	0.011561	0.358649	0	1.83513	0.112924	124.801	-0.391625	0.377658	-0.769283
Lithgow	LC_120319_D16_R2	2019-12-03	0	ED3092	METFO	2	16	Sample_MET_ED3092_D16_Metfo_R2_10_4	MET_ED3092_D16_Metfo_R2_10	3	6.80444	1.79515	0.010273	0.336107	0	0.32632	0.034147	12.3151	-1.8664	0.377658	-2.24406
Lithgow	LC_120319_D16_R2	2019-12-03	0	ED3092	METFO	2	16	Sample_MET_ED3092_D16_Metfo_R2_10_4	MET_ED3092_D16_Metfo_R2_10	4	9.59962	1.66135	0.001244	0.382825	0	0.480199	0.027645	13.3953	-2.06663	0.377658	-2.44429
Lithgow	LC_120319_D16_R2	2019-12-03	0	ED3092	METFO	2	16	Sample_MET_ED3092_D16_Metfo_R2_11_2	MET_ED3092_D16_Metfo_R2_11	1	45.2014	0.613262	0.003684	0.340469	0	2.96523	0.090466	121.89	0.100027	0.377658	-0.277632
Lithgow	LC_120319_D16_R2	2019-12-03	0	ED3092	METFO	2	16	Sample_MET_ED3092_D16_Metfo_R2_11_2	MET_ED3092_D16_Metfo_R2_11	2	51.1476	1.04812	0.011772	0.431918	0	1.82031	0.098984	103.93	-1.16543	0.377658	-1.54309
Lithgow	LC_120319_D16_R2	2019-12-03	0	ED3092	METFO	2	16	Sample_MET_ED3092_D16_Metfo_R2_12_3	MET_ED3092_D16_Metfo_R2_12	1	21.2648	0.800435	0.006381	0.303978	0	1.30174	0.052402	45.2622	-0.861566	0.377658	-1.23922
Lithgow	LC_120319_D16_R2	2019-12-03	0	ED3092	METFO	2	16	Sample_MET_ED3092_D16_Metfo_R2_12_3	MET_ED3092_D16_Metfo_R2_12	2	49.6808	0.732941	0.013517	0.286642	0	2.55406	0.141913	108.671	0.0999193	0.377658	-0.277739
Lithgow	LC_120319_D16_R2	2019-12-03	0	ED3092	METFO	2	16	Sample_MET_ED3092_D16_Metfo_R2_12_3	MET_ED3092_D16_Metfo_R2_12	3	61.8306	0.41806	0.000943	0.280848	0	3.58341	0.178912	171.919	1.31098	0.377658	0.933324
Phillips	PC_011620	2020-01-16	2	ED3092	H2O	2	8	Sample_PC_011620_ED3092_H2O_1_3	PC_011620_ED3092_H2O_1	1	66.9132	0.547103	0.007776	0.374911	0	5.11367	0.18083	187.515	1.39298	0.377658	1.01532
Phillips	PC_011620	2020-01-16	2	ED3092	H2O	2	8	Sample_PC_011620_ED3092_H2O_1_3	PC_011620_ED3092_H2O_1	2	33.854	0.417971	0.010664	0.420522	0	2.59508	0.067626	124.212	0.186068	0.377658	-0.191591
Phillips	PC_011620	2020-01-16	2	ED3092	H2O	2	8	Sample_PC_011620_ED3092_H2O_1_3	PC_011620_ED3092_H2O_1	3	55.5466	0.533271	0.006471	0.390361	0	3.71981	0.144651	157.911	0.716824	0.377658	0.339166
Phillips	PC_011620	2020-01-16	2	ED3092	H2O	2	8	Sample_PC_011620_ED3092_H2O_10_4	PC_011620_ED3092_H2O_10	1	68.3509	0.585658	0.004147	0.358212	0	4.41029	0.104406	208.714	1.02251	0.377658	0.644848
Phillips	PC_011620	2020-01-16	2	ED3092	H2O	2	8	Sample_PC_011620_ED3092_H2O_10_4	PC_011620_ED3092_H2O_10	2	39.0192	0.56342	0.018184	0.454005	0.809249	3.98739	0.165243	98.5569	0.412738	0.377658	0.0350799
Phillips	PC_011620	2020-01-16	2	ED3092	H2O	2	8	Sample_PC_011620_ED3092_H2O_10_4	PC_011620_ED3092_H2O_10	3	50.5928	0.532297	0.002787	0.41948	0	3.76885	0.25345	177.009	1.82869	0.377658	1.45103
Phillips	PC_011620	2020-01-16	2	ED3092	H2O	2	8	Sample_PC_011620_ED3092_H2O_10_4	PC_011620_ED3092_H2O_10	4	65.0785	0.553993	0.014597	0.394844	0	4.86261	0.111117	215.904	1.34366	0.377658	0.966001
Phillips	PC_011620	2020-01-16	2	ED3092	H2O	2	8	Sample_PC_011620_ED3092_H2O_11_3	PC_011620_ED3092_H2O_11	1	67.8633	0.600545	0.000478	0.355758	0	4.91702	0.199598	192.936	1.53022	0.377658	1.15256
Phillips	PC_011620	2020-01-16	2	ED3092	H2O	2	8	Sample_PC_011620_ED3092_H2O_11_3	PC_011620_ED3092_H2O_11	2	66.8279	0.52448	0.001968	0.372759	0	4.05681	0.158954	163.848	0.615329	0.377658	0.23767
Phillips	PC_011620	2020-01-16	2	ED3092	H2O	2	8	Sample_PC_011620_ED3092_H2O_11_3	PC_011620_ED3092_H2O_11	3	66.9073	0.591508	0.009374	0.352916	0.334572	4.81981	0.241662	227.373	2.41635	0.377658	2.0387
Phillips	PC_011620	2020-01-16	2	ED3092	H2O	2	8	Sample_PC_011620_ED3092_H2O_12_4	PC_011620_ED3092_H2O_12	1	66.8759	0.539394	0.019459	0.377876	0.443623	5.16022	0.175824	174.318	1.20019	0.377658	0.822534
Phillips	PC_011620	2020-01-16	2	ED3092	H2O	2	8	Sample_PC_011620_ED3092_H2O_12_4	PC_011620_ED3092_H2O_12	2	33.7936	0.517472	0.020388	0.48927	0	2.75361	0.098912	104.854	-0.131988	0.377658	-0.509647
Phillips	PC_011620	2020-01-16	2	ED3092	H2O	2	8	Sample_PC_011620_ED3092_H2O_12_4	PC_011620_ED3092_H2O_12	3	54.7371	0.58673	0.006139	0.413434	0	3.79793	0.242259	185.474	1.74095	0.377658	1.36329
Phillips	PC_011620	2020-01-16	2	ED3092	H2O	2	8	Sample_PC_011620_ED3092_H2O_12_4	PC_011620_ED3092_H2O_12	4	67.127	0.594103	0.000568	0.347717	0.111732	3.98669	0.066747	173.982	0.182755	0.377658	-0.194904
Phillips	PC_011620	2020-01-16	2	ED3092	H2O	2	8	Sample_PC_011620_ED3092_H2O_2_4	PC_011620_ED3092_H2O_2	1	68.75	0.571863	0.002939	0.354556	0	6.23154	0.153769	193.3	1.55373	0.377658	1.17607
Phillips	PC_011620	2020-01-16	2	ED3092	H2O	2	8	Sample_PC_011620_ED3092_H2O_2_4	PC_011620_ED3092_H2O_2	2	57.7339	0.527724	0.003004	0.414646	0	4.08957	0.084754	169.936	0.434704	0.377658	0.0570453
Phillips	PC_011620	2020-01-16	2	ED3092	H2O	2	8	Sample_PC_011620_ED3092_H2O_2_4	PC_011620_ED3092_H2O_2	3	61.5307	0.561315	0.009753	0.368485	0	4.59683	0.171621	172.735	1.19033	0.377658	0.812667
Phillips	PC_011620	2020-01-16	2	ED3092	H2O	2	8	Sample_PC_011620_ED3092_H2O_2_4	PC_011620_ED3092_H2O_2	4	68.6095	0.485109	0.005141	0.361628	0	5.23057	0.116555	178.714	0.865842	0.377658	0.488183
Phillips	PC_011620	2020-01-16	2	ED3092	H2O	2	8	Sample_PC_011620_ED3092_H2O_3_4	PC_011620_ED3092_H2O_3	1	59.3602	0.504296	0.007422	0.347883	1.22222	4.20105	0.06241	188.233	0.817397	0.377658	0.439739
Phillips	PC_011620	2020-01-16	2	ED3092	H2O	2	8	Sample_PC_011620_ED3092_H2O_3_4	PC_011620_ED3092_H2O_3	2	52.2142	0.599856	0.029696	0.382825	0	3.85883	0.161703	127.244	0.557551	0.377658	0.179892
Phillips	PC_011620	2020-01-16	2	ED3092	H2O	2	8	Sample_PC_011620_ED3092_H2O_3_4	PC_011620_ED3092_H2O_3	3	67.5811	0.611042	0.000401	0.342539	0	4.55561	0.100418	206.694	1.05546	0.377658	0.677798
Phillips	PC_011620	2020-01-16	2	ED3092	H2O	2	8	Sample_PC_011620_ED3092_H2O_3_4	PC_011620_ED3092_H2O_3	4	64.8269	0.51916	0.000441	0.327183	0	2.99497	0.080112	218.524	0.931549	0.377658	0.553891
Phillips	PC_011620	2020-01-16	2	ED3092	H2O	2	8	Sample_PC_011620_ED3092_H2O_4_3	PC_011620_ED3092_H2O_4	1	74.7711	0.610639	0.005991	0.327567	0	5.31089	0.184369	206.817	1.5945	0.377658	1.21684
Phillips	PC_011620	2020-01-16	2	ED3092	H2O	2	8	Sample_PC_011620_ED3092_H2O_4_3	PC_011620_ED3092_H2O_4	2	58.4371	0.586943	0.005626	0.373337	0	4.57056	0.188131	175.04	1.40228	0.377658	1.02462
Phillips	PC_011620	2020-01-16	2	ED3092	H2O	2	8	Sample_PC_011620_ED3092_H2O_4_3	PC_011620_ED3092_H2O_4	3	58.8411	0.587562	0.009065	0.377943	0	3.47673	0.196455	194.758	1.48069	0.377658	1.10304
Phillips	PC_011620	2020-01-16	2	ED3092	H2O	2	8	Sample_PC_011620_ED3092_H2O_5_4	PC_011620_ED3092_H2O_5	1	66.9592	0.612832	0.004697	0.34556	0	5.98489	0.177811	186.104	1.61575	0.377658	1.2381
Phillips	PC_011620	2020-01-16	2	ED3092	H2O	2	8	Sample_PC_011620_ED3092_H2O_5_4	PC_011620_ED3092_H2O_5	2	67.8906	0.605177	0.004917	0.347995	0	4.65848	0.170101	164.467	0.853479	0.377658	0.475821
Phillips	PC_011620	2020-01-16	2	ED3092	H2O	2	8	Sample_PC_011620_ED3092_H2O_5_4	PC_011620_ED3092_H2O_5	3	67.4904	0.619821	0.002177	0.339024	0	4.90207	0.181252	199.625	1.57655	0.377658	1.19889
Phillips	PC_011620	2020-01-16	2	ED3092	H2O	2	8	Sample_PC_011620_ED3092_H2O_5_4	PC_011620_ED3092_H2O_5	4	62.4435	0.564883	0.000291	0.417245	0.381356	2.89839	0.190429	171.087	0.646332	0.377658	0.268673
Phillips	PC_011620	2020-01-16	2	ED3092	H2O	2	8	Sample_PC_011620_ED3092_H2O_6_4	PC_011620_ED3092_H2O_6	1	70.7832	0.575357	0.012259	0.348354	0	6.79375	0.279989	242.51	3.28039	0.377658	2.90273
Phillips	PC_011620	2020-01-16	2	ED3092	H2O	2	8	Sample_PC_011620_ED3092_H2O_6_4	PC_011620_ED3092_H2O_6	2	63.3937	0.744185	0.001782	0.382907	0	4.53991	0.168284	181.361	1.04543	0.377658	0.667773
Phillips	PC_011620	2020-01-16	2	ED3092	H2O	2	8	Sample_PC_011620_ED3092_H2O_6_4	PC_011620_ED3092_H2O_6	3	32.0191	0.39689	0.031575	0.449218	0.667904	1.66292	0.093307	97.6231	-0.239143	0.377658	-0.616801
Phillips	PC_011620	2020-01-16	2	ED3092	H2O	2	8	Sample_PC_011620_ED3092_H2O_6_4	PC_011620_ED3092_H2O_6	4	85.1924	0.59434	0.009648	0.364162	0.603622	6.69785	0.284106	244.092	2.70654	0.377658	2.32889
Phillips	PC_011620	2020-01-16	2	ED3092	H2O	2	8	Sample_PC_011620_ED3092_H2O_7_4	PC_011620_ED3092_H2O_7	1	64.8737	0.483802	0.002445	0.374901	0	3.86219	0.177986	185.932	1.13582	0.377658	0.758157
Phillips	PC_011620	2020-01-16	2	ED3092	H2O	2	8	Sample_PC_011620_ED3092_H2O_7_4	PC_011620_ED3092_H2O_7	2	66.5188	0.690354	0.005377	0.372984	0	5.74794	0.191797	203.838	1.81511	0.377658	1.43745
Phillips	PC_011620	2020-01-16	2	ED3092	H2O	2	8	Sample_PC_011620_ED3092_H2O_7_4	PC_011620_ED3092_H2O_7	3	66.2521	0.628483	0.013689	0.367707	0	4.17154	0.178869	193.631	1.26525	0.377658	0.887594
Phillips	PC_011620	2020-01-16	2	ED3092	H2O	2	8	Sample_PC_011620_ED3092_H2O_7_4	PC_011620_ED3092_H2O_7	4	66.9472	0.637997	0.008399	0.324724	0	4.30564	0.167714	187.574	1.22436	0.377658	0.846698
Phillips	PC_011620	2020-01-16	2	ED3092	H2O	2	8	Sample_PC_011620_ED3092_H2O_8_3	PC_011620_ED3092_H2O_8	1	85.0347	0.625916	0.008273	0.318051	0	7.49892	0.235092	238.988	2.62766	0.377658	2.25
Phillips	PC_011620	2020-01-16	2	ED3092	H2O	2	8	Sample_PC_011620_ED3092_H2O_8_3	PC_011620_ED3092_H2O_8	2	38.9278	0.53081	0.018472	0.417415	0	2.16002	0.058195	95.1745	-0.667674	0.377658	-1.04533
Phillips	PC_011620	2020-01-16	2	ED3092	H2O	2	8	Sample_PC_011620_ED3092_H2O_8_3	PC_011620_ED3092_H2O_8	3	52.5839	0.504658	0.007535	0.350802	0	3.32649	0.126149	146.127	0.572697	0.377658	0.195038
Phillips	PC_011620	2020-01-16	2	ED3092	H2O	2	8	Sample_PC_011620_ED3092_H2O_9_3	PC_011620_ED3092_H2O_9	1	67.1509	0.497629	0.002657	0.372991	0	4.61987	0.192149	204.825	1.63162	0.377658	1.25396
Phillips	PC_011620	2020-01-16	2	ED3092	H2O	2	8	Sample_PC_011620_ED3092_H2O_9_3	PC_011620_ED3092_H2O_9	2	67.2176	0.683831	0.001907	0.325405	0	4.4615	0.177511	188.413	1.28259	0.377658	0.904935
Phillips	PC_011620	2020-01-16	2	ED3092	H2O	2	8	Sample_PC_011620_ED3092_H2O_9_3	PC_011620_ED3092_H2O_9	3	33.7547	0.420958	0.007835	0.457684	0	1.18992	0.212752	122.123	0.630523	0.377658	0.252865
Phillips	PC_011620	2020-01-16	2	ED3092	METFO	2	8	Sample_PC_011620_ED3092_metfo_1_4	PC_011620_ED3092_metfo_1	1	61.7632	0.554708	0.005155	0.35813	0	3.9695	0.175814	155.729	0.807056	0.377658	0.429397
Phillips	PC_011620	2020-01-16	2	ED3092	METFO	2	8	Sample_PC_011620_ED3092_metfo_1_4	PC_011620_ED3092_metfo_1	2	66.2892	0.567987	0.008245	0.362626	0.446097	4.22331	0.173692	172.42	0.946774	0.377658	0.569116
Phillips	PC_011620	2020-01-16	2	ED3092	METFO	2	8	Sample_PC_011620_ED3092_metfo_1_4	PC_011620_ED3092_metfo_1	3	52.651	0.528614	0.008849	0.367598	0.446927	2.97051	0.090343	152.097	0.283555	0.377658	-0.0941039
Phillips	PC_011620	2020-01-16	2	ED3092	METFO	2	8	Sample_PC_011620_ED3092_metfo_1_4	PC_011620_ED3092_metfo_1	4	68.7846	0.680008	0.00827	0.343489	0	6.06953	0.198551	182.797	1.6316	0.377658	1.25394
Phillips	PC_011620	2020-01-16	2	ED3092	METFO	2	8	Sample_PC_011620_ED3092_metfo_10_4	PC_011620_ED3092_metfo_10	1	64.3015	0.65508	0.007936	0.330655	0	3.1108	0.133519	159.055	0.31691	0.377658	-0.0607488
Phillips	PC_011620	2020-01-16	2	ED3092	METFO	2	8	Sample_PC_011620_ED3092_metfo_10_4	PC_011620_ED3092_metfo_10	2	65.0703	0.538845	0.002067	0.30947	0	3.71389	0.172485	173.287	1.04007	0.377658	0.662408
Phillips	PC_011620	2020-01-16	2	ED3092	METFO	2	8	Sample_PC_011620_ED3092_metfo_10_4	PC_011620_ED3092_metfo_10	3	67.8603	0.623026	0.00014	0.338213	0	5.79719	0.194932	172.639	1.43832	0.377658	1.06066
Phillips	PC_011620	2020-01-16	2	ED3092	METFO	2	8	Sample_PC_011620_ED3092_metfo_10_4	PC_011620_ED3092_metfo_10	4	67.0565	0.545261	0.000256	0.317594	0	5.00951	0.181979	192.221	1.61426	0.377658	1.2366
Phillips	PC_011620	2020-01-16	2	ED3092	METFO	2	8	Sample_PC_011620_ED3092_metfo_11_3	PC_011620_ED3092_metfo_11	1	64.2632	0.616243	0.002122	0.359905	0	4.2219	0.166112	164.677	0.804246	0.377658	0.426588
Phillips	PC_011620	2020-01-16	2	ED3092	METFO	2	8	Sample_PC_011620_ED3092_metfo_11_3	PC_011620_ED3092_metfo_11	2	67.3729	0.655696	0.001948	0.366746	0	5.81333	0.171881	185.285	1.40205	0.377658	1.0244
Phillips	PC_011620	2020-01-16	2	ED3092	METFO	2	8	Sample_PC_011620_ED3092_metfo_11_3	PC_011620_ED3092_metfo_11	3	58.5565	0.476016	0.014242	0.381851	0	2.53803	0.153467	157.62	0.449466	0.377658	0.0718076
Phillips	PC_011620	2020-01-16	2	ED3092	METFO	2	8	Sample_PC_011620_ED3092_metfo_12_4	PC_011620_ED3092_metfo_12	1	51.1673	0.46022	0.013917	0.329709	0	2.90933	0.154123	140.905	0.738957	0.377658	0.361298
Phillips	PC_011620	2020-01-16	2	ED3092	METFO	2	8	Sample_PC_011620_ED3092_metfo_12_4	PC_011620_ED3092_metfo_12	2	66.3538	0.595903	0.009826	0.311836	0	3.29638	0.168092	174.923	0.868991	0.377658	0.491333
Phillips	PC_011620	2020-01-16	2	ED3092	METFO	2	8	Sample_PC_011620_ED3092_metfo_12_4	PC_011620_ED3092_metfo_12	3	86.3271	0.732399	0.006794	0.317987	0	5.41282	0.284616	254.133	2.56619	0.377658	2.18853
Phillips	PC_011620	2020-01-16	2	ED3092	METFO	2	8	Sample_PC_011620_ED3092_metfo_12_4	PC_011620_ED3092_metfo_12	4	35.2685	0.500578	0.002423	0.438815	0.544218	2.00265	0.086795	86.2395	-0.616858	0.377658	-0.994517
Phillips	PC_011620	2020-01-16	2	ED3092	METFO	2	8	Sample_PC_011620_ED3092_metfo_2_3	PC_011620_ED3092_metfo_2	1	66.6441	0.818099	0.003812	0.37477	0	5.0438	0.167877	174.349	0.924735	0.377658	0.547076
Phillips	PC_011620	2020-01-16	2	ED3092	METFO	2	8	Sample_PC_011620_ED3092_metfo_2_3	PC_011620_ED3092_metfo_2	2	73.7552	0.572856	0.002395	0.408487	0	4.92733	0.220546	199.496	1.39932	0.377658	1.02166
Phillips	PC_011620	2020-01-16	2	ED3092	METFO	2	8	Sample_PC_011620_ED3092_metfo_2_3	PC_011620_ED3092_metfo_2	3	67.2033	0.691128	0.006782	0.379438	0	5.20456	0.176113	186.302	1.25409	0.377658	0.876432
Phillips	PC_011620	2020-01-16	2	ED3092	METFO	2	8	Sample_PC_011620_ED3092_metfo_3_2	PC_011620_ED3092_metfo_3	1	62.0447	0.617225	0.001458	0.416548	0	4.8424	0.164799	187.763	1.20885	0.377658	0.831188
Phillips	PC_011620	2020-01-16	2	ED3092	METFO	2	8	Sample_PC_011620_ED3092_metfo_3_2	PC_011620_ED3092_metfo_3	2	55.3802	0.412647	0.007814	0.370679	0.337711	4.98215	0.109361	179.037	1.28431	0.377658	0.90665
Phillips	PC_011620	2020-01-16	2	ED3092	METFO	2	8	Sample_PC_011620_ED3092_metfo_4_3	PC_011620_ED3092_metfo_4	1	65.8338	0.564694	0.007624	0.356689	0	4.92378	0.105572	198.526	1.11685	0.377658	0.739191
Phillips	PC_011620	2020-01-16	2	ED3092	METFO	2	8	Sample_PC_011620_ED3092_metfo_4_3	PC_011620_ED3092_metfo_4	2	66.9762	0.632168	0.00019	0.331414	0	4.28652	0.180825	191.178	1.31838	0.377658	0.940719
Phillips	PC_011620	2020-01-16	2	ED3092	METFO	2	8	Sample_PC_011620_ED3092_metfo_4_3	PC_011620_ED3092_metfo_4	3	68.1902	0.520315	0.007991	0.36459	0	3.94177	0.178147	166.988	0.76026	0.377658	0.382601
Phillips	PC_011620	2020-01-16	2	ED3092	METFO	2	8	Sample_PC_011620_ED3092_metfo_5_4	PC_011620_ED3092_metfo_5	1	49.827	0.270956	0.014241	0.349148	0	2.97865	0.12022	137.789	0.576952	0.377658	0.199294
Phillips	PC_011620	2020-01-16	2	ED3092	METFO	2	8	Sample_PC_011620_ED3092_metfo_5_4	PC_011620_ED3092_metfo_5	2	48.8811	0.454757	0.002397	0.404083	0	2.69982	0.123845	125.379	0.045165	0.377658	-0.332493
Phillips	PC_011620	2020-01-16	2	ED3092	METFO	2	8	Sample_PC_011620_ED3092_metfo_5_4	PC_011620_ED3092_metfo_5	3	35.7299	0.421457	0.002999	0.385469	0	2.06289	0.157605	138.23	0.89233	0.377658	0.514672
Phillips	PC_011620	2020-01-16	2	ED3092	METFO	2	8	Sample_PC_011620_ED3092_metfo_5_4	PC_011620_ED3092_metfo_5	4	66.8478	0.386605	0.001882	0.358636	0	3.93836	0.182221	198.404	1.4153	0.377658	1.03764
Phillips	PC_011620	2020-01-16	2	ED3092	METFO	2	8	Sample_PC_011620_ED3092_metfo_6_4	PC_011620_ED3092_metfo_6	1	66.4404	0.6595	0.001695	0.397638	0	5.36325	0.184564	188.855	1.36007	0.377658	0.982413
Phillips	PC_011620	2020-01-16	2	ED3092	METFO	2	8	Sample_PC_011620_ED3092_metfo_6_4	PC_011620_ED3092_metfo_6	2	59.4602	0.724161	0.000916	0.3808	0	4.97373	0.1473	163.918	0.899775	0.377658	0.522116
Phillips	PC_011620	2020-01-16	2	ED3092	METFO	2	8	Sample_PC_011620_ED3092_metfo_6_4	PC_011620_ED3092_metfo_6	3	52.1575	0.450389	0.040481	0.392498	0.229008	3.03911	0.15716	153.509	0.835543	0.377658	0.457885
Phillips	PC_011620	2020-01-16	2	ED3092	METFO	2	8	Sample_PC_011620_ED3092_metfo_6_4	PC_011620_ED3092_metfo_6	4	82.5822	0.603756	0.009252	0.338031	0	7.11063	0.08776	355.912	3.46742	0.377658	3.08976
Phillips	PC_011620	2020-01-16	2	ED3092	METFO	2	8	Sample_PC_011620_ED3092_metfo_7_3	PC_011620_ED3092_metfo_7	1	52.9893	0.609027	0.019938	0.330937	0	5.09607	0.161371	155.685	1.42466	0.377658	1.047
Phillips	PC_011620	2020-01-16	2	ED3092	METFO	2	8	Sample_PC_011620_ED3092_metfo_7_3	PC_011620_ED3092_metfo_7	2	67.6395	0.635469	0.010915	0.327784	0	4.33192	0.115464	192.508	0.938162	0.377658	0.560503
Phillips	PC_011620	2020-01-16	2	ED3092	METFO	2	8	Sample_PC_011620_ED3092_metfo_7_3	PC_011620_ED3092_metfo_7	3	67.4698	0.628097	0.00175	0.335852	0	5.08769	0.171434	182.722	1.29345	0.377658	0.915793
Phillips	PC_011620	2020-01-16	2	ED3092	METFO	2	8	Sample_PC_011620_ED3092_metfo_8_4	PC_011620_ED3092_metfo_8	1	68.3546	0.707552	0.013528	0.338494	0	5.18935	0.210227	192.057	1.67176	0.377658	1.29411
Phillips	PC_011620	2020-01-16	2	ED3092	METFO	2	8	Sample_PC_011620_ED3092_metfo_8_4	PC_011620_ED3092_metfo_8	2	66.9208	0.551176	0.03533	0.371453	0	5.5009	0.173165	188.554	1.5477	0.377658	1.17004
Phillips	PC_011620	2020-01-16	2	ED3092	METFO	2	8	Sample_PC_011620_ED3092_metfo_8_4	PC_011620_ED3092_metfo_8	3	67.2163	0.497907	0.000894	0.331791	0	3.87736	0.180487	193.975	1.32775	0.377658	0.950089
Phillips	PC_011620	2020-01-16	2	ED3092	METFO	2	8	Sample_PC_011620_ED3092_metfo_8_4	PC_011620_ED3092_metfo_8	4	51.3493	0.506074	0.009061	0.334739	0	2.82818	0.086429	144.983	0.273409	0.377658	-0.10425
Phillips	PC_011620	2020-01-16	2	ED3092	METFO	2	8	Sample_PC_011620_ED3092_metfo_9_2	PC_011620_ED3092_metfo_9	1	61.6942	0.600656	0.017554	0.3776	0	3.87983	0.173895	169.63	0.943164	0.377658	0.565505
Phillips	PC_011620	2020-01-16	2	ED3092	METFO	2	8	Sample_PC_011620_ED3092_metfo_9_2	PC_011620_ED3092_metfo_9	2	59.1652	0.463383	0.025629	0.337486	0	3.38629	0.091135	163.703	0.512974	0.377658	0.135316
Phillips	PC_120319	2019-12-03	2	ED3092	H2O	1	16	Sample_PC_120319_ED3092_CTRL-H2O_1_4	PC_120319_ED3092_CTRL-H2O_1	1	49.2361	0.471269	0.001297	0.401734	0	3.25168	0.183724	137.04	0.744061	0.377658	0.366403
Phillips	PC_120319	2019-12-03	2	ED3092	H2O	1	16	Sample_PC_120319_ED3092_CTRL-H2O_1_4	PC_120319_ED3092_CTRL-H2O_1	2	10.569	1.68751	0.023625	0.452803	0	1.7664	0.047352	25.1441	-1.64827	0.377658	-2.02592
Phillips	PC_120319	2019-12-03	2	ED3092	H2O	1	16	Sample_PC_120319_ED3092_CTRL-H2O_1_4	PC_120319_ED3092_CTRL-H2O_1	3	35.7527	1.05789	0.018082	0.421189	0	1.36411	0.043251	81.2621	-1.3791	0.377658	-1.75676
Phillips	PC_120319	2019-12-03	2	ED3092	H2O	1	16	Sample_PC_120319_ED3092_CTRL-H2O_1_4	PC_120319_ED3092_CTRL-H2O_1	4	50.6763	0.688854	0.022704	0.436983	0	3.09586	0.141403	131.135	0.101973	0.377658	-0.275685
Phillips	PC_120319	2019-12-03	2	ED3092	H2O	1	16	Sample_PC_120319_ED3092_CTRL-H2O_10_4	PC_120319_ED3092_CTRL-H2O_10	1	32.9034	0.672994	0.019797	0.474878	0	2.81091	0.136978	88.2535	-0.140511	0.377658	-0.518169
Phillips	PC_120319	2019-12-03	2	ED3092	H2O	1	16	Sample_PC_120319_ED3092_CTRL-H2O_10_4	PC_120319_ED3092_CTRL-H2O_10	2	32.2693	0.632985	0.000131	0.437609	0	2.70825	0.099918	98.4852	-0.135533	0.377658	-0.513191
Phillips	PC_120319	2019-12-03	2	ED3092	H2O	1	16	Sample_PC_120319_ED3092_CTRL-H2O_10_4	PC_120319_ED3092_CTRL-H2O_10	3	28.4116	0.72475	0.037431	0.510821	0	1.17453	0.096602	87.604	-0.748804	0.377658	-1.12646
Phillips	PC_120319	2019-12-03	2	ED3092	H2O	1	16	Sample_PC_120319_ED3092_CTRL-H2O_10_4	PC_120319_ED3092_CTRL-H2O_10	4	61.8444	0.681128	0.001783	0.36127	0	2.52994	0.150913	124.057	-0.31417	0.377658	-0.691829
Phillips	PC_120319	2019-12-03	2	ED3092	H2O	1	16	Sample_PC_120319_ED3092_CTRL-H2O_11_3	PC_120319_ED3092_CTRL-H2O_11	1	33.6654	0.582795	0.023207	0.495491	0.445269	2.99835	0.145897	95.458	0.0515213	0.377658	-0.326137
Phillips	PC_120319	2019-12-03	2	ED3092	H2O	1	16	Sample_PC_120319_ED3092_CTRL-H2O_11_3	PC_120319_ED3092_CTRL-H2O_11	2	60.2874	0.656438	0.001189	0.431473	0	4.18257	0.077343	191.416	0.5207	0.377658	0.143042
Phillips	PC_120319	2019-12-03	2	ED3092	H2O	1	16	Sample_PC_120319_ED3092_CTRL-H2O_11_3	PC_120319_ED3092_CTRL-H2O_11	3	32.698	0.603041	0.018303	0.479568	0	2.62888	0.075785	77.0119	-0.740851	0.377658	-1.11851
Phillips	PC_120319	2019-12-03	2	ED3092	H2O	1	16	Sample_PC_120319_ED3092_CTRL-H2O_12_4	PC_120319_ED3092_CTRL-H2O_12	1	30.7949	0.848774	0.004568	0.524049	0	2.86451	0.147212	58.1224	-0.772042	0.377658	-1.1497
Phillips	PC_120319	2019-12-03	2	ED3092	H2O	1	16	Sample_PC_120319_ED3092_CTRL-H2O_12_4	PC_120319_ED3092_CTRL-H2O_12	2	33.8217	0.713158	0.000841	0.458509	0	2.89573	0.095664	83.8169	-0.522861	0.377658	-0.90052
Phillips	PC_120319	2019-12-03	2	ED3092	H2O	1	16	Sample_PC_120319_ED3092_CTRL-H2O_12_4	PC_120319_ED3092_CTRL-H2O_12	3	33.4295	0.448253	0.003698	0.464552	0.562852	3.28586	0.060848	117.549	0.0462067	0.377658	-0.331452
Phillips	PC_120319	2019-12-03	2	ED3092	H2O	1	16	Sample_PC_120319_ED3092_CTRL-H2O_12_4	PC_120319_ED3092_CTRL-H2O_12	4	44.2228	0.739476	0.002519	0.464731	0	2.49179	0.090203	121.051	-0.486194	0.377658	-0.863852
Phillips	PC_120319	2019-12-03	2	ED3092	H2O	1	16	Sample_PC_120319_ED3092_CTRL-H2O_2_4	PC_120319_ED3092_CTRL-H2O_2	1	54.512	0.428108	0.03951	0.317084	0	2.69656	0.119311	143.297	0.507805	0.377658	0.130147
Phillips	PC_120319	2019-12-03	2	ED3092	H2O	1	16	Sample_PC_120319_ED3092_CTRL-H2O_2_4	PC_120319_ED3092_CTRL-H2O_2	2	37.9191	0.64182	0.016288	0.438712	0	2.14335	0.122951	93.8422	-0.369436	0.377658	-0.747094
Phillips	PC_120319	2019-12-03	2	ED3092	H2O	1	16	Sample_PC_120319_ED3092_CTRL-H2O_2_4	PC_120319_ED3092_CTRL-H2O_2	3	50.2402	0.589747	0.071578	0.467301	0	2.58074	0.116986	130.827	-0.0710832	0.377658	-0.448742
Phillips	PC_120319	2019-12-03	2	ED3092	H2O	1	16	Sample_PC_120319_ED3092_CTRL-H2O_2_4	PC_120319_ED3092_CTRL-H2O_2	4	40.6607	0.672195	0.002875	0.464774	0	3.73245	0.14325	88.8138	-0.17109	0.377658	-0.548749
Phillips	PC_120319	2019-12-03	2	ED3092	H2O	1	16	Sample_PC_120319_ED3092_CTRL-H2O_3_4	PC_120319_ED3092_CTRL-H2O_3	1	22.0781	0.859196	0.017314	0.414649	0	2.24209	0.054595	61.2012	-0.760882	0.377658	-1.13854
Phillips	PC_120319	2019-12-03	2	ED3092	H2O	1	16	Sample_PC_120319_ED3092_CTRL-H2O_3_4	PC_120319_ED3092_CTRL-H2O_3	2	65.4934	0.469978	0.000493	0.395507	0	3.50991	0.148736	140.922	0.0474921	0.377658	-0.330166
Phillips	PC_120319	2019-12-03	2	ED3092	H2O	1	16	Sample_PC_120319_ED3092_CTRL-H2O_3_4	PC_120319_ED3092_CTRL-H2O_3	3	38.2588	0.622695	0.025372	0.384176	0	2.79988	0.090854	95.3661	-0.186083	0.377658	-0.563742
Phillips	PC_120319	2019-12-03	2	ED3092	H2O	1	16	Sample_PC_120319_ED3092_CTRL-H2O_3_4	PC_120319_ED3092_CTRL-H2O_3	4	38.2703	0.601333	0.034712	0.416218	0	3.38331	0.121118	95.3756	0.0908132	0.377658	-0.286845
Phillips	PC_120319	2019-12-03	2	ED3092	H2O	1	16	Sample_PC_120319_ED3092_CTRL-H2O_4_4	PC_120319_ED3092_CTRL-H2O_4	1	43.2032	0.754788	0.000108	0.434361	0	2.92576	0.080849	96.2822	-0.71187	0.377658	-1.08953
Phillips	PC_120319	2019-12-03	2	ED3092	H2O	1	16	Sample_PC_120319_ED3092_CTRL-H2O_4_4	PC_120319_ED3092_CTRL-H2O_4	2	34.5428	0.694735	0.017548	0.467628	0	2.78909	0.101024	102.235	-0.216295	0.377658	-0.593953
Phillips	PC_120319	2019-12-03	2	ED3092	H2O	1	16	Sample_PC_120319_ED3092_CTRL-H2O_4_4	PC_120319_ED3092_CTRL-H2O_4	3	34.7708	0.768838	0.006936	0.483425	0	2.35274	0.077279	112.795	-0.448022	0.377658	-0.825681
Phillips	PC_120319	2019-12-03	2	ED3092	H2O	1	16	Sample_PC_120319_ED3092_CTRL-H2O_4_4	PC_120319_ED3092_CTRL-H2O_4	4	43.8008	0.74184	0.035594	0.438046	0	2.23147	0.119911	97.6703	-0.523464	0.377658	-0.901123
Phillips	PC_120319	2019-12-03	2	ED3092	H2O	1	16	Sample_PC_120319_ED3092_CTRL-H2O_5_4	PC_120319_ED3092_CTRL-H2O_5	1	42.0725	0.597317	0.020082	0.481972	0	2.98701	0.115426	101.872	-0.346064	0.377658	-0.723722
Phillips	PC_120319	2019-12-03	2	ED3092	H2O	1	16	Sample_PC_120319_ED3092_CTRL-H2O_5_4	PC_120319_ED3092_CTRL-H2O_5	2	65.5808	0.440378	0.00298	0.396928	0	4.04948	0.066522	146.452	-0.25613	0.377658	-0.633788
Phillips	PC_120319	2019-12-03	2	ED3092	H2O	1	16	Sample_PC_120319_ED3092_CTRL-H2O_5_4	PC_120319_ED3092_CTRL-H2O_5	3	59.6149	0.611817	0.010807	0.373021	1.24294	3.04938	0.055555	164.22	-0.0398847	0.377658	-0.417543
Phillips	PC_120319	2019-12-03	2	ED3092	H2O	1	16	Sample_PC_120319_ED3092_CTRL-H2O_5_4	PC_120319_ED3092_CTRL-H2O_5	4	32.4996	0.716159	0.018882	0.4501	0	1.67491	0.109691	65.9604	-0.886327	0.377658	-1.26399
Phillips	PC_120319	2019-12-03	2	ED3092	H2O	1	16	Sample_PC_120319_ED3092_CTRL-H2O_6_4	PC_120319_ED3092_CTRL-H2O_6	1	37.1962	0.697805	0.010533	0.459885	0	3.10761	0.061241	106.41	-0.429941	0.377658	-0.807599
Phillips	PC_120319	2019-12-03	2	ED3092	H2O	1	16	Sample_PC_120319_ED3092_CTRL-H2O_6_4	PC_120319_ED3092_CTRL-H2O_6	2	34.601	0.62755	0.012102	0.478971	0	2.41937	0.089953	85.2319	-0.670502	0.377658	-1.04816
Phillips	PC_120319	2019-12-03	2	ED3092	H2O	1	16	Sample_PC_120319_ED3092_CTRL-H2O_6_4	PC_120319_ED3092_CTRL-H2O_6	3	42.7077	0.609662	0.002369	0.427845	0	3.1926	0.08876	100.993	-0.388781	0.377658	-0.76644
Phillips	PC_120319	2019-12-03	2	ED3092	H2O	1	16	Sample_PC_120319_ED3092_CTRL-H2O_6_4	PC_120319_ED3092_CTRL-H2O_6	4	41.9637	0.640798	0.024714	0.395641	0	2.68287	0.133624	90.3744	-0.202731	0.377658	-0.58039
Phillips	PC_120319	2019-12-03	2	ED3092	H2O	1	16	Sample_PC_120319_ED3092_CTRL-H2O_7_4	PC_120319_ED3092_CTRL-H2O_7	1	33.7564	0.694571	0.015808	0.412861	0	2.99626	0.068416	97.7803	-0.24351	0.377658	-0.621168
Phillips	PC_120319	2019-12-03	2	ED3092	H2O	1	16	Sample_PC_120319_ED3092_CTRL-H2O_7_4	PC_120319_ED3092_CTRL-H2O_7	2	10.5977	1.34074	0.013273	0.459457	4.56401	0.755822	0.045783	22.3345	-1.73079	0.377658	-2.10845
Phillips	PC_120319	2019-12-03	2	ED3092	H2O	1	16	Sample_PC_120319_ED3092_CTRL-H2O_7_4	PC_120319_ED3092_CTRL-H2O_7	3	50.505	0.794276	0.014564	0.384013	0	1.87484	0.07429	117.513	-0.760793	0.377658	-1.13845
Phillips	PC_120319	2019-12-03	2	ED3092	H2O	1	16	Sample_PC_120319_ED3092_CTRL-H2O_7_4	PC_120319_ED3092_CTRL-H2O_7	4	33.9944	0.531504	0.018036	0.507831	0	2.75956	0.136122	86.6836	-0.260019	0.377658	-0.637678
Phillips	PC_120319	2019-12-03	2	ED3092	H2O	1	16	Sample_PC_120319_ED3092_CTRL-H2O_8_4	PC_120319_ED3092_CTRL-H2O_8	1	49.6721	0.450578	0.003389	0.42176	0	3.97549	0.173684	121.409	0.54235	0.377658	0.164692
Phillips	PC_120319	2019-12-03	2	ED3092	H2O	1	16	Sample_PC_120319_ED3092_CTRL-H2O_8_4	PC_120319_ED3092_CTRL-H2O_8	2	63.2733	0.585303	0.007913	0.396027	0	3.56282	0.142444	155.574	0.291651	0.377658	-0.0860075
Phillips	PC_120319	2019-12-03	2	ED3092	H2O	1	16	Sample_PC_120319_ED3092_CTRL-H2O_8_4	PC_120319_ED3092_CTRL-H2O_8	3	35.4138	0.636384	0.011466	0.505169	0	3.25477	0.068093	132.743	0.0250982	0.377658	-0.35256
Phillips	PC_120319	2019-12-03	2	ED3092	H2O	1	16	Sample_PC_120319_ED3092_CTRL-H2O_8_4	PC_120319_ED3092_CTRL-H2O_8	4	60.5849	0.669701	0.002955	0.31538	0	3.36614	0.059547	173.54	0.291068	0.377658	-0.0865907
Phillips	PC_120319	2019-12-03	2	ED3092	H2O	1	16	Sample_PC_120319_ED3092_CTRL-H2O_9_4	PC_120319_ED3092_CTRL-H2O_9	1	28.6909	0.781169	0.004663	0.49051	0	3.17746	0.207122	75.7519	0.211339	0.377658	-0.16632
Phillips	PC_120319	2019-12-03	2	ED3092	H2O	1	16	Sample_PC_120319_ED3092_CTRL-H2O_9_4	PC_120319_ED3092_CTRL-H2O_9	2	27.1071	0.66983	0.019032	0.476887	0	2.78518	0.067875	108.561	-0.0675777	0.377658	-0.445236
Phillips	PC_120319	2019-12-03	2	ED3092	H2O	1	16	Sample_PC_120319_ED3092_CTRL-H2O_9_4	PC_120319_ED3092_CTRL-H2O_9	3	50.4008	0.484845	0.00588	0.395239	0	3.32867	0.123099	140.272	0.399413	0.377658	0.0217543
Phillips	PC_120319	2019-12-03	2	ED3092	H2O	1	16	Sample_PC_120319_ED3092_CTRL-H2O_9_4	PC_120319_ED3092_CTRL-H2O_9	4	66.8455	0.547155	0.000472	0.314716	0	3.18139	0.134311	140.899	0.0461959	0.377658	-0.331463
Phillips	PC_120319	2019-12-03	2	ED3092	METFO	1	16	Sample_PC_120319_ED3092_METFO_1_4	PC_120319_ED3092_METFO_1	1	39.7514	0.497425	0.007728	0.476118	0.223464	3.4451	0.082145	124.099	0.0325246	0.377658	-0.345134
Phillips	PC_120319	2019-12-03	2	ED3092	METFO	1	16	Sample_PC_120319_ED3092_METFO_1_4	PC_120319_ED3092_METFO_1	2	39.0003	0.538376	0.022467	0.353406	0	2.80588	0.097222	124.666	0.43896	0.377658	0.0613016
Phillips	PC_120319	2019-12-03	2	ED3092	METFO	1	16	Sample_PC_120319_ED3092_METFO_1_4	PC_120319_ED3092_METFO_1	3	67.7416	0.579191	0.013968	0.350481	0.349515	3.37933	0.195789	195.744	1.25113	0.377658	0.873468
Phillips	PC_120319	2019-12-03	2	ED3092	METFO	1	16	Sample_PC_120319_ED3092_METFO_1_4	PC_120319_ED3092_METFO_1	4	31.3797	0.785553	0.007856	0.409669	0	1.89692	0.1429	108.69	0.173446	0.377658	-0.204213
Phillips	PC_120319	2019-12-03	2	ED3092	METFO	1	16	Sample_PC_120319_ED3092_METFO_10_2	PC_120319_ED3092_METFO_10	1	67.2733	0.581648	0.007496	0.289094	0	3.39353	0.166325	178.328	0.978202	0.377658	0.600543
Phillips	PC_120319	2019-12-03	2	ED3092	METFO	1	16	Sample_PC_120319_ED3092_METFO_10_2	PC_120319_ED3092_METFO_10	2	68.4936	0.538027	0.008215	0.343249	0	4.64336	0.196842	167.771	1.12007	0.377658	0.742412
Phillips	PC_120319	2019-12-03	2	ED3092	METFO	1	16	Sample_PC_120319_ED3092_METFO_11_4	PC_120319_ED3092_METFO_11	1	83.2213	0.661057	0.010566	0.359539	0.444444	4.61322	0.106593	216.737	0.636362	0.377658	0.258704
Phillips	PC_120319	2019-12-03	2	ED3092	METFO	1	16	Sample_PC_120319_ED3092_METFO_11_4	PC_120319_ED3092_METFO_11	2	73.2173	0.582408	0.002357	0.287408	0	3.44397	0.182891	173.311	0.785958	0.377658	0.408299
Phillips	PC_120319	2019-12-03	2	ED3092	METFO	1	16	Sample_PC_120319_ED3092_METFO_11_4	PC_120319_ED3092_METFO_11	3	56.488	0.752853	0.008307	0.461028	0	3.50713	0.069724	147.321	-0.38934	0.377658	-0.766999
Phillips	PC_120319	2019-12-03	2	ED3092	METFO	1	16	Sample_PC_120319_ED3092_METFO_11_4	PC_120319_ED3092_METFO_11	4	44.9833	0.545851	0.002436	0.480168	0	2.18989	0.111384	91.7914	-0.858571	0.377658	-1.23623
Phillips	PC_120319	2019-12-03	2	ED3092	METFO	1	16	Sample_PC_120319_ED3092_METFO_12_4	PC_120319_ED3092_METFO_12	1	67.5237	0.62558	0.023299	0.357436	0	4.39677	0.164544	165.985	0.802933	0.377658	0.425275
Phillips	PC_120319	2019-12-03	2	ED3092	METFO	1	16	Sample_PC_120319_ED3092_METFO_12_4	PC_120319_ED3092_METFO_12	2	83.3489	0.622397	0.000999	0.342998	0	4.84668	0.205557	202.725	1.15813	0.377658	0.780476
Phillips	PC_120319	2019-12-03	2	ED3092	METFO	1	16	Sample_PC_120319_ED3092_METFO_12_4	PC_120319_ED3092_METFO_12	3	69.103	0.716761	0.008545	0.299904	0	4.95707	0.167049	175.31	1.14309	0.377658	0.765428
Phillips	PC_120319	2019-12-03	2	ED3092	METFO	1	16	Sample_PC_120319_ED3092_METFO_12_4	PC_120319_ED3092_METFO_12	4	68.8592	0.524865	0.015002	0.36667	0	4.29956	0.151323	163.578	0.604295	0.377658	0.226637
Phillips	PC_120319	2019-12-03	2	ED3092	METFO	1	16	Sample_PC_120319_ED3092_METFO_2_4	PC_120319_ED3092_METFO_2	1	67.5437	0.652072	0.002628	0.361202	0	5.47453	0.15884	167.154	0.959272	0.377658	0.581614
Phillips	PC_120319	2019-12-03	2	ED3092	METFO	1	16	Sample_PC_120319_ED3092_METFO_2_4	PC_120319_ED3092_METFO_2	2	61.8782	0.500366	0.005995	0.358409	0	4.68239	0.163956	154.739	0.917666	0.377658	0.540007
Phillips	PC_120319	2019-12-03	2	ED3092	METFO	1	16	Sample_PC_120319_ED3092_METFO_2_4	PC_120319_ED3092_METFO_2	3	64.9903	0.471717	0.005225	0.39008	0	3.82549	0.134865	177.249	0.664269	0.377658	0.286611
Phillips	PC_120319	2019-12-03	2	ED3092	METFO	1	16	Sample_PC_120319_ED3092_METFO_2_4	PC_120319_ED3092_METFO_2	4	34.5686	0.594225	0.01877	0.434415	0	2.34903	0.132765	78.4437	-0.324694	0.377658	-0.702352
Phillips	PC_120319	2019-12-03	2	ED3092	METFO	1	16	Sample_PC_120319_ED3092_METFO_3_4	PC_120319_ED3092_METFO_3	1	62.5761	0.536281	0.020174	0.483742	0	4.45946	0.196135	165.014	0.81597	0.377658	0.438312
Phillips	PC_120319	2019-12-03	2	ED3092	METFO	1	16	Sample_PC_120319_ED3092_METFO_3_4	PC_120319_ED3092_METFO_3	2	51.5571	0.517741	0.012886	0.466795	0	3.87986	0.180113	185.111	1.3468	0.377658	0.969141
Phillips	PC_120319	2019-12-03	2	ED3092	METFO	1	16	Sample_PC_120319_ED3092_METFO_3_4	PC_120319_ED3092_METFO_3	3	66.0295	0.635147	0.001935	0.349812	0	3.84416	0.151597	146.543	0.281859	0.377658	-0.0957996
Phillips	PC_120319	2019-12-03	2	ED3092	METFO	1	16	Sample_PC_120319_ED3092_METFO_3_4	PC_120319_ED3092_METFO_3	4	67.4292	0.615014	0.011037	0.35734	0	3.8786	0.162728	160.151	0.542238	0.377658	0.164579
Phillips	PC_120319	2019-12-03	2	ED3092	METFO	1	16	Sample_PC_120319_ED3092_METFO_4_3	PC_120319_ED3092_METFO_4	1	33.9189	0.537198	0.036165	0.508394	0.111732	2.79649	0.100581	129.101	0.24664	0.377658	-0.131018
Phillips	PC_120319	2019-12-03	2	ED3092	METFO	1	16	Sample_PC_120319_ED3092_METFO_4_3	PC_120319_ED3092_METFO_4	2	45.4175	0.499886	0.007278	0.417709	0	2.70347	0.058312	116.462	-0.454188	0.377658	-0.831846
Phillips	PC_120319	2019-12-03	2	ED3092	METFO	1	16	Sample_PC_120319_ED3092_METFO_4_3	PC_120319_ED3092_METFO_4	3	66.1487	0.586814	0.002156	0.393865	0	4.34033	0.145747	144.683	0.212751	0.377658	-0.164907
Phillips	PC_120319	2019-12-03	2	ED3092	METFO	1	16	Sample_PC_120319_ED3092_METFO_5_4	PC_120319_ED3092_METFO_5	1	68.2396	0.507103	0.011833	0.381416	0	4.62458	0.13843	183.572	0.893185	0.377658	0.515526
Phillips	PC_120319	2019-12-03	2	ED3092	METFO	1	16	Sample_PC_120319_ED3092_METFO_5_4	PC_120319_ED3092_METFO_5	2	7.95712	1.75141	0.003815	0.343735	0	0.698922	0.033561	13.3436	-1.82531	0.377658	-2.20297
Phillips	PC_120319	2019-12-03	2	ED3092	METFO	1	16	Sample_PC_120319_ED3092_METFO_5_4	PC_120319_ED3092_METFO_5	3	59.8609	0.513616	0.012662	0.437367	0	3.42171	0.148591	144.753	0.169807	0.377658	-0.207851
Phillips	PC_120319	2019-12-03	2	ED3092	METFO	1	16	Sample_PC_120319_ED3092_METFO_5_4	PC_120319_ED3092_METFO_5	4	61.5441	0.553544	0.002534	0.44599	0.226843	3.58305	0.186864	178.1	0.852355	0.377658	0.474696
Phillips	PC_120319	2019-12-03	2	ED3092	METFO	1	16	Sample_PC_120319_ED3092_METFO_6_4	PC_120319_ED3092_METFO_6	1	67.2526	0.549275	0.0096	0.358777	0	3.51938	0.166825	171.351	0.693896	0.377658	0.316238
Phillips	PC_120319	2019-12-03	2	ED3092	METFO	1	16	Sample_PC_120319_ED3092_METFO_6_4	PC_120319_ED3092_METFO_6	2	68.9433	0.647886	0.01482	0.311035	0	5.33227	0.171008	181.881	1.39388	0.377658	1.01622
Phillips	PC_120319	2019-12-03	2	ED3092	METFO	1	16	Sample_PC_120319_ED3092_METFO_6_4	PC_120319_ED3092_METFO_6	3	61.6077	0.600811	0.016874	0.374708	0	2.40563	0.089136	124.233	-0.693592	0.377658	-1.07125
Phillips	PC_120319	2019-12-03	2	ED3092	METFO	1	16	Sample_PC_120319_ED3092_METFO_6_4	PC_120319_ED3092_METFO_6	4	66.3159	0.70925	0.001987	0.396619	0	4.48002	0.161092	169.301	0.655624	0.377658	0.277965
Phillips	PC_120319	2019-12-03	2	ED3092	METFO	1	16	Sample_PC_120319_ED3092_METFO_7_4	PC_120319_ED3092_METFO_7	1	84.3913	0.462327	0.017147	0.293186	0	5.41153	0.147789	191.684	1.00861	0.377658	0.630952
Phillips	PC_120319	2019-12-03	2	ED3092	METFO	1	16	Sample_PC_120319_ED3092_METFO_7_4	PC_120319_ED3092_METFO_7	2	68.7107	0.61577	0.004726	0.301623	0	5.2552	0.164816	171.817	1.20116	0.377658	0.823498
Phillips	PC_120319	2019-12-03	2	ED3092	METFO	1	16	Sample_PC_120319_ED3092_METFO_7_4	PC_120319_ED3092_METFO_7	3	68.018	0.583876	0.002973	0.368178	0	4.73433	0.188671	152.117	0.731455	0.377658	0.353796
Phillips	PC_120319	2019-12-03	2	ED3092	METFO	1	16	Sample_PC_120319_ED3092_METFO_7_4	PC_120319_ED3092_METFO_7	4	47.0001	0.527967	0.009384	0.391104	0	2.76366	0.056857	128.388	-0.238654	0.377658	-0.616312
Phillips	PC_120319	2019-12-03	2	ED3092	METFO	1	16	Sample_PC_120319_ED3092_METFO_8_4	PC_120319_ED3092_METFO_8	1	67.6878	0.744979	0.007441	0.305176	0	3.57479	0.198539	200.037	1.41933	0.377658	1.04167
Phillips	PC_120319	2019-12-03	2	ED3092	METFO	1	16	Sample_PC_120319_ED3092_METFO_8_4	PC_120319_ED3092_METFO_8	2	79.0932	0.573923	0.000534	0.303476	0	5.70882	0.240674	185.61	1.64792	0.377658	1.27026
Phillips	PC_120319	2019-12-03	2	ED3092	METFO	1	16	Sample_PC_120319_ED3092_METFO_8_4	PC_120319_ED3092_METFO_8	3	42.2924	0.519128	0.022167	0.412507	0	2.6024	0.115974	104.24	-0.125036	0.377658	-0.502694
Phillips	PC_120319	2019-12-03	2	ED3092	METFO	1	16	Sample_PC_120319_ED3092_METFO_8_4	PC_120319_ED3092_METFO_8	4	29.6132	0.899771	0.011302	0.382963	0	1.52488	0.179924	93.0892	0.177683	0.377658	-0.199976
Phillips	PC_120319	2019-12-03	2	ED3092	METFO	1	16	Sample_PC_120319_ED3092_METFO_9_4	PC_120319_ED3092_METFO_9	1	84.6483	0.642012	0.001306	0.282067	0	4.47271	0.146577	172.075	0.332646	0.377658	-0.0450123
Phillips	PC_120319	2019-12-03	2	ED3092	METFO	1	16	Sample_PC_120319_ED3092_METFO_9_4	PC_120319_ED3092_METFO_9	2	50.5051	0.51934	0.045821	0.384736	0	2.84418	0.086965	165.475	0.576816	0.377658	0.199157
Phillips	PC_120319	2019-12-03	2	ED3092	METFO	1	16	Sample_PC_120319_ED3092_METFO_9_4	PC_120319_ED3092_METFO_9	3	66.7465	0.517054	0.012752	0.301044	0	3.24027	0.128981	136.948	0.0665318	0.377658	-0.311127
Phillips	PC_120319	2019-12-03	2	ED3092	METFO	1	16	Sample_PC_120319_ED3092_METFO_9_4	PC_120319_ED3092_METFO_9	4	52.7382	0.71937	0.000774	0.459725	0	2.91315	0.043928	128.163	-0.870543	0.377658	-1.2482
Phillips	PC_120619	2019-12-06	2	ED3092	H2O	2	16	Sample_PC_120619_ED3092_D16_CTRL-H2O_1_4	PC_120619_ED3092_D16_CTRL-H2O_1	1	7.83444	1.74321	0.006126	0.512611	0	1.10599	0.037956	14.9813	-2.21785	0.377658	-2.59551
Phillips	PC_120619	2019-12-06	2	ED3092	H2O	2	16	Sample_PC_120619_ED3092_D16_CTRL-H2O_1_4	PC_120619_ED3092_D16_CTRL-H2O_1	2	42.4042	0.706106	0.000369	0.429363	0.667904	3.6512	0.141064	132.694	0.532293	0.377658	0.154634
Phillips	PC_120619	2019-12-06	2	ED3092	H2O	2	16	Sample_PC_120619_ED3092_D16_CTRL-H2O_1_4	PC_120619_ED3092_D16_CTRL-H2O_1	3	29.0291	0.932986	0.005017	0.483818	0	1.85957	0.051588	67.6616	-1.34412	0.377658	-1.72178
Phillips	PC_120619	2019-12-06	2	ED3092	H2O	2	16	Sample_PC_120619_ED3092_D16_CTRL-H2O_1_4	PC_120619_ED3092_D16_CTRL-H2O_1	4	18.1985	0.909067	0.000497	0.538645	2.0316	1.2449	0.089562	61.5988	-1.08339	0.377658	-1.46105
Phillips	PC_120619	2019-12-06	2	ED3092	H2O	2	16	Sample_PC_120619_ED3092_D16_CTRL-H2O_10_4	PC_120619_ED3092_D16_CTRL-H2O_10	1	50.0511	0.511108	0.001363	0.497823	0	4.81216	0.1645	131.043	0.533385	0.377658	0.155727
Phillips	PC_120619	2019-12-06	2	ED3092	H2O	2	16	Sample_PC_120619_ED3092_D16_CTRL-H2O_10_4	PC_120619_ED3092_D16_CTRL-H2O_10	2	33.2547	0.590547	0.013251	0.473293	0	2.49499	0.159781	98.2084	0.10946	0.377658	-0.268199
Phillips	PC_120619	2019-12-06	2	ED3092	H2O	2	16	Sample_PC_120619_ED3092_D16_CTRL-H2O_10_4	PC_120619_ED3092_D16_CTRL-H2O_10	3	67.7742	0.71055	0.002505	0.336924	0	2.79306	0.166772	159.146	0.259325	0.377658	-0.118333
Phillips	PC_120619	2019-12-06	2	ED3092	H2O	2	16	Sample_PC_120619_ED3092_D16_CTRL-H2O_10_4	PC_120619_ED3092_D16_CTRL-H2O_10	4	46.5913	0.656713	0.001138	0.394332	0.225564	3.11259	0.153061	105.39	0.0248305	0.377658	-0.352828
Phillips	PC_120619	2019-12-06	2	ED3092	H2O	2	16	Sample_PC_120619_ED3092_D16_CTRL-H2O_11_3	PC_120619_ED3092_D16_CTRL-H2O_11	1	28.4643	0.912172	0.062366	0.553911	0.333333	1.52669	0.062695	107.23	-0.742743	0.377658	-1.1204
Phillips	PC_120619	2019-12-06	2	ED3092	H2O	2	16	Sample_PC_120619_ED3092_D16_CTRL-H2O_11_3	PC_120619_ED3092_D16_CTRL-H2O_11	2	48.7681	0.4645	0.039633	0.407151	0	2.39989	0.048631	94.8831	-0.909364	0.377658	-1.28702
Phillips	PC_120619	2019-12-06	2	ED3092	H2O	2	16	Sample_PC_120619_ED3092_D16_CTRL-H2O_11_3	PC_120619_ED3092_D16_CTRL-H2O_11	3	33.9197	0.630312	0.037021	0.456005	1.1257	3.11603	0.081368	89.8529	-0.284479	0.377658	-0.662138
Phillips	PC_120619	2019-12-06	2	ED3092	H2O	2	16	Sample_PC_120619_ED3092_D16_CTRL-H2O_12_4	PC_120619_ED3092_D16_CTRL-H2O_12	1	15.7035	1.53221	0.029708	0.463151	0	0.52812	0.038	30.0491	-2.0587	0.377658	-2.43636
Phillips	PC_120619	2019-12-06	2	ED3092	H2O	2	16	Sample_PC_120619_ED3092_D16_CTRL-H2O_12_4	PC_120619_ED3092_D16_CTRL-H2O_12	2	33.7856	0.676836	0.009717	0.381138	0	2.64858	0.062098	127.459	0.198908	0.377658	-0.178751
Phillips	PC_120619	2019-12-06	2	ED3092	H2O	2	16	Sample_PC_120619_ED3092_D16_CTRL-H2O_12_4	PC_120619_ED3092_D16_CTRL-H2O_12	3	27.2855	0.773595	0.013208	0.485324	0	2.17288	0.128605	62.1166	-0.671598	0.377658	-1.04926
Phillips	PC_120619	2019-12-06	2	ED3092	H2O	2	16	Sample_PC_120619_ED3092_D16_CTRL-H2O_12_4	PC_120619_ED3092_D16_CTRL-H2O_12	4	30.957	0.585476	0.01026	0.515411	1.22905	2.35012	0.054239	79.4839	-0.959607	0.377658	-1.33727
Phillips	PC_120619	2019-12-06	2	ED3092	H2O	2	16	Sample_PC_120619_ED3092_D16_CTRL-H2O_2_4	PC_120619_ED3092_D16_CTRL-H2O_2	1	32.7009	0.582981	0.000744	0.408675	0	2.16147	0.056579	97.3025	-0.46441	0.377658	-0.842068
Phillips	PC_120619	2019-12-06	2	ED3092	H2O	2	16	Sample_PC_120619_ED3092_D16_CTRL-H2O_2_4	PC_120619_ED3092_D16_CTRL-H2O_2	2	37.9891	0.653841	0.009049	0.418564	0.223881	3.17329	0.156793	77.3456	-0.115085	0.377658	-0.492743
Phillips	PC_120619	2019-12-06	2	ED3092	H2O	2	16	Sample_PC_120619_ED3092_D16_CTRL-H2O_2_4	PC_120619_ED3092_D16_CTRL-H2O_2	3	41.4158	0.575701	0.000238	0.391332	0.449438	3.06602	0.062448	123.76	-0.0388421	0.377658	-0.4165
Phillips	PC_120619	2019-12-06	2	ED3092	H2O	2	16	Sample_PC_120619_ED3092_D16_CTRL-H2O_2_4	PC_120619_ED3092_D16_CTRL-H2O_2	4	32.3097	0.675744	0.001764	0.401741	0	2.07924	0.157718	101.986	0.244643	0.377658	-0.133016
Phillips	PC_120619	2019-12-06	2	ED3092	H2O	2	16	Sample_PC_120619_ED3092_D16_CTRL-H2O_3_4	PC_120619_ED3092_D16_CTRL-H2O_3	1	49.5178	0.563899	0.008437	0.343383	0	2.92615	0.070142	150.11	0.277293	0.377658	-0.100365
Phillips	PC_120619	2019-12-06	2	ED3092	H2O	2	16	Sample_PC_120619_ED3092_D16_CTRL-H2O_3_4	PC_120619_ED3092_D16_CTRL-H2O_3	2	35.4207	0.751985	0.005763	0.438066	0.332103	2.89435	0.14753	91.7556	-0.0477666	0.377658	-0.425425
Phillips	PC_120619	2019-12-06	2	ED3092	H2O	2	16	Sample_PC_120619_ED3092_D16_CTRL-H2O_3_4	PC_120619_ED3092_D16_CTRL-H2O_3	3	50.4432	0.536758	0.0032	0.413833	0	3.21257	0.161497	141.009	0.534017	0.377658	0.156358
Phillips	PC_120619	2019-12-06	2	ED3092	H2O	2	16	Sample_PC_120619_ED3092_D16_CTRL-H2O_3_4	PC_120619_ED3092_D16_CTRL-H2O_3	4	33.3322	0.646747	0.001199	0.476212	0.223881	2.32933	0.065123	115.01	-0.364502	0.377658	-0.74216
Phillips	PC_120619	2019-12-06	2	ED3092	H2O	2	16	Sample_PC_120619_ED3092_D16_CTRL-H2O_4_3	PC_120619_ED3092_D16_CTRL-H2O_4	1	32.7873	0.769016	0.004818	0.504273	0	1.66563	0.076927	86.2607	-1.0454	0.377658	-1.42306
Phillips	PC_120619	2019-12-06	2	ED3092	H2O	2	16	Sample_PC_120619_ED3092_D16_CTRL-H2O_4_3	PC_120619_ED3092_D16_CTRL-H2O_4	2	7.66197	1.58357	0.015086	0.338337	0	0.506744	0.032754	12.2235	-1.73717	0.377658	-2.11483
Phillips	PC_120619	2019-12-06	2	ED3092	H2O	2	16	Sample_PC_120619_ED3092_D16_CTRL-H2O_4_3	PC_120619_ED3092_D16_CTRL-H2O_4	3	32.5717	0.630109	0.007153	0.4834	0	2.46657	0.093361	103.489	-0.300128	0.377658	-0.677787
Phillips	PC_120619	2019-12-06	2	ED3092	H2O	2	16	Sample_PC_120619_ED3092_D16_CTRL-H2O_5_4	PC_120619_ED3092_D16_CTRL-H2O_5	1	20.568	0.850698	0.007301	0.407155	0	1.49218	0.040216	44.4642	-1.25204	0.377658	-1.6297
Phillips	PC_120619	2019-12-06	2	ED3092	H2O	2	16	Sample_PC_120619_ED3092_D16_CTRL-H2O_5_4	PC_120619_ED3092_D16_CTRL-H2O_5	2	45.5257	0.725558	0.036654	0.405102	0	2.27345	0.095045	103.83	-0.520822	0.377658	-0.898481
Phillips	PC_120619	2019-12-06	2	ED3092	H2O	2	16	Sample_PC_120619_ED3092_D16_CTRL-H2O_5_4	PC_120619_ED3092_D16_CTRL-H2O_5	3	66.3672	0.450688	0.018048	0.449025	0	3.96903	0.183991	174.199	0.77697	0.377658	0.399312
Phillips	PC_120619	2019-12-06	2	ED3092	H2O	2	16	Sample_PC_120619_ED3092_D16_CTRL-H2O_5_4	PC_120619_ED3092_D16_CTRL-H2O_5	4	19.8881	1.06377	0.03577	0.47842	2.15501	2.40471	0.082478	117.797	0.213047	0.377658	-0.164612
Phillips	PC_120619	2019-12-06	2	ED3092	H2O	2	16	Sample_PC_120619_ED3092_D16_CTRL-H2O_6_4	PC_120619_ED3092_D16_CTRL-H2O_6	1	34.5319	0.465979	0.022156	0.489724	0	2.65215	0.130623	95.7516	-0.0879992	0.377658	-0.465658
Phillips	PC_120619	2019-12-06	2	ED3092	H2O	2	16	Sample_PC_120619_ED3092_D16_CTRL-H2O_6_4	PC_120619_ED3092_D16_CTRL-H2O_6	2	64.451	0.670807	0.013552	0.366968	0	4.08855	0.160305	147.374	0.430022	0.377658	0.052364
Phillips	PC_120619	2019-12-06	2	ED3092	H2O	2	16	Sample_PC_120619_ED3092_D16_CTRL-H2O_6_4	PC_120619_ED3092_D16_CTRL-H2O_6	3	23.4261	0.743232	0.000576	0.469398	0	2.0807	0.106345	59.9649	-0.698319	0.377658	-1.07598
Phillips	PC_120619	2019-12-06	2	ED3092	H2O	2	16	Sample_PC_120619_ED3092_D16_CTRL-H2O_6_4	PC_120619_ED3092_D16_CTRL-H2O_6	4	41.9857	0.680175	0.010178	0.45403	0	2.40434	0.074563	143.365	-0.0779601	0.377658	-0.455619
Phillips	PC_120619	2019-12-06	2	ED3092	H2O	2	16	Sample_PC_120619_ED3092_D16_CTRL-H2O_7_4	PC_120619_ED3092_D16_CTRL-H2O_7	1	30.2747	0.805073	0.03028	0.486188	0	1.71804	0.061995	93.6476	-0.801032	0.377658	-1.17869
Phillips	PC_120619	2019-12-06	2	ED3092	H2O	2	16	Sample_PC_120619_ED3092_D16_CTRL-H2O_7_4	PC_120619_ED3092_D16_CTRL-H2O_7	2	47.0201	0.619754	0.009436	0.385718	0	2.63212	0.160606	95.2061	-0.151811	0.377658	-0.529469
Phillips	PC_120619	2019-12-06	2	ED3092	H2O	2	16	Sample_PC_120619_ED3092_D16_CTRL-H2O_7_4	PC_120619_ED3092_D16_CTRL-H2O_7	3	44.7249	0.537169	0.021272	0.410295	1.34328	2.94245	0.091472	115.945	-0.0889396	0.377658	-0.466598
Phillips	PC_120619	2019-12-06	2	ED3092	H2O	2	16	Sample_PC_120619_ED3092_D16_CTRL-H2O_7_4	PC_120619_ED3092_D16_CTRL-H2O_7	4	20.5165	0.908982	0.018024	0.534088	0	1.56469	0.062703	73.2189	-1.05008	0.377658	-1.42773
Phillips	PC_120619	2019-12-06	2	ED3092	H2O	2	16	Sample_PC_120619_ED3092_D16_CTRL-H2O_8_4	PC_120619_ED3092_D16_CTRL-H2O_8	1	6.862	1.72972	0.056661	0.394868	0	0.475085	0.032484	11.6358	-1.87159	0.377658	-2.24925
Phillips	PC_120619	2019-12-06	2	ED3092	H2O	2	16	Sample_PC_120619_ED3092_D16_CTRL-H2O_8_4	PC_120619_ED3092_D16_CTRL-H2O_8	2	45.4824	0.59705	0.034964	0.488327	1.46893	2.9525	0.111031	136.252	0.0869326	0.377658	-0.290726
Phillips	PC_120619	2019-12-06	2	ED3092	H2O	2	16	Sample_PC_120619_ED3092_D16_CTRL-H2O_8_4	PC_120619_ED3092_D16_CTRL-H2O_8	3	15.5302	1.27991	0.027035	0.410876	1.71429	1.81446	0.063527	51.7823	-0.878771	0.377658	-1.25643
Phillips	PC_120619	2019-12-06	2	ED3092	H2O	2	16	Sample_PC_120619_ED3092_D16_CTRL-H2O_8_4	PC_120619_ED3092_D16_CTRL-H2O_8	4	39.3397	1.14533	0.015333	0.530297	0.134831	1.06979	0.094361	96.127	-1.43327	0.377658	-1.81093
Phillips	PC_120619	2019-12-06	2	ED3092	H2O	2	16	Sample_PC_120619_ED3092_D16_CTRL-H2O_9_4	PC_120619_ED3092_D16_CTRL-H2O_9	1	12.39	1.23071	0.04728	0.507774	0	1.63503	0.053103	36.1521	-1.38778	0.377658	-1.76544
Phillips	PC_120619	2019-12-06	2	ED3092	H2O	2	16	Sample_PC_120619_ED3092_D16_CTRL-H2O_9_4	PC_120619_ED3092_D16_CTRL-H2O_9	2	45.2605	0.695173	0.032757	0.434855	0	2.36777	0.146552	122.435	0.0546262	0.377658	-0.323032
Phillips	PC_120619	2019-12-06	2	ED3092	H2O	2	16	Sample_PC_120619_ED3092_D16_CTRL-H2O_9_4	PC_120619_ED3092_D16_CTRL-H2O_9	3	64.2609	0.544602	0.018914	0.409986	0	3.60939	0.231531	176.93	1.20375	0.377658	0.826096
Phillips	PC_120619	2019-12-06	2	ED3092	H2O	2	16	Sample_PC_120619_ED3092_D16_CTRL-H2O_9_4	PC_120619_ED3092_D16_CTRL-H2O_9	4	10.6086	1.26703	0.025578	0.496256	1.91729	1.74622	0.06041	33.2688	-1.30564	0.377658	-1.6833
Phillips	PC_120619	2019-12-06	2	ED3092	METFO	2	16	Sample_PC_120619_ED3092_D16_metfo_1_4	PC_120619_ED3092_D16_metfo_1	1	66.6423	0.750067	0.013877	0.394912	0	3.49401	0.170964	177.453	0.61327	0.377658	0.235611
Phillips	PC_120619	2019-12-06	2	ED3092	METFO	2	16	Sample_PC_120619_ED3092_D16_metfo_1_4	PC_120619_ED3092_D16_metfo_1	2	58.1116	0.584345	0.003935	0.313376	0	4.11951	0.155009	144.071	0.787374	0.377658	0.409716
Phillips	PC_120619	2019-12-06	2	ED3092	METFO	2	16	Sample_PC_120619_ED3092_D16_metfo_1_4	PC_120619_ED3092_D16_metfo_1	3	57.5686	0.639123	0.003697	0.307566	0	2.91729	0.131124	125.002	0.0362961	0.377658	-0.341362
Phillips	PC_120619	2019-12-06	2	ED3092	METFO	2	16	Sample_PC_120619_ED3092_D16_metfo_1_4	PC_120619_ED3092_D16_metfo_1	4	51.1508	0.564542	0.006371	0.363188	0	3.3786	0.196047	154.799	1.15938	0.377658	0.781718
Phillips	PC_120619	2019-12-06	2	ED3092	METFO	2	16	Sample_PC_120619_ED3092_D16_metfo_10_4	PC_120619_ED3092_D16_metfo_10	1	67.1678	0.667592	0.010179	0.323354	0	4.24443	0.153233	163.331	0.71187	0.377658	0.334212
Phillips	PC_120619	2019-12-06	2	ED3092	METFO	2	16	Sample_PC_120619_ED3092_D16_metfo_10_4	PC_120619_ED3092_D16_metfo_10	2	66.6618	0.659112	0.015574	0.360696	0	4.09227	0.16155	161.522	0.615575	0.377658	0.237917
Phillips	PC_120619	2019-12-06	2	ED3092	METFO	2	16	Sample_PC_120619_ED3092_D16_metfo_10_4	PC_120619_ED3092_D16_metfo_10	3	66.5022	0.732951	0.00731	0.337247	0	5.06446	0.16506	174.907	1.11003	0.377658	0.732371
Phillips	PC_120619	2019-12-06	2	ED3092	METFO	2	16	Sample_PC_120619_ED3092_D16_metfo_10_4	PC_120619_ED3092_D16_metfo_10	4	67.3825	0.766335	0.007351	0.292697	0	2.99898	0.15916	138.285	0.0728969	0.377658	-0.304762
Phillips	PC_120619	2019-12-06	2	ED3092	METFO	2	16	Sample_PC_120619_ED3092_D16_metfo_11_4	PC_120619_ED3092_D16_metfo_11	1	67.3979	0.699701	0.006918	0.345427	0	4.35957	0.168146	181.332	1.01521	0.377658	0.637547
Phillips	PC_120619	2019-12-06	2	ED3092	METFO	2	16	Sample_PC_120619_ED3092_D16_metfo_11_4	PC_120619_ED3092_D16_metfo_11	2	59.5158	0.676758	0.003985	0.308024	1.57303	2.76992	0.1954	153.365	0.808392	0.377658	0.430734
Phillips	PC_120619	2019-12-06	2	ED3092	METFO	2	16	Sample_PC_120619_ED3092_D16_metfo_11_4	PC_120619_ED3092_D16_metfo_11	3	52.1436	0.504162	0.010911	0.384364	0	3.91084	0.159262	139.21	0.739951	0.377658	0.362292
Phillips	PC_120619	2019-12-06	2	ED3092	METFO	2	16	Sample_PC_120619_ED3092_D16_metfo_11_4	PC_120619_ED3092_D16_metfo_11	4	67.0453	0.658699	0.001314	0.361116	0.340909	3.60848	0.052615	166.087	-0.202029	0.377658	-0.579687
Phillips	PC_120619	2019-12-06	2	ED3092	METFO	2	16	Sample_PC_120619_ED3092_D16_metfo_12_3	PC_120619_ED3092_D16_metfo_12	1	58.1868	0.70665	0.007558	0.396028	0	3.15624	0.063766	170.669	0.0346224	0.377658	-0.343036
Phillips	PC_120619	2019-12-06	2	ED3092	METFO	2	16	Sample_PC_120619_ED3092_D16_metfo_12_3	PC_120619_ED3092_D16_metfo_12	2	11.1368	1.33886	0.003876	0.414146	0	1.13501	0.050742	30.1905	-1.45564	0.377658	-1.8333
Phillips	PC_120619	2019-12-06	2	ED3092	METFO	2	16	Sample_PC_120619_ED3092_D16_metfo_12_3	PC_120619_ED3092_D16_metfo_12	3	56.0713	0.537714	0.024064	0.293467	0	4.77858	0.179011	155.98	1.52962	0.377658	1.15196
Phillips	PC_120619	2019-12-06	2	ED3092	METFO	2	16	Sample_PC_120619_ED3092_D16_metfo_2_4	PC_120619_ED3092_D16_metfo_2	1	62.3553	0.556863	0.009479	0.328767	0	3.07218	0.118132	130.519	-0.109362	0.377658	-0.48702
Phillips	PC_120619	2019-12-06	2	ED3092	METFO	2	16	Sample_PC_120619_ED3092_D16_metfo_2_4	PC_120619_ED3092_D16_metfo_2	2	68.4596	0.555992	0.001767	0.331683	0	6.47612	0.175454	180.783	1.65025	0.377658	1.27259
Phillips	PC_120619	2019-12-06	2	ED3092	METFO	2	16	Sample_PC_120619_ED3092_D16_metfo_2_4	PC_120619_ED3092_D16_metfo_2	3	66.6802	0.512454	0.001697	0.32095	0	4.31287	0.186499	198.153	1.59232	0.377658	1.21466
Phillips	PC_120619	2019-12-06	2	ED3092	METFO	2	16	Sample_PC_120619_ED3092_D16_metfo_2_4	PC_120619_ED3092_D16_metfo_2	4	50.9338	0.73814	0.020558	0.464553	0	3.71336	0.144462	131.396	0.142634	0.377658	-0.235025
Phillips	PC_120619	2019-12-06	2	ED3092	METFO	2	16	Sample_PC_120619_ED3092_D16_metfo_3_4	PC_120619_ED3092_D16_metfo_3	1	51.7971	0.731713	0.001248	0.340348	0	3.79924	0.133716	129.837	0.395894	0.377658	0.0182353
Phillips	PC_120619	2019-12-06	2	ED3092	METFO	2	16	Sample_PC_120619_ED3092_D16_metfo_3_4	PC_120619_ED3092_D16_metfo_3	2	68.9082	0.499015	0.006807	0.277389	0	5.0237	0.15364	169.948	1.18674	0.377658	0.809081
Phillips	PC_120619	2019-12-06	2	ED3092	METFO	2	16	Sample_PC_120619_ED3092_D16_metfo_3_4	PC_120619_ED3092_D16_metfo_3	3	58.5903	0.59261	0.003506	0.366026	0	4.07872	0.153205	153.098	0.709402	0.377658	0.331744
Phillips	PC_120619	2019-12-06	2	ED3092	METFO	2	16	Sample_PC_120619_ED3092_D16_metfo_3_4	PC_120619_ED3092_D16_metfo_3	4	50.9792	0.749178	0.012777	0.420067	0	1.86139	0.061014	85.3175	-1.48348	0.377658	-1.86114
Phillips	PC_120619	2019-12-06	2	ED3092	METFO	2	16	Sample_PC_120619_ED3092_D16_metfo_4_5	PC_120619_ED3092_D16_metfo_4	1	58.5216	0.489964	0.004455	0.334621	0	3.93431	0.092128	140.597	0.240596	0.377658	-0.137062
Phillips	PC_120619	2019-12-06	2	ED3092	METFO	2	16	Sample_PC_120619_ED3092_D16_metfo_4_5	PC_120619_ED3092_D16_metfo_4	2	27.6285	0.870782	0.027092	0.468791	1.22222	1.81467	0.081692	113.121	-0.204551	0.377658	-0.582209
Phillips	PC_120619	2019-12-06	2	ED3092	METFO	2	16	Sample_PC_120619_ED3092_D16_metfo_4_5	PC_120619_ED3092_D16_metfo_4	3	61.6146	0.540294	0.009465	0.370742	0	3.40358	0.162989	131.749	0.184657	0.377658	-0.193001
Phillips	PC_120619	2019-12-06	2	ED3092	METFO	2	16	Sample_PC_120619_ED3092_D16_metfo_4_5	PC_120619_ED3092_D16_metfo_4	4	60.1723	0.608532	0.001519	0.322701	0	4.27846	0.073043	192.894	0.935919	0.377658	0.55826
Phillips	PC_120619	2019-12-06	2	ED3092	METFO	2	16	Sample_PC_120619_ED3092_D16_metfo_4_5	PC_120619_ED3092_D16_metfo_4	5	62.491	0.683034	0.002449	0.317388	0	4.5484	0.164466	161.397	0.993609	0.377658	0.61595
Phillips	PC_120619	2019-12-06	2	ED3092	METFO	2	16	Sample_PC_120619_ED3092_D16_metfo_5_4	PC_120619_ED3092_D16_metfo_5	1	50.8672	0.622563	0.021502	0.434989	0.332717	3.67347	0.187184	162.503	1.08638	0.377658	0.70872
Phillips	PC_120619	2019-12-06	2	ED3092	METFO	2	16	Sample_PC_120619_ED3092_D16_metfo_5_4	PC_120619_ED3092_D16_metfo_5	2	69.0978	0.668887	0.000233	0.333098	0	2.82911	0.130573	135.601	-0.366132	0.377658	-0.743791
Phillips	PC_120619	2019-12-06	2	ED3092	METFO	2	16	Sample_PC_120619_ED3092_D16_metfo_5_4	PC_120619_ED3092_D16_metfo_5	3	65.7308	0.548707	0.003519	0.294024	0	4.13101	0.152121	167.145	0.936707	0.377658	0.559048
Phillips	PC_120619	2019-12-06	2	ED3092	METFO	2	16	Sample_PC_120619_ED3092_D16_metfo_5_4	PC_120619_ED3092_D16_metfo_5	4	67.0898	0.6439	0.000928	0.333745	0	5.06649	0.172993	181.755	1.29289	0.377658	0.915235
Phillips	PC_120619	2019-12-06	2	ED3092	METFO	2	16	Sample_PC_120619_ED3092_D16_metfo_6_4	PC_120619_ED3092_D16_metfo_6	1	68.9377	0.666066	0.007302	0.358322	0	4.92322	0.059229	165.53	0.104172	0.377658	-0.273487
Phillips	PC_120619	2019-12-06	2	ED3092	METFO	2	16	Sample_PC_120619_ED3092_D16_metfo_6_4	PC_120619_ED3092_D16_metfo_6	2	70.2644	0.493073	0.015228	0.342995	0	3.11435	0.09219	175.763	0.161007	0.377658	-0.216651
Phillips	PC_120619	2019-12-06	2	ED3092	METFO	2	16	Sample_PC_120619_ED3092_D16_metfo_6_4	PC_120619_ED3092_D16_metfo_6	3	67.4686	0.503507	0.002431	0.298516	0	4.87098	0.175991	176.579	1.36962	0.377658	0.991966
Phillips	PC_120619	2019-12-06	2	ED3092	METFO	2	16	Sample_PC_120619_ED3092_D16_metfo_6_4	PC_120619_ED3092_D16_metfo_6	4	65.6702	0.694146	0.007696	0.303159	0	4.27854	0.157224	169.629	0.948243	0.377658	0.570585
Phillips	PC_120619	2019-12-06	2	ED3092	METFO	2	16	Sample_PC_120619_ED3092_D16_metfo_7_4	PC_120619_ED3092_D16_metfo_7	1	81.6169	0.540308	0.006641	0.278875	0	3.79702	0.153587	156.927	0.168638	0.377658	-0.20902
Phillips	PC_120619	2019-12-06	2	ED3092	METFO	2	16	Sample_PC_120619_ED3092_D16_metfo_7_4	PC_120619_ED3092_D16_metfo_7	2	67.6799	0.421865	0.003628	0.33105	0	3.47794	0.140933	142.302	0.180429	0.377658	-0.19723
Phillips	PC_120619	2019-12-06	2	ED3092	METFO	2	16	Sample_PC_120619_ED3092_D16_metfo_7_4	PC_120619_ED3092_D16_metfo_7	3	23.4952	1.0436	0.01072	0.44151	0	1.77368	0.130432	66.0329	-0.567942	0.377658	-0.9456
Phillips	PC_120619	2019-12-06	2	ED3092	METFO	2	16	Sample_PC_120619_ED3092_D16_metfo_7_4	PC_120619_ED3092_D16_metfo_7	4	67.6509	0.586696	0.000923	0.31806	0	2.29185	0.14539	159.04	0.126062	0.377658	-0.251597
Phillips	PC_120619	2019-12-06	2	ED3092	METFO	2	16	Sample_PC_120619_ED3092_D16_metfo_8_4	PC_120619_ED3092_D16_metfo_8	1	54.3479	0.54241	0.041736	0.381989	0	3.65716	0.076902	212.286	1.29776	0.377658	0.920105
Phillips	PC_120619	2019-12-06	2	ED3092	METFO	2	16	Sample_PC_120619_ED3092_D16_metfo_8_4	PC_120619_ED3092_D16_metfo_8	2	66.0804	0.641748	0.00688	0.339507	0	4.66502	0.185275	179.045	1.26926	0.377658	0.891604
Phillips	PC_120619	2019-12-06	2	ED3092	METFO	2	16	Sample_PC_120619_ED3092_D16_metfo_8_4	PC_120619_ED3092_D16_metfo_8	3	67.5158	0.493294	0.004066	0.321607	0	3.78253	0.04854	152.801	-0.18699	0.377658	-0.564648
Phillips	PC_120619	2019-12-06	2	ED3092	METFO	2	16	Sample_PC_120619_ED3092_D16_metfo_8_4	PC_120619_ED3092_D16_metfo_8	4	68.6934	0.585398	0.00169	0.372855	0	3.40802	0.145936	144.125	-0.0515395	0.377658	-0.429198
Phillips	PC_120619	2019-12-06	2	ED3092	METFO	2	16	Sample_PC_120619_ED3092_D16_metfo_9_4	PC_120619_ED3092_D16_metfo_9	1	53.3126	0.628296	0.019795	0.378433	0	3.45001	0.142245	125.757	0.231565	0.377658	-0.146094
Phillips	PC_120619	2019-12-06	2	ED3092	METFO	2	16	Sample_PC_120619_ED3092_D16_metfo_9_4	PC_120619_ED3092_D16_metfo_9	2	67.5884	0.703573	0.005624	0.352087	0	4.70585	0.154569	154.806	0.552599	0.377658	0.17494
Phillips	PC_120619	2019-12-06	2	ED3092	METFO	2	16	Sample_PC_120619_ED3092_D16_metfo_9_4	PC_120619_ED3092_D16_metfo_9	3	66.7684	0.600311	0.008861	0.37843	0	4.03098	0.169004	158.1	0.544605	0.377658	0.166946
Phillips	PC_120619	2019-12-06	2	ED3092	METFO	2	16	Sample_PC_120619_ED3092_D16_metfo_9_4	PC_120619_ED3092_D16_metfo_9	4	68.6079	0.729443	0.000833	0.324692	0	4.81476	0.18414	166.632	0.987061	0.377658	0.609402
Phillips	PC_121919	2019-12-19	2	ED3092	H2O	1	8	Sample_PC_121919_D8R1_ED3092_CTRL-H2O_1_4	PC_121919_D8R1_ED3092_CTRL-H2O_1	1	51.3523	0.499832	0.009386	0.421024	0	3.98547	0.134977	165.979	0.930511	0.377658	0.552852
Phillips	PC_121919	2019-12-19	2	ED3092	H2O	1	8	Sample_PC_121919_D8R1_ED3092_CTRL-H2O_1_4	PC_121919_D8R1_ED3092_CTRL-H2O_1	2	66.8905	0.727069	0.014018	0.366144	0	4.90706	0.107628	220.089	1.32616	0.377658	0.948504
Phillips	PC_121919	2019-12-19	2	ED3092	H2O	1	8	Sample_PC_121919_D8R1_ED3092_CTRL-H2O_1_4	PC_121919_D8R1_ED3092_CTRL-H2O_1	3	68.497	0.550829	0.008703	0.344078	0	4.98722	0.207287	184.718	1.53567	0.377658	1.15801
Phillips	PC_121919	2019-12-19	2	ED3092	H2O	1	8	Sample_PC_121919_D8R1_ED3092_CTRL-H2O_1_4	PC_121919_D8R1_ED3092_CTRL-H2O_1	4	42.4444	0.407101	0.005704	0.464771	0	4.21052	0.193809	135.751	1.1215	0.377658	0.743843
Phillips	PC_121919	2019-12-19	2	ED3092	H2O	1	8	Sample_PC_121919_D8R1_ED3092_CTRL-H2O_10_4	PC_121919_D8R1_ED3092_CTRL-H2O_10	1	61.1765	0.559313	0.016511	0.403189	0	4.98198	0.193445	163.053	1.19389	0.377658	0.816231
Phillips	PC_121919	2019-12-19	2	ED3092	H2O	1	8	Sample_PC_121919_D8R1_ED3092_CTRL-H2O_10_4	PC_121919_D8R1_ED3092_CTRL-H2O_10	2	62.2815	0.523343	0.028225	0.38324	0	5.50248	0.175231	168.547	1.37159	0.377658	0.993933
Phillips	PC_121919	2019-12-19	2	ED3092	H2O	1	8	Sample_PC_121919_D8R1_ED3092_CTRL-H2O_10_4	PC_121919_D8R1_ED3092_CTRL-H2O_10	3	67.8393	0.616364	0.002248	0.364873	0	5.43109	0.091873	302.911	2.66917	0.377658	2.29151
Phillips	PC_121919	2019-12-19	2	ED3092	H2O	1	8	Sample_PC_121919_D8R1_ED3092_CTRL-H2O_10_4	PC_121919_D8R1_ED3092_CTRL-H2O_10	4	48.3349	0.546098	0.006446	0.382615	0	3.12978	0.162643	144.017	0.757271	0.377658	0.379613
Phillips	PC_121919	2019-12-19	2	ED3092	H2O	1	8	Sample_PC_121919_D8R1_ED3092_CTRL-H2O_11_3	PC_121919_D8R1_ED3092_CTRL-H2O_11	1	50.1666	0.450606	0.01325	0.382099	0	4.28723	0.176947	116.611	0.708436	0.377658	0.330777
Phillips	PC_121919	2019-12-19	2	ED3092	H2O	1	8	Sample_PC_121919_D8R1_ED3092_CTRL-H2O_11_3	PC_121919_D8R1_ED3092_CTRL-H2O_11	2	68.0485	0.689692	0.004573	0.322844	0	5.43291	0.186758	195.55	1.67983	0.377658	1.30218
Phillips	PC_121919	2019-12-19	2	ED3092	H2O	1	8	Sample_PC_121919_D8R1_ED3092_CTRL-H2O_11_3	PC_121919_D8R1_ED3092_CTRL-H2O_11	3	66.9393	0.658762	0.003583	0.334982	0	5.14158	0.109397	239.979	1.8226	0.377658	1.44495
Phillips	PC_121919	2019-12-19	2	ED3092	H2O	1	8	Sample_PC_121919_D8R1_ED3092_CTRL-H2O_12_4	PC_121919_D8R1_ED3092_CTRL-H2O_12	1	67.7326	0.72771	0.01512	0.371509	0	6.63002	0.187545	177.824	1.55798	0.377658	1.18032
Phillips	PC_121919	2019-12-19	2	ED3092	H2O	1	8	Sample_PC_121919_D8R1_ED3092_CTRL-H2O_12_4	PC_121919_D8R1_ED3092_CTRL-H2O_12	2	67.8234	0.494097	0.014026	0.417178	0.554529	7.34783	0.217599	237.904	2.87532	0.377658	2.49767
Phillips	PC_121919	2019-12-19	2	ED3092	H2O	1	8	Sample_PC_121919_D8R1_ED3092_CTRL-H2O_12_4	PC_121919_D8R1_ED3092_CTRL-H2O_12	3	83.0775	0.682228	0.000128	0.344927	0	6.05715	0.215603	213.744	1.66668	0.377658	1.28902
Phillips	PC_121919	2019-12-19	2	ED3092	H2O	1	8	Sample_PC_121919_D8R1_ED3092_CTRL-H2O_12_4	PC_121919_D8R1_ED3092_CTRL-H2O_12	4	67.304	0.616436	0.007078	0.304381	0	4.09091	0.169085	182.081	1.15548	0.377658	0.77782
Phillips	PC_121919	2019-12-19	2	ED3092	H2O	1	8	Sample_PC_121919_D8R1_ED3092_CTRL-H2O_2_4	PC_121919_D8R1_ED3092_CTRL-H2O_2	1	67.2302	0.67704	0.004986	0.359428	0	5.70914	0.180091	198.696	1.67131	0.377658	1.29366
Phillips	PC_121919	2019-12-19	2	ED3092	H2O	1	8	Sample_PC_121919_D8R1_ED3092_CTRL-H2O_2_4	PC_121919_D8R1_ED3092_CTRL-H2O_2	2	54.5722	0.500316	0.007843	0.425976	1.34078	4.48274	0.122773	263.679	2.41309	0.377658	2.03544
Phillips	PC_121919	2019-12-19	2	ED3092	H2O	1	8	Sample_PC_121919_D8R1_ED3092_CTRL-H2O_2_4	PC_121919_D8R1_ED3092_CTRL-H2O_2	3	34.3659	0.343535	0.005539	0.326246	0	1.83785	0.117875	91.4903	0.130408	0.377658	-0.247251
Phillips	PC_121919	2019-12-19	2	ED3092	H2O	1	8	Sample_PC_121919_D8R1_ED3092_CTRL-H2O_2_4	PC_121919_D8R1_ED3092_CTRL-H2O_2	4	58.469	0.622111	0.006182	0.403664	0	4.25097	0.150438	144.519	0.466977	0.377658	0.0893182
Phillips	PC_121919	2019-12-19	2	ED3092	H2O	1	8	Sample_PC_121919_D8R1_ED3092_CTRL-H2O_3_4	PC_121919_D8R1_ED3092_CTRL-H2O_3	1	49.2448	0.421747	0.018071	0.410482	0	4.27251	0.081856	123.759	0.163138	0.377658	-0.21452
Phillips	PC_121919	2019-12-19	2	ED3092	H2O	1	8	Sample_PC_121919_D8R1_ED3092_CTRL-H2O_3_4	PC_121919_D8R1_ED3092_CTRL-H2O_3	2	51.0075	0.562313	0.002013	0.324437	0	3.13169	0.14908	160.813	1.00774	0.377658	0.630083
Phillips	PC_121919	2019-12-19	2	ED3092	H2O	1	8	Sample_PC_121919_D8R1_ED3092_CTRL-H2O_3_4	PC_121919_D8R1_ED3092_CTRL-H2O_3	3	67.4994	0.542856	0.003012	0.376381	0	5.76518	0.17392	194.951	1.58823	0.377658	1.21057
Phillips	PC_121919	2019-12-19	2	ED3092	H2O	1	8	Sample_PC_121919_D8R1_ED3092_CTRL-H2O_3_4	PC_121919_D8R1_ED3092_CTRL-H2O_3	4	66.9037	0.581986	0.000446	0.385613	0	5.04394	0.190116	176.966	1.19102	0.377658	0.81336
Phillips	PC_121919	2019-12-19	2	ED3092	H2O	1	8	Sample_PC_121919_D8R1_ED3092_CTRL-H2O_4_4	PC_121919_D8R1_ED3092_CTRL-H2O_4	1	82.9354	0.516729	0.006573	0.323371	0	6.851	0.232707	227.215	2.38181	0.377658	2.00415
Phillips	PC_121919	2019-12-19	2	ED3092	H2O	1	8	Sample_PC_121919_D8R1_ED3092_CTRL-H2O_4_4	PC_121919_D8R1_ED3092_CTRL-H2O_4	2	84.995	0.561684	0.004883	0.330114	0	6.73843	0.239576	242.355	2.51014	0.377658	2.13248
Phillips	PC_121919	2019-12-19	2	ED3092	H2O	1	8	Sample_PC_121919_D8R1_ED3092_CTRL-H2O_4_4	PC_121919_D8R1_ED3092_CTRL-H2O_4	3	48.1883	0.385623	0.025716	0.391532	0	2.39102	0.076272	160.027	0.386467	0.377658	0.00880845
Phillips	PC_121919	2019-12-19	2	ED3092	H2O	1	8	Sample_PC_121919_D8R1_ED3092_CTRL-H2O_4_4	PC_121919_D8R1_ED3092_CTRL-H2O_4	4	66.7018	0.508727	0.03155	0.299539	0	4.24934	0.164492	181.418	1.32838	0.377658	0.950717
Phillips	PC_121919	2019-12-19	2	ED3092	H2O	1	8	Sample_PC_121919_D8R1_ED3092_CTRL-H2O_5_4	PC_121919_D8R1_ED3092_CTRL-H2O_5	1	40.936	0.504257	0.016148	0.436204	0	3.50151	0.217158	132.077	1.17011	0.377658	0.792456
Phillips	PC_121919	2019-12-19	2	ED3092	H2O	1	8	Sample_PC_121919_D8R1_ED3092_CTRL-H2O_5_4	PC_121919_D8R1_ED3092_CTRL-H2O_5	2	32.6601	0.512501	0.013054	0.399191	0	2.68765	0.077129	126.189	0.372857	0.377658	-0.00480192
Phillips	PC_121919	2019-12-19	2	ED3092	H2O	1	8	Sample_PC_121919_D8R1_ED3092_CTRL-H2O_5_4	PC_121919_D8R1_ED3092_CTRL-H2O_5	3	48.1186	0.471171	0.049533	0.347654	0	3.457	0.118088	132.712	0.663084	0.377658	0.285426
Phillips	PC_121919	2019-12-19	2	ED3092	H2O	1	8	Sample_PC_121919_D8R1_ED3092_CTRL-H2O_5_4	PC_121919_D8R1_ED3092_CTRL-H2O_5	4	67.5288	0.541887	0.011748	0.371224	0	5.15299	0.166263	176.846	1.14074	0.377658	0.763079
Phillips	PC_121919	2019-12-19	2	ED3092	H2O	1	8	Sample_PC_121919_D8R1_ED3092_CTRL-H2O_6_4	PC_121919_D8R1_ED3092_CTRL-H2O_6	1	47.9013	0.600325	0.032833	0.493815	0	3.02843	0.142432	128.061	0.0384556	0.377658	-0.339203
Phillips	PC_121919	2019-12-19	2	ED3092	H2O	1	8	Sample_PC_121919_D8R1_ED3092_CTRL-H2O_6_4	PC_121919_D8R1_ED3092_CTRL-H2O_6	2	65.9342	0.536655	0.011465	0.385376	0	5.67117	0.189953	155.587	1.10052	0.377658	0.72286
Phillips	PC_121919	2019-12-19	2	ED3092	H2O	1	8	Sample_PC_121919_D8R1_ED3092_CTRL-H2O_6_4	PC_121919_D8R1_ED3092_CTRL-H2O_6	3	67.9733	0.489098	0.000619	0.361732	0	5.85151	0.232963	185.995	1.91014	0.377658	1.53249
[truncated: 7,111 more rows]
