# Supplementary material for: Metformin treatment of diverse Caenorhabditis species reveals the importance of genetic background in longevity and healthspan extension outcomes
Source: Aging Cell. 2021 Nov 27;21(1):e13488. doi: 10.1111/acel.13488 (PMC8761014; doi:10.1111/acel.13488)
Supplement: Supplementary file 8 — Dataset S7 [file ACEL-21-e13488-s003.txt]

Lifespan Data and R scripts

- Metfo.R

- Metfo_Variance.R

- Metfo_Survfit_Quantiles.R

- Anti_Diabetes.R


###########################################################################
Metfo.R
###########################################################################
# Lifespan, just metformin
# Set Up ------------------------------------------------------------------

library(gdata); library(coxme); library(multcomp);
library(lme4); library(lubridate); library(stats);

activedir <- file.choose()
setwd(dirname(activedir))

#call entire metfo lifespan dataset
#comps<-read.xls("Metfo_data.xlsx")
date <- format(today(), "%m%d%y")

strain <- c("AF16", "ED3092", "HK104", "JU1373", "JU1630", "QG834", "JU775", "MY16", "N2_PD1073")
header <- c("af16", "ed3092", "hk104", "ju1373", "ju1630", "qg834", "ju775", "my16", "n2_pd1073")
conc <- c("x0", "x100", "X1000", "x5000", "x10000", "x50000", "x70000")
conc_name <- c("h2o","metfo.1","metfo1","metfo5","metfo10","metfo50","metfo70")

comps$PlateID <- as.factor(comps$PlateID)
comps$Merged <- droplevels(with(comps, interaction(Strain,Compound,Concentration, sep="_")))

set1 <- droplevels(comps[ which(comps$Concentration=="x0" | comps$Concentration=="x100" | comps$Concentration=="x1000" | comps$Concentration=="x5000" | comps$Concentration=="x10000" | comps$Concentration=="x50000"), ])
set2 <- droplevels(comps[ which(comps$Concentration=="x0" | comps$Concentration=="x50000" | comps$Concentration=="x70000"), ])

af16 <- droplevels(set1[ which(set1$Strain=='AF16'), ])
ed3092 <- droplevels(set1[ which(set1$Strain=='ED3092'), ])
hk104 <- droplevels(set1[ which(set1$Strain=='HK104'), ])
ju1373 <- droplevels(set1[ which(set1$Strain=='JU1373'), ])
ju1630 <- droplevels(set1[ which(set1$Strain=='JU1630'), ])
qg834 <- droplevels(set1[ which(set1$Strain=='QG834'), ])
ju775 <- droplevels(set2[ which(set2$Strain=='JU775'), ])
my16 <- droplevels(set2[ which(set2$Strain=='MY16'), ])
n2_pd1073 <- droplevels(set2[ which(set2$Strain=='N2_PD1073'), ])

set1 <- rbind(af16, ed3092, hk104, ju1373, ju1630, qg834)
set2 <- rbind(ju775, my16, n2_pd1073)

allcomps <- rbind(set1, set2)

ivector <- 1:6

for (i in ivector) {
  # Cox
  assign(paste(header[i],"cox",sep=""),coxme(Surv(Age.at.Death,Dead) ~ Concentration + (1|Lab/Experimenter/Start.Date/PlateID), data=get(header[i])))
  assign(paste(header[i],"cox","con",sep=""),summary(glht(get(paste(header[i],"cox",sep="")), linfct = mcp(Concentration = c("x50000 - x0 = 0","x10000 - x0 = 0","x5000 - x0 = 0","x1000 - x0 = 0","x100 - x0 = 0")))))

  # LM
  assign(paste(header[i],"lm",sep=""),lmer(Age.at.Death ~ Concentration + (1|Lab/Experimenter/Start.Date/PlateID), data=get(header[i])))
  assign(paste(header[i],"lm","profCI",sep=""),confint(profile(get(paste(header[i],"lm",sep="")))))
  assign(paste(header[i],"lm","con",sep=""),summary(glht(get(paste(header[i],"lm",sep="")), linfct = mcp(Concentration = c("x50000 - x0 = 0","x10000 - x0 = 0","x5000 - x0 = 0","x1000 - x0 = 0","x100 - x0 = 0")))))
}

for (i in ivector) {
  # Cox
  sink(paste(header[i],"_metfo_multcomp_",date,".txt",sep=""), append = FALSE)
  writeLines(paste("Strain ",strain[i],sep=""))
  writeLines("Cox")
  print(get(paste(header[i],"cox","con",sep="")))
  # LM
  writeLines(paste("Strain ",strain[i],sep=""))
  writeLines("LM")
  print(get(paste(header[i],"lm","con",sep="")))
  sink()
}


# Set 2 -------------------------------------------------------------------

ivector <- 7:9

for (i in ivector) {
  # Cox
  assign(paste(header[i],"cox",sep=""),coxme(Surv(Age.at.Death,Dead) ~ Concentration + (1|Lab/Experimenter/Start.Date/PlateID), data=get(header[i])))
  assign(paste(header[i],"cox","con",sep=""),summary(glht(get(paste(header[i],"cox",sep="")), linfct = mcp(Concentration = c("x50000 - x0 = 0","x70000 - x0 = 0")))))
  # LM
  assign(paste(header[i],"lm",sep=""),lmer(Age.at.Death ~ Concentration + (1|Lab/Experimenter/Start.Date/PlateID), data=get(header[i])))
  assign(paste(header[i],"lm","profCI",sep=""),confint(profile(get(paste(header[i],"lm",sep="")))))
  assign(paste(header[i],"lm","con",sep=""),summary(glht(get(paste(header[i],"lm",sep="")), linfct = mcp(Concentration = c("x50000 - x0 = 0","x70000 - x0 = 0")))))
}

for (i in ivector) {
  # Cox
  sink(paste(header[i],"_metfo_multcomp_cox_",date,".txt",sep=""), append = FALSE)
  writeLines(paste("Strain ",strain[i],sep=""))
  writeLines("Cox")
  print(get(paste(header[i],"cox","con",sep="")))
  # LM
  writeLines(paste("Strain ",strain[i],sep=""))
  writeLines("LM")
  print(get(paste(header[i],"lm","con",sep="")))
  sink()
}


# Print Actual Models - No comparisons--------------------------------

ivector <- 1:9

for (i in ivector) {
  sink(paste(header[i],"_metfo_lmcox_",date,".txt",sep=""), append = FALSE)
  writeLines(paste("Strain ",strain[i],sep=""))

  writeLines("Cox\n")
  print(get(paste(header[i],"cox",sep="")))

  writeLines("LM \n")
  print(summary(get(paste(header[i],"lm",sep=""))))
  print(get(paste(header[i],"lm","prof","CI",sep="")))

  sink()
}


###########################################################################
Metfo_Variance.R
###########################################################################

# Lifespan, just metformin
# Set Up ------------------------------------------------------------------
library(gdata)
library(lme4)
library(lubridate)

activedir <- file.choose()
setwd(dirname(activedir))

comps<-read.xls("Metfo_data.xlsx")
date <- format(today(), "%m%d%y")

strain <- c("AF16", "ED3092", "HK104", "JU1373", "JU1630", "QG834", "JU775", "MY16", "N2_PD1073")
header <- c("af16", "ed3092", "hk104", "ju1373", "ju1630", "qg834", "ju775", "my16", "n2_pd1073")
conc <- c("x0", "x100", "X1000", "x5000", "x10000", "x50000", "x70000")
conc_name <- c("h2o","metfo.1","metfo1","metfo5","metfo10","metfo50","metfo70")

names(comps)[names(comps) == "Experimenter"] <- "Tech"
names(comps)[names(comps) == "Thaw.Date"] <- "ThawDate"
names(comps)[names(comps) == "Start.Date"] <- "StartDate"
names(comps)[names(comps) == "Plate_Title"] <- "PlateName"
names(comps)[names(comps) == "Age.at.Death"] <- "DeathTime"
names(comps)[names(comps) == "Reason.for.Censor"] <- "CensorReason"
names(comps)[names(comps) == "Experiment.Name"] <- "ExperimentName"

comps$PlateID <- as.factor(comps$PlateID)

set1 <- droplevels(comps[ which(comps$Concentration=="x0" | comps$Concentration=="x100" | comps$Concentration=="x1000" | comps$Concentration=="x5000" | comps$Concentration=="x10000" | comps$Concentration=="x50000"), ])
set2 <- droplevels(comps[ which(comps$Concentration=="x0" | comps$Concentration=="x50000" | comps$Concentration=="x70000"), ])

af16 <- droplevels(set1[ which(set1$Strain=='AF16'), ])
ed3092 <- droplevels(set1[ which(set1$Strain=='ED3092'), ])
hk104 <- droplevels(set1[ which(set1$Strain=='HK104'), ])
ju1373 <- droplevels(set1[ which(set1$Strain=='JU1373'), ])
ju1630 <- droplevels(set1[ which(set1$Strain=='JU1630'), ])
qg834 <- droplevels(set1[ which(set1$Strain=='QG834'), ])
ju775 <- droplevels(set2[ which(set2$Strain=='JU775'), ])
my16 <- droplevels(set2[ which(set2$Strain=='MY16'), ])
n2_pd1073 <- droplevels(set2[ which(set2$Strain=='N2_PD1073'), ])

set1 <- rbind(af16, ed3092, hk104, ju1373, ju1630, qg834)
set2 <- rbind(ju775, my16, n2_pd1073)

# Linear Model ------------------------------------------------------------

lm_set1_v2 <-lmer(DeathTime ~ Concentration + (1|Lab/Tech/StartDate/PlateID) + (1|Species/Strain) + (1|Lab:Strain) + (1|Lab:Species) + (1|Concentration:Species) + (1|Concentration:Strain) + (1|Concentration:Lab),data=set1)
lm_set1_v2_prof <- profile(lm_set1_v2)
lm_set1_v2_prof_CI <- confint(lm_set1_v2_prof)

lm_set2_v2 <-lmer(DeathTime ~ Concentration + (1|Lab/Tech/StartDate/PlateID) + (1|Strain) + (1|Lab:Strain) + (1|Concentration:Strain) + (1|Concentration:Lab),data=set2)
lm_set2_v2_prof <- profile(lm_set2_v2)
lm_set2_v2_prof_CI <- confint(lm_set2_v2_prof)

summary(lm_set2_v2)
lm_set2_v2_prof_CI

sink(paste("metfo_variance_",date,".txt",sep=""), append = FALSE)
writeLines("\nSources of Variance - Metformin\n")
writeLines("\nMetfo Set 2 - elegans\n")
summary(lm_set2_v2)
lm_set2_v2_prof_CI
sink()

# Just 50 -----------------------------------------------------------------

comps<-read.xls("Metfo_data_50.xlsx")

names(comps)[names(comps) == "Experimenter"] <- "Tech"
names(comps)[names(comps) == "Thaw.Date"] <- "ThawDate"
names(comps)[names(comps) == "Start.Date"] <- "StartDate"
names(comps)[names(comps) == "Plate_Title"] <- "PlateName"
names(comps)[names(comps) == "Age.at.Death"] <- "DeathTime"
names(comps)[names(comps) == "Reason.for.Censor"] <- "CensorReason"
names(comps)[names(comps) == "Experiment.Name"] <- "ExperimentName"

comps$PlateID <- as.factor(comps$PlateID)

lm_v2 <-lmer(DeathTime ~ Concentration + (1|Lab/Tech/StartDate/PlateID) + (1|Species/Strain) + (1|Lab:Strain) + (1|Lab:Species) + (1|Concentration:Species) + (1|Concentration:Strain) + (1|Concentration:Lab),data=comps)
lm_v2_prof <- profile(lm_v2)
lm_v2_prof_CI <- confint(lm_v2_prof)

summary(lm_v2)
lm_v2_prof_CI

sink(paste("metfo_variance_redo_",date,".txt",sep=""), append = FALSE)
writeLines("\nSources of Variance - Metformin\n")
summary(lm_v2)
lm_v2_prof_CI
sink()


###########################################################################
Metfo_Survfit_Quantiles.R
###########################################################################

# Lifespan, just metformin
# Set Up ------------------------------------------------------------------

library(gdata)
library(stats)
library(survival)
library(lubridate)

activedir <- file.choose()
setwd(dirname(activedir))

# From metfo lifespan data, merge the strain datasets used in GLM an CPH
#comps<-read.xls("Metfo_data_trimmed.xlsx")
date <- format(today(), "%m%d%y")

strain <- c("AF16", "ED3092", "HK104", "JU1373", "JU1630", "QG834", "JU775", "MY16", "N2_PD1073")
header <- c("af16", "ed3092", "hk104", "ju1373", "ju1630", "qg834", "ju775", "my16", "n2_pd1073")
conc <- c("x0", "x100", "X1000", "x5000", "x10000", "x50000", "x70000")
conc_name <- c("h2o","metfo.1","metfo1","metfo5","metfo10","metfo50","metfo70")

comps$PlateID <- as.factor(comps$PlateID)
date <- format(today(), "%m%d%y")

compseleg <- droplevels(comps[ which(comps$Species=='C. ELEGANS'), ])
compsbrig <- droplevels(comps[ which(comps$Species=='C. BRIGGSAE'), ])
compstrop <- droplevels(comps[ which(comps$Species=='C. TROPICALIS'), ])

af16 <- droplevels(comps[ which(comps$Strain=='AF16'), ])
ed3092 <- droplevels(comps[ which(comps$Strain=='ED3092'), ])
hk104 <- droplevels(comps[ which(comps$Strain=='HK104'), ])

ju1373 <- droplevels(comps[ which(comps$Strain=='JU1373'), ])
ju1630 <- droplevels(comps[ which(comps$Strain=='JU1630'), ])
qg834 <- droplevels(comps[ which(comps$Strain=='QG834'), ])

ju775 <- droplevels(comps[ which(comps$Strain=='JU775'), ])
my16 <- droplevels(comps[ which(comps$Strain=='MY16'), ])
n2pd1073 <- droplevels(comps[ which(comps$Strain=='N2_PD1073'), ])


# Survival ----------------------------------------------------------------

compsbrig_trial_surv <- survfit(Surv(Age.at.Death,Dead) ~ Merged_Lab_Trial, data=compsbrig)
compsbrig_trial_quant <- quantile(compsbrig_trial_surv, probs = c(0.25, 0.5, 0.75, .9), conf.int = TRUE, tolerance= sqrt(.Machine$double.eps))

compstrop_trial_surv <- survfit(Surv(Age.at.Death,Dead) ~ Merged_Lab_Trial, data=compstrop)
compstrop_trial_quant <- quantile(compstrop_trial_surv, probs = c(0.25, 0.5, 0.75, .9), conf.int = TRUE, tolerance= sqrt(.Machine$double.eps))

compseleg_trial_surv <- survfit(Surv(Age.at.Death,Dead) ~ Merged_Lab_Trial, data=compseleg)
compseleg_trial_quant <- quantile(compseleg_trial_surv, probs = c(0.25, 0.5, 0.75, .9), conf.int = TRUE, tolerance= sqrt(.Machine$double.eps))

af16_plate_surv <- survfit(Surv(Age.at.Death,Dead) ~ Merged_Plate, data=af16)
af16_plate_quant <- quantile(af16_plate_surv, probs = c(0.25, 0.5, 0.75, .9), conf.int = TRUE, tolerance= sqrt(.Machine$double.eps))

ed3092_plate_surv <- survfit(Surv(Age.at.Death,Dead) ~ Merged_Plate, data=ed3092)
ed3092_plate_quant <- quantile(ed3092_plate_surv, probs = c(0.25, 0.5, 0.75, .9), conf.int = TRUE, tolerance= sqrt(.Machine$double.eps))

hk104_plate_surv <- survfit(Surv(Age.at.Death,Dead) ~ Merged_Plate, data=hk104)
hk104_plate_quant <- quantile(hk104_plate_surv, probs = c(0.25, 0.5, 0.75, .9), conf.int = TRUE, tolerance= sqrt(.Machine$double.eps))

ju1373_plate_surv <- survfit(Surv(Age.at.Death,Dead) ~ Merged_Plate, data=ju1373)
ju1373_plate_quant <- quantile(ju1373_plate_surv, probs = c(0.25, 0.5, 0.75, .9), conf.int = TRUE, tolerance= sqrt(.Machine$double.eps))

ju1630_plate_surv <- survfit(Surv(Age.at.Death,Dead) ~ Merged_Plate, data=ju1630)
ju1630_plate_quant <- quantile(ju1630_plate_surv, probs = c(0.25, 0.5, 0.75, .9), conf.int = TRUE, tolerance= sqrt(.Machine$double.eps))

qg834_plate_surv <- survfit(Surv(Age.at.Death,Dead) ~ Merged_Plate, data=qg834)
qg834_plate_quant <- quantile(qg834_plate_surv, probs = c(0.25, 0.5, 0.75, .9), conf.int = TRUE, tolerance= sqrt(.Machine$double.eps))

ju775_plate_surv <- survfit(Surv(Age.at.Death,Dead) ~ Merged_Plate, data=ju775)
ju775_plate_quant <- quantile(ju775_plate_surv, probs = c(0.25, 0.5, 0.75, .9), conf.int = TRUE, tolerance= sqrt(.Machine$double.eps))

my16_plate_surv <- survfit(Surv(Age.at.Death,Dead) ~ Merged_Plate, data=my16)
my16_plate_quant <- quantile(my16_plate_surv, probs = c(0.25, 0.5, 0.75, .9), conf.int = TRUE, tolerance= sqrt(.Machine$double.eps))

n2pd1073_plate_surv <- survfit(Surv(Age.at.Death,Dead) ~ Merged_Plate, data=n2pd1073)
n2pd1073_plate_quant <- quantile(n2pd1073_plate_surv, probs = c(0.25, 0.5, 0.75, .9), conf.int = TRUE, tolerance= sqrt(.Machine$double.eps))


# Output ------------------------------------------------------------------

sink(paste("metfo_surv_brig_trial_",date,".txt",sep=""), append = FALSE)
compsbrig_trial_quant
sink()

sink(paste("metfo_surv_trop_trial_",date,".txt",sep=""), append = FALSE)
compstrop_trial_quant
sink()

sink(paste("metfo_surv_eleg_trial_",date,".txt",sep=""), append = FALSE)
compseleg_trial_quant
sink()

sink(paste("metfo_surv_brig_plate_",date,".txt",sep=""), append = FALSE)
af16_plate_quant
ed3092_plate_quant
hk104_plate_quant
sink()

sink(paste("metfo_surv_trop_plate_",date,".txt",sep=""), append = FALSE)
ju1373_plate_quant
ju1630_plate_quant
qg834_plate_quant
sink()

sink(paste("metfo_surv_eleg_plate_",date,".txt",sep=""), append = FALSE)
ju775_plate_quant
my16_plate_quant
n2pd1073_plate_quant
sink()

# Output ------------------------------------------------------------------

sink(paste("metfo_surv_brig_trial_",date,".txt",sep=""), append = FALSE)
compsbrig_trial_quant
print(compsbrig_trial_surv, print.rmean=TRUE)
sink()

sink(paste("metfo_surv_trop_trial_",date,".txt",sep=""), append = FALSE)
compstrop_trial_quant
print(compstrop_trial_surv, print.rmean=TRUE)
sink()

sink(paste("metfo_surv_eleg_trial_",date,".txt",sep=""), append = FALSE)
compseleg_trial_quant
print(compseleg_trial_surv, print.rmean=TRUE)
sink()

sink(paste("metfo_surv_brig_plate_",date,".txt",sep=""), append = FALSE)
af16_plate_quant
ed3092_plate_quant
hk104_plate_quant
print(af16_plate_surv, print.rmean=TRUE)
print(ed3092_plate_surv, print.rmean=TRUE)
print(hk104_plate_surv, print.rmean=TRUE)
sink()

sink(paste("metfo_surv_trop_plate_",date,".txt",sep=""), append = FALSE)
ju1373_plate_quant
ju1630_plate_quant
qg834_plate_quant
print(ju1373_plate_surv, print.rmean=TRUE)
print(ju1630_plate_surv, print.rmean=TRUE)
print(qg834_plate_surv, print.rmean=TRUE)
sink()

sink(paste("metfo_surv_eleg_plate_",date,".txt",sep=""), append = FALSE)
ju775_plate_quant
my16_plate_quant
n2pd1073_plate_quant
print(ju775_plate_surv, print.rmean=TRUE)
print(my16_plate_surv, print.rmean=TRUE)
print(n2pd1073_plate_surv, print.rmean=TRUE)
sink()


###########################################################################
Anti_Diabetes.R
###########################################################################

# Anti-diabetes, different dataset
# Set up ------------------------------------------------------------------

library(gdata); library(coxme); library(multcomp);
library(lme4); library(lubridate);

activedir <- file.choose()
setwd(dirname(activedir))

# from the antidiabetes lifespan
#comps <- read.xls("Anti_Diabetes.xlsx")
date <- format(today(), "%m%d%y")

origcomps <- comps

levels(comps$Compound)[match("bromocriptine",levels(comps$Compound))] <- "bromo"
levels(comps$Compound)[match("CTRL_DMSO",levels(comps$Compound))] <- "DMSO"
levels(comps$Compound)[match("CTRL_H2O",levels(comps$Compound))] <- "H2O"
levels(comps$Compound)[match("dapagliflozin",levels(comps$Compound))] <- "dapa"
levels(comps$Compound)[match("glipizide",levels(comps$Compound))] <- "glip"
levels(comps$Compound)[match("metformin",levels(comps$Compound))] <- "metfo"
levels(comps$Compound)[match("nateglinide",levels(comps$Compound))] <- "nate"
levels(comps$Compound)[match("pioglitazone",levels(comps$Compound))] <- "piog"
levels(comps$Compound)[match("sitagliptin",levels(comps$Compound))] <- "sitag"

comps$Concentration <- as.factor(comps$Concentration)
comps$death_id <- as.factor(comps$death_id)
comps$observation_id <- as.factor(comps$observation_id)
comps$plate_id <- as.factor(comps$plate_id)
comps$experiment_id <- as.factor(comps$experiment_id)
comps$Comp_Conc <- droplevels(with(comps, interaction(Compound,Concentration, sep="x")))

sets <- c("set1_bromo", "set2_glip", "set3_dapa", "set4_nate", "set5_piog", "set6_sitag", "set7")

strain <- c("AF16", "JU1630", "N2_PD1073", "NL130", "NL152", "AQ351")
header <- c("af16", "ju1630", "n2_pd1073", "nl130", "nl152", "aq351")

experiment <- c("PS_020720", "PS_010320", "PS_011720", "PS_101119", "PS_101419", "PS_080919", "PS_092019_piog", "PS_090619", "PS_092019_sitag", "PS_022120")
compounds <- c("CTRL_DMSO", "bromocriptine", "glipizide", "dapagliflozin", "nateglinide", "pioglitazone", "sitagliptin")
compounds2 <- c("CTRL_DMSO", "glipizide", "dapagliflozin", "nateglinide", "pioglitazone", "sitagliptin", "CTRL_H2O", "metformin")

assign(sets[1],droplevels(comps[ which(comps$Experiment==experiment[1] | comps$Experiment==experiment[2]), ]))
assign(sets[2],droplevels(comps[ which(comps$Experiment==experiment[3]), ]))
assign(sets[3],droplevels(comps[ which(comps$Experiment==experiment[4] | comps$Experiment==experiment[5]), ]))
assign(sets[4],droplevels(comps[ which(comps$Experiment==experiment[6]), ]))
assign(sets[5],droplevels(comps[ which(comps$Experiment==experiment[7] | comps$Experiment==experiment[8]), ]))
assign(sets[6],droplevels(comps[ which(comps$Experiment==experiment[9]), ]))
assign(sets[7],droplevels(comps[ which(comps$Experiment==experiment[10]), ]))

set1_bromo_cc <- levels(set1_bromo$Comp_Conc)
set2_glip_cc <- levels(set2_glip$Comp_Conc)
set3_dapa_cc <- levels(set3_dapa$Comp_Conc)
set4_nate_cc <- levels(set4_nate$Comp_Conc)
set5_piog_cc <- levels(set5_piog$Comp_Conc)
set6_sitag_cc <- levels(set6_sitag$Comp_Conc)
set7_cc <- levels(set7$Comp_Conc)


# Pairwise Comparisons ----------------------------------------------------

jvector <- 1:6

for (j in jvector) {
  assign(paste(sets[j],"cc","pairs",sep="_"), c())
  assign(paste(sets[j],"cc","len",sep="_"), length(get(paste(sets[j],"cc",sep="_"))))

}

for (k in 1:(set1_bromo_cc_len-1)) {
  set1_bromo_cc_pairs[k] <- c(paste(set1_bromo_cc[set1_bromo_cc_len+1-k],"-",set1_bromo_cc[1], " = 0"))

}

for (k in 1:(set2_glip_cc_len-1)) {
  set2_glip_cc_pairs[k] <- c(paste(set2_glip_cc[set2_glip_cc_len+1-k],"-",set2_glip_cc[1], " = 0"))

}

for (k in 1:(set3_dapa_cc_len-1)) {
  set3_dapa_cc_pairs[k] <- c(paste(set3_dapa_cc[set3_dapa_cc_len+1-k],"-",set3_dapa_cc[1], " = 0"))

}

for (k in 1:(set4_nate_cc_len-1)) {
  set4_nate_cc_pairs[k] <- c(paste(set4_nate_cc[set4_nate_cc_len+1-k],"-",set4_nate_cc[1], " = 0"))

}

for (k in 1:(set5_piog_cc_len-1)) {
  set5_piog_cc_pairs[k] <- c(paste(set5_piog_cc[set5_piog_cc_len+1-k],"-",set5_piog_cc[1], " = 0"))

}

for (k in 1:(set6_sitag_cc_len-1)) {
  set6_sitag_cc_pairs[k] <- c(paste(set6_sitag_cc[set6_sitag_cc_len+1-k],"-",set6_sitag_cc[1], " = 0"))

}

set7_cc_pairs <- c("metfox50000 - H2Ox0  = 0", "sitagx1000 - DMSOx0  = 0", "dapax300 - DMSOx0  = 0", "piogx100 - DMSOx0  = 0", "natex100 - DMSOx0 = 0", "glipx75 - DMSOx0  = 0")


# Subset ------------------------------------------------------------------

jvector <- 1:6
ivector <- 1:3

for (j in jvector) {
  for (i in ivector) {
    assign(paste(sets[j],header[i],sep="_"),droplevels(get(sets[j])[ which(get(sets[j])$Strain==strain[i]), ]))
  }
}

ivector <- 4:6

for (i in ivector) {
  assign(paste(sets[7],header[i],sep="_"),droplevels(get(sets[7])[ which(get(sets[7])$Strain==strain[i]), ]))

}


# Cox ---------------------------------------------------------------------

ivector <- 1:3

for (j in jvector) {
  for (i in ivector) {
    assign(paste(sets[j],header[i],"cox",sep="_"),coxme(Surv(DeathAge,Dead) ~ Comp_Conc + (1|Tech/StartDate/plate_id), data=get(paste(sets[j],header[i],sep="_"))))

    assign(paste(sets[j],header[i],"cox","pairs",sep="_"),summary(glht(get(paste(sets[j],header[i],"cox",sep="_")), linfct = mcp(Comp_Conc = get(paste(sets[j],"cc","pairs",sep="_"))))))
  }
}

ivector <- 4:6

for (i in ivector) {
  assign(paste(sets[7],header[i],"cox",sep="_"),coxme(Surv(DeathAge,Dead) ~ Comp_Conc + (1|Tech/StartDate/plate_id), data=get(paste(sets[7],header[i],sep="_"))))

  assign(paste(sets[7],header[i],"cox","pairs",sep="_"),summary(glht(get(paste(sets[7],header[i],"cox",sep="_")), linfct = mcp(Comp_Conc = get(paste(sets[7],"cc","pairs",sep="_"))))))
}


# GLM ---------------------------------------------------------------------

ivector <- 1:3

for (j in jvector) {
  for (i in ivector) {
    assign(paste(sets[j],header[i],"lm",sep="_"),lmer(DeathAge ~ Comp_Conc + (1|Tech/StartDate/plate_id), data=get(paste(sets[j],header[i],sep="_"))))
    assign(paste(sets[j],header[i],"lm","prof",sep="_"),profile(get(paste(sets[j],header[i],"lm",sep="_"))))
    assign(paste(sets[j],header[i],"lm","prof","CI",sep="_"),confint(get(paste(sets[j],header[i],"lm","prof",sep="_"))))
    assign(paste(sets[j],header[i],"lm","pairs",sep="_"),summary(glht(get(paste(sets[j],header[i],"lm",sep="_")), linfct = mcp(Comp_Conc = get(paste(sets[j],"cc","pairs",sep="_"))))))
  }
}

ivector <- 4:6

for (i in ivector) {
  assign(paste(sets[7],header[i],"lm",sep="_"),lmer(DeathAge ~ Comp_Conc + (1|Tech/StartDate/plate_id), data=get(paste(sets[7],header[i],sep="_"))))
  assign(paste(sets[7],header[i],"lm","prof",sep="_"),profile(get(paste(sets[7],header[i],"lm",sep="_"))))
  assign(paste(sets[7],header[i],"lm","prof","CI",sep="_"),confint(get(paste(sets[7],header[i],"lm","prof",sep="_"))))
  assign(paste(sets[7],header[i],"lm","pairs",sep="_"),summary(glht(get(paste(sets[7],header[i],"lm",sep="_")), linfct = mcp(Comp_Conc = get(paste(sets[7],"cc","pairs",sep="_"))))))
}


# Print to txt file -------------------------------------------------------

jvector <- 1:6
ivector <- 1:3

for (j in jvector) {

  for (i in ivector) {
    sink(paste(sets[j],"_",header[i],"_antidiab_",date,".txt",sep=""), append = FALSE)
    writeLines(paste("Compound ",compounds[j+1]," for Strain ",strain[i],sep=""))
    writeLines("\nCox Anti-Diabetes ####################\n")
    print(get(paste(sets[j],header[i],"cox",sep="_")))
    writeLines("\nCox Contrasts - Individual\n")
    print(get(paste(sets[j],header[i],"cox","pairs",sep="_")))
    writeLines("\nLinear Model Analysis Anti-Diabetes ####################\n")
    print(summary(get(paste(sets[j],header[i],"lm",sep="_"))))
    print(get(paste(sets[j],header[i],"lm","prof","CI",sep="_")))
    writeLines("\nLM Contrasts - Individual\n")
    print(get(paste(sets[j],header[i],"lm","pairs",sep="_")))
    sink()
  }
}

j <- 7
ivector <- 4:6

for (i in ivector) {
  sink(paste(sets[j],"_",header[i],"_antidiab_",date,".txt",sep=""), append = FALSE)
  writeLines(paste("Strain ",strain[i],sep=""))
  writeLines("\nCox Anti-Diabetes ####################\n")
  print(get(paste(sets[j],header[i],"cox",sep="_")))
  writeLines("\nCox Contrasts - Individual\n")
  print(get(paste(sets[j],header[i],"cox","pairs",sep="_")))
  writeLines("\nLinear Model Analysis Anti-Diabetes ####################\n")
  print(summary(get(paste(sets[j],header[i],"lm",sep="_"))))
  print(get(paste(sets[j],header[i],"lm","prof","CI",sep="_")))
  writeLines("\nLM Contrasts - Individual\n")
  print(get(paste(sets[j],header[i],"lm","pairs",sep="_")))
  sink()
}
