# Supplementary material for: Metformin treatment of diverse Caenorhabditis species reveals the importance of genetic background in longevity and healthspan extension outcomes
Source: Aging Cell. 2021 Nov 27;21(1):e13488. doi: 10.1111/acel.13488 (PMC8761014; doi:10.1111/acel.13488)
Supplement: Supplementary file 9 — Dataset S8 [file ACEL-21-e13488-s005.txt]

CeleST Data and R Scripts

- Metfo_CeleST_LDA.R

- Metfo_CeleST_AdjSwimmingScore.R

- Metfo_CeleST_Variance_Traits.R

- Metfo_CeleST_Measures_Template.R


###########################################################################
Metfo_CeleST_LDA.R
###########################################################################
# Original eight measures, just metformin

# Set Up ------------------------------------------------------------------

library(gdata)
library(MASS)
library(BBmisc)

activedir <- file.choose()
setwd(dirname(activedir))

# CeleST same as final file, without the extra swimming score columns
#comps <- read.xls("Metfo_CeleST_Source.xlsx")

names(comps)[names(comps) == "X.Author"] <- "Tech"
names(comps)[names(comps) == "X.Note"] <- "Temperature"
names(comps)[names(comps) == "X.Gene"] <- "Strain"
names(comps)[names(comps) == "X.Set"] <- "Compound"
names(comps)[names(comps) == "X.Trial"] <- "Trial"
names(comps)[names(comps) == "X.Age"] <- "Age"
names(comps)[names(comps) == "X.Sample"] <- "Sample"
names(comps)[names(comps) == "X.Video"] <- "Video"
names(comps)[names(comps) == "X.Worm"] <- "Worm"

names(comps)[names(comps) == "X.Wave.Init.Rate"] <- "Wave"
names(comps)[names(comps) == "X.Body.Wave.Number"] <- "Body"
names(comps)[names(comps) == "X.Asymmetry"] <- "Asymmetry"
names(comps)[names(comps) == "X.Stretch"] <- "Stretch"
names(comps)[names(comps) == "X.Curling"] <- "Curling"
names(comps)[names(comps) == "X.Travel.Speed"] <- "Travel"
names(comps)[names(comps) == "X.Brush.Stroke"] <- "Brush"
names(comps)[names(comps) == "X.Activity.Index"] <- "Activity"

comps <- subset(comps, select = -c(Temperature))
comps$Trial <- as.factor(comps$Trial)
comps$Age <- as.factor(comps$Age)
comps$Worm <- as.factor(comps$Worm)

strain <- c("AF16","ED3092","HK104","JU1373","JU1630","JU775","MY16","N2_PD1073","QG834")
header <- c("af16","ed3092","hk104","ju1373","ju1630","ju775","my16","n2pd1073","qg834")
compound <- c("H2O","METFO")
comp <- c("h2o","metfo")
trait <- c("Wave","Body","Asymmetry","Stretch","Curling","Travel","Brush","Activity")

# Subset + Adjust H2O -----------------------------------------------------

ivector <- 1:9
jvector <- 1:2

# two distinct groups: subset entire dataset for each strain (starts with "comps"), and subset just the h2o data ( starts with"h2o")
# the "h2o" headed variables are used to get the lda loadings and the h2o sd's... which are later applies to the comps_strain dataframes.

for (i in ivector) {
  assign(paste("h2o",header[i],sep="_"),droplevels(comps[ which(comps$Strain==strain[i] & comps$Compound=="H2O"), ]))

  assign(paste("h2o",header[i],trait[1],"sd",sep="_"),sd(get(paste("h2o",header[i],sep="_"))$Wave, na.rm = TRUE))
  assign(paste("h2o",header[i],trait[2],"sd",sep="_"),sd(get(paste("h2o",header[i],sep="_"))$Body, na.rm = TRUE))
  assign(paste("h2o",header[i],trait[3],"sd",sep="_"),sd(get(paste("h2o",header[i],sep="_"))$Asymmetry, na.rm = TRUE))
  assign(paste("h2o",header[i],trait[4],"sd",sep="_"),sd(get(paste("h2o",header[i],sep="_"))$Stretch, na.rm = TRUE))
  assign(paste("h2o",header[i],trait[5],"sd",sep="_"),sd(get(paste("h2o",header[i],sep="_"))$Curling, na.rm = TRUE))
  assign(paste("h2o",header[i],trait[6],"sd",sep="_"),sd(get(paste("h2o",header[i],sep="_"))$Travel, na.rm = TRUE))
  assign(paste("h2o",header[i],trait[7],"sd",sep="_"),sd(get(paste("h2o",header[i],sep="_"))$Brush, na.rm = TRUE))
  assign(paste("h2o",header[i],trait[8],"sd",sep="_"),sd(get(paste("h2o",header[i],sep="_"))$Activity, na.rm = TRUE))

  assign(paste("comps",header[i],sep="_"),droplevels(comps[ which(comps$Strain==strain[i]), ]))

  assign(paste("h2o",header[i],"sd",sep="_") , c(get(paste("h2o",header[i],trait[1],"sd",sep="_")),get(paste("h2o",header[i],trait[2],"sd",sep="_")),get(paste("h2o",header[i],trait[3],"sd",sep="_")),get(paste("h2o",header[i],trait[4],"sd",sep="_")),get(paste("h2o",header[i],trait[5],"sd",sep="_")),get(paste("h2o",header[i],trait[6],"sd",sep="_")),get(paste("h2o",header[i],trait[7],"sd",sep="_")),get(paste("h2o",header[i],trait[8],"sd",sep="_"))))

}

# scale h2o before LDA
h2o_af16[12:19] <- t(t(h2o_af16[12:19]) / h2o_af16_sd)
h2o_ed3092[12:19] <- t(t(h2o_ed3092[12:19]) / h2o_ed3092_sd)
h2o_hk104[12:19] <- t(t(h2o_hk104[12:19]) / h2o_hk104_sd)
h2o_ju1373[12:19] <- t(t(h2o_ju1373[12:19]) / h2o_ju1373_sd)
h2o_ju1630[12:19] <- t(t(h2o_ju1630[12:19]) / h2o_ju1630_sd)
h2o_ju775[12:19] <- t(t(h2o_ju775[12:19]) / h2o_ju775_sd)
h2o_my16[12:19] <- t(t(h2o_my16[12:19]) / h2o_my16_sd)
h2o_n2pd1073[12:19] <- t(t(h2o_n2pd1073[12:19]) / h2o_n2pd1073_sd)
h2o_qg834[12:19] <- t(t(h2o_qg834[12:19]) / h2o_qg834_sd)

# check that values are realistic
h2o_af16[12:19]
h2o_ed3092[12:19]
h2o_hk104[12:19]
h2o_ju1373[12:19]
h2o_ju1630[12:19]
h2o_ju775[12:19]
h2o_my16[12:19]
h2o_n2pd1073[12:19]
h2o_qg834[12:19]


# LDA - Adjusted H2O ------------------------------------------------------

for (i in ivector) {
  assign(paste("h2o",header[i],"lda",sep="_"), lda(Age ~ Wave + Body + Asymmetry + Stretch + Curling + Travel + Brush + Activity, data=get(paste("h2o",header[i],sep="_"))))
  assign(paste("h2o",header[i],"lda","coefLD1",sep="_"),get(paste("h2o",header[i],"lda",sep="_"))$scaling[1:8,1])

  assign(paste("h2o",header[i],"lda","svd",sep="_"),get(paste("h2o",header[i],"lda",sep="_"))$svd)
  assign(paste("h2o",header[i],"lda","propLD1",sep="_"),(get((paste("h2o",header[i],"lda","svd",sep="_")))[1]^2) / sum((get((paste("h2o",header[i],"lda","svd",sep="_"))))^2))
  assign(paste("h2o",header[i],"means",sep="_"),get(paste("h2o",header[i],"lda",sep="_"))$means)
}


# Alter Loadings ----------------------------------------------------------

# * only if loading reversed* - all are reversed in this case

h2o_af16_lda_coefLD1 <- -h2o_af16_lda_coefLD1
h2o_ed3092_lda_coefLD1 <- -h2o_ed3092_lda_coefLD1
h2o_hk104_lda_coefLD1 <- -h2o_hk104_lda_coefLD1
h2o_ju1373_lda_coefLD1 <- -h2o_ju1373_lda_coefLD1
h2o_ju1630_lda_coefLD1 <- -h2o_ju1630_lda_coefLD1
h2o_ju775_lda_coefLD1 <- -h2o_ju775_lda_coefLD1
h2o_my16_lda_coefLD1 <- -h2o_my16_lda_coefLD1
h2o_n2pd1073_lda_coefLD1 <- -h2o_n2pd1073_lda_coefLD1
h2o_qg834_lda_coefLD1 <- -h2o_qg834_lda_coefLD1


# Create Health Index -----------------------------------------------------

# Confirm the correct loadings
h2o_af16_lda_coefLD1
h2o_ed3092_lda_coefLD1
h2o_hk104_lda_coefLD1
h2o_ju1373_lda_coefLD1
h2o_ju1630_lda_coefLD1
h2o_ju775_lda_coefLD1
h2o_my16_lda_coefLD1
h2o_n2pd1073_lda_coefLD1
h2o_qg834_lda_coefLD1

# starting with the completely unadjusted strain subsets. h2o inside of comps_strain is NOT yet adjusted.

#af16
comps_af16$CompositeHealth <- comps_af16$Wave * h2o_af16_lda_coefLD1[1] * (1/h2o_af16_sd[1]) +
  comps_af16$Body * h2o_af16_lda_coefLD1[2] * (1/h2o_af16_sd[2]) +
  comps_af16$Asymmetry * h2o_af16_lda_coefLD1[3] * (1/h2o_af16_sd[3]) +
  comps_af16$Stretch * h2o_af16_lda_coefLD1[4] * (1/h2o_af16_sd[4]) +
  comps_af16$Curling * h2o_af16_lda_coefLD1[5] * (1/h2o_af16_sd[5]) +
  comps_af16$Travel * h2o_af16_lda_coefLD1[6] * (1/h2o_af16_sd[6]) +
  comps_af16$Brush * h2o_af16_lda_coefLD1[7] * (1/h2o_af16_sd[7]) +
  comps_af16$Activity * h2o_af16_lda_coefLD1[8] * (1/h2o_af16_sd[8])

#ed3092
comps_ed3092$CompositeHealth <- comps_ed3092$Wave * h2o_ed3092_lda_coefLD1[1] * (1/h2o_ed3092_sd[1]) +
  comps_ed3092$Body * h2o_ed3092_lda_coefLD1[2] * (1/h2o_ed3092_sd[2]) +
  comps_ed3092$Asymmetry * h2o_ed3092_lda_coefLD1[3] * (1/h2o_ed3092_sd[3]) +
  comps_ed3092$Stretch * h2o_ed3092_lda_coefLD1[4] * (1/h2o_ed3092_sd[4]) +
  comps_ed3092$Curling * h2o_ed3092_lda_coefLD1[5] * (1/h2o_ed3092_sd[5]) +
  comps_ed3092$Travel * h2o_ed3092_lda_coefLD1[6] * (1/h2o_ed3092_sd[6]) +
  comps_ed3092$Brush * h2o_ed3092_lda_coefLD1[7] * (1/h2o_ed3092_sd[7]) +
  comps_ed3092$Activity * h2o_ed3092_lda_coefLD1[8] * (1/h2o_ed3092_sd[8])

#hk104
comps_hk104$CompositeHealth <- comps_hk104$Wave * h2o_hk104_lda_coefLD1[1] * (1/h2o_hk104_sd[1]) +
  comps_hk104$Body * h2o_hk104_lda_coefLD1[2] * (1/h2o_hk104_sd[2]) +
  comps_hk104$Asymmetry * h2o_hk104_lda_coefLD1[3] * (1/h2o_hk104_sd[3]) +
  comps_hk104$Stretch * h2o_hk104_lda_coefLD1[4] * (1/h2o_hk104_sd[4]) +
  comps_hk104$Curling * h2o_hk104_lda_coefLD1[5] * (1/h2o_hk104_sd[5]) +
  comps_hk104$Travel * h2o_hk104_lda_coefLD1[6] * (1/h2o_hk104_sd[6]) +
  comps_hk104$Brush * h2o_hk104_lda_coefLD1[7] * (1/h2o_hk104_sd[7]) +
  comps_hk104$Activity * h2o_hk104_lda_coefLD1[8] * (1/h2o_hk104_sd[8])

#ju1373
comps_ju1373$CompositeHealth <- comps_ju1373$Wave * h2o_ju1373_lda_coefLD1[1] * (1/h2o_ju1373_sd[1]) +
  comps_ju1373$Body * h2o_ju1373_lda_coefLD1[2] * (1/h2o_ju1373_sd[2]) +
  comps_ju1373$Asymmetry * h2o_ju1373_lda_coefLD1[3] * (1/h2o_ju1373_sd[3]) +
  comps_ju1373$Stretch * h2o_ju1373_lda_coefLD1[4] * (1/h2o_ju1373_sd[4]) +
  comps_ju1373$Curling * h2o_ju1373_lda_coefLD1[5] * (1/h2o_ju1373_sd[5]) +
  comps_ju1373$Travel * h2o_ju1373_lda_coefLD1[6] * (1/h2o_ju1373_sd[6]) +
  comps_ju1373$Brush * h2o_ju1373_lda_coefLD1[7] * (1/h2o_ju1373_sd[7]) +
  comps_ju1373$Activity * h2o_ju1373_lda_coefLD1[8] * (1/h2o_ju1373_sd[8])

#ju1630
comps_ju1630$CompositeHealth <- comps_ju1630$Wave * h2o_ju1630_lda_coefLD1[1] * (1/h2o_ju1630_sd[1]) +
  comps_ju1630$Body * h2o_ju1630_lda_coefLD1[2] * (1/h2o_ju1630_sd[2]) +
  comps_ju1630$Asymmetry * h2o_ju1630_lda_coefLD1[3] * (1/h2o_ju1630_sd[3]) +
  comps_ju1630$Stretch * h2o_ju1630_lda_coefLD1[4] * (1/h2o_ju1630_sd[4]) +
  comps_ju1630$Curling * h2o_ju1630_lda_coefLD1[5] * (1/h2o_ju1630_sd[5]) +
  comps_ju1630$Travel * h2o_ju1630_lda_coefLD1[6] * (1/h2o_ju1630_sd[6]) +
  comps_ju1630$Brush * h2o_ju1630_lda_coefLD1[7] * (1/h2o_ju1630_sd[7]) +
  comps_ju1630$Activity * h2o_ju1630_lda_coefLD1[8] * (1/h2o_ju1630_sd[8])

#ju775
comps_ju775$CompositeHealth <- comps_ju775$Wave * h2o_ju775_lda_coefLD1[1] * (1/h2o_ju775_sd[1]) +
  comps_ju775$Body * h2o_ju775_lda_coefLD1[2] * (1/h2o_ju775_sd[2]) +
  comps_ju775$Asymmetry * h2o_ju775_lda_coefLD1[3] * (1/h2o_ju775_sd[3]) +
  comps_ju775$Stretch * h2o_ju775_lda_coefLD1[4] * (1/h2o_ju775_sd[4]) +
  comps_ju775$Curling * h2o_ju775_lda_coefLD1[5] * (1/h2o_ju775_sd[5]) +
  comps_ju775$Travel * h2o_ju775_lda_coefLD1[6] * (1/h2o_ju775_sd[6]) +
  comps_ju775$Brush * h2o_ju775_lda_coefLD1[7] * (1/h2o_ju775_sd[7]) +
  comps_ju775$Activity * h2o_ju775_lda_coefLD1[8] * (1/h2o_ju775_sd[8])

#my16
comps_my16$CompositeHealth <- comps_my16$Wave * h2o_my16_lda_coefLD1[1] * (1/h2o_my16_sd[1]) +
  comps_my16$Body * h2o_my16_lda_coefLD1[2] * (1/h2o_my16_sd[2]) +
  comps_my16$Asymmetry * h2o_my16_lda_coefLD1[3] * (1/h2o_my16_sd[3]) +
  comps_my16$Stretch * h2o_my16_lda_coefLD1[4] * (1/h2o_my16_sd[4]) +
  comps_my16$Curling * h2o_my16_lda_coefLD1[5] * (1/h2o_my16_sd[5]) +
  comps_my16$Travel * h2o_my16_lda_coefLD1[6] * (1/h2o_my16_sd[6]) +
  comps_my16$Brush * h2o_my16_lda_coefLD1[7] * (1/h2o_my16_sd[7]) +
  comps_my16$Activity * h2o_my16_lda_coefLD1[8] * (1/h2o_my16_sd[8])

#n2pd1073
comps_n2pd1073$CompositeHealth <- comps_n2pd1073$Wave * h2o_n2pd1073_lda_coefLD1[1] * (1/h2o_n2pd1073_sd[1]) +
  comps_n2pd1073$Body * h2o_n2pd1073_lda_coefLD1[2] * (1/h2o_n2pd1073_sd[2]) +
  comps_n2pd1073$Asymmetry * h2o_n2pd1073_lda_coefLD1[3] * (1/h2o_n2pd1073_sd[3]) +
  comps_n2pd1073$Stretch * h2o_n2pd1073_lda_coefLD1[4] * (1/h2o_n2pd1073_sd[4]) +
  comps_n2pd1073$Curling * h2o_n2pd1073_lda_coefLD1[5] * (1/h2o_n2pd1073_sd[5]) +
  comps_n2pd1073$Travel * h2o_n2pd1073_lda_coefLD1[6] * (1/h2o_n2pd1073_sd[6]) +
  comps_n2pd1073$Brush * h2o_n2pd1073_lda_coefLD1[7] * (1/h2o_n2pd1073_sd[7]) +
  comps_n2pd1073$Activity * h2o_n2pd1073_lda_coefLD1[8] * (1/h2o_n2pd1073_sd[8])

#qg834
comps_qg834$CompositeHealth <- comps_qg834$Wave * h2o_qg834_lda_coefLD1[1] * (1/h2o_qg834_sd[1]) +
  comps_qg834$Body * h2o_qg834_lda_coefLD1[2] * (1/h2o_qg834_sd[2]) +
  comps_qg834$Asymmetry * h2o_qg834_lda_coefLD1[3] * (1/h2o_qg834_sd[3]) +
  comps_qg834$Stretch * h2o_qg834_lda_coefLD1[4] * (1/h2o_qg834_sd[4]) +
  comps_qg834$Curling * h2o_qg834_lda_coefLD1[5] * (1/h2o_qg834_sd[5]) +
  comps_qg834$Travel * h2o_qg834_lda_coefLD1[6] * (1/h2o_qg834_sd[6]) +
  comps_qg834$Brush * h2o_qg834_lda_coefLD1[7] * (1/h2o_qg834_sd[7]) +
  comps_qg834$Activity * h2o_qg834_lda_coefLD1[8] * (1/h2o_qg834_sd[8])

comps_af16$CompositeHealthMean <- mean(comps_af16$CompositeHealth,na.rm = TRUE)
comps_ed3092$CompositeHealthMean <- mean(comps_ed3092$CompositeHealth,na.rm = TRUE)
comps_hk104$CompositeHealthMean <- mean(comps_hk104$CompositeHealth,na.rm = TRUE)
comps_ju1373$CompositeHealthMean <- mean(comps_ju1373$CompositeHealth,na.rm = TRUE)
comps_ju1630$CompositeHealthMean <- mean(comps_ju1630$CompositeHealth,na.rm = TRUE)
comps_ju775$CompositeHealthMean <- mean(comps_ju775$CompositeHealth,na.rm = TRUE)
comps_my16$CompositeHealthMean <- mean(comps_my16$CompositeHealth,na.rm = TRUE)
comps_n2pd1073$CompositeHealthMean <- mean(comps_n2pd1073$CompositeHealth,na.rm = TRUE)
comps_qg834$CompositeHealthMean <- mean(comps_qg834$CompositeHealth,na.rm = TRUE)

Final_Compounds_Output <- rbind(comps_af16,comps_ed3092,comps_hk104,comps_ju1373,comps_ju1630,comps_ju775,comps_my16,comps_n2pd1073,comps_qg834)

Final_Compounds_Output$SwimmingScore <- Final_Compounds_Output$CompositeHealth - Final_Compounds_Output$CompositeHealthMean


# Merge and Export --------------------------------------------------------

write.csv(x = Final_Compounds_Output, file = "Metfo_CeleST_Output.csv", row.names = FALSE)


# LDA Output --------------------------------------------------------------

sink(paste("CeleST_LDA_A.txt",sep=""), append = FALSE)

for (i in ivector) {
  writeLines(paste(strain[i],sep=" "))
  writeLines("SD by Trait")
  print(get(paste("h2o",header[i],"sd",sep="_")))
  writeLines("LDA Loadings")
  print(get(paste("h2o",header[i],"lda","coefLD1",sep="_")))
  writeLines("LD1 Proportion of Trace")
  print(get(paste("h2o",header[i],"lda","propLD1",sep="_")))
  writeLines("")
}

sink()

sink(paste("CeleST_LDA_B.txt",sep=""), append = FALSE)

writeLines("SD per Strain")
for (i in ivector) {
  writeLines(paste(strain[i],sep=" "))
  print(get(paste("h2o",header[i],"sd",sep="_")))
}

writeLines("\nLDA Loadings per Strain")
for (i in ivector) {
  writeLines(paste(strain[i],sep=" "))
  print(get(paste("h2o",header[i],"lda","coefLD1",sep="_")))
}

writeLines("\nLD1 Proportion of Trace per Strain")
for (i in ivector) {
  writeLines(paste(strain[i],sep=" "))
  print(get(paste("h2o",header[i],"lda","propLD1",sep="_")))

}
sink()


# MANOVA on Same LDA Set --------------------------------------------------

trait <- c("Wave","Body","Asymmetry","Stretch","Curling","Travel","Brush","Activity")

#af16
h2o_af16_Wave <- h2o_af16$Wave
h2o_af16_Body <- h2o_af16$Body
h2o_af16_Asymmetry <- h2o_af16$Asymmetry
h2o_af16_Stretch <- h2o_af16$Stretch
h2o_af16_Curling <- h2o_af16$Curling
h2o_af16_Travel <- h2o_af16$Travel
h2o_af16_Brush <- h2o_af16$Brush
h2o_af16_Activity <- h2o_af16$Activity

af16_manova <- manova(cbind(h2o_af16_Wave,h2o_af16_Body,h2o_af16_Asymmetry,h2o_af16_Stretch,h2o_af16_Curling,h2o_af16_Travel,h2o_af16_Brush,h2o_af16_Activity) ~ Age, data = h2o_af16)
summary(af16_manova)

#ed3092
h2o_ed3092_Wave <- h2o_ed3092$Wave
h2o_ed3092_Body <- h2o_ed3092$Body
h2o_ed3092_Asymmetry <- h2o_ed3092$Asymmetry
h2o_ed3092_Stretch <- h2o_ed3092$Stretch
h2o_ed3092_Curling <- h2o_ed3092$Curling
h2o_ed3092_Travel <- h2o_ed3092$Travel
h2o_ed3092_Brush <- h2o_ed3092$Brush
h2o_ed3092_Activity <- h2o_ed3092$Activity

ed3092_manova <- manova(cbind(h2o_ed3092_Wave,h2o_ed3092_Body,h2o_ed3092_Asymmetry,h2o_ed3092_Stretch,h2o_ed3092_Curling,h2o_ed3092_Travel,h2o_ed3092_Brush,h2o_ed3092_Activity) ~ Age, data = h2o_ed3092)
summary(ed3092_manova)

#hk104
h2o_hk104_Wave <- h2o_hk104$Wave
h2o_hk104_Body <- h2o_hk104$Body
h2o_hk104_Asymmetry <- h2o_hk104$Asymmetry
h2o_hk104_Stretch <- h2o_hk104$Stretch
h2o_hk104_Curling <- h2o_hk104$Curling
h2o_hk104_Travel <- h2o_hk104$Travel
h2o_hk104_Brush <- h2o_hk104$Brush
h2o_hk104_Activity <- h2o_hk104$Activity

hk104_manova <- manova(cbind(h2o_hk104_Wave,h2o_hk104_Body,h2o_hk104_Asymmetry,h2o_hk104_Stretch,h2o_hk104_Curling,h2o_hk104_Travel,h2o_hk104_Brush,h2o_hk104_Activity) ~ Age, data = h2o_hk104)
summary(hk104_manova)

#ju1373
h2o_ju1373_Wave <- h2o_ju1373$Wave
h2o_ju1373_Body <- h2o_ju1373$Body
h2o_ju1373_Asymmetry <- h2o_ju1373$Asymmetry
h2o_ju1373_Stretch <- h2o_ju1373$Stretch
h2o_ju1373_Curling <- h2o_ju1373$Curling
h2o_ju1373_Travel <- h2o_ju1373$Travel
h2o_ju1373_Brush <- h2o_ju1373$Brush
h2o_ju1373_Activity <- h2o_ju1373$Activity

ju1373_manova <- manova(cbind(h2o_ju1373_Wave,h2o_ju1373_Body,h2o_ju1373_Asymmetry,h2o_ju1373_Stretch,h2o_ju1373_Curling,h2o_ju1373_Travel,h2o_ju1373_Brush,h2o_ju1373_Activity) ~ Age, data = h2o_ju1373)
summary(ju1373_manova)

#ju1630
h2o_ju1630_Wave <- h2o_ju1630$Wave
h2o_ju1630_Body <- h2o_ju1630$Body
h2o_ju1630_Asymmetry <- h2o_ju1630$Asymmetry
h2o_ju1630_Stretch <- h2o_ju1630$Stretch
h2o_ju1630_Curling <- h2o_ju1630$Curling
h2o_ju1630_Travel <- h2o_ju1630$Travel
h2o_ju1630_Brush <- h2o_ju1630$Brush
h2o_ju1630_Activity <- h2o_ju1630$Activity

ju1630_manova <- manova(cbind(h2o_ju1630_Wave,h2o_ju1630_Body,h2o_ju1630_Asymmetry,h2o_ju1630_Stretch,h2o_ju1630_Curling,h2o_ju1630_Travel,h2o_ju1630_Brush,h2o_ju1630_Activity) ~ Age, data = h2o_ju1630)
summary(ju1630_manova)

#ju775
h2o_ju775_Wave <- h2o_ju775$Wave
h2o_ju775_Body <- h2o_ju775$Body
h2o_ju775_Asymmetry <- h2o_ju775$Asymmetry
h2o_ju775_Stretch <- h2o_ju775$Stretch
h2o_ju775_Curling <- h2o_ju775$Curling
h2o_ju775_Travel <- h2o_ju775$Travel
h2o_ju775_Brush <- h2o_ju775$Brush
h2o_ju775_Activity <- h2o_ju775$Activity

ju775_manova <- manova(cbind(h2o_ju775_Wave,h2o_ju775_Body,h2o_ju775_Asymmetry,h2o_ju775_Stretch,h2o_ju775_Curling,h2o_ju775_Travel,h2o_ju775_Brush,h2o_ju775_Activity) ~ Age, data = h2o_ju775)
summary(ju775_manova)

#my16
h2o_my16_Wave <- h2o_my16$Wave
h2o_my16_Body <- h2o_my16$Body
h2o_my16_Asymmetry <- h2o_my16$Asymmetry
h2o_my16_Stretch <- h2o_my16$Stretch
h2o_my16_Curling <- h2o_my16$Curling
h2o_my16_Travel <- h2o_my16$Travel
h2o_my16_Brush <- h2o_my16$Brush
h2o_my16_Activity <- h2o_my16$Activity

my16_manova <- manova(cbind(h2o_my16_Wave,h2o_my16_Body,h2o_my16_Asymmetry,h2o_my16_Stretch,h2o_my16_Curling,h2o_my16_Travel,h2o_my16_Brush,h2o_my16_Activity) ~ Age, data = h2o_my16)
summary(my16_manova)

#n2pd1073
h2o_n2pd1073_Wave <- h2o_n2pd1073$Wave
h2o_n2pd1073_Body <- h2o_n2pd1073$Body
h2o_n2pd1073_Asymmetry <- h2o_n2pd1073$Asymmetry
h2o_n2pd1073_Stretch <- h2o_n2pd1073$Stretch
h2o_n2pd1073_Curling <- h2o_n2pd1073$Curling
h2o_n2pd1073_Travel <- h2o_n2pd1073$Travel
h2o_n2pd1073_Brush <- h2o_n2pd1073$Brush
h2o_n2pd1073_Activity <- h2o_n2pd1073$Activity

n2pd1073_manova <- manova(cbind(h2o_n2pd1073_Wave,h2o_n2pd1073_Body,h2o_n2pd1073_Asymmetry,h2o_n2pd1073_Stretch,h2o_n2pd1073_Curling,h2o_n2pd1073_Travel,h2o_n2pd1073_Brush,h2o_n2pd1073_Activity) ~ Age, data = h2o_n2pd1073)
summary(n2pd1073_manova)

#qg834
h2o_qg834_Wave <- h2o_qg834$Wave
h2o_qg834_Body <- h2o_qg834$Body
h2o_qg834_Asymmetry <- h2o_qg834$Asymmetry
h2o_qg834_Stretch <- h2o_qg834$Stretch
h2o_qg834_Curling <- h2o_qg834$Curling
h2o_qg834_Travel <- h2o_qg834$Travel
h2o_qg834_Brush <- h2o_qg834$Brush
h2o_qg834_Activity <- h2o_qg834$Activity

qg834_manova <- manova(cbind(h2o_qg834_Wave,h2o_qg834_Body,h2o_qg834_Asymmetry,h2o_qg834_Stretch,h2o_qg834_Curling,h2o_qg834_Travel,h2o_qg834_Brush,h2o_qg834_Activity) ~ Age, data = h2o_qg834)
summary(qg834_manova)

sink(paste("CeleST_manova.txt",sep=""), append = FALSE)

writeLines("MANOVA of the Eight Measurements used in LDA\n")

writeLines("########")
writeLines("\nAF16 MANOVA\n")
summary(af16_manova, test = "Pillai")
summary(af16_manova, test = "Wilks")
summary(af16_manova, test = "Hotelling-Lawley")
summary(af16_manova, test = "Roy")

writeLines("########")
writeLines("\nED3092 MANOVA\n")
summary(ed3092_manova, test = "Pillai")
summary(ed3092_manova, test = "Wilks")
summary(ed3092_manova, test = "Hotelling-Lawley")
summary(ed3092_manova, test = "Roy")

writeLines("########")
writeLines("\nHK104 MANOVA\n")
summary(hk104_manova, test = "Pillai")
summary(hk104_manova, test = "Wilks")
summary(hk104_manova, test = "Hotelling-Lawley")
summary(hk104_manova, test = "Roy")

writeLines("########")
writeLines("\nJU1373 MANOVA\n")
summary(ju1373_manova, test = "Pillai")
summary(ju1373_manova, test = "Wilks")
summary(ju1373_manova, test = "Hotelling-Lawley")
summary(ju1373_manova, test = "Roy")

writeLines("########")
writeLines("\nJU1630 MANOVA\n")
summary(ju1630_manova, test = "Pillai")
summary(ju1630_manova, test = "Wilks")
summary(ju1630_manova, test = "Hotelling-Lawley")
summary(ju1630_manova, test = "Roy")

writeLines("########")
writeLines("\nJU775 MANOVA\n")
summary(ju775_manova, test = "Pillai")
summary(ju775_manova, test = "Wilks")
summary(ju775_manova, test = "Hotelling-Lawley")
summary(ju775_manova, test = "Roy")

writeLines("########")
writeLines("\nMY16 MANOVA\n")
summary(my16_manova, test = "Pillai")
summary(my16_manova, test = "Wilks")
summary(my16_manova, test = "Hotelling-Lawley")
summary(my16_manova, test = "Roy")

writeLines("########")
writeLines("\nN2PD1073 MANOVA\n")
summary(n2pd1073_manova, test = "Pillai")
summary(n2pd1073_manova, test = "Wilks")
summary(n2pd1073_manova, test = "Hotelling-Lawley")
summary(n2pd1073_manova, test = "Roy")

writeLines("########")
writeLines("\nQG834 MANOVA\n")
summary(qg834_manova, test = "Pillai")
summary(qg834_manova, test = "Wilks")
summary(qg834_manova, test = "Hotelling-Lawley")
summary(qg834_manova, test = "Roy")

sink()

sink(paste("CeleST_manova_pillai.txt",sep=""), append = FALSE)

writeLines("MANOVA of the Eight Measurements used in LDA\n")

writeLines("########")
writeLines("\nAF16 MANOVA\n")
summary(af16_manova, test = "Pillai")

writeLines("########")
writeLines("\nED3092 MANOVA\n")
summary(ed3092_manova, test = "Pillai")

writeLines("########")
writeLines("\nHK104 MANOVA\n")
summary(hk104_manova, test = "Pillai")

writeLines("########")
writeLines("\nJU1373 MANOVA\n")
summary(ju1373_manova, test = "Pillai")

writeLines("########")
writeLines("\nJU1630 MANOVA\n")
summary(ju1630_manova, test = "Pillai")

writeLines("########")
writeLines("\nJU775 MANOVA\n")
summary(ju775_manova, test = "Pillai")

writeLines("########")
writeLines("\nMY16 MANOVA\n")
summary(my16_manova, test = "Pillai")

writeLines("########")
writeLines("\nN2PD1073 MANOVA\n")
summary(n2pd1073_manova, test = "Pillai")

writeLines("########")
writeLines("\nQG834 MANOVA\n")
summary(qg834_manova, test = "Pillai")

sink()

sink(paste("CeleST_manova_wilks.txt",sep=""), append = FALSE)

writeLines("MANOVA of the Eight Measurements used in LDA\n")

writeLines("########")
writeLines("\nAF16 MANOVA\n")
summary(af16_manova, test = "Wilks")

writeLines("########")
writeLines("\nED3092 MANOVA\n")
summary(ed3092_manova, test = "Wilks")

writeLines("########")
writeLines("\nHK104 MANOVA\n")
summary(hk104_manova, test = "Wilks")

writeLines("########")
writeLines("\nJU1373 MANOVA\n")
summary(ju1373_manova, test = "Wilks")

writeLines("########")
writeLines("\nJU1630 MANOVA\n")
summary(ju1630_manova, test = "Wilks")

writeLines("########")
writeLines("\nJU775 MANOVA\n")
summary(ju775_manova, test = "Wilks")

writeLines("########")
writeLines("\nMY16 MANOVA\n")
summary(my16_manova, test = "Wilks")

writeLines("########")
writeLines("\nN2PD1073 MANOVA\n")
summary(n2pd1073_manova, test = "Wilks")

writeLines("########")
writeLines("\nQG834 MANOVA\n")
summary(qg834_manova, test = "Wilks")

sink()


###########################################################################
Metfo_CeleST_AdjSwimmingScore.R
###########################################################################
# Adj swimming score, just metformin

# Set Up ------------------------------------------------------------------

library(gdata) # load data
library(car)
library(lme4)
library(multcomp)

activedir <- file.choose()
setwd(dirname(activedir))

# Celest file with adjusted swimming score
#comps <- read.xls("Metfo_CeleST_Output.xlsx")
origcomps <- comps

comps$Trial <- as.factor(comps$Trial)
comps$Age <- as.factor(comps$Age)
comps$Worm <- as.factor(comps$Worm)
comps$Comp_Age <- droplevels(with(comps, interaction(Compound,Age, sep="x")))

strain <- c("AF16","ED3092","HK104","JU1373","JU1630","JU775","MY16","N2_PD1073","QG834")
header <- c("af16","ed3092","hk104","ju1373","ju1630","ju775","my16","n2pd1073","qg834")
compound <- c("H2O","METFO")
comp <- c("h2o","metfo")
trait <- c("Wave","Body","Asymmetry","Stretch","Curling","Travel","Brush","Activity")

levels(comps$Age)

# Subset + Adjust H2O -----------------------------------------------------

ivector <- 1:9
jvector <- 1:2

for (i in ivector) {
  assign(paste("comps",header[i],sep="_"),droplevels(comps[ which(comps$Strain==strain[i]), ]))
}

# LMER and ANOVA ----------------------------------------------------------

# lmer model, anova, and extra lmer for planned comparisions only (need combo instead of interaction)
# Anova function, car package. Not the same as the anova or aov functions. Must be type 3.

# af16
af16_lm <- lmer(AdjSwimmingScore ~ Compound * Age + (1|Lab/Tech/Date/Video), data=comps_af16, contrasts=list(Age=contr.sum, Compound=contr.sum))
af16_lm_Anova <- Anova(af16_lm, type=3)
af16_lmX <- lmer(AdjSwimmingScore ~ Comp_Age + (1|Lab/Tech/Date/Video), data=comps_af16, contrasts=list(Comp_Age=contr.sum))
af16_lmX_pairs <- glht(af16_lmX, linfct =  mcp(Comp_Age = c("METFOx8 - H2Ox8 = 0","METFOx16 - H2Ox16 = 0")))

# ed3092
ed3092_lm <- lmer(AdjSwimmingScore ~ Compound * Age + (1|Lab/Tech/Date/Video), data=comps_ed3092, contrasts=list(Age=contr.sum, Compound=contr.sum))
ed3092_lm_Anova <- Anova(ed3092_lm, type=3)
ed3092_lmX <- lmer(AdjSwimmingScore ~ Comp_Age + (1|Lab/Tech/Date/Video), data=comps_ed3092, contrasts=list(Comp_Age=contr.sum))
ed3092_lmX_pairs <- glht(ed3092_lmX, linfct =  mcp(Comp_Age = c("METFOx8 - H2Ox8 = 0","METFOx16 - H2Ox16 = 0")))

# hk104
hk104_lm <- lmer(AdjSwimmingScore ~ Compound * Age + (1|Lab/Tech/Date/Video), data=comps_hk104, contrasts=list(Age=contr.sum, Compound=contr.sum))
hk104_lm_Anova <- Anova(hk104_lm, type=3)
hk104_lmX <- lmer(AdjSwimmingScore ~ Comp_Age + (1|Lab/Tech/Date/Video), data=comps_hk104, contrasts=list(Comp_Age=contr.sum))
hk104_lmX_pairs <- glht(hk104_lmX, linfct =  mcp(Comp_Age = c("METFOx8 - H2Ox8 = 0","METFOx16 - H2Ox16 = 0")))

# ju1373
ju1373_lm <- lmer(AdjSwimmingScore ~ Compound * Age + (1|Lab/Tech/Date/Video), data=comps_ju1373, contrasts=list(Age=contr.sum, Compound=contr.sum))
ju1373_lm_Anova <- Anova(ju1373_lm, type=3)
ju1373_lmX <- lmer(AdjSwimmingScore ~ Comp_Age + (1|Lab/Tech/Date/Video), data=comps_ju1373, contrasts=list(Comp_Age=contr.sum))
ju1373_lmX_pairs <- glht(ju1373_lmX, linfct =  mcp(Comp_Age = c("METFOx6 - H2Ox6 = 0","METFOx12 - H2Ox12 = 0")))

# ju1630
ju1630_lm <- lmer(AdjSwimmingScore ~ Compound * Age + (1|Lab/Tech/Date/Video), data=comps_ju1630, contrasts=list(Age=contr.sum, Compound=contr.sum))
ju1630_lm_Anova <- Anova(ju1630_lm, type=3)
ju1630_lmX <- lmer(AdjSwimmingScore ~ Comp_Age + (1|Lab/Tech/Date/Video), data=comps_ju1630, contrasts=list(Comp_Age=contr.sum))
ju1630_lmX_pairs <- glht(ju1630_lmX, linfct =  mcp(Comp_Age = c("METFOx6 - H2Ox6 = 0","METFOx12 - H2Ox12 = 0")))

# ju775
ju775_lm <- lmer(AdjSwimmingScore ~ Compound * Age + (1|Lab/Tech/Date/Video), data=comps_ju775, contrasts=list(Age=contr.sum, Compound=contr.sum))
ju775_lm_Anova <- Anova(ju775_lm, type=3)
ju775_lmX <- lmer(AdjSwimmingScore ~ Comp_Age + (1|Lab/Tech/Date/Video), data=comps_ju775, contrasts=list(Comp_Age=contr.sum))
ju775_lmX_pairs <- glht(ju775_lmX, linfct =  mcp(Comp_Age = c("METFOx6 - H2Ox6 = 0","METFOx12 - H2Ox12 = 0")))

# my16
my16_lm <- lmer(AdjSwimmingScore ~ Compound * Age + (1|Lab/Tech/Date/Video), data=comps_my16, contrasts=list(Age=contr.sum, Compound=contr.sum))
my16_lm_Anova <- Anova(my16_lm, type=3)
my16_lmX <- lmer(AdjSwimmingScore ~ Comp_Age + (1|Lab/Tech/Date/Video), data=comps_my16, contrasts=list(Comp_Age=contr.sum))
my16_lmX_pairs <- glht(my16_lmX, linfct =  mcp(Comp_Age = c("METFOx6 - H2Ox6 = 0","METFOx12 - H2Ox12 = 0")))

# n2pd1073
n2pd1073_lm <- lmer(AdjSwimmingScore ~ Compound * Age + (1|Lab/Tech/Date/Video), data=comps_n2pd1073, contrasts=list(Age=contr.sum, Compound=contr.sum))
n2pd1073_lm_Anova <- Anova(n2pd1073_lm, type=3)
n2pd1073_lmX <- lmer(AdjSwimmingScore ~ Comp_Age + (1|Lab/Tech/Date/Video), data=comps_n2pd1073, contrasts=list(Comp_Age=contr.sum))
n2pd1073_lmX_pairs <- glht(n2pd1073_lmX, linfct =  mcp(Comp_Age = c("METFOx6 - H2Ox6 = 0","METFOx12 - H2Ox12 = 0")))

# qg834
qg834_lm <- lmer(AdjSwimmingScore ~ Compound * Age + (1|Lab/Tech/Date/Video), data=comps_qg834, contrasts=list(Age=contr.sum, Compound=contr.sum))
qg834_lm_Anova <- Anova(qg834_lm, type=3)
qg834_lmX <- lmer(AdjSwimmingScore ~ Comp_Age + (1|Lab/Tech/Date/Video), data=comps_qg834, contrasts=list(Comp_Age=contr.sum))
qg834_lmX_pairs <- glht(qg834_lmX, linfct =  mcp(Comp_Age = c("METFOx6 - H2Ox6 = 0","METFOx12 - H2Ox12 = 0")))

# LMM Confidence Intervals ------------------------------------------------

af16_lm_prof_CI <- confint(profile(af16_lm))
ed3092_lm_prof_CI <- confint(profile(ed3092_lm))
hk104_lm_prof_CI <- confint(profile(hk104_lm))
ju1373_lm_prof_CI <- confint(profile(ju1373_lm))
ju1630_lm_prof_CI <- confint(profile(ju1630_lm))
ju775_lm_prof_CI <- confint(profile(ju775_lm))
my16_lm_prof_CI <- confint(profile(my16_lm))
n2pd1073_lm_prof_CI <- confint(profile(n2pd1073_lm))
qg834_lm_prof_CI <- confint(profile(qg834_lm))


# Outputs -----------------------------------------------------------------

sink("CeleST_AdjSwimmingScore_LMM_pairs.txt")
writeLines("AF16")
summary(af16_lmX_pairs)
writeLines("ED3092")
summary(ed3092_lmX_pairs)
writeLines("HK104")
summary(hk104_lmX_pairs)
writeLines("JU1373")
summary(ju1373_lmX_pairs)
writeLines("JU1630")
summary(ju1630_lmX_pairs)
writeLines("JU775")
summary(ju775_lmX_pairs)
writeLines("MY16")
summary(my16_lmX_pairs)
writeLines("N2PD1073")
summary(n2pd1073_lmX_pairs)
writeLines("QG834")
summary(qg834_lmX_pairs)
sink()

sink("CeleST_AdjSwimmingScore_ANOVA.txt")
writeLines("AF16")
af16_lm_Anova
writeLines("")
writeLines("ED3092")
ed3092_lm_Anova
writeLines("")
writeLines("HK104")
hk104_lm_Anova
writeLines("")
writeLines("JU1373")
ju1373_lm_Anova
writeLines("")
writeLines("JU1630")
ju1630_lm_Anova
writeLines("")
writeLines("JU775")
ju775_lm_Anova
writeLines("")
writeLines("MY16")
my16_lm_Anova
writeLines("")
writeLines("N2PD1073")
n2pd1073_lm_Anova
writeLines("")
writeLines("QG834")
qg834_lm_Anova
sink()

sink("CeleST_AdjSwimmingScore_LMM.txt")
writeLines("AF16")
summary(af16_lm)
writeLines("ED3092")
summary(ed3092_lm)
writeLines("HK104")
summary(hk104_lm)
writeLines("JU1373")
summary(ju1373_lm)
writeLines("JU1630")
summary(ju1630_lm)
writeLines("JU775")
summary(ju775_lm)
writeLines("MY16")
summary(my16_lm)
writeLines("N2PD1073")
summary(n2pd1073_lm)
writeLines("QG834")
summary(qg834_lm)
sink()

sink("CeleST_AdjSwimmingScore_LMM_CI.txt")
writeLines("AF16")
af16_lm_prof_CI
writeLines("ED3092")
ed3092_lm_prof_CI
writeLines("HK104")
hk104_lm_prof_CI
writeLines("JU1373")
ju1373_lm_prof_CI
writeLines("JU1630")
ju1630_lm_prof_CI
writeLines("JU775")
ju775_lm_prof_CI
writeLines("MY16")
my16_lm_prof_CI
writeLines("N2PD1073")
n2pd1073_lm_prof_CI
writeLines("QG834")
n2pd1073_lm_prof_CI
sink()

# for each
summary(af16_lm)
summary(af16_lmX)
summary(af16_lmX_pairs)
af16_lm_Anova


# reordered strains ---------------------------------------------------------

sink("CeleST_AdjSwimmingScore_LMM_pairs.txt")
writeLines("N2PD1073")
summary(n2pd1073_lmX_pairs)
writeLines("MY16")
summary(my16_lmX_pairs)
writeLines("JU775")
summary(ju775_lmX_pairs)
writeLines("AF16")
summary(af16_lmX_pairs)
writeLines("ED3092")
summary(ed3092_lmX_pairs)
writeLines("HK104")
summary(hk104_lmX_pairs)
writeLines("JU1373")
summary(ju1373_lmX_pairs)
writeLines("JU1630")
summary(ju1630_lmX_pairs)
writeLines("QG834")
summary(qg834_lmX_pairs)
sink()

sink("CeleST_AdjSwimmingScore_ANOVA.txt")
writeLines("N2PD1073")
n2pd1073_lm_Anova
writeLines("")
writeLines("MY16")
my16_lm_Anova
writeLines("")
writeLines("JU775")
ju775_lm_Anova
writeLines("")
writeLines("AF16")
af16_lm_Anova
writeLines("")
writeLines("ED3092")
ed3092_lm_Anova
writeLines("")
writeLines("HK104")
hk104_lm_Anova
writeLines("")
writeLines("JU1373")
ju1373_lm_Anova
writeLines("")
writeLines("JU1630")
ju1630_lm_Anova
writeLines("")
writeLines("QG834")
qg834_lm_Anova
sink()

sink("CeleST_AdjSwimmingScore_LMM.txt")
writeLines("N2PD1073")
summary(n2pd1073_lm)
writeLines("MY16")
summary(my16_lm)
writeLines("JU775")
summary(ju775_lm)
writeLines("AF16")
summary(af16_lm)
writeLines("ED3092")
summary(ed3092_lm)
writeLines("HK104")
summary(hk104_lm)
writeLines("JU1373")
summary(ju1373_lm)
writeLines("JU1630")
summary(ju1630_lm)
writeLines("QG834")
summary(qg834_lm)
sink()

sink("CeleST_AdjSwimmingScore_LMM_CI.txt")
writeLines("N2PD1073")
n2pd1073_lm_prof_CI
writeLines("MY16")
my16_lm_prof_CI
writeLines("JU775")
ju775_lm_prof_CI
writeLines("AF16")
af16_lm_prof_CI
writeLines("ED3092")
ed3092_lm_prof_CI
writeLines("HK104")
hk104_lm_prof_CI
writeLines("JU1373")
ju1373_lm_prof_CI
writeLines("JU1630")
ju1630_lm_prof_CI
writeLines("QG834")
n2pd1073_lm_prof_CI
sink()


###########################################################################
Metfo_CeleST_Variance_Traits.R
###########################################################################
# Original eight measures, just metformin

# Set Up ------------------------------------------------------------------

library(gdata) # load data
library(car)
library(lme4)
library(multcomp)
library(lubridate)

activedir <- file.choose()
setwd(dirname(activedir))

# Celest file with adjusted swimming score
#comps <- read.xls("Metfo_CeleST_Output.xlsx")
date <- format(today(), "%m%d%y")

comps$AgeGroup <- ifelse(comps$Age >=10, "Old", "Young")
comps$Species <- ifelse(comps$Strain %in% c("AF16", "ED3092", "HK104"),"C_BRIGGSAE",ifelse(comps$Strain %in% c("JU775", "MY16", "N2_PD1073"),"C_ELEGANS","C_TROPICALIS"))

comps$Trial <- as.factor(comps$Trial)
comps$Age <- as.factor(comps$Age)
comps$Worm <- as.factor(comps$Worm)
comps$Comp_Age <- droplevels(with(comps, interaction(Compound,Age, sep="x")))

strain <- c("AF16","ED3092","HK104","JU1373","JU1630","JU775","MY16","N2_PD1073","QG834")
header <- c("af16","ed3092","hk104","ju1373","ju1630","ju775","my16","n2pd1073","qg834")
compound <- c("H2O","METFO")
comp <- c("h2o","metfo")
trait <- c("Wave","Body","Asymmetry","Stretch","Curling","Travel","Brush","Activity")

levels(comps$Age)

lm_metfo_celest <- lmer(SwimmingScore ~ Compound * AgeGroup + (1|Lab/Tech/Date/Video) + (1|Species/Strain) + (1|Lab:Strain) + (1|Lab:Species)  + (1|Compound:Species) + (1|Compound:Strain) + (1|Compound:Lab) + (1|AgeGroup:Species) + (1|AgeGroup:Strain) + (1|AgeGroup:Lab) + (1|Compound:AgeGroup:Species) + (1|Compound:AgeGroup:Strain) + (1|Compound:AgeGroup:Lab), data=comps, contrasts=list(AgeGroup=contr.sum, Compound=contr.sum))
#lm_metfo_celest_prof <- profile(lm_metfo_celest)
#lm_metfo_celest_prof_CI <- confint(lm_metfo_celest_prof)

lm_celest_wave <- lmer(Wave ~ Compound * AgeGroup + (1|Lab/Tech/Date/Video) + (1|Species/Strain) + (1|Lab:Strain) + (1|Lab:Species)  + (1|Compound:Species) + (1|Compound:Strain) + (1|Compound:Lab) + (1|AgeGroup:Species) + (1|AgeGroup:Strain) + (1|AgeGroup:Lab) + (1|Compound:AgeGroup:Species) + (1|Compound:AgeGroup:Strain) + (1|Compound:AgeGroup:Lab), data=comps, contrasts=list(AgeGroup=contr.sum, Compound=contr.sum))
lm_celest_body <- lmer(Body ~ Compound * AgeGroup + (1|Lab/Tech/Date/Video) + (1|Species/Strain) + (1|Lab:Strain) + (1|Lab:Species)  + (1|Compound:Species) + (1|Compound:Strain) + (1|Compound:Lab) + (1|AgeGroup:Species) + (1|AgeGroup:Strain) + (1|AgeGroup:Lab) + (1|Compound:AgeGroup:Species) + (1|Compound:AgeGroup:Strain) + (1|Compound:AgeGroup:Lab), data=comps, contrasts=list(AgeGroup=contr.sum, Compound=contr.sum))
lm_celest_asymmetry <- lmer(Asymmetry ~ Compound * AgeGroup + (1|Lab/Tech/Date/Video) + (1|Species/Strain) + (1|Lab:Strain) + (1|Lab:Species)  + (1|Compound:Species) + (1|Compound:Strain) + (1|Compound:Lab) + (1|AgeGroup:Species) + (1|AgeGroup:Strain) + (1|AgeGroup:Lab) + (1|Compound:AgeGroup:Species) + (1|Compound:AgeGroup:Strain) + (1|Compound:AgeGroup:Lab), data=comps, contrasts=list(AgeGroup=contr.sum, Compound=contr.sum))
lm_celest_stretch <- lmer(Stretch ~ Compound * AgeGroup + (1|Lab/Tech/Date/Video) + (1|Species/Strain) + (1|Lab:Strain) + (1|Lab:Species)  + (1|Compound:Species) + (1|Compound:Strain) + (1|Compound:Lab) + (1|AgeGroup:Species) + (1|AgeGroup:Strain) + (1|AgeGroup:Lab) + (1|Compound:AgeGroup:Species) + (1|Compound:AgeGroup:Strain) + (1|Compound:AgeGroup:Lab), data=comps, contrasts=list(AgeGroup=contr.sum, Compound=contr.sum))
lm_celest_curling <- lmer(Curling ~ Compound * AgeGroup + (1|Lab/Tech/Date/Video) + (1|Species/Strain) + (1|Lab:Strain) + (1|Lab:Species)  + (1|Compound:Species) + (1|Compound:Strain) + (1|Compound:Lab) + (1|AgeGroup:Species) + (1|AgeGroup:Strain) + (1|AgeGroup:Lab) + (1|Compound:AgeGroup:Species) + (1|Compound:AgeGroup:Strain) + (1|Compound:AgeGroup:Lab), data=comps, contrasts=list(AgeGroup=contr.sum, Compound=contr.sum))
lm_celest_travel <- lmer(Travel ~ Compound * AgeGroup + (1|Lab/Tech/Date/Video) + (1|Species/Strain) + (1|Lab:Strain) + (1|Lab:Species)  + (1|Compound:Species) + (1|Compound:Strain) + (1|Compound:Lab) + (1|AgeGroup:Species) + (1|AgeGroup:Strain) + (1|AgeGroup:Lab) + (1|Compound:AgeGroup:Species) + (1|Compound:AgeGroup:Strain) + (1|Compound:AgeGroup:Lab), data=comps, contrasts=list(AgeGroup=contr.sum, Compound=contr.sum))
lm_celest_brush <- lmer(Brush ~ Compound * AgeGroup + (1|Lab/Tech/Date/Video) + (1|Species/Strain) + (1|Lab:Strain) + (1|Lab:Species)  + (1|Compound:Species) + (1|Compound:Strain) + (1|Compound:Lab) + (1|AgeGroup:Species) + (1|AgeGroup:Strain) + (1|AgeGroup:Lab) + (1|Compound:AgeGroup:Species) + (1|Compound:AgeGroup:Strain) + (1|Compound:AgeGroup:Lab), data=comps, contrasts=list(AgeGroup=contr.sum, Compound=contr.sum))
lm_celest_activity <- lmer(Activity ~ Compound * AgeGroup + (1|Lab/Tech/Date/Video) + (1|Species/Strain) + (1|Lab:Strain) + (1|Lab:Species)  + (1|Compound:Species) + (1|Compound:Strain) + (1|Compound:Lab) + (1|AgeGroup:Species) + (1|AgeGroup:Strain) + (1|AgeGroup:Lab) + (1|Compound:AgeGroup:Species) + (1|Compound:AgeGroup:Strain) + (1|Compound:AgeGroup:Lab), data=comps, contrasts=list(AgeGroup=contr.sum, Compound=contr.sum))

lm_celest_wave_prof <- profile(lm_celest_wave)
lm_celest_body_prof <- profile(lm_celest_body)
lm_celest_asymmetry_prof <- profile(lm_celest_asymmetry)
lm_celest_stretch_prof <- profile(lm_celest_stretch)
lm_celest_curling_prof <- profile(lm_celest_curling)
lm_celest_travel_prof <- profile(lm_celest_travel)
lm_celest_brush_prof <- profile(lm_celest_brush)
lm_celest_activity_prof <- profile(lm_celest_activity)

lm_celest_wave_prof_CI <- confint(lm_celest_wave_prof)
lm_celest_body_prof_CI <- confint(lm_celest_body_prof)
lm_celest_asymmetry_prof_CI <- confint(lm_celest_asymmetry_prof)
lm_celest_stretch_prof_CI <- confint(lm_celest_stretch_prof)
lm_celest_curling_prof_CI <- confint(lm_celest_curling_prof)
lm_celest_travel_prof_CI <- confint(lm_celest_travel_prof)
lm_celest_brush_prof_CI <- confint(lm_celest_brush_prof)
lm_celest_activity_prof_CI <- confint(lm_celest_activity_prof)

sink(paste("CeleST_bigLMM_Wave.txt",sep=""), append = FALSE)
writeLines("Linear Model - Global - Wave ####################\n")
summary(lm_celest_wave)
lm_celest_wave_prof_CI
sink()

sink(paste("CeleST_bigLMM_Brush.txt",sep=""), append = FALSE)
writeLines("Linear Model - Global - Brush ####################\n")
summary(lm_celest_brush)
lm_celest_brush_prof_CI
sink()

sink(paste("CeleST_bigLMM_Activity.txt",sep=""), append = FALSE)
writeLines("Linear Model - Global - Activity ####################\n")
summary(lm_celest_activity)
lm_celest_activity_prof_CI
sink()

sink(paste("CeleST_bigLMM_Travel.txt",sep=""), append = FALSE)
writeLines("Linear Model - Global - Travel ####################\n")
summary(lm_celest_travel)
lm_celest_travel_prof_CI
sink()

sink(paste("CeleST_bigLMM_Curling.txt",sep=""), append = FALSE)
writeLines("Linear Model - Global - Curling ####################\n")
summary(lm_celest_curling)
lm_celest_curling_prof_CI
sink()

sink(paste("CeleST_bigLMM_Asymmetry.txt",sep=""), append = FALSE)
writeLines("Linear Model - Global - Asymmetry ####################\n")
summary(lm_celest_asymmetry)
lm_celest_asymmetry_prof_CI
sink()

sink(paste("CeleST_bigLMM_Stretch.txt",sep=""), append = FALSE)
writeLines("Linear Model - Global - Stretch ####################\n")
summary(lm_celest_stretch)
lm_celest_stretch_prof_CI
sink()

sink(paste("CeleST_bigLMM_Body.txt",sep=""), append = FALSE)
writeLines("Linear Model - Global - Body ####################\n")
summary(lm_celest_body)
lm_celest_body_prof_CI
sink()


###########################################################################
Metfo_CeleST_Measures_Template.R
###########################################################################
# Original eight measures, just metformin

# Template, this is only for the Activity measure
# Can recreate for each measure, just replace Activity

# Set Up ------------------------------------------------------------------

library(gdata) # load data
library(car)
library(lme4)
library(multcomp)

activedir <- file.choose()
setwd(dirname(activedir))

# Celest file with or without adjusted swimming score
#comps <- read.xls("Metfo_CeleST_Output.xlsx")
origcomps <- comps

comps$Trial <- as.factor(comps$Trial)
comps$Age <- as.factor(comps$Age)
comps$Worm <- as.factor(comps$Worm)
comps$Comp_Age <- droplevels(with(comps, interaction(Compound,Age, sep="x")))

strain <- c("AF16","ED3092","HK104","JU1373","JU1630","JU775","MY16","N2_PD1073","QG834")
header <- c("af16","ed3092","hk104","ju1373","ju1630","ju775","my16","n2pd1073","qg834")
compound <- c("H2O","METFO")
comp <- c("h2o","metfo")

ivector <- 1:9
jvector <- 1:2

for (i in ivector) {
  assign(paste("comps",header[i],sep="_"),droplevels(comps[ which(comps$Strain==strain[i]), ]))
}


# LMER and ANOVA ----------------------------------------------------------

# lmer model, anova, and extra lmer for planned comparisions only (need combo instead of interaction)
# Anova function, car package. Not the same as the anova or aov functions. Must be type 3.

# af16
af16_lm <- lmer(Activity ~ Compound * Age + (1|Lab/Tech/Date/Video), data=comps_af16, contrasts=list(Age=contr.sum, Compound=contr.sum))
af16_lm_Anova <- Anova(af16_lm, type=3)
af16_lmX <- lmer(Activity ~ Comp_Age + (1|Lab/Tech/Date/Video), data=comps_af16, contrasts=list(Comp_Age=contr.sum))
af16_lmX_pairs <- glht(af16_lmX, linfct =  mcp(Comp_Age = c("METFOx8 - H2Ox8 = 0","METFOx16 - H2Ox16 = 0")))

# ed3092
ed3092_lm <- lmer(Activity ~ Compound * Age + (1|Lab/Tech/Date/Video), data=comps_ed3092, contrasts=list(Age=contr.sum, Compound=contr.sum))
ed3092_lm_Anova <- Anova(ed3092_lm, type=3)
ed3092_lmX <- lmer(Activity ~ Comp_Age + (1|Lab/Tech/Date/Video), data=comps_ed3092, contrasts=list(Comp_Age=contr.sum))
ed3092_lmX_pairs <- glht(ed3092_lmX, linfct =  mcp(Comp_Age = c("METFOx8 - H2Ox8 = 0","METFOx16 - H2Ox16 = 0")))

# hk104
hk104_lm <- lmer(Activity ~ Compound * Age + (1|Lab/Tech/Date/Video), data=comps_hk104, contrasts=list(Age=contr.sum, Compound=contr.sum))
hk104_lm_Anova <- Anova(hk104_lm, type=3)
hk104_lmX <- lmer(Activity ~ Comp_Age + (1|Lab/Tech/Date/Video), data=comps_hk104, contrasts=list(Comp_Age=contr.sum))
hk104_lmX_pairs <- glht(hk104_lmX, linfct =  mcp(Comp_Age = c("METFOx8 - H2Ox8 = 0","METFOx16 - H2Ox16 = 0")))

# ju1373
ju1373_lm <- lmer(Activity ~ Compound * Age + (1|Lab/Tech/Date/Video), data=comps_ju1373, contrasts=list(Age=contr.sum, Compound=contr.sum))
ju1373_lm_Anova <- Anova(ju1373_lm, type=3)
ju1373_lmX <- lmer(Activity ~ Comp_Age + (1|Lab/Tech/Date/Video), data=comps_ju1373, contrasts=list(Comp_Age=contr.sum))
ju1373_lmX_pairs <- glht(ju1373_lmX, linfct =  mcp(Comp_Age = c("METFOx6 - H2Ox6 = 0","METFOx12 - H2Ox12 = 0")))

# ju1630
ju1630_lm <- lmer(Activity ~ Compound * Age + (1|Lab/Tech/Date/Video), data=comps_ju1630, contrasts=list(Age=contr.sum, Compound=contr.sum))
ju1630_lm_Anova <- Anova(ju1630_lm, type=3)
ju1630_lmX <- lmer(Activity ~ Comp_Age + (1|Lab/Tech/Date/Video), data=comps_ju1630, contrasts=list(Comp_Age=contr.sum))
ju1630_lmX_pairs <- glht(ju1630_lmX, linfct =  mcp(Comp_Age = c("METFOx6 - H2Ox6 = 0","METFOx12 - H2Ox12 = 0")))

# ju775
ju775_lm <- lmer(Activity ~ Compound * Age + (1|Lab/Tech/Date/Video), data=comps_ju775, contrasts=list(Age=contr.sum, Compound=contr.sum))
ju775_lm_Anova <- Anova(ju775_lm, type=3)
ju775_lmX <- lmer(Activity ~ Comp_Age + (1|Lab/Tech/Date/Video), data=comps_ju775, contrasts=list(Comp_Age=contr.sum))
ju775_lmX_pairs <- glht(ju775_lmX, linfct =  mcp(Comp_Age = c("METFOx6 - H2Ox6 = 0","METFOx12 - H2Ox12 = 0")))

# my16
my16_lm <- lmer(Activity ~ Compound * Age + (1|Lab/Tech/Date/Video), data=comps_my16, contrasts=list(Age=contr.sum, Compound=contr.sum))
my16_lm_Anova <- Anova(my16_lm, type=3)
my16_lmX <- lmer(Activity ~ Comp_Age + (1|Lab/Tech/Date/Video), data=comps_my16, contrasts=list(Comp_Age=contr.sum))
my16_lmX_pairs <- glht(my16_lmX, linfct =  mcp(Comp_Age = c("METFOx6 - H2Ox6 = 0","METFOx12 - H2Ox12 = 0")))

# n2pd1073
n2pd1073_lm <- lmer(Activity ~ Compound * Age + (1|Lab/Tech/Date/Video), data=comps_n2pd1073, contrasts=list(Age=contr.sum, Compound=contr.sum))
n2pd1073_lm_Anova <- Anova(n2pd1073_lm, type=3)
n2pd1073_lmX <- lmer(Activity ~ Comp_Age + (1|Lab/Tech/Date/Video), data=comps_n2pd1073, contrasts=list(Comp_Age=contr.sum))
n2pd1073_lmX_pairs <- glht(n2pd1073_lmX, linfct =  mcp(Comp_Age = c("METFOx6 - H2Ox6 = 0","METFOx12 - H2Ox12 = 0")))

# qg834
qg834_lm <- lmer(Activity ~ Compound * Age + (1|Lab/Tech/Date/Video), data=comps_qg834, contrasts=list(Age=contr.sum, Compound=contr.sum))
qg834_lm_Anova <- Anova(qg834_lm, type=3)
qg834_lmX <- lmer(Activity ~ Comp_Age + (1|Lab/Tech/Date/Video), data=comps_qg834, contrasts=list(Comp_Age=contr.sum))
qg834_lmX_pairs <- glht(qg834_lmX, linfct =  mcp(Comp_Age = c("METFOx6 - H2Ox6 = 0","METFOx12 - H2Ox12 = 0")))


# Output -----------------------------------------------------------------

sink("CeleST_LMM_pairs_Activity.txt")
writeLines("AF16")
summary(af16_lmX_pairs)
writeLines("ED3092")
summary(ed3092_lmX_pairs)
writeLines("HK104")
summary(hk104_lmX_pairs)
writeLines("JU1373")
summary(ju1373_lmX_pairs)
writeLines("JU1630")
summary(ju1630_lmX_pairs)
writeLines("JU775")
summary(ju775_lmX_pairs)
writeLines("MY16")
summary(my16_lmX_pairs)
writeLines("N2PD1073")
summary(n2pd1073_lmX_pairs)
writeLines("QG834")
summary(qg834_lmX_pairs)
sink()

sink("CeleST_ANOVA_Activity.txt")
writeLines("AF16")
af16_lm_Anova
writeLines("")
writeLines("ED3092")
ed3092_lm_Anova
writeLines("")
writeLines("HK104")
hk104_lm_Anova
writeLines("")
writeLines("JU1373")
ju1373_lm_Anova
writeLines("")
writeLines("JU1630")
ju1630_lm_Anova
writeLines("")
writeLines("JU775")
ju775_lm_Anova
writeLines("")
writeLines("MY16")
my16_lm_Anova
writeLines("")
writeLines("N2PD1073")
n2pd1073_lm_Anova
writeLines("")
writeLines("QG834")
qg834_lm_Anova
sink()
